# Supplementary material for: MMV-db: vaccinomics and RNA-based therapeutics database for infectious hemorrhagic fever-causing mammarenaviruses
Source: Database (Oxford). 2021 Oct 22;2021:baab063. doi: 10.1093/database/baab063 (PMC8533362; doi:10.1093/database/baab063)
Supplement: baab063_Supp [file baab063_supp.zip]

Archive with 9 entries (9 files):
- Supplementary Information/Supplementary Sheet, S1.xlsx
- Supplementary Information/Supplementary Sheet, S2.xlsx
- Supplementary Information/Supplementary Sheet, S3.xlsx
- Supplementary Information/Supplementary Sheet, S4.xlsx
- Supplementary Information/Supplementary Sheet, S5.xlsx
- Supplementary Information/Supplementary Sheet, S6.xlsx
- Supplementary Information/Supplementary Sheet, S7.xlsx
- Supplementary Information/Supplementary Sheet, S8.xlsx
- Supplementary Information/Supplementary Sheet, S9.xlsx
