# Supplementary material for: MMV-db: vaccinomics and RNA-based therapeutics database for infectious hemorrhagic fever-causing mammarenaviruses
Source: Database (Oxford). 2021 Oct 22;2021:baab063. doi: 10.1093/database/baab063 (PMC8533362; doi:10.1093/database/baab063)
Supplement: baab063_Supp [file baab063_supp.zip › Supplementary Information/Supplementary Sheet, S1.xlsx]

## Sheet: Sheet1
Entry	Entry name	Protein names	Gene names	Organism	Length
O73557	Z_LASSJ	RING finger protein Z, Protein Z (Zinc-binding protein)	Z	Lassa virus (strain Mouse/Sierra Leone/Josiah/1976) (LASV)	99
O09705	L_LASSJ	RNA-directed RNA polymerase L, Protein L, EC 2.7.7.48, EC 3.1.-.- (Large structural protein) (Replicase) (Transcriptase)	L	Lassa virus (strain Mouse/Sierra Leone/Josiah/1976) (LASV)	2218
P08669	GLYC_LASSJ	Pre-glycoprotein polyprotein GP complex, Pre-GP-C [Cleaved into: Stable signal peptide, SSP; Glycoprotein G1, GP1; Glycoprotein G2, GP2]	GPC GP-C	Lassa virus (strain Mouse/Sierra Leone/Josiah/1976) (LASV)	491
P13699	NCAP_LASSJ	Nucleoprotein, EC 3.1.13.- (Nucleocapsid protein) (Protein N)	N	Lassa virus (strain Mouse/Sierra Leone/Josiah/1976) (LASV)	569
B2C4J0	GLYC_CHAVB	Pre-glycoprotein polyprotein GP complex, Pre-GP-C [Cleaved into: Stable signal peptide, SSP; Glycoprotein G1, GP1; Glycoprotein G2, GP2]	GPC GP-C	Chapare mammarenavirus (isolate Human/Bolivia/810419/2003)	484
B2C4J3	L_CHAVB	RNA-directed RNA polymerase L, Protein L, EC 2.7.7.48, EC 3.1.-.- (Large structural protein) (Replicase) (Transcriptase)	L	Chapare mammarenavirus (isolate Human/Bolivia/810419/2003)	2208
B2C4J1	NCAP_CHAVB	Nucleoprotein, EC 3.1.13.- (Nucleocapsid protein) (Protein N)	N	Chapare mammarenavirus (isolate Human/Bolivia/810419/2003)	562
B2C4J2	Z_CHAVB	RING finger protein Z, Protein Z (Zinc-binding protein)	Z	Chapare mammarenavirus (isolate Human/Bolivia/810419/2003)	98
C5ILC4	C5ILC4_9VIRU	Replicase, EC 2.7.7.48 (Transcriptase)	L	Lujo mammarenavirus	2234
C5ILC2	C5ILC2_9VIRU	Nucleocapsid protein (Nucleoprotein)	N	Lujo mammarenavirus	558
C5ILC3	C5ILC3_9VIRU	Multifunctional matrix-like protein (Z protein)	Z	Lujo mammarenavirus	95
C5ILC1	C5ILC1_9VIRU	Glycoprotein	GPC GP-C	Lujo mammarenavirus	454
Q6UY70	L_GTOVV	RNA-directed RNA polymerase L	L	Guanarito mammarenavirus (isolate Human/Venezuela/NH-95551/1990) (GTOV)	2198
Q6UY71	Z_GTOVV	RING finger protein Z	Z	Guanarito mammarenavirus (isolate Human/Venezuela/NH-95551/1990) (GTOV)	95
Q8AYW1	GLYC_GTOVV	Pre-glycoprotein polyprotein GP com...	GPC GP-C	Guanarito mammarenavirus (isolate Human/Venezuela/NH-95551/1990) (GTOV)	479
Q8AZ66	NCAP_GTOVV	Nucleoprotein	N	Guanarito mammarenavirus (isolate Human/Venezuela/NH-95551/1990) (GTOV)	560
Q6UY73	Q6UY73_JUNIN	Pre-glycoprotein polyprotein GP com...	GPC	Junin mammarenavirus (JUNV) (Junn mammarenavirus)	485
Q6UY72	Q6UY72_JUNIN	Nucleoprotein	N	Junin mammarenavirus (JUNV) (Junn mammarenavirus)	564
Q6UY75	Q6UY75_JUNIN	RING finger protein Z	Z	Junin mammarenavirus (JUNV) (Junn mammarenavirus)	94
Q6UY74	Q6UY74_JUNIN	RNA-directed RNA polymerase L	L	Junin mammarenavirus (JUNV) (Junn mammarenavirus)	2210
Q6UY77	Q6UY77_MACHU	RING finger protein Z	Z	Machupo virus (MACV)	94
Q6UY76	Q6UY76_MACHU	RNA-directed RNA polymerase L	L	Machupo virus (MACV)	2209
Q8AZ57	Q8AZ57_MACHU	Pre-glycoprotein polyprotein GP com...	GPC	Machupo virus (MACV)	496
Q8AZ68	Q8AZ68_MACHU	Nucleoprotein	N NP	Machupo virus (MACV)	564
Q6UY61	L_SABVB	RNA-directed RNA polymerase L	L	Sabia mammarenavirus (isolate Human/Brasil/SPH114202/1990) (SABV) (Sabi mammarenavirus)	2212
Q6UY62	Z_SABVB	RING finger protein Z	Z	Sabia mammarenavirus (isolate Human/Brasil/SPH114202/1990) (SABV) (Sabi mammarenavirus)	100
Q90037	GLYC_SABVB	Pre-glycoprotein polyprotein GP com...	GPC GP-C	Sabia mammarenavirus (isolate Human/Brasil/SPH114202/1990) (SABV) (Sabi mammarenavirus)	488
Q90038	NCAP_SABVB	Nucleoprotein	N	Sabia mammarenavirus (isolate Human/Brasil/SPH114202/1990) (SABV) (Sabi mammarenavirus)	562
