# Supplementary material for: MMV-db: vaccinomics and RNA-based therapeutics database for infectious hemorrhagic fever-causing mammarenaviruses
Source: Database (Oxford). 2021 Oct 22;2021:baab063. doi: 10.1093/database/baab063 (PMC8533362; doi:10.1093/database/baab063)
Supplement: baab063_Supp [file baab063_supp.zip › Supplementary Information/Supplementary Sheet, S2.xlsx]

## Sheet: Sheet1
Virus Name	Protein Name	PEPTIDE SEQ	Residues Start	Residues End	Combined score	MHC binder
01-LASV
1	RING finger protein Z, Protein Z (Zinc-binding protein)	GLVECNNHY	40	48	0.9805	YES
		KLVECNNHY	108	116	0.9385	YES
2	RNA-directed RNA polymerase L, Protein L, EC 2.7.7.48, EC 3.1.-.- (Large structural protein) (Replicase) (Transcriptase)	ITDVEFLLY	666	674	3.819	YES
		LMDNRSNHY	206	214	3.3651	YES
		RTEEETFPY	474	482	3.1484	YES
		LIDGRTSFY	140	148	2.8963	YES
		LTNSNGIQY	1655	1663	2.767	YES
		SSDDQISLF	1329	1337	2.7638	YES
		LLNELNNLY	266	274	2.5571	YES
		LLDGGASDY	902	910	2.51	YES
		YSQESPQSY	1099	1107	2.3971	YES
		ESFAIHLEY	1976	1984	2.3901	YES
		QSITEDFFY	1266	1274	2.3892	YES
		LTPSLCLWY	79	87	2.1136	YES
		CTTIEGPDY	767	775	2.1071	YES
		RTLIEFHYY	1353	1361	2.1059	YES
		QADIKGRDY	1218	1226	2.087	YES
		NANTLMGRY	1038	1046	2.0109	YES
		TVEKIVDQY	917	925	1.9212	YES
		QTEPRMLLM	32	40	1.9149	YES
		MSDQLNKFV	1362	1370	1.7989	YES
		ASPILRFLY	294	302	1.7459	YES
		LSDCWRLVL	2012	2020	1.6995	YES
		TSDAVDNFM	1836	1844	1.6977	YES
		LLNKQDYEY	865	873	1.661	YES
		GSMNQQAKY	1986	1994	1.6163	YES
		TSDFYALIS	1300	1308	1.5659	YES
		LVHDVTVMY	1995	2003	1.5099	YES
		LISERFINY	1306	1314	1.4965	YES
		FVMAYLSDY	644	652	1.4705	YES
		DTLFSLLKY	162	170	1.4452	YES
		MSDLASTKM	1765	1773	1.4435	YES
		CTEPTPLVV	2076	2084	1.4183	YES
		ASDYFDQLK	907	915	1.3616	YES
		FTEYDFVLV	2065	2073	1.3484	YES
		NVSLAHVSY	1179	1187	1.2642	YES
		ILHNTSDFY	1296	1304	1.2225	YES
		NSLFEESEY	175	183	1.2176	YES
		SSDLLIGAL	2119	2127	1.1879	YES
		LSDMMIDRL	2127	2135	1.1862	YES
		TLMGRYTHY	1041	1049	1.174	YES
		STSDAVDNF	1835	1843	1.1291	YES
		NTSDFYALI	1299	1307	1.128	YES
		QSSIASGFV	1610	1618	1.1038	YES
		LTVLQNLIF	1204	1212	1.0776	YES
		CVKDLVSKY	7	15	1.0365	YES
		DTEIINEFL	2034	2042	1.0266	YES
		LSNHMVEEF	963	971	1.0025	YES
		YAQESNSLF	170	178	0.9836	YES
		AMLKNLCFY	1091	1099	0.9755	YES
		YTDGSRILN	832	840	0.9259	YES
		TRTYFNHEY	1018	1026	0.9166	YES
		ISDVKGIKL	1646	1654	0.9031	YES
		KVGEVCSFY	567	575	0.9019	YES
		YMSDQLNKF	1361	1369	0.8997	YES
		KTGECSKCY	553	561	0.8993	YES
		ESDLEYSWL	1540	1548	0.8986	YES
		YEEFCNAVY	981	989	0.8929	YES
		NLRYFVMAY	640	648	0.8876	YES
		QVGGNRELY	1126	1134	0.8871	YES
		LHEEFTTNY	1509	1517	0.8805	YES
		DVGISVDHY	435	443	0.871	YES
		VVDMERLQF	2057	2065	0.8505	YES
		SSFNNGSLF	790	798	0.8314	YES
		MVLRQKIIY	1558	1566	0.8302	YES
		LTNCTTAML	1085	1093	0.8287	YES
		MIDRLGLRM	2131	2139	0.8022	YES
		YLSLLTSSF	784	792	0.7999	YES
		LSDYHHKDL	649	657	0.7913	YES
		LTDQIKCFE	718	726	0.7554	YES
		TTDLERLSS	492	500	0.7533	YES
3	Pre-glycoprotein polyprotein GP complex, Pre-GP-C [Cleaved into: Stable signal peptide, SSP; Glycoprotein G1, GP1; Glycoprotein G2, GP2]	TTSLYKGVY	58	66	3.0791	YES
		CTKNNSHHY	86	94	2.6998	YES
		ITEMLQKEY	411	419	2.5834	YES
		VLAVLKGLY	28	36	1.7926	YES
		LSIPNFNQY	142	150	1.6731	YES
		NTSIINHKF	109	117	1.5942	YES
		MTSYQYLII	214	222	1.5883	YES
		LSQRTRDIY	245	253	1.3901	YES
		NWDCIMTSY	209	217	1.368	YES
		FSRPSPIGY	233	241	1.2542	YES
		LRDIMGIPY	355	363	1.1931	YES
		QADNMITEM	406	414	0.8685	YES
		GRSCTTSLY	54	62	0.8597	YES
		MRMAWGGSY	192	200	0.8456	YES
		YCNYSKYWY	363	371	0.7802	YES
		NMETLNMTM	74	82	0.7659	YES
		VQYNLSHSY	164	172	0.7502	YES
4	Nucleoprotein, EC 3.1.13.- (Nucleocapsid protein) (Protein N)	KSSLNISGY	236	244	1.9424	YES
		ALTDLGLIY	201	209	1.7974	YES
		CLSGDGWPY	311	319	1.7874	YES
		SSGCYIHFF	406	414	1.1956	YES
		LSKTDSRKY	486	494	1.0797	YES
		DTPGERNPY	295	303	1.0051	YES
		TSDDLLILA	95	103	0.9694	YES
		LTSDDLLIL	94	102	0.8573	YES
		YTAKYPNTS	209	217	0.7698	YES
		YENAVWDQY	494	502	0.7598	YES
02-CHAPV
1	Pre-glycoprotein polyprotein GP complex, Pre-GP-C [Cleaved into: Stable signal peptide, SSP; Glycoprotein G1, GP1; Glycoprotein G2, GP2]	CTVNKTLYY	85	93	3.0171	YES
		LSEMLNKEY	402	410	2.9371	YES
		LLDTPYCNY	349	357	2.7691	YES
		ITDAAGNDM	257	265	1.2353	YES
		ESENATWCV	96	104	1.1963	YES
		STELQNITI	64	72	1.1358	YES
		FTTTLFLHL	432	440	1.0672	YES
		TTTLFLHLV	433	441	0.9096	YES
		ALKYDFLNY	150	158	0.8655	YES
		ESDHLLSEM	397	405	0.8069	YES
		YCNYTKFWY	354	362	0.7836	YES
		SCTVNKTLY	84	92	0.7762	YES
		HVNTLHLMM	229	237	0.7673	YES
2	RNA-directed RNA polymerase L, Protein L, EC 2.7.7.48, EC 3.1.-.- (Large structural protein) (Replicase) (Transcriptase)	MADNQKLSY	208	216	3.3508	YES
		TLDDMTMGY	1892	1900	3.1805	YES
		FTRSIMWDY	1672	1680	3.0867	YES
		QTFIQGLRY	628	636	2.7846	YES
		TSSVTEQFY	1261	1269	2.725	YES
		DSDTINCMF	278	286	2.5725	YES
		FLDELRDKY	2055	2063	2.5641	YES
		VSERPIMRY	451	459	2.297	YES
		MKEELSLLY	885	893	2.1908	YES
		LLETLWSPY	943	951	2.1888	YES
		YSEDSPTEF	1096	1104	2.0966	YES
		VTEQFYHNF	1264	1272	1.9194	YES
		FLDLIMLNF	351	359	1.8808	YES
		ELSELGSFY	563	571	1.8747	YES
		LYDVDVLSY	1316	1324	1.7385	YES
		STNTGNLKF	1108	1116	1.7315	YES
		LSDLYALIT	1297	1305	1.688	YES
		EIEIEDQEY	176	184	1.6306	YES
		MTSSVNRFF	751	759	1.6013	YES
		SSDDQISIM	1326	1334	1.5729	YES
		LITEQFLNY	1303	1311	1.5696	YES
		MSDLQSNQM	1754	1762	1.48	YES
		STSTLRSFF	1848	1856	1.4161	YES
		ILHNLSDLY	1293	1301	1.323	YES
		NQADFEMIY	2137	2145	1.2882	YES
		NLDPDSLDF	858	866	1.2292	YES
		TIAYEETDY	1015	1023	1.2161	YES
		QTSSVTEQF	1260	1268	1.2141	YES
		GLSPQQICY	1822	1830	1.2082	YES
		CSVWRGVVY	1653	1661	1.1382	YES
		EMITSSMRY	1149	1157	1.138	YES
		QVGSNRELY	1123	1131	1.0703	YES
		LTDFTLSIK	1875	1883	1.0672	YES
		KTGERSRCY	546	554	1.0081	YES
		CQDLAALQF	1918	1926	0.9787	YES
		VSDNLGNLR	2181	2189	0.9576	YES
		ATERLRWLL	156	164	0.9554	YES
		QSSNKLEFF	988	996	0.9543	YES
		NLLCNLWPY	2118	2126	0.9122	YES
		EALRGFLLY	1523	1531	0.8853	YES
		PISSRVTGY	533	541	0.8758	YES
		LLDILKWHL	1223	1231	0.8725	YES
		QSECAGAHV	1803	1811	0.8703	YES
		FSEMITSSM	1147	1155	0.8612	YES
		SRVTGYLFY	536	544	0.8601	YES
		TIDFNQADF	2133	2141	0.8486	YES
		YQSSNKLEF	987	995	0.8388	YES
		LSEEQLESF	896	904	0.8321	YES
		ETDYLECFK	1020	1028	0.8289	YES
		FLKRRLLSY	206	214	0.8225	YES
		QSSVASGFI	1609	1617	0.8173	YES
		LSDLLKIGL	267	275	0.8171	YES
		LLECVIMDF	2044	2052	0.8119	YES
		ELIKIKLWY	238	246	0.7877	YES
		ILDNPNLFW	1707	1715	0.7845	YES
		SMGFENLEF	198	206	0.782	YES
		ISIMKLPAY	1331	1339	0.7798	YES
		QMDSWIEFT	2158	2166	0.7786	YES
		YTFRILLLI	1968	1976	0.7691	YES
		GAHVRQADY	1808	1816	0.768	YES
		GLRYFIMAY	633	641	0.7566	YES
		EMFKTKGRY	849	857	0.7563	YES
		LTDQIKCFE	713	721	0.7554	YES
		ETDREIENL	2111	2119	0.7525	YES
3	Nucleoprotein, EC 3.1.13.- (Nucleocapsid protein) (Protein N)
		LSSDQARNY	478	486	2.4169	YES
		ESGNYILCY	398	406	2.4025	YES
		ESAINISGY	232	240	2.1453	YES
		ALTSLGLLY	197	205	2.0793	YES
		CLSGEGWPY	307	315	2.0594	YES
		WSDFGHLCK	491	499	1.2922	YES
		SAQPGLLSY	432	440	1.0763	YES
		RNPYENLLY	296	304	0.9142	YES
		ASDLEKLKK	103	111	0.8728	YES
		STEPHCALL	518	526	0.8254	YES
		LTEIQESVV	357	365	0.8041	YES
4	RING finger protein Z, Protein Z (Zinc-binding protein)	NTKTKDRQY	3	11	1.2045	YES
		NLVNCSNHY	50	58	1.0227	YES
03-LUJV
1	Replicase, EC 2.7.7.48 (Transcriptase)	YSDESPTSY	1124	1132	3.5521	YES
		ATSFTNFIY	296	304	3.2853	YES
		SIDKIFSKY	942	950	2.8204	YES
		SSDDQISLF	1350	1358	2.7634	YES
		CLSPEQLEY	873	881	2.6201	YES
		KLSSYTLAY	2190	2198	2.5953	YES
		ITKSEYLIY	679	687	2.5739	YES
		FSVDDPLAY	2080	2088	2.3228	YES
		LTVLKNIKY	1229	1237	2.1675	YES
		MTDKERLLK	260	268	2.0423	YES
		STLKNLCFY	1116	1124	2.0175	YES
		LLSWHVHKY	1251	1259	1.8339	YES
		TSDTCINFL	1858	1866	1.8216	YES
		ALNEIFLDY	426	434	1.7813	YES
		LLCFLNYHY	1373	1381	1.6309	YES
		ASDYYGLIT	1321	1329	1.6203	YES
		LSEVSYHLV	985	993	1.5788	YES
		KTDDKGNSV	839	847	1.4782	YES
		LLQLNVNHY	1059	1067	1.3518	YES
		FLGRSSHDY	1739	1747	1.265	YES
		LSETVDTIV	1437	1445	1.2268	YES
		DLDAFNLLK	199	207	1.2093	YES
		FVRLNPLEY	104	112	1.1363	YES
		VMIFLAELY	2126	2134	1.0817	YES
		ILHNASDYY	1317	1325	1.0701	YES
		VSDASEGFL	2003	2011	1.0696	YES
		LITEKFINY	1327	1335	1.0656	YES
		FLDDNSLRK	1786	1794	1.0588	YES
		KTGESSKCY	567	575	1.0584	YES
		ESLFPDSFY	998	1006	1.0513	YES
		QTEPKFIMI	32	40	1.0121	YES
		LLKEFCDLY	266	274	1.0019	YES
		NTDIKDWID	1484	1492	0.9985	YES
		TSTLKNLCF	1115	1123	0.9513	YES
		CIREGNLSY	1204	1212	0.9511	YES
		STSDTCINF	1857	1865	0.9487	YES
		ASDFENWPS	460	468	0.9436	YES
		LVDCFSGVI	2178	2186	0.9195	YES
		QVGGNRELY	1151	1159	0.8652	YES
		LTSRFKFLL	706	714	0.8624	YES
		VSDRLVSVM	391	399	0.8484	YES
		NLIFRLLEY	162	170	0.8461	YES
		NTEEKSVEL	63	71	0.8415	YES
		TSFTNFIYF	297	305	0.8178	YES
		EAMLEESEY	175	183	0.8102	YES
		FLDYRRLIL	431	439	0.8055	YES
		QSSVASGFI	1628	1636	0.798	YES
		YLSSQLNKF	1382	1390	0.7825	YES
		HNSRLRLNY	1073	1081	0.7796	YES
		FSEDITDLR	502	510	0.7792	YES
		SSHDYVAVF	1743	1751	0.7786	YES
		NVNHYSGRF	1063	1071	0.7692	YES
		SLDTKDVMI	2120	2128	0.7597	YES
		FKFLLNLSY	710	718	0.7555	YES
2	Nucleocapsid protein (Nucleoprotein)	ESAVNGQLY	528	536	2.7952	YES
		DSAINISGY	231	239	2.1271	YES
		CLSGEGWPY	306	314	2.0615	YES
		TSDELMILA	95	103	1.3735	YES
		FEDQVWDSY	485	493	1.3622	YES
		ATDLEKLKK	103	111	1.0716	YES
		CTDVRAKVV	24	32	0.9307	YES
		RNPYENLLY	295	303	0.8968	YES
		DSSLLNNQF	163	171	0.8312	YES
		VSDVQRLMR	47	55	0.824	YES
		LTSDELMIL	94	102	0.8183	YES
		ACVDLGLIY	196	204	0.7514	YES
3	Multifunctional matrix-like protein (Z protein)	ITPRCPFCY	69	77	1.0555	YES
		HSDASHLGP	29	37	0.8857	YES
		ALVKCYDHY	49	57	0.7993	YES
4	Glycoprotein	NTSYRVIEY	148	156	3.2097	YES
		CTGLHPLNY	195	203	2.6823	YES
		LTEMLKKEY	373	381	2.6709	YES
		ILMFSVSFY	395	403	1.1542	YES
		LMDILMFSV	392	400	1.0832	YES
		LSDETGSPL	228	236	1.0608	YES
		HSSITFSLL	94	102	1.051	YES
		LIKGVFNLY	31	39	1.0383	YES
		LMGIPYCNY	320	328	0.9172	YES
		KSDLEKCNF	105	113	0.9077	YES
		LSEDRFLQI	179	187	0.8884	YES
		LTNKSDLEK	102	110	0.8072	YES
		LKENSETHY	207	215	0.8033	YES
		YCNYTKFWY	325	333	0.7942	YES
		ASSSINLLS	292	300	0.7725	YES
		LQEAVSTLF	166	174	0.7582	YES
04-GTOV
1	RNA-directed RNA polymerase L	TTDFTRLRY	1754	1762	3.6715	YES
		YSEESPTEY	1086	1094	3.4023	YES
		MLDDLTMGY	1884	1892	3.2306	YES
		CSEKPVMHY	451	459	3.0872	YES
		TMEIEDQEY	176	184	2.6532	YES
		QTFLQGLRY	628	636	2.5722	YES
		SSDDQITTF	1316	1324	2.4123	YES
		AQEDFLLMY	2127	2135	2.1776	YES
		FSRSILWDY	1664	1672	2.0868	YES
		CSKILDLCY	288	296	2.0286	YES
		LTDFTILIK	1867	1875	1.7547	YES
		QTDRKSLLQ	260	268	1.7179	YES
		SSDLYGLIT	1287	1295	1.682	YES
		YSDPKRFFL	571	579	1.5891	YES
		FLDLIILNF	351	359	1.4725	YES
		LSRTVVYSY	1951	1959	1.4697	YES
		ILHNSSDLY	1283	1291	1.3527	YES
		KKEELSLLY	885	893	1.3297	YES
		TTSVLKSFF	1840	1848	1.3157	YES
		KTSNQSLGF	193	201	1.2584	YES
		ILNFVAHVY	356	364	1.2169	YES
		ATERFRWLL	156	164	1.2032	YES
		GVSRELLSY	773	781	1.1796	YES
		LITEQFINY	1293	1301	1.1539	YES
		NLVELGSFY	563	571	1.1273	YES
		ILLNFGTFY	2038	2046	1.1217	YES
		FTEAVANSM	1137	1145	1.1207	YES
		MSDGEFESL	477	485	1.1063	YES
		CLKRVHLNY	206	214	1.0988	YES
		KTDMAKLLS	117	125	1.0823	YES
		CSDALTLIP	1654	1662	1.0669	YES
		KTGEKSRCY	546	554	1.065	YES
		FYEHIDDRY	2045	2053	1.06	YES
		EVGEIVSEY	826	834	1.0599	YES
		QVGSNRELY	1113	1121	1.0594	YES
		ISEPTIHLV	1897	1905	1.0275	YES
		GTDPYRPSF	798	806	1.0173	YES
		ASDVLIQRL	661	669	0.9971	YES
		LSEDVMKAF	896	904	0.9727	YES
		FSSMINPLV	1830	1838	0.9628	YES
		VAHIRQVEY	1800	1808	0.9476	YES
		NLDPDTIDF	858	866	0.936	YES
		YLSDKGNLV	557	565	0.9339	YES
		RSETSVHEI	948	956	0.9231	YES
		LFDVIPVSY	1306	1314	0.8947	YES
		KTWYREEIY	243	251	0.8695	YES
		RLQRNIEHY	1466	1474	0.8671	YES
		LKAKDNSIY	1783	1791	0.8514	YES
		FLDGVNLVA	1995	2003	0.8337	YES
		PTTQIEKVY	318	326	0.8301	YES
		LSDKGNLVE	558	566	0.8272	YES
		QSSVASGFI	1601	1609	0.8173	YES
		EAVANSMNY	1139	1147	0.8136	YES
		VSGTFVAEF	1364	1372	0.8112	YES
		GTVRLKECY	520	528	0.8085	YES
		MSPALFHAF	1185	1193	0.8058	YES
		NSSDLYGLI	1286	1294	0.7992	YES
		GSDPDMHMT	681	689	0.7941	YES
		LSSKFNKFV	1351	1359	0.7895	YES
		LVDAVTPLL	604	612	0.7887	YES
		FLSSKFNKF	1350	1358	0.7866	YES
		GFDQRLGAY	1025	1033	0.776	YES
		LSANGDLRL	1542	1550	0.7738	YES
		LTEGFKLLS	39	47	0.7692	YES
		ISDSSGSLR	2171	2179	0.7596	YES
		LMSMSDGEF	474	482	0.7593	YES
		DALKGFLSY	1515	1523	0.7579	YES
		LTDQIKCFE	713	721	0.7553	YES
		GLRYFIMAY	633	641	0.7511	YES
2	RING finger protein Z	AIHSLYGRY	30	38	1.1044	YES
		CSDHYLCLR	53	61	0.9327	YES
		NSDLCNICW	69	77	0.8342	YES
		NLIKCSDHY	49	57	0.8222	YES
3	Pre-glycoprotein polyprotein GP com...	SSPTILDNY	118	126	1.6367	YES
		SLCRVNNSY	83	91	1.4692	YES
		TTSLFLHLV	428	436	1.3092	YES
		LSDPKGNDM	252	260	1.2965	YES
		IAEMLSKEY	397	405	1.2287	YES
		KTAVNMLTH	317	325	0.9622	YES
		FTTSLFLHL	427	435	0.9469	YES
		NSHVNTLRF	223	231	0.9335	YES
		LTDSPETHH	175	183	0.9287	YES
		ESDHLIAEM	392	400	0.8976	YES
		HTNFESFTV	64	72	0.8458	YES
		TDSPETHHY	176	184	0.7844	YES
		LTHSINSLI	323	331	0.757	YES
4	Nucleoprotein	ALTSLGLLY	196	204	2.0803	YES
		CLSGEGWPY	306	314	2.0592	YES
		ESALNISGY	231	239	1.9239	YES
		SSDTIWMDI	373	381	1.573	YES
		PTDPVELAV	385	393	1.2839	YES
		FTEPTKSSV	23	31	0.9274	YES
		RNPYENLLY	295	303	0.9142	YES
		ASDLEKLKK	103	111	0.8843	YES
		SSGNYVHCF	397	405	0.8483	YES
		DAQPGLLSY	431	439	0.8245	YES
05-JUNV
1	Pre-glycoprotein polyprotein GP com...	CTLNKSHLY	92	100	2.9434	YES
		ISEMLSKEY	403	411	2.3417	YES
		KSDDQIWLS	137	145	1.4914	YES
		HTEFQTVSF	67	75	1.4439	YES
		LMSVPYCNY	350	358	1.428	YES
		FTASLFLHL	433	441	1.2803	YES
		FKTGMHHLY	192	200	0.979	YES
		ESDFLISEM	398	406	0.9577	YES
		GMHHLYREY	195	203	0.9046	YES
		IIKGIVNLY	31	39	0.8737	YES
		VSFSMVGLF	73	81	0.8002	YES
		KTEGFIFQV	169	177	0.7894	YES
		YCNYTKFWY	355	363	0.7878	YES
		LSQWFMNAV	144	152	0.7757	YES
		ISDFRNDWI	388	396	0.7522	YES
2	Nucleoprotein	ESSINISGY	231	239	2.2088	YES
		ALTSLGLLY	196	204	2.0899	YES
		CLSGDGWPY	306	314	1.787	YES
		ATDPVEMAL	385	393	1.1576	YES
		QSVLDGKLY	534	542	1.0175	YES
		DAMPGVLSY	431	439	0.9969	YES
		GSDDIRKLF	454	462	0.9416	YES
		RNPYENLLY	295	303	0.914	YES
		LTSEQARQF	477	485	0.7898	YES
3	RING finger protein Z	NLITCNDHY	48	56	1.059	YES
		NSDLCNICW	68	76	0.8333	YES
4	RNA-directed RNA polymerase L	VSDRPVMRY	451	459	3.1745	YES
		YLSPFKLTY	987	995	2.8716	YES
		YSDDSPTEF	1096	1104	2.8446	YES
		NLDPDSMDY	858	866	2.7655	YES
		QTFLQGLRY	628	636	2.627	YES
		FVEDIAMGY	1893	1901	2.572	YES
		FSKPILWDY	1673	1681	2.4936	YES
		VLEEQGSFY	563	571	2.4555	YES
		QQEDFVLVY	2139	2147	2.3135	YES
		FSDDKETMF	1484	1492	2.2909	YES
		QSEYTNWEV	1814	1822	2.1777	YES
		SSDDQVSLI	1326	1334	1.9083	YES
		QSDCASAHV	1804	1812	1.7192	YES
		TSDLYGLIT	1297	1305	1.6432	YES
		NQEELSVMY	885	893	1.5241	YES
		SSNTGNLKF	1108	1116	1.4135	YES
		LITEQFLCY	1303	1311	1.4103	YES
		STSCLKSFF	1849	1857	1.3897	YES
		SIDAVERCY	318	326	1.3785	YES
		IADKLDKSY	1076	1084	1.358	YES
		HYDQKLGSY	1035	1043	1.3498	YES
		LYDVIPVTY	1316	1324	1.3274	YES
		ILHNTSDLY	1293	1301	1.2662	YES
		SAHVRQSEY	1809	1817	1.2621	YES
		QSDENSISI	311	319	1.2424	YES
		NSDQKFVDV	63	71	1.159	YES
		LVLKEGIFY	2079	2087	1.1546	YES
		LTEDQVRAF	896	904	1.1097	YES
		KTTSQTILF	2130	2138	1.1081	YES
		SSDTQIPGV	766	774	1.0791	YES
		TLLSQLWPY	2120	2128	1.0755	YES
		QVGSNRELY	1123	1131	1.0703	YES
		FYSELSNKY	2057	2065	1.0597	YES
		CLKKNSLGY	206	214	1.0576	YES
		KTGEKSRCY	546	554	1.0441	YES
		WLDFSHELM	597	605	1.042	YES
		NTSDLYGLI	1296	1304	1.0054	YES
		MTSRRVLEK	1566	1574	1.0038	YES
		TTSQTILFQ	2131	2139	0.977	YES
		SLDSGRLKF	1763	1771	0.9692	YES
		CTSVGEEFF	1261	1269	0.9569	YES
		DSDVPSCPF	278	286	0.9263	YES
		FSEDVLIEM	582	590	0.9214	YES
		MSPALFLSF	1195	1203	0.8768	YES
		LSSMINPLV	1839	1847	0.8753	YES
		LCYALDLLY	1309	1317	0.8708	YES
		FLDLVLLNL	351	359	0.8643	YES
		YKELCDAVY	979	987	0.8567	YES
		EINIEEQEY	176	184	0.8498	YES
		MTSPKWVQV	407	415	0.8323	YES
		QSSVASGFI	1610	1618	0.8173	YES
		EALSGFLQY	1524	1532	0.8161	YES
		PALFLSFLY	1197	1205	0.7995	YES
		EAVGSSMRY	1149	1157	0.7951	YES
		LADWVVERV	152	160	0.789	YES
		LSSISLALV	489	497	0.7738	YES
		SVDNISLLP	1917	1925	0.7713	YES
		VGEEFFHQY	1264	1272	0.7674	YES
		MMDLHTVLR	1929	1937	0.7559	YES
		LTDQIKCFE	713	721	0.7553	YES
		GSEGSHSLL	2001	2009	0.7513	YES
		FSEAVGSSM	1147	1155	0.7511	YES
06-MACV
1	RING finger protein Z	NLITCNDHY	48	56	1.0557	YES
		SSNQPSAEF	17	25	0.7683	YES
2	RNA-directed RNA polymerase L	VSDRPIMRY	452	460	3.1194	YES
		TSSYVDEEY	1016	1024	3.0078	YES
		NLDPDSTDY	859	867	2.6938	YES
		TQEELSLMY	886	894	2.6397	YES
		QTFLQGLRY	629	637	2.6377	YES
		FVEDIAMGY	1894	1902	2.5728	YES
		FSKPILWDY	1674	1682	2.4936	YES
		EIDIEDQEY	176	184	2.4716	YES
		VMSEQGSFY	564	572	2.4	YES
		YSEDSPTEF	1097	1105	2.0774	YES
		FSPELSDKY	2056	2064	2.0284	YES
		ESLVGFLFY	537	545	1.9278	YES
		SSDDQITLI	1327	1335	1.8638	YES
		LSDKYSYRL	2060	2068	1.6801	YES
		TSDLYGLIT	1298	1306	1.6432	YES
		YTDWELGLS	1818	1826	1.4422	YES
		LITEQFLCY	1304	1312	1.4103	YES
		STSCLKSFF	1850	1858	1.3884	YES
		NTDQRFVDV	63	71	1.3763	YES
		DSDVSSCPF	278	286	1.3655	YES
		IADKLDKSY	1077	1085	1.358	YES
		LTEEQVESF	897	905	1.3566	YES
		ILHNTSDLY	1294	1302	1.2662	YES
		SMLHQLWPY	2119	2127	1.2391	YES
		SSNSGNLKF	1109	1117	1.233	YES
		HLKRNSLDY	206	214	1.1702	YES
		GVCKELLNY	774	782	1.1419	YES
		SSEKCNFFL	990	998	1.1383	YES
		LYDVIPVSY	1317	1325	1.1346	YES
		QSSYTDWEL	1815	1823	1.1302	YES
		TMDSGRLKF	1764	1772	1.0891	YES
		STSLSEEFF	1262	1270	1.0761	YES
		QVGSNRELY	1124	1132	1.0703	YES
		HFDQKLGSY	1036	1044	1.0262	YES
		LAHIRQSSY	1810	1818	1.0254	YES
		WLDFDTGLM	598	606	1.0204	YES
		KTGERSRCY	547	555	1.0131	YES
		QSDCALAHI	1805	1813	1.011	YES
		NTSDLYGLI	1297	1305	1.0054	YES
		FTDETLRLK	1054	1062	0.9876	YES
		STDYLILKN	864	872	0.9306	YES
		LTDFALMVK	1877	1885	0.9172	YES
		CSEQEVNRV	1536	1544	0.917	YES
		CTNFKTQLV	1831	1839	0.9144	YES
		FSDEVLAGM	583	591	0.8997	YES
		EALTGFLQY	1525	1533	0.8862	YES
		YKELCDAVY	980	988	0.8851	YES
		LCYALDLLY	1310	1318	0.8799	YES
		LVLKDGAFY	2078	2086	0.8725	YES
		LSSMVNPLV	1840	1848	0.8629	YES
		ISDTQGSFR	2182	2190	0.8467	YES
		ATSQVILFQ	2130	2138	0.8431	YES
		ELGNILSTY	827	835	0.8403	YES
		LTDQMKCFE	714	722	0.8217	YES
		QSSVASGFI	1611	1619	0.8173	YES
		FSEAVGNSM	1148	1156	0.8057	YES
		ISDSCQDAI	364	372	0.7895	YES
		TVDQEDIMI	745	753	0.7891	YES
		LTEGFKLLS	39	47	0.767	YES
		LTDRRELLE	260	268	0.7595	YES
		MSSFEQMRL	478	486	0.7569	YES
		FLDLIMVNL	352	360	0.7555	YES
3	Pre-glycoprotein polyprotein GP com...	ISEMLSKEY	414	422	2.3425	YES
		VSDISVLMK	112	120	1.8483	YES
		LMSIPYCNY	361	369	1.4904	YES
		CMLNNSFYY	92	100	1.3598	YES
		CGDPSSFDY	220	228	1.3466	YES
		FTASLFLHL	444	452	1.2803	YES
		MKEYDVSIY	119	127	1.1118	YES
		ESDHLISEM	409	417	1.0606	YES
		DISVLMKEY	114	122	1.027	YES
		LCMLNNSFY	91	99	0.96	YES
		KSDSSWAIH	138	146	0.9496	YES
		HTEFQSVTL	67	75	0.9288	YES
		VIKGIINLY	31	39	0.9096	YES
		DSSWAIHWF	140	148	0.8763	YES
		LTDSSGKDM	269	277	0.87	YES
		YCNYTKFWY	366	374	0.783	YES
4	Nucleoprotein	LTSDQARLY	477	485	3.1109	YES
		ESSINISGY	231	239	2.2088	YES
		ALTSLGLLY	196	204	2.0864	YES
		CLSGDGWPY	306	314	1.7853	YES
		PTDPVELAL	385	393	1.0104	YES
		DAMPGVLSY	431	439	0.9967	YES
		RNPYENLLY	295	303	0.914	YES
		DLDKLTLEH	213	221	0.8558	YES
07-SABV
1	RNA-directed RNA polymerase L	LTEEFYHSY	1268	1276	3.6637	YES
		VSDRPMMRY	455	463	3.3939	YES
		MIDNQKLSY	2089	2097	3.2588	YES
		TADDITMGY	1896	1904	3.0784	YES
		CSSLTEEFY	1265	1273	2.6054	YES
		QTFLQGLRY	632	640	2.5766	YES
		SQEELSTLY	889	897	2.3201	YES
		YSEDSPTEF	1100	1108	2.0966	YES
		LSGDNEIEY	682	690	2.033	YES
		FLDLIMLNF	355	363	1.8738	YES
		LTEDQISAF	900	908	1.8352	YES
		HSIKRNYPY	1740	1748	1.7619	YES
		NSSQKSLFF	992	1000	1.749	YES
		STNTGNLKF	1112	1120	1.7315	YES
		LSDLYALIT	1301	1309	1.6876	YES
		QSDYVDHEL	1817	1825	1.673	YES
		STSTLKTFF	1852	1860	1.5747	YES
		SSDDQISIM	1330	1338	1.5735	YES
		LITEQFLNY	1307	1315	1.5672	YES
		LINLTTIAY	1014	1022	1.4567	YES
		MSDLQFNQM	1758	1766	1.3868	YES
		ELEIEEQEY	180	188	1.3269	YES
		ILHNLSDLY	1297	1305	1.323	YES
		ELTEIGSFY	567	575	1.3012	YES
		KTDKKVLLS	264	272	1.2966	YES
		KVNACHHNY	60	68	1.2149	YES
		CLEWPGVVY	1657	1665	1.2066	YES
		VSDWTTERL	156	164	1.1853	YES
		VSSCVTSLV	844	852	1.177	YES
		VMESVTLDF	2048	2056	1.1295	YES
		SAHIRQSDY	1812	1820	1.1267	YES
		FARSILWDY	1676	1684	1.1203	YES
		TTERLRWLL	160	168	1.114	YES
		FTDDDFKIM	481	489	1.08	YES
		GVSRELLGY	777	785	1.0781	YES
		QVGSNRELY	1127	1135	1.0703	YES
		LFDIDVTSY	1320	1328	1.0681	YES
		CLKRNMLSY	210	218	1.0681	YES
		TLHSSVQSY	322	330	1.0601	YES
		LTDFTLFIK	1879	1887	1.06	YES
		KTNNQSLGF	197	205	1.053	YES
		LSDILKTLT	1935	1943	1.0085	YES
		KTGERSRCY	550	558	0.9982	YES
		ITEQFLNYV	1308	1316	0.9818	YES
		GLSPQQVCY	1826	1834	0.9476	YES
		FSEVVTGSM	1151	1159	0.9375	YES
		TSESIKLTL	1943	1951	0.9349	YES
		SLLHGLWPY	2122	2130	0.9108	YES
		STQLKTLML	613	621	0.9035	YES
		NLDPDSIDF	862	870	0.8948	YES
		EALRGFLLY	1527	1535	0.8849	YES
		DFDQKLGTY	1039	1047	0.8327	YES
		SSDAREERL	924	932	0.8294	YES
		QSSVASGFI	1613	1621	0.8173	YES
		ELGNIVDKY	830	838	0.8163	YES
		MSPALFFTF	1199	1207	0.8142	YES
		KTDLGKIGV	131	139	0.8069	YES
		TTNEKWLSI	411	419	0.8052	YES
		FSEAVITSM	586	594	0.8041	YES
		QSECASAHI	1807	1815	0.7781	YES
		IPDVIELAY	20	28	0.7773	YES
		DQTDFEMIY	2141	2149	0.774	YES
		EMFKTKGRY	853	861	0.7581	YES
		LTDQIKCFE	717	725	0.7553	YES
		ITNNIIGLL	538	546	0.7528	YES
		GLRYFIMAY	637	645	0.7509	YES
2	RING finger protein Z	CSDHYICLK	56	64	1.7659	YES
		KSKLSANQY	7	15	1.2165	YES
		NLIKCSDHY	52	60	0.8071	YES
3	Pre-glycoprotein polyprotein GP com...	LSEMLNKEY	406	414	2.9184	YES
		STELQNITF	64	72	2.0498	YES
		CMVNHSTYY	85	93	1.4301	YES
		VTDVTLLMA	108	116	1.3695	YES
		ITDAVGNDM	261	269	1.3035	YES
		LLNTPYCNY	353	361	1.1204	YES
		FTTTLFLHL	436	444	1.0672	YES
		TTTLFLHLV	437	445	0.9096	YES
		LKELLNTPY	350	358	0.8753	YES
		SCMVNHSTY	84	92	0.8747	YES
		KSGLFQLIF	40	48	0.8199	YES
		ESDHLLSEM	401	409	0.8021	YES
		YCNYTKFWY	358	366	0.7865	YES
		HVNSMHLML	233	241	0.7848	YES
4	Nucleoprotein	DTGNYILCY	398	406	2.6843	YES
		ALTSLGLLY	197	205	2.0797	YES
		QSDNTMGDV	186	194	2.0723	YES
		CLSGEGWPY	307	315	2.0575	YES
		WSDFGHLCK	491	499	1.2943	YES
		ESGLNISGY	232	240	1.2234	YES
		SAQPGLLSY	432	440	1.0766	YES
		GLNISGYNY	234	242	1.0586	YES
		RNPYENLLY	296	304	0.9122	YES
		YTVKFPNLI	205	213	0.7722	YES
		GSDDIRRLV	455	463	0.7509	YES
