# Supplementary material for: MMV-db: vaccinomics and RNA-based therapeutics database for infectious hemorrhagic fever-causing mammarenaviruses
Source: Database (Oxford). 2021 Oct 22;2021:baab063. doi: 10.1093/database/baab063 (PMC8533362; doi:10.1093/database/baab063)
Supplement: baab063_Supp [file baab063_supp.zip › Supplementary Information/Supplementary Sheet, S3.xlsx]

## Sheet: Sheet1
LASV					CHAPV					LUJV					GTOV					JUNV					MACV					SABV
Protein 1					Protein 1					Protein 1					Protein 1					Protein 1					Protein 1					Protein 1
Rank	Sequence	Start position	Score		Rank	Sequence	Start position	Score		Rank	Sequence	Start position	Score		Rank	Sequence	Start position	Score		Rank	Sequence	Start position	Score		Rank	Sequence	Start position	Score		Rank	Sequence	Start position	Score
1	CKSCWFENKGLVECNN	31	0.91		1	NALISDNLLMKNRLKE	333	0.92		1	AKTIGSKCVRDADRNC	1639	0.97		1	CNKIKGKKVFNTRRNT	333	0.95		1	LVGIPTHRHIRGEACP	441	0.93		1	LCHICWKPLPTSITVP	71	0.92		1	ESLWSPHQVNRAIKNE	949	0.94
2	APTAPPTGAADSIRPP	80	0.89
2	ASLIPDATHLGPQFCK	17	0.89		1	WCVEIAALDMSVLLSP	102	0.92		2	RQMIDQHEEPSNQDTI	2055	0.96		1	REEIYRKGLGNFVQTD	247	0.95		1	YDVIIQHPADMSWCSK	122	0.93		2	TAPPSLYGRYNCKCCW	28	0.91		1	AVITSMCEEMINWLNF	589	0.94
3	AKAPESKDSPRASLIP	6	0.85
4	RCPICKMPLPTKLRPS	63	0.82		2	LEWILRALKYDFLNYP	144	0.91		3	CIEIDICDENGCIHNT	49	0.95		1	GFLSYAGCESDEIKDV	1519	0.95		2	SEFCDMLRLFDYNKNA	299	0.91		3	TSSNQPSAEFRRTAPP	16	0.9		2	ACEIGEWVFSDVKSPS	1692	0.93
5	MPLPTKLRPSAAPTAP	69	0.71
5	LVECNNHYLCLNCLTL	41	0.71		3	RHIQGEPCPLPHKLNS	447	0.9		4	CGMISMLNKSKSIKLM	333	0.94		2	PKVIPDGYRFFNKTLI	84	0.94		2	AKMKCFGNTAVAKCNL	280	0.91		4	CKCCWFADTNLITCND	39	0.89		2	LGTYEHKSRSRLGLSS	1044	0.93
6	CLNCLTLLLSVSNRCP	50	0.63
					3	TGEHSLPRCWMVKNNS	368	0.9		4	KQCIREGNLSYNMDHS	1202	0.94		2	LVEIESCRKNSCECNF	49	0.94		3	HHLYREYPDSCPNGKL	197	0.9		5	GNCNKPPKRPPNTQTS	2	0.86		3	DEMVKDSTVIRNLKNA	366	0.92
Protein 2
Rank	Sequence	Start position	Score		4	SDLKCFGNTALAKCNL	279	0.89		5	LQLISRNFPNDERLAP	9	0.93		2	AYEIVGPECSDSPLVL	2054	0.94		4	EGFIFQVNTSKTGVNE	171	0.89		6	ITCNDHYLCLRCHQTM	50	0.82		3	HIRQSDYVDHELGLSP	1814	0.92
1	CTTIEGPDYKRPGVSK	767	0.97
2	DVKSMMTNRFKFILNV	688	0.93		5	LLSPHDPRVMGNLSNC	114	0.88		5	HYDLDEPQLRDCWLNL	1553	0.93		3	YEHIDDRYAYEIVGPE	2046	0.93		5	LGGCRCGKYPNLKKPT	464	0.88		7	HQTMLRNSELCHICWK	62	0.72		3	TKFVAAALHNVKCKTP	1399	0.92
2	GGTIDAYTSSDDQISL	1321	0.93
3	VSYSMDHSKWGPMMCP	1185	0.92		6	EFRNDWILESDHLLSE	389	0.87		5	TKFVAASLHNVKCKTP	1419	0.93		3	TILIKKYNLNRAMMLD	1871	0.93		5	AVSLIAIIKGIVNLYK	25	0.88		8	PLPTSITVPVEPSAPP	78	0.71		3	FSLSMDHSKWGPHMSP	1186	0.92
4	YDLIMDFDVSGVVPTI	455	0.91
4	YANVDEGNEKRGNQTI	302	0.91		6	NDMPGGYCLERWMLVT	263	0.87		6	LAKIKTNPLKDARCST	810	0.92		3	TKFVSAALHNVKCKTP	1387	0.93		5	LCLMKAQPTSWPLQCP	212	0.88							3	FYSEDSPTEFTSVSTN	1099	0.92
4	EFHYYMSDQLNKFVSP	1357	0.91																						Protein 2
5	CIEVDSCNANGCEHNS	49	0.9		7	KKAIESLNDNTKNKVN	311	0.85		6	SHLISLKNEFPRGDDD	364	0.92		3	YILIQAGFDQRLGAYE	1019	0.93		6	AFKIGLHTEFQTVSFS	61	0.86		Rank	Sequence	Start position	Score		4	AEEIITLNSYGSFQEF	1910	0.9
6	SGPNGDGQPSINDLDE	933	0.89																						1	SIRRNYPVLFDEHLTP	1739	0.97
6	TVMYSGAVSPCVLSDC	2000	0.89		8	CLERWMLVTSDLKCFG	270	0.84		6	GFSWIDLKDFKAYISS	1933	0.92		3	TKSYEDDEFFDCFKYI	1005	0.93		6	AGRSCTEEAFKIGLHT	53	0.86							4	LAPFMSDLQFNQMMNP	1754	0.9
6	VVSYFRPLLWDYMCIS	1679	0.89																						2	KNLGRADNSVKNGNNP	929	0.95
6	TKFVAAALHNIKCKEP	1398	0.89		8	TITDAAGNDMPGGYCL	256	0.84		7	GRVSCEECFFQEIKSP	542	0.91		4	RIANQTSLENNFDEPP	301	0.92		6	SEMLSKEYSDRQGKTP	404	0.86							4	KPKIQKHIEDRLSLNH	1722	0.9
7	TKETPDRLTDQIKCFE	711	0.88																						2	LSSLGAHLDSDVSSCP	270	0.95
7	DKSVERILHDHGILTP	66	0.88		8	QFIVIRNQTWVNQCKS	212	0.84		7	CFYSDESPTSYNGAGP	1122	0.91		4	LGAYEHKNRSRLGLSE	1030	0.92		6	DWHLDPPFLCRNRTKT	155	0.86							4	DGRSNYNTSFVSDWTT	146	0.9
7	ISWIEDCNELEGQLNN	599	0.88																						3	EHLKRNSLDYDERLNE	205	0.94
7	YALCYSKSRGKVMVQS	2177	0.88		9	KVFEDHPISCTVNKTL	76	0.83		8	MRLCVEGVRPDIPLSE	218	0.9		5	GTLGTDPYRPSFTSTA	795	0.91		7	RHIRGEACPLPHRLNS	448	0.85							5	QKFIDVILSDGGILCP	70	0.89
7	SGVESLNVLMDNRSNH	198	0.88																						4	CNKIKGLKVFNTRRNT	334	0.93
7	IPLIDGRTSFYNEQIP	138	0.88		9	GGCRCGRYPELKKPTT	464	0.83		9	HTMAEENRKEKKKKTT	889	0.89		5	SVRRSYPKVFEEHLVP	1729	0.91		7	AFFSWSLTDSSGKDTP	252	0.85							5	EIEYGFTRRFKFLLNI	687	0.89
7	MGQGILHNTSDFYALI	1292	0.88																						4	RKHIPERCEFGHQKVT	13	0.93
7	YFEAISLQLSGSCLNN	1150	0.88		9	FLHLVGFPTHRHIQGE	437	0.83		9	KGVIDTMVQWLSDVKE	605	0.89		5	FSSVQPPKVPILLNNP	1688	0.91		7	SQWFMNAVGHDWHLDP	145	0.85							5	GSHEENDSLDCAFCSS	278	0.89
8	FGPARYQVVRCKEAYC	522	0.87																						5	YTDWELGLSPQQICTN	1818	0.92
8	AISCICGGTIDAYTSS	1315	0.87		10	LILAGRSCSFKIGRST	50	0.82		9	TNFIYFDSKNDEGHPE	300	0.89		6	SEITETYKEGDAVGSI	2023	0.89		8	KNAIKTLNDETKKQVN	312	0.84							6	TKETPDRLTDQIKCFE	710	0.88
8	TKAVSTRTYFNHEYFQ	1013	0.87																						5	TCEICALKPKIIYCNN	1651	0.92
9	SVVVNKYTDGSRILNY	826	0.86		10	AVSLIAILKGLVNLWK	25	0.82		9	DGSIQSDWPPECEWLR	1687	0.89		6	TCLNSEKEFERAICDM	1148	0.89		8	YCLEEWMLVAAKMKCF	270	0.84							6	TFLQGLRYFIMAYVNQ	633	0.88
9	GVDIVSTLRAAAPSCE	2143	0.86																						5	DGRSNYNNRFVADWVI	142	0.92
9	PGSAKLSQTVRFRVKS	1954	0.86		10	AGSHDFKETMLQRLAI	183	0.82		9	KRCINLLRYCRFPINP	1463	0.89		7	TKETPDRLTDQIKCFE	706	0.88		9	KDTPGGYCLEEWMLVA	264	0.83							6	TEIGSFYCDPKRYFVP	569	0.88
9	PSHISSILDMGQGILH	1283	0.86																						5	TKFVAAALHNVKCKTP	1397	0.92
9	TRLIEDYFEAISLQLS	1144	0.86		11	LMFDKTPKQFIVIRNQ	204	0.81		9	YEEGDWFKCFKTILLQ	1046	0.89		7	TFLQGLRYFIMAYVNQ	629	0.88		10	SWPLQCPLDHVNTLHF	221	0.82							6	AMENFTDDDFKIMLKA	477	0.88
9	ANTLMGRYTHYKSRNL	1039	0.86																						6	HIRQSSYTDWELGLSP	1812	0.91
10	GSGQLKSDADGADLDE	885	0.85		12	SEMLNKEYFDRQGKTP	403	0.79		10	SVVIPKTDDKGNSVDY	834	0.88		7	PCEICAQNPGIIFCSD	1641	0.88		11	CRNRTKTEGFIFQVNT	164	0.81							6	HKAEERQCCHKAMENF	466	0.88
10	FVMAYLSDYHHKDLID	644	0.85																						7	TEDVQTPGVCKELLNY	767	0.9
10	QTTISTMISWIEDCNE	592	0.85		13	INVSDSAGSHDFKETM	177	0.78		10	LGTWVLGDPEPPQRGP	1723	0.88		7	SGFIGFCKSMGSKCVR	1606	0.88		11	DMSWCSKSDDQIWLSQ	131	0.81							6	CNKIKGSKIFNTRRNT	337	0.88
10	LQIEEEYQVFRNRLRK	236	0.85																						7	RKKIGTNPNWVKNCSK	404	0.9
10	YAWIDFDIEPARFNQN	1912	0.85		14	ESENATWCVEIAALDM	96	0.75		11	FSKYQHKQNPKKVQDT	947	0.87		8	SECAVAHIRQVEYVNQ	1796	0.87		12	PHRLNSLGGCRCGKYP	458	0.79							6	EELIRLKIWYKSEVYE	241	0.88
10	TKMKWSPRIKFLDLCV	1771	0.85																						7	HSNIEKHYLSVLSLCN	320	0.9
10	YNEQIPDWVNDKLRDT	148	0.85		14	PHKLNSNGGCRCGRYP	457	0.75		11	CSIDKIFSKYQHKQNP	941	0.87		8	LRESRGAPTMEIEDQE	168	0.87		12	DRQGKTPLTLVDICFW	413	0.79							6	PDVIELAYQKDALLSQ	21	0.88
10	AETIDTIIDQSVANGV	1417	0.85																						7	LGSYEHKSRSRLGFTD	1041	0.9
11	DGSRILNYDFNKLTAL	834	0.84		14	TMLQRLAILFGTKLMF	191	0.75		11	SVETMLTSRFKFLLNL	701	0.87		8	GFMYIREVLNKQRVCP	1626	0.87		13	SLPRCWLIKNNSYLNI	373	0.78							6	GHLQLDGVTMVSVLPL	2007	0.88
11	DALILLASKHDLMKQK	349	0.84																						8	KELCDAVYKSSEKCNF	981	0.89
11	SKCVRGPNKENLYIKS	1626	0.84		15	SYLNESEFRNDWILES	383	0.74		11	GSIPVMNYERDNFRPQ	479	0.87		8	AETIDTICDQCVANGV	1406	0.87		14	NALISDNLLMKNKIRE	334	0.77							6	QFNQMMNPSHVKFLDV	1762	0.88
12	VEEFDHDILPGKFYEE	968	0.83																						8	CEEMTSWLDFDTGLMN	592	0.89
12	KDLVSKYLVDNERLSR	9	0.83		15	TPYCNYTKFWYVNHTI	352	0.74		11	HQRISRVSSADAGRDC	1950	0.87		8	EQFINYCLDFLFDVIP	1296	0.87		15	DFRNDWILESDFLISE	390	0.76							6	SIKRNYPYLFEEHLAP	1741	0.88
12	QKTGECSKCYAINDNK	552	0.83																						8	EVLAGMCEEMTSWLDF	586	0.89
12	RCKEAYCQEFSLGNTE	531	0.83		15	TALAKCNLNHDSEFCD	287	0.74		11	TTMIDSKVISTSDTCI	1848	0.87		8	EYTCISPNVGNLKFGL	1093	0.87		16	SYLNISDFRNDWILES	384	0.74							6	SGFIGFCKSMGSKCVR	1618	0.88
12	EDNIEHLIYQFKRASP	281	0.83																						8	TFSCVERTDGVATVDQ	299	0.89
12	AFLVQTEPRMLLMEGL	28	0.83		16	DRQGKTPITLVDICFW	412	0.73		11	LSYNMDHSKWGPTMCP	1210	0.87		9	SMAERFKTKGRYNLDP	846	0.86		16	TLSGQHSLPRCWLIKN	367	0.74							7	EERLQDPKRNEKNASK	929	0.87
12	SRTHEPMVEERVVSTS	1822	0.83																						8	TKSIESFGEWIEFTNF	2154	0.89
12	NLAAHHPLRMVLRQKI	1549	0.83		16	NQTWVNQCKSNHVNTL	218	0.73		12	STSGFTPDELAKIKTN	801	0.86		9	DMVLSDGSDPDMHMTR	675	0.86		16	KQVNLMGQTINALISD	324	0.74							7	KVVPDGYNLMGKTLIL	89	0.87
13	SLCLWYPDGYKLTGNV	82	0.82																						8	GVRISLSNVMVDGVQL	1909	0.89
13	TEEELDDMVYNAKKFL	747	0.82		17	TLHLMMANAGHAVKLR	232	0.72		12	EVLGVECGFSGAVRDE	2014	0.86		9	VSTISEPTIHLVSLKR	1894	0.86		17	KIRELMSVPYCNYTKF	346	0.73							7	SKHYKDIVVADNLGNL	2177	0.87
13	EKWGERGNRLRSRITQ	392	0.82																						8	TGFLQYAGCSEQEVNR	1528	0.89
13	LEAVDNWVEFKGYALC	2165	0.82		18	PRCWMVKNNSYLNESE	374	0.7		12	HASMMPKGEGAPSLGP	1893	0.86		9	TSVLKSFFWFNEVLNL	1841	0.86		18	DICFWSTVFFTASLFL	424	0.72							7	SSMIDPLIVSTSTLKT	1843	0.87
13	RGGLWECGKKLASFTP	2086	0.82																						8	TCLNSEKEFERAICDM	1159	0.89
13	CTEPTPLVVHRGGLWE	2076	0.82		19	PPLLCEKVTSSVNETR	159	0.69		12	SAVLEDKVGYNHILQS	1755	0.86		10	VAVYDSPLRPTFFLEK	974	0.85		19	ISFMQEIPTFLQEALN	5	0.7							7	AETIDTICDQCVANGV	1418	0.87
																									9	VRQIEDQLGMNHVLQS	1724	0.88
13	HKTSVPEGEGLHRMGP	1871	0.82		19	YDFLNYPPLLCEKVTS	153	0.69		12	IVEILSKLESLPGLKV	1657	0.86		10	CAEMLSWLDFDEKLVD	591	0.85		19	TAVAKCNLNHDSEFCD	288	0.7							7	SKLISLKTDLGKIGVT	125	0.87
																									9	SGFIGFCKSMGSKCVR	1616	0.88
13	LQYARYPIDPFLLNCE	1448	0.82		20	SEFCDMLKLFEFNKKA	298	0.67		12	PSHISSILDMGQGILH	1304	0.86		10	EELCSEKPVMHYKPPS	448	0.85		20	VSFSMVGLFSNNPHDL	73	0.69							8	LNSYGSFQEFRSNHPS	1916	0.86
																									9	FGAIEDQDVKDWVDGS	1457	0.88
13	PQSYDSVGPDTGRLKF	1104	0.82		21	NKTLYYIRESENATWC	88	0.64		12	IKYIKDFDKPIEHIST	1235	0.86		10	YLQGSEQLEFVRKCAK	1474	0.85		20	DIAVLLPQYDVIIQHP	114	0.69							8	GCCICLEWPGVVYCQD	1653	0.86
																									9	LSCSYDHSKWGPTMSP	1183	0.88
14	REPVKLGSGPNGDGQP	926	0.81		22	SFKIGRSTELQNITIN	58	0.63		13	TKETPDRVTDQIKCFE	724	0.85		10	EQVGSNRELYVGDLNT	1112	0.85		21	HLYIKGGNASFQISFD	98	0.68							8	SCLNSEKEFERAICDM	1162	0.86
																									9	FYSEDSPTEFTSISSN	1096	0.88
14	VSTNPADTATEEELDD	738	0.81		23	AILFGTKLMFDKTPKQ	197	0.62		13	PESKWELLRDFKEATS	283	0.85		11	SVVIPKLNEVGEIVSE	818	0.84		22	DSCPNGKLCLMKAQPT	205	0.67							9	TMVSVLPLLRGKKAVN	2015	0.85
																									10	TGLVSAGPKAKSTQEE	874	0.87
14	GISVDHYKIDMEVICL	437	0.81		24	KVTSSVNETRIQINVS	165	0.61		13	VDQCAANGVPINICNL	1445	0.85		11	GSLIVNPSLNGFLSKE	731	0.84		22	SKTGVNENYAKKFKTG	180	0.67							9	ADDITMGYVCSNLAEE	1897	0.85
																									10	SVVIPKLDELGNILST	819	0.87
14	HVTPVEIVVDMERLQF	2050	0.81		25	SNCVHPDIKHRSELLG	127	0.59		13	CERVGNSPKYSKLVMT	1010	0.85		11	DCVSEFTNVPDFELLL	429	0.84		23	ASFQISFDDIAVLLPQ	106	0.64							9	QISIMKLPLSTKENDE	1334	0.85
																									10	LCHLITKETPDRLTDQ	702	0.87
14	PFVATTRTLGSFTWFP	1855	0.81		26	AGHAVKLRRLQGVFTW	240	0.58		14	CVTPDGFKVSGNMLIL	85	0.84		11	EEPVLWDCVSEFTNVP	423	0.84		24	LCTLNKSHLYIKGGNA	91	0.63							9	EQVGSNRELYVGDLNT	1126	0.85
																									10	AAMLIESNLAGSNDNF	2029	0.87
14	LGEPKTVKVFDFFKHN	1706	0.81		26	GQLVSFFQEIPNIIQE	2	0.58		14	GVSKQMLSLMLSFVNS	786	0.84		11	SGYPQTPFLAVEKQDV	1440	0.84		24	GKNIQLPRRSLKAFFS	240	0.63							10	CEEMINWLNFDSELVR	595	0.84
																									10	FSTVKEPQKPLVLNNQ	1698	0.87
14	RQKIIYSGAVNLDDEK	1561	0.81		26	RSELLGLLEWILRALK	137	0.58		14	TAHSYGLEASDFENWP	452	0.84		11	PSHIMSVLDMGQGILH	1270	0.84		25	HVNTLHFLTRGKNIQL	230	0.62							10	RLLINERDYSRYFGNV	511	0.84
																									10	LQRKIEAIFHDDKETS	1477	0.87
14	FLLNCETDVRDWVDGN	1458	0.81		27	VDICFWSTLFFTTTLF	422	0.56		14	SFSVDDPLAYTRLGPD	2079	0.84		12	GEDVYEKLCVAVYDSP	965	0.83		26	KFWYVNHTLSGQHSLP	360	0.61							10	HSSVQSYLNVLSMCNK	324	0.84
																									11	SMAERFKTKGRYNLDP	847	0.86
14	TELLQRDPEEFRTLIE	1342	0.81		28	ILESDHLLSEMLNKEY	395	0.54		14	HEEPSNQDTIMVELIP	2061	0.84		12	DPDTIDFLIMRNLTNL	860	0.83		26	PYCNYTKFWYVNHTLS	354	0.61							10	DGTKTLHSSVQSYLNV	318	0.84
																									11	VERGSDKICRHKLFQE	462	0.86
14	SKDLQADIKGRDYLST	1214	0.81		Protein 2					14	HGSVSDASEGFLMVEV	2000	0.84		12	QKLVSTCITSMAERFK	837	0.83												10	DFTKFHDELGDKFCYS	2055	0.84
					Rank	Sequence	Start position	Score												Protein 2					11	KGLGKFKLTDRRELLE	253	0.86
14	DVRISERESNSEALSK	1066	0.81		1	QEEIMTSSVNRFFQKN	747	0.94		14	NNSIPDWVVFKFKNLI	149	0.84		12	PVMHYKPPSSLIGDCA	455	0.83		Rank	Sequence	Start position	Score							10	PSHIMSVLDMGQGILH	1284	0.84
																				1	CMTVQGGETMNSVIQA	181	0.93		11	MGQGILHNTSDLYGLI	1290	0.86
15	YEEFCNAVYENSRLKQ	981	0.8		1	HSKEEMKDDEVGGKQP	306	0.94		14	VSPKSSLCEFVAEFKS	1391	0.84		12	LVLSSAHSDSLAPECP	270	0.83												11	SLVEMFKTKGRYNLDP	850	0.83
																				2	EGPATDPVEMALFQPA	382	0.91		12	EVSLHEVKDFDPDVLP	961	0.85
15	QKTILKATTALKDVGI	423	0.8		1	HVRQADYVDQDLGLSP	1810	0.94		14	TVLESCPIEMFTKNIT	1027	0.84		12	PECSDSPLVLDGGSIL	2060	0.83												11	FNRGKLRVSGDLKVDP	790	0.83
																				2	AKLIADSIDFNQVAQV	35	0.91		12	GSFYCDPKRFFLPVFS	569	0.85
15	MVEERVVSTSDAVDNF	1828	0.8		1	KDEIENALRYRWVNTS	1536	0.94		15	IFLAELYPEHMALIKK	2128	0.83		12	CETNITDIEKEPSLAT	1963	0.83												11	DGGILCPTLPKVVPDG	79	0.83
																				2	GMFIDEKPGNRNPYEN	285	0.91		12	DRPIMRYSVERGSDKI	454	0.85
15	KPTASKLLEDRVGLNH	1729	0.8		2	PEEQENPIVFQNGAFM	2070	0.93		15	CGFSGAVRDEFVRTNI	2020	0.83		12	TVVYSYTVECETNITD	1954	0.83												11	GERSRCYSLYIAENGE	552	0.83
																				2	GVVRIWDVKDPSKLNN	154	0.91		12	GFLYIKEVYSGVSACT	1636	0.85
15	IMRQIEGLIPNACSKI	1478	0.8		3	TLSIKTYNLERAMTLD	1879	0.92		15	MGQGILHNASDYYGLI	1313	0.83		12	LCCSLDHSKWGPFMSP	1172	0.83												11	KSEVYEKGLGKFVKTD	251	0.83
																				3	CLSGDGWPYIGSRSQI	306	0.85		12	EQVGSNRELYVGDLNT	1123	0.85
15	TSSDDQISLFDQSLTE	1328	0.8		3	SEMITSSMRYSCLNSE	1148	0.92		16	SVDYDYDKLVGVSLCD	846	0.82		12	LSEEAFRLKEDVRVSN	1043	0.83												11	KGGFMYLKELYNNVNK	1636	0.83
																				4	TQTVKSDVLKDAKLIA	24	0.84		13	SEKCNFFLEGVLDVCP	991	0.84
15	KSFIKAQLGLRKKTKQ	1251	0.8		3	FYSEDSPTEFTSVSTN	1095	0.92		16	RGDDDESVWCGQSFTT	375	0.82		13	HGEQVEDMYSIVLHIQ	1924	0.82												11	CKSMGSKCVRDGKGGF	1624	0.83
																				4	LYTVKYPNLSDLDRLT	203	0.84		13	ERLSTYKVEFTGDLVV	2090	0.84
15	CFYSQESPQSYDSVGP	1097	0.8		4	DPDIIEHETVKKLCDE	970	0.91		16	KFSIIHRIHGSVSDAS	1992	0.82		13	SDEIKDVLKYRWLNLS	1528	0.82												11	CFHEYLSSKLNKFVSP	1358	0.83
																				4	KNKIRRAETGSQGVYM	110	0.84		13	DLGGFSPELSDKYSYR	2052	0.84
16	ILPGKFYEEFCNAVYE	975	0.79		4	TLTEMFKTKGRYNLDP	846	0.91		16	TITHNFIKRNRNGACD	1975	0.82		14	LSSIKVELTGDVILKA	2081	0.81												11	MGQGILHNLSDLYALI	1293	0.83
																				5	KSTIQVKRREGMFIDE	275	0.83		13	LAELTDFALMVKNQNV	1874	0.84
16	LLDGGASDYFDQLKET	902	0.79		4	LKSIKKTIDFNQADFE	2127	0.91		16	SVRRLYPSLFETHLLP	1770	0.82		14	SGSIEGHQFLDGVNLV	1987	0.81												12	PKRYFVPIFSEAVITS	578	0.82
																				6	YIGSRSQITGRSWDNT	314	0.82		13	AAEWLEMICFHEFLSS	1348	0.84
16	GSLFKEREVKREIKDP	795	0.79		4	DQEYQRLIHSLAKANN	181	0.91		16	KVGYNHILQSVRRLYP	1761	0.82		14	LQRNIEHYLQGSEQLE	1467	0.81												12	GVTLVPVVDGRSNYNT	138	0.82
																				6	LETIRVTPENFSSLIK	260	0.82		13	IKTPSLDIEGGSDAAE	1335	0.84
16	EKFLEPKVRFGHVSTN	726	0.79		4	MECQTSSVTEQFYHNF	1257	0.91		16	ASDYYGLITEKFINYT	1321	0.82		14	EFEKKWKTDMAKLLSL	111	0.81												12	CDMKMAVNNGDFSLSM	1175	0.82
																				7	KPVAGPRQPEKNGQNL	336	0.81		13	PSHIMSVLDMGQGILH	1281	0.84
16	LVLILAHPSKRSQKLL	623	0.79		4	ISMSLDHSKWGPHMSP	1182	0.91		16	TKCITSTLKNLCFYSD	1111	0.82		14	TFVRVNPEEFEKKWKT	103	0.81												12	FSEVVTGSMRFSCLNS	1151	0.82
																				7	SQGVYMGNLSQSQLAK	120	0.81		13	TFVRVNPDEFEKKWKA	103	0.84
16	SFYADPKRYFPAIFSA	573	0.79		5	EVSIHEIKDFDPDIIE	960	0.9		17	DLEESEDSVPLEELLP	917	0.81		15	AHHIQLMSKLAVECKS	645	0.8												13	HQMISSIDRFFSKELL	753	0.81
																				8	KLTSEQARQFDQQVWE	476	0.8		14	LKLWFKDEVFSKGLGK	242	0.83
16	TFPYVMGDVELLGTTD	479	0.79		5	ETLWSPYQVLRAIKNE	945	0.9		17	YFLPIMSSEVIKGVID	594	0.81		15	KSRCYSLYLSDKGNLV	550	0.8												13	LLNISYLCHFITKETP	699	0.81
																				8	SHGILMKDIEDAMPGV	421	0.8		14	LECIMDVGEIQNKEVI	1973	0.83
16	QRTEEETFPYVMGDVE	473	0.79		5	GGFIYLKDIYKKITTC	1633	0.9		17	SKSIKLMNTRRKLLLG	342	0.81		15	ESCCNWLDRCRHLLRK	407	0.8												13	AHHIDLMSKLAVECKS	649	0.81
																				8	TGRSWDNTSIDLTRKP	322	0.8		14	CKSMGSKCVRDGKGGF	1622	0.83
16	HYEEVIASCHQGINNK	213	0.79		5	LGSYEHKSRSRLGLSS	1040	0.9		17	DQGVSSAPESKWELLR	276	0.81		15	AHVYKTQPSEMETLKK	361	0.8												13	ECLKRNMLSYDQLLDS	209	0.81
																				9	QQVWEKYGHLCKYHNG	487	0.79		14	KETSFIRNCARKVFND	1489	0.83
16	TPVIQDQDLEIFVREV	2100	0.79		6	LLSICNKIKGSKIFNT	329	0.89		17	SKIVENFLEFKAKLKK	236	0.81		15	FSEWCEFVDFSVCYSK	2149	0.8												13	NVMESVTLDFTKFHDE	2047	0.81
																				9	HCFRKPHDEKGFKNGS	403	0.79		14	GKLKRSLGLMGCGSTS	1249	0.83
16	AIHLEYTGSMNQQAKY	1979	0.79		6	SKHLQDLVVSDNLGNL	2173	0.89		17	EGAPSLGPFENFVLKT	1901	0.81		15	ECLKRVHLNYEERLNE	205	0.8												13	TSTLKTFFWFNEVLSI	1853	0.81
																				9	PAGKQYIHCFRKPHDE	396	0.79		15	DELGNILSTYDKEKLV	826	0.82
16	DAVASLPPGSAKLSQT	1947	0.79		7	TKETPDRLTDQIKCFE	706	0.88		17	IKDWIDGTRGYRIQRQ	1487	0.81		15	CFHDFLSSKFNKFVSP	1346	0.8												13	SELEIEEQEYHRLIHS	179	0.81
																				9	EAVGKLDPTNTLWLDI	366	0.79		15	IHHIDLTSKLVVECKS	646	0.82
16	SLRRLYPSVFEKHILP	1748	0.79		7	TFIQGLRYFIMAYANQ	629	0.88		17	HVHKYVEVPFNVINAI	1255	0.81		16	LSLLYEHLSEDVMKAF	889	0.79												13	TDGSRGYRLQRNIENS	1471	0.81
																				9	AVKAGASILDGGNMLE	246	0.79		15	QKTGERSRCYSVYLSD	546	0.82
16	LKTGQLHEEFTTNYLS	1504	0.79		7	KVLKRYDEEMWKEVKT	418	0.88		17	YKFDYKKLYEDARISE	1081	0.81		16	TSTALDLSSNKSVVIP	807	0.79												13	GPHMSPALFFTFLANL	1196	0.81
																				10	YEEEPTPLLPPSLLFL	542	0.78		15	KILERSHPEIWHHLST	419	0.82
16	ERFINYAISCICGGTI	1309	0.79		7	DEMIQDDSVVDSLRGA	362	0.88		17	DSFYEDFCERVGNSPK	1003	0.81		16	EKFMEPKLEFGSLIVN	721	0.79												13	LSSEALKVQENARVST	1057	0.81
																				10	NKKKREKDTPFKLASS	506	0.78		15	QDAIESLRKSGLIVGQ	369	0.82
17	FYCGHMSQCPIGELTK	999	0.78		7	HKHIEDRLGLNHILHS	1722	0.88		18	RKEKKKKTTTRDSQTS	896	0.8		16	DLIILNFVAHVYKTQP	353	0.79												14	ETSIHEIKDFDPDILD	964	0.8
																				10	VVTTQGSDDIRKLFDL	449	0.78		15	CDQCIANGVSTKIVTR	1423	0.82
17	EATKRDLEKWGERGNR	385	0.78		7	SGFIGFCKSMGSKCVR	1614	0.88		18	SFYADPKRYFLPIMSS	586	0.8		16	QVEVPMVLTEGFKLLS	32	0.79												14	MFMIDNQKLSYLKVEI	2087	0.8
																				10	TEIQEAVIREAVGKLD	357	0.78		15	GVTLVPIVDGRSNYNN	134	0.82
17	YSRLCESLFMTSGRLS	183	0.78		8	DTIVSMCNEMVCWLDF	585	0.87		18	RQNASGKNRYGRVSCE	532	0.8		16	TMEIEDQEYHRLIHSL	176	0.79												14	AATNDHNVMESVTLDF	2041	0.8
																				11	FQSVLDGKLYEEEPTP	533	0.77		15	VSYTSSDDQITLIKTP	1323	0.82
17	HIVKWKREEHYIVLSS	1800	0.78		8	RFPISSRVTGYLFYQK	531	0.87		18	KVSLDTKDVMIFLAEL	2118	0.8		16	MGQGILHNSSDLYGLI	1279	0.79												14	EQEYHRLIHSLAKTNN	185	0.8
																				11	PFKLASSEPHCALLDC	515	0.77		15	MLELRTPVDRSKIDLD	1207	0.82
17	SNGIQYWQVPLELRNG	1658	0.78		8	IGLHQDSDTINCMFCS	273	0.87		18	SGFIGLAKTIGSKCVR	1633	0.8		17	KVIRSETSVHEIRDFD	945	0.78												14	RLSLNHILHSIKRNYP	1732	0.8
																				11	NTSIDLTRKPVAGPRQ	328	0.77		15	WGPTMSPALFLALLQM	1192	0.82
17	IQSLISDVKGIKLLTN	1642	0.78		8	RLKGITCRPFRRDQCI	2189	0.87		18	FFESLTGQLNGSCLND	1175	0.8		17	DPDMHMTRKFKFVLNV	683	0.78												14	PSLIKTLQSRMSKNFI	1581	0.8
																				12	FQQQGTGGNGVVRIWD	145	0.75		15	SEAIADKLDKSYFTNA	1074	0.82
18	RLKQKYFYCGHMSQCP	993	0.77		8	QSMGFENLEFLKRRLL	197	0.87		18	TKMYTRFVEDFFESLT	1165	0.8		17	GSFYSDPKRFFLPIFS	568	0.78												14	YLLIQGDFDQKLGTYE	1033	0.8
																				13	GRDELMELASDLEKLK	95	0.74		16	QRFVDVILSDNGILCP	66	0.81
18	DMEVICLNSYDLIMDF	446	0.77		8	LAPFMSDLQSNQMINP	1750	0.87		18	SPTSYNGAGPDTGRLQ	1128	0.8		17	YGLLFYQKTGEKSRCY	539	0.78												15	LGALDSPREIGSLLHG	2111	0.79
																				13	QRALRKTKKGEEDLNK	51	0.74		16	HPEIWHHLSTLIKQPD	425	0.81
18	GRTCEELTRKDECIED	2201	0.77		8	ANLNLTEPKSRAKLNL	1205	0.87		18	LQLNVNHYSGRFKHNS	1060	0.8		17	LRLKGITCKPINLSNS	2178	0.78												15	LSDILKTLTSESIKLT	1935	0.79
																				13	QPEKNGQNLRLANLTE	343	0.74		16	GEWIEFTNFKVAYSKS	2161	0.81
18	LSGPTFKGKSAWYVDT	2020	0.77		9	KVTPDGFNLMGKTLIL	85	0.86		19	VELILRENGFVVPSLP	69	0.79		17	VQSLLTGLWPFIRINN	2106	0.78												15	GHLLRGRNHFIYIVKQ	1792	0.79
																				14	HNGVVVNKKKREKDTP	500	0.73		16	EKAPDIGELFGLKAEN	1928	0.81
18	LFMTSGRLSGVESLNV	190	0.77		9	KTEIFNKGLGKFKRTN	247	0.86		19	TFTLIYQKTGESSKCY	560	0.79		17	HIRQVEYVNQELGLSP	1802	0.78												15	ENDIVEALRHKWLNPS	1540	0.79
																				14	GHLCKYHNGVVVNKKK	494	0.73		17	DNLWSPFGVMKEIRAE	946	0.8
18	VEKVIHKGVERPMFKH	1891	0.77		9	RAMTLDDMTMGYVCST	1889	0.86		19	QEIKSPKGTFTLIYQK	552	0.79		17	KCVRDGSGGFMYIREV	1618	0.78												15	SYSGYKETPFLTIVNQ	1450	0.79
																				14	MAHSKEVPSFRWTQSL	1	0.73		17	SGESDASLFFSRRFKY	680	0.8
18	YMCISLSTAIELGAWV	1690	0.77		9	NLGIIGHLLRGRNNTI	1783	0.86		19	GSKLFDLDAFNLLKNN	194	0.79		17	FVMGEETPLLTKFVSA	1377	0.78												15	GVDIVSRISERVNRLI	1434	0.79
																				15	HGRRDLKLVDVKLTSE	465	0.72		17	DSDVSSCPFCNNKLME	278	0.8
18	EQLKEDLKSVDINLIP	124	0.77		9	CECKHCSVWRGVVYCE	1648	0.86		19	PVLLSSRTLGSFTWFP	1877	0.79		17	VSPKSVSGTFVAEFKS	1359	0.78												16	ESCKVNACHHNYEQKF	57	0.78
																				15	DFNQVAQVQRALRKTK	43	0.72		17	KELVISDTQGSFRLKG	2178	0.8
19	DPLITSGSAALDLASK	809	0.76		9	HMSPALFYSFLANLNL	1194	0.86		19	PPECEWLRPMIRPILI	1695	0.79		17	CDMKMAVNNGDLCCSL	1161	0.78												16	KELVSDRPMMRYSVHK	452	0.78
																				15	NSVIQALTSLGLLYTV	191	0.72		17	PKIIYCNNSLNKVSQF	1659	0.8
19	IASGLVDPKFDSLEDF	1930	0.76		9	SCLNSEKEFERAICDM	1158	0.86		19	NLEAHHPIRMVLRQKV	1567	0.79		17	KEFERAICDMKMAVNN	1154	0.78												16	EKLCYLIRVPDFNELF	433	0.78
																				16	RKLFDLHGRRDLKLVD	459	0.71		17	TSSYVDEEYFMCFKYL	1016	0.8
19	ERPMFKHDLMMGYAWI	1900	0.76		9	AYEETDYLECFKYLLI	1017	0.86		19	TSSDDQISLFDKELSA	1349	0.79		18	VHEIRDFDPDLLGEDV	953	0.77												16	LSVKMHEDVLTRGLNL	302	0.78
																				16	QSLRRGLSQFTQTVKS	14	0.71		18	EKLVSACVSSMAERFK	838	0.79
19	VSTSDAVDNFMRQIYF	1834	0.76		10	GSFYCDPKRFFLPVFS	568	0.85		19	SSLRGDLEHSGITLVP	124	0.79		18	RAMMLDDLTMGYVVST	1881	0.77												16	KSPSAPPILSNPNLFW	1704	0.78
																				17	MRSVQRNTVFKVGDLG	80	0.7		18	TSTALDLSSNKSVVIP	808	0.79
19	AIELGAWVLGEPKTVK	1698	0.76		10	VSMIPTLPLFNGSKSV	2010	0.85		19	KLYEDARISERESNSE	1087	0.79		18	YVNQELGLSPQQICSN	1808	0.77												16	EVLKGMKTTSELEIEE	170	0.78
																				17	KGEEDLNKLRDLNKEV	59	0.7		18	TFLQGLRYFLMAFANQ	630	0.79
19	VVTAMMKSFIKAQLGL	1245	0.76		10	SGFGETPFLSVVKQDV	1448	0.85		20	TDDKGNSVDYDYDKLV	840	0.78		18	PFMNDLQVSRTTDFTR	1744	0.77												16	RHKWLNPSTFGDLRLV	1548	0.78
																				17	SILDGGNMLETIRVTP	252	0.7		18	AHACQANTDQRFVDVI	57	0.79
19	SCLNNEKEFENAILSM	1161	0.76		10	EQVGSNRELYVGDLNT	1122	0.85		20	PQMHLDETSFSEDITD	493	0.78		18	FSRSILWDYFSLVLTN	1664	0.77												16	LNLTEPKSRTRLNLDP	1211	0.78
																				17	SDLDRLTQEHDCLQIV	212	0.7		18	DFTIVHDLYKKQLTKS	2141	0.79
19	LSLTNCTTAMLKNLCF	1083	0.76		11	SERPIMRYTVHKDNES	452	0.84		20	RHYHRKSCGMISMLNK	326	0.78		18	EVLNKQRVCPCEICAQ	1632	0.77												16	KEFERAICDMKMAVNN	1168	0.78
																				18	ESSINISGYNFSLSAA	231	0.69		18	VGEIQNKEVILKVVAV	1979	0.79
20	GKYLLNKQDYEYKVQQ	862	0.75		11	EEMWKEVKTYIKEPDF	425	0.84		20	EKVGNDRHYHRKSCGM	320	0.78		18	CKSMGSKCVRDGSGGF	1612	0.77												17	HEVYNSSQKSLFFLDE	988	0.77
																				19	SYVIGLLPPDMVVTTQ	438	0.68		18	LELEDDSQIELAELTD	1864	0.79
20	NQTIGECQVQCWRSFL	314	0.75		11	RGAGFIIGQMVVLVND	375	0.84		20	CFKDVGLTEHDLVDCF	2167	0.78		18	IVTKISERVNRLIRYS	1425	0.77												17	IGSLLHGLWPYLKATK	2120	0.77
																				20	KGFKNGSRHSHGILMK	412	0.67		18	MNDLQVSRTMDSGRLK	1756	0.79
20	HQGINNKLTAHEVKLQ	222	0.75		11	YVDQDLGLSPQQICYN	1816	0.84		20	IHKGQERPMYRDDLSS	1917	0.78		19	NEVGEIVSEYDKQKLV	825	0.76												17	GNPIVLHNGMFMIDNQ	2078	0.77
																				20	NFSLSAAVKAGASILD	240	0.67		18	VPTLIKTLQSKLSRNF	1578	0.79
20	RQIYFESYVRPFVATT	1845	0.75		11	NVRCKTPTQLAETVDT	1404	0.84		20	GYRIQRQLENLFPDST	1496	0.78		19	SSLIGDCAHKDLMSMS	463	0.76												17	ENARVSTRESNAEAIA	1066	0.77
																				21	KRSEILRTLGFQQQGT	135	0.66		18	KLMTSRRVLEREEVPT	1565	0.79
20	IPTIVKTIQNKLSSTF	1577	0.75		11	PSHIMSVLDMGQGILH	1280	0.84		20	SETVDTIVDQCAANGV	1438	0.78		19	LEHKRHSTKYHLSRTV	1940	0.76												18	LSTLYEALTEDQISAF	893	0.76
																				22	LSQSQLAKRSEILRTL	128	0.65		18	RYSGYGETPFGAIEDQ	1448	0.79
20	LLDVEPPSESDLEYSW	1532	0.75		12	FNRGKLRVSGDLKVDP	786	0.83		20	LYIGDMKTKMYTRFVE	1158	0.78		19	RWLLIDLLRESRGAPT	161	0.76												18	NVPQEKSQEELSTLYE	883	0.76
																				23	DPTNTLWLDIEGPATD	372	0.61		18	YLLIQGHFDQKLGSYE	1030	0.79
21	ELSNHMVEEFDHDILP	962	0.74		12	ESCKVNACRHNFEQKF	53	0.83		21	EFDVKAPGVSKQMLSL	779	0.77		19	QLIGKDGDDALKGFLS	1507	0.76												18	KTKGRYNLDPDSIDFL	856	0.76
																				24	EDAMPGVLSYVIGLLP	430	0.57		19	KVTFLSQVHPSPLLTE	26	0.78
21	VEKIVDQYREPVKLGS	918	0.74		12	RLLINEKDYSRYYGNV	507	0.83		21	HVDLMEKVKEDLITKS	667	0.77		19	DGSRGYRLQRNIEHYL	1460	0.76												18	NEKWLSICSSVLKRYD	413	0.76
																				25	PGNRNPYENLLYKLCL	292	0.55		19	LSDKYSYRLSGPENQE	2060	0.78
21	AVSQLTEVFSRKGKYL	850	0.74		12	LGALETDREIENLLCN	2107	0.83		21	LVIAHPGGGMRLGGVC	2205	0.77		19	VPVVDGRGNYNTDLLP	138	0.76												18	LGLSPQQVCYNFKVQF	1825	0.76
																				26	NQFGSVPALTIACMTV	169	0.53		19	YQRLIHSLSNVKNQSL	184	0.78
21	GVVPTISYQRTEEETF	465	0.74		12	EFLKRRLLSYDQLLDT	205	0.83		21	PFLGRSSHDYVAVFPV	1738	0.77		19	ISVAEAYCTGMLKRRL	1229	0.76												18	IGLIGRGGDEALRGFL	1518	0.76
																				27	VEMALFQPAGKQYIHC	389	0.51		19	PVLFDEHLTPFMNDLQ	1745	0.78
21	DLMKQKCLKGWLGSCF	359	0.74		12	SVSIVSKISERVNRLV	1430	0.83		21	IRPILIDYLCIVLSNC	1705	0.77		19	TRLVEDFTEAVANSMN	1131	0.76												18	TRLNLDPLLNILKWHL	1220	0.76
																				27	QNLRLANLTEIQEAVI	349	0.51		19	YSGVSACTCEICALKP	1644	0.78
21	QFKRASPILRFLYANV	290	0.74		12	CFHEYLSSKLNKFVSP	1354	0.83		21	LVVGRSGYENNSIPDW	140	0.77		20	DVMIEGVEKFFSKELL	749	0.75												19	IVDKYNKQLMVSSCVT	834	0.75
																									19	VRDGKGGFLYIKEVYS	1630	0.78
21	CEGILSAVLEAVDNWV	2157	0.74		12	MGQGILHNLSDLYALI	1289	0.83		22	LSEVSYHLVEDFEESL	985	0.76		20	SDSSGSLRLKGITCKP	2172	0.75		Protein 3										19	SVVVPKLDELGNIVDK	822	0.75
																				Rank	Sequence	Start position	Score		19	SETIDTICDQCIANGV	1416	0.78
21	PKFDSLEDFFDAVASL	1937	0.74		12	LRVQEDARVSTRESNA	1058	0.83		22	SGSRFLNKDEFDVKAP	770	0.76		20	LLPDWATERFRWLLID	151	0.75		1	CKCCWFADTNLITCND	39	0.89							19	QSDVKEPGVSRELLGY	770	0.75
																									19	YGLITEQFLCYALDLL	1302	0.78
21	PFMSDLASTKMKWSPR	1763	0.74		13	KFDISRKVVYTFRILL	1959	0.82		22	CYSINRDGEHICSFYA	574	0.76		20	NVKCKTPTQLAETIDT	1396	0.75		2	SRATQPAAEFRRVAHS	16	0.88							19	LDLIMLNFVVDEMVKD	356	0.75
																									19	HDLQKSGVTLVPIVDG	128	0.78
21	NPCDYFPLKPTASKLL	1721	0.74		13	LFWAIKPRTHKHIEDR	1713	0.82		22	TLAYSKHLKDLVIAHP	2195	0.76		20	GFDWLELLCFHDFLSS	1338	0.75		3	NGASKSNQPDSSRATQ	5	0.83							19	TDFEMIYDLHRVVLLE	2143	0.75
																									19	KEFERAICDMKMAVNN	1165	0.78
21	HEEFTTNYLSSEHLSS	1510	0.74		13	ATILDNPNLFWAIKPR	1705	0.82		22	QKHEVDLSRVDLIKCF	2153	0.76		20	RTGITLVPVVDGRGNY	132	0.75		4	LCNICWKPLPTTITVP	71	0.81							19	MRNSTKYNISRKIVYT	1958	0.75
																									20	NEREFSKYFGNVRLRE	512	0.77
21	VRDWVDGNRSYRIMRQ	1466	0.74		13	FSSVKLPTKATILDNP	1696	0.82		22	MALIKKGIETMLKKSQ	2138	0.76		20	DVIPVSYTSSDDQITT	1308	0.75		4	VAHSSLYGRYNCKCCW	28	0.81							19	DSLAKISQFARSILWD	1668	0.75
																									20	LVELESCEAHACQANT	49	0.77
22	YIRLIKGELSNHMVEE	955	0.73		13	ACELGEWVFSSVKLPT	1688	0.82		22	RKSSWAPKIRFLDLCV	1793	0.76		20	LYVGDLNTKMMTRLVE	1120	0.75		5	TNLITCNDHYLCLRCH	47	0.78							19	CVANGVGVDIVSRISE	1428	0.75
																									20	LFTGQASFDLAAMLIE	2019	0.77
22	KCYAINDNKVGEVCSF	559	0.73		13	SIMWDYFTLVLTNACE	1675	0.82		22	KCVRDADRNCHYIVEI	1645	0.76		21	CGHKKPCTLEGVWAPF	926	0.74		6	LRCHQGMLRNSDLCNI	59	0.77							19	NVKCKTPTQLAETIDT	1408	0.75
																									20	CEFGHQKVTFLSQVHP	20	0.77
22	LRMQWSGVDIVSTLRA	2137	0.73		14	DFEMIYDLHRTALLKS	2140	0.81		22	HYSGRFKHNSRLRLNY	1066	0.76		21	VNEKDYKRYYGTVRLK	510	0.74		7	KPLPTTITVPVEPTAP	77	0.75							19	VSTNTGNLKFGLSYKE	1111	0.75
																									21	SVNTRTKNLGRADNSV	923	0.76
22	KKTKQSITEDFFYSNF	1262	0.73		14	TSTLRSFFWFNEVLSI	1849	0.81		23	KTGESSKCYSINRDGE	567	0.75		21	SLAPECPMCCSKILDL	279	0.74												19	PTEFTSVSTNTGNLKF	1105	0.75
																				Protein 4					21	DYLILKNLTGLVSAGP	866	0.76
23	QPSINDLDEIVSNKFY	940	0.72		14	SECAGAHVRQADYVDQ	1804	0.81		23	VWCGQSFTTVSDRLVS	382	0.75		21	GEVRESKIREELIKLK	228	0.74		Rank	Sequence	Start position	Score							19	NAEAIAKKLDRTFFTS	1076	0.75
																				1	GLFIDAGYAATNDDNI	2031	0.95		21	RLLVLAILCSPSKRNQ	614	0.76
23	GWLGSCFLRVKDRLVS	368	0.72		14	YKKITTCECKHCSVWR	1642	0.81		23	LVLIDGDVKELKETVA	2100	0.75		21	DFLLMYEMHRESLLKS	2130	0.74												19	TFVRVNPDDFEKKWKA	107	0.75
																				1	FSAIKSPQAPLVLCNK	1697	0.95		21	SRTMDSGRLKFLDVCI	1762	0.76
23	CQVQCWRSFLNKVKSL	320	0.72		14	TKFVAAALHNVRCKTP	1395	0.81		23	DILIVELESEDGSIQS	1677	0.75		21	YSIVLHIQLEHKRHST	1932	0.74												20	LVEKLCHEVYNSSQKS	982	0.74
																				2	DVLIEMCEEMTSWLDF	585	0.94		21	EFEKKWKADMSKLLNL	111	0.76
23	VGDTSSDLLIGALSDM	2115	0.72		14	EHIDEDSPDWLEIVCF	1340	0.81		23	ATLRDDTEELLCFLNY	1364	0.75		21	QVSRTTDFTRLRYLDV	1750	0.74												20	GLINSMKTSFSSRLLI	499	0.74
																				3	ECLKKNSLGYDERLNE	205	0.93		22	VALAKMADNSVNTRTK	914	0.75
23	ERLQFTEYDFVLVGPC	2061	0.72		14	QISIMKLPAYEHIDED	1330	0.81		23	SERESNSEAMCKLLSF	1095	0.75		21	KVFEEHLVPFMNDLQV	1736	0.74												20	LTTIAYEEEEFFECFK	1017	0.74
																				3	TKFVSAALHNVKCKTP	1396	0.93		22	FNRGKLKVSGELKNNP	787	0.75
23	GSMNQQAKYLVHDVTV	1986	0.72		15	LLNISYLCHFVTKETP	695	0.8		23	CFVRLNPLEYEQKYNN	103	0.75		21	TRLIEDQLGLGHVLQS	1714	0.74												21	DPDILDSHLVEKLCHE	974	0.73
																				3	VSLIKIPCLSDEKFQD	1331	0.93		22	KFIEPKVKFGCAVVNP	723	0.75
23	SFTWFPHKTSVPEGEG	1865	0.72		15	DYSRYYGNVRLKECYV	514	0.8		24	NGCIHNTEEKSVELIL	58	0.74		21	FKLPTMSSSEDGLDGF	1324	0.74												21	FRPTFTSTALDISSNK	806	0.73
																				4	VRQIEDQLGMNHVLHS	1723	0.92		22	KGVMCRPLASTPQVED	2192	0.75
23	TIQNKLSSTFTRGAQK	1583	0.72		15	RYTVHKDNESRCLHQN	458	0.8		24	ISTSDTCINFLKQLFF	1856	0.74		21	NSEAIADRLDKSFFTS	1062	0.74												21	VRLRECYIQRFPITNN	526	0.73
																				4	GFLQYAGCSEDEIRQT	1528	0.92		22	YRLSGPENQEDPLVLK	2066	0.75
23	RFVAEFKSRFFVWGDE	1378	0.72		15	VKTYIKEPDFDMLFQL	431	0.8		24	SHVVKWKRSEQYTVLT	1821	0.74		22	SKMRLSRELECGHKKP	916	0.73												21	SVLKRYDLELWEKLCY	422	0.73
																				5	LILLGSHKDSDVPSCP	270	0.91		22	PILWDYFSLVLTNACE	1677	0.75
23	HSKWGPMMCPFLFLTV	1191	0.72		15	SIKKNYPQLFEEHLAP	1737	0.8		25	SVSESIDLEESEDSVP	911	0.73		22	HLSEDVMKAFEEIKYE	895	0.73												21	TSFVSDWTTERLRWLL	153	0.73
																				6	LGEGEDADLYFARRFK	678	0.9		22	CFHEFLSSKLNKFVSP	1356	0.75
23	NFEQKYIEDFKKLEQL	111	0.72		15	GFLLYAEVDKDEIENA	1527	0.8		25	CSTALDLSSNKSVVIP	823	0.73		22	SYCVSLFNKGRLRVNG	780	0.73												21	FLTIVNQDVKDWTDGS	1459	0.73
																				6	AIFSDDKETMFIRNCA	1482	0.9		23	GCAVVNPSLNGKLTVD	732	0.74
24	KDLIDKIREELITDVE	655	0.71		15	AETVDTICDQCVANGV	1414	0.8		25	HSKWGPTMCPLLFLTV	1216	0.73		22	DRVLDILVARRLLLKK	390	0.73												21	FVMGEETPLLTKFVAA	1389	0.73
																				7	TMAERFKTKGRYNLDP	846	0.89		23	LVVQIDHVRMSTKFKL	1948	0.74
24	MKTSSTVKLRQNEFGP	509	0.71		16	KFLEPKLNFNSVIVNP	722	0.79		26	RDLVANHRDRNLILSE	972	0.72		22	KSLLQTLVLSSAHSDS	264	0.73												22	DFLVLKNLTNLVSANV	869	0.72
																				7	KEAKTSSDTQIPGVCK	761	0.89		23	DWVIERIRWLLIGILK	154	0.74
24	QFLKVDKSQLLNELNN	257	0.71		16	QKTGERSRCYSLYISE	545	0.79		26	SDFENWPSLEDFMSFK	461	0.72		22	SVCYSKSLRDLVISDS	2159	0.73												22	GDLKVDPFRPTFTSTA	799	0.72
																				7	KGVTCRPLKHKVEIKD	2193	0.89		23	AIFHDDKETSFIRNCA	1483	0.74
24	CGKKLASFTPVIQDQD	2092	0.71		16	LVGIRNDVRESKIIEE	223	0.79		26	FRLSRMPKNKSKGKTK	410	0.72		22	QNSEMLHGEQVEDMYS	1918	0.73												22	TLFIKTGHLNRAMTAD	1883	0.72
																				7	SYTIVSSLGVDDVGTP	1971	0.89		23	KRVNQLIRYSGYGETP	1441	0.74
24	FQSSIASGFVGLCRTL	1609	0.71		16	IVHQRRSTKFDISRKV	1951	0.79		26	EGHPEQDKAEKVGNDR	311	0.72		22	LLKIKKGQVFEEYLVQ	1492	0.73												23	EKFLEPKLKFNSVIVN	725	0.71
																				7	HVRQSEYTNWEVGISP	1811	0.89		23	GVSTKIVTRISKRVNQ	1430	0.74
24	SVDINLIPLIDGRTSF	132	0.71		16	YRWVNTSTFGDLRLVL	1545	0.79		26	LKKGVIPPLFMMTDKE	249	0.72		23	EGVWAPFNVLKVIRSE	935	0.72												23	VLTRGLNLDGTKTLHS	310	0.71
																				7	TCLNSEKEFERAICDM	1158	0.89		23	CDMKMAVNNGDLSCSY	1172	0.74
25	FKFILNVSYMCHFITK	697	0.7		16	KDWSDGSRGYRLQRNI	1464	0.79		26	GVCCRLLREGTSTIEI	2218	0.72		23	VDTILSENGVVAPTLP	69	0.72												23	DQLLDSSLLVGVKNDV	219	0.71
																				8	TKETPDRLTDQIKCFE	706	0.88		24	MKEIRAEVSLHEVKDF	955	0.73
25	RMLLMEGLKLLSLCIE	36	0.7		16	RVGITMVPVVDGRGSY	132	0.79		26	RPMYRDDLSSGFSWID	1923	0.72		23	TVRLKECYVQRFFLRV	521	0.72												23	LESIAQFGDWVEFASF	2157	0.71
																				8	VEDIAMGYVVSSFDNI	1894	0.88		24	KSTQEELSLMYEALTE	884	0.73
25	MVQSSGGKLRLKGRTC	2189	0.7		16	CDMKMAVNNGDISMSL	1171	0.79		26	VLTLDLSNSHNRKFTT	1834	0.72		23	DLMSMSDGEFESLFKC	473	0.72												23	KAVNLAQILMDNDLAA	2027	0.71
																				8	SGFIGFCKSMGSKCVR	1615	0.88		24	SGELKNNPFRPNITST	795	0.73
25	EFLIDTNQLGHVTPVE	2040	0.7		17	DELGNALSKYDKQMMI	825	0.78		26	IESVNLPTVIRVLQNK	1590	0.72		23	ERVNRLIRYSGYPQTP	1431	0.72												23	FARSILWDYFTLVLTN	1676	0.71
																				8	LSCSYDHSKWGPTMSP	1182	0.88		24	AGSNDNFLMRNVTLDL	2038	0.73
25	SVFEKHILPFMSDLAS	1755	0.7		17	CNEMVCWLDFDEQLVE	591	0.78		26	TGTVRKLVRRLYNSLK	1511	0.72		24	PLRPTFFLEKPLDICP	980	0.71												23	MECQCSSLTEEFYHSY	1261	0.71
																				9	EKFIEPKVKFDCVVVN	721	0.87		24	NVMVDGVQLPPQEKAP	1916	0.73
25	GNRSYRIMRQIEGLIP	1472	0.7		17	QPVCISYSSLLSICNK	320	0.78		26	NYHYYLSSQLNKFVSP	1378	0.72		24	CSNFKIQLVFSSMINP	1821	0.71												23	TSAALRNLCFYSEDSP	1090	0.71
																				10	LREIKAEVSMHEVKDF	954	0.86		24	GCSEQEVNRVLNYRWV	1535	0.73
25	SVANGVPVHLCNLIQK	1427	0.7		17	DQLLDTSLLVGIRNDV	215	0.78		26	IEHISTLLSWHVHKYV	1245	0.72		24	GMLKRRLGLMSLSCQS	1238	0.71												23	EPLKSVPLEMLLINLT	1003	0.71
																				10	FTRIMPCLCGICERKP	1643	0.86		24	FVMGEETPLLTKFVAA	1387	0.73
25	ITEDFFYSNFQAGVVP	1268	0.7		17	KCVRDGSGGFIYLKDI	1626	0.78		26	PLEYEQKYNNDMKKLS	109	0.72		25	VEDLKRPGVSRELLSY	766	0.7												24	KQIINFDQTDFEMIYD	2135	0.7
																				10	FGAIEEQDVKDWVDGS	1456	0.86		24	EVPINVAEAYCIGKLK	1237	0.73
25	HMHKMVEIPFNVVTAM	1234	0.7		17	SVTEQFYHNFLQRENE	1263	0.78		27	FEESLFPDSFYEDFCE	996	0.71		25	GGSILADGKKLSSIKV	2071	0.7												24	LDIQIVHMRNSTKYNI	1951	0.7
																				10	DGRSSYSNRFLADWVV	142	0.86		25	SLMYEALTEEQVESFN	891	0.72
25	QCPIGELTKAVSTRTY	1006	0.7		17	KEFERAICDMKMAVNN	1164	0.78		27	KTTTRDSQTSVSESID	902	0.71		25	NPNLFWAVKPRGTRLI	1702	0.7												24	EDQIDLGELTDFTLFI	1871	0.7
																				10	MGQGILHNTSDLYGLI	1289	0.86		25	LRECYAQRFYLAESLV	525	0.72
26	REELITDVEFLLYRLI	662	0.69		18	PVQSLSLYASGAGNNH	1989	0.77		27	GVSLCDIVEKFHNKTK	856	0.71		26	KEPSLATVKNVVLRAS	1972	0.69												24	TDLGKIGVTLVPVVDG	132	0.7
																				10	EFERKWKSDMSKLLNL	111	0.86		25	TVDQQFSTTHSNIEKH	311	0.72
26	DLEIFVREVGDTSSDL	2107	0.69		18	CKSMGSKCVRDGSGGF	1620	0.77		27	PSLFETHLLPFLDDNS	1776	0.71		26	RGNYNTDLLPDWATER	144	0.69												25	PGVSRELLGYCVSLFN	776	0.69
																				10	YLLIQGHYDQKLGSYE	1029	0.86		25	SVSGSGGNHMLLDGVS	1997	0.72
26	YVDTEIINEFLIDTNQ	2032	0.69		18	TLQSRMSKNFTKGAKK	1582	0.77		27	RYCRFPINPFLLNVNT	1470	0.71		26	CDQCVANGVGIEIVTK	1413	0.69												25	SLELFASGVNGGHLQL	1996	0.69
																				11	RLLINEREYSRYFGNV	507	0.85		25	ALMVKNQNVSRAMFVE	1881	0.72
26	SPCVLSDCWRLVLSGP	2008	0.69		18	DGRGSYNTSYLPEWAT	142	0.77		27	EEFIFSHLDHGIVPSH	1291	0.71		26	SSSEDGLDGFDWLELL	1330	0.69												25	SNHPSKNDLSDILKTL	1927	0.69
																				11	CNKVKGLKVFNTRRNT	333	0.85		25	LGIISHLLKTRDNSVY	1786	0.72
26	NYLSSEHLSSLRNLCE	1516	0.69		19	EPLKSVPLEFLLKNLT	999	0.76		28	EDLITKSEYLIYRCVR	676	0.7		27	GFLSKEQEDVMIEGVE	741	0.68												25	LFDIDVTSYTSSDDQI	1320	0.69
																				11	TLSIRNNKVSRAMFVE	1880	0.85		25	KTPTQLSETIDTICDQ	1410	0.72
26	ELYIGDLRTKMFTRLI	1132	0.69		19	NVGLGNSRKVNKHLSK	925	0.76		28	VKELEGCIDEIKILLK	618	0.7		27	WPFIRINNLKVKMAQE	2114	0.68												26	NSVIVNPSLNGTLTES	735	0.68
																				11	LDLEDDSQVDLAELTD	1863	0.85		26	KTKGRYNLDPDSTDYL	853	0.71
27	DMMIDRLGLRMQWSGV	2129	0.68		19	HGVICPTLPKVTPDGF	76	0.76		28	RPDIPLSEVNSKIVEN	226	0.7		27	DEKVFVLKDFIRRQVP	2	0.68												26	NKLIRQKLTTNEKWLS	403	0.68
																				11	KPKVIYCQKSLKEVNQ	1657	0.85		26	LMEIVYNVTFSCVERT	291	0.71
27	DLLIGALSDMMIDRLG	2121	0.68		19	TSFSVAYSKHLQDLVV	2166	0.76		28	RSLSFSKEDMTVFVQR	2040	0.7		27	CVALDMMNENLGIVSH	1766	0.68												26	IVGQMILLVNDRVLDI	384	0.68
																				11	LCGICERKPKVIYCQK	1650	0.85		26	KGDIRESTVREELIKL	227	0.71
28	NGCEHNSEDKSVERIL	58	0.67		19	DSWIEFTSFSVAYSKH	2160	0.76		28	ESEYIRLSESLKGNGS	180	0.7		28	TDQIKCFEKFMEPKLE	714	0.67												26	DKFCYSLVGPEDQGNP	2065	0.68
																				11	EQVGSNRELYVGDLNT	1122	0.85		26	NESLFIGLKGDIREST	219	0.71
28	SGFVGLCRTLGSKCVR	1615	0.67		19	HELATSNDFKLLECVI	2034	0.76		29	IKILLKIIFMSVLLNP	628	0.69		28	VECKSASDVLIQRLSV	656	0.67												26	HFIYIVKQSECASAHI	1800	0.68
																				12	GELKSNPYRPNITSTA	795	0.84		26	VVSMLHQLWPYLKATS	2117	0.71
28	TFTRGAQKLLSEAINK	1591	0.67		19	PELVELSFQKDALLSQ	17	0.76		29	FSEDITDLRMISSLSL	502	0.69		28	PSEMETLKKAGLIIGE	368	0.67												26	FLDVCIALDMMNENLG	1774	0.68
																				12	SFCISLFNRGRLKVTG	780	0.84		26	LKASKSMLEIDIEDQE	168	0.71
28	PNACSKIRSMLRKLYN	1487	0.67		19	GVVYCEKSVEKIFQFT	1658	0.76		29	MSTQRDLKKHLFRLSR	399	0.69		28	PTLIKTLQSKLSKNFT	1569	0.67												27	TLMLLLLCSPSKRNQT	618	0.67
																				12	TMIRGLDRFFSKEAKT	750	0.84		26	DGSRGYRLQRKIEAIF	1470	0.71
28	SLSYKEQVGGNRELYI	1120	0.67		19	IGLIGRGGDEALRGFL	1514	0.76		29	AYTRLGPDWVPVGLVL	2087	0.69		28	LKFKISKTGEQVDLGP	1197	0.67												27	DYSRYFGNVRLRECYI	518	0.67
																				12	YDLIGPDNPGEPLVLK	2067	0.84		26	MGCGSTSLSEEFFHQT	1258	0.71
29	HDHGILTPSLCLWYPD	74	0.66		20	YDKQMMISSCVTTLTE	834	0.75		29	NDERLAPQKLKVLCQT	18	0.69		29	CRHLLRKEEPVLWDCV	416	0.66												27	DTIIKALGALDSPREI	2105	0.67
																				12	SIRRNYPKLFEEHLAP	1738	0.84		27	KLTVDQEDIMINGLKK	743	0.7
29	ELLGTTDLERLSSLSL	488	0.66		20	TSTALDLSSNKSVVVP	807	0.75		29	SSQLNKFVSPKSSLCE	1384	0.69		29	KVINLSELLADSEITE	2012	0.66												27	KALCALPLEDCFTKDP	1975	0.67
																				12	PSHIMSVLDMGQGILH	1280	0.84		27	TLSSISLSLINSMKTS	489	0.7
29	RSRITQSSQCLSKNQI	402	0.66		20	RVSGDLKVDPFRPSFT	792	0.75		29	GVINTKTEEFIFSHLD	1284	0.69		29	KLMSTRRVLEREQIPT	1555	0.66												27	ALRGFLLYAGFAENDI	1528	0.67
																				13	TFLQGLRYFLMAYANQ	629	0.83		27	KVVAVDQSVSGSGGNH	1990	0.7
29	GNEKRGNQTIGECQVQ	308	0.66		20	TFLLELKDLVRKYVPE	3	0.75		29	SEAMCKLLSFTKCITS	1101	0.69		29	TSSDDQITTFKLPTMS	1315	0.66												27	KKLDRTFFTSAALRNL	1082	0.67
																				13	CEEMTSWLDFSHELMT	591	0.83		27	FNDIKRGRIFEENLIN	1502	0.7
29	KSRFFVWGDEVPLLTK	1384	0.66		20	TSEIEIEDQEYQRLIH	174	0.75		30	EPKLKFKSVFVNPKND	743	0.68		30	PGVSRELLSYCVSLFN	772	0.65												28	MGKTLILLETFVRVNP	98	0.66
																				13	NVRLRECYVQRFHLTK	521	0.83		28	DRLTDQMKCFEKFIEP	712	0.69
29	KEFENAILSMKLNVSL	1167	0.66		20	NYAIYKLYDVDVLSYT	1310	0.75		30	MVQWLSDVKELEGCID	611	0.68		30	VLSILSSPTKRSQTFL	616	0.65												28	NGTLTESQEHQMISSI	744	0.66
																				13	LEDIDSVETLLSQLWP	2112	0.83		28	FQEMSSFEQMRLFKTL	475	0.69
30	LDLASKKSVVVNKYTD	819	0.65		20	VSTNTGNLKFGLSYKE	1107	0.75		30	NSHNRKFTTMIDSKVI	1841	0.68		30	CSKILDLCYQLSMRIA	288	0.65												28	VVADNLGNLRLKGVTC	2184	0.66
																				13	SLGVDDVGTPELELNV	1977	0.83		28	QVHPSPLLTEGFKLLS	32	0.69
30	GLHRMGPFSSFVEKVI	1880	0.65		20	PTEFTSVSTNTGNLKF	1101	0.75		30	NSLKNDEVREDFLAEL	1523	0.68		31	YEVEITLSKMRLSREL	909	0.64												28	VEFASFKVAFSKHYKD	2167	0.66
																				13	CKSMGSKCVRDGKGGF	1621	0.83		28	RELLESLSSLGAHLDS	264	0.69
30	CNLIQKRTLNPLQYAR	1437	0.65		20	YLLIQGGFDQKLGSYE	1029	0.75		30	YKEQVGGNRELYIGDM	1148	0.68		31	FVLLATCAEMLSWLDF	585	0.64												28	LMDNDLAATNDHNVME	2035	0.66
																				13	GKLKRSLGLMGCDCTS	1248	0.83		28	VLKDGAFYVGGERLST	2079	0.69
30	ILLIMNANTLMGRYTH	1033	0.65		21	NSLNISDQSFKAMLKA	473	0.74		30	TGRLQFSLSYKEQVGG	1139	0.68		31	CLSHISLSLVNSMKTS	488	0.64												28	AKTNNQSLGFENLECL	196	0.66
																				14	SVVIPKLDELGNILSV	818	0.82		28	VRMSTKFKLKRKMVYS	1955	0.69
31	YDFNKLTALAVSQLTE	841	0.64		21	KLLECVIMDFSNFLDE	2043	0.74		31	SVPLEELLPSESLSKI	924	0.67		31	VSLKRNSNSIVGEQNS	1905	0.64												28	FLEIKKGHVFEENLIG	1504	0.66
																				14	YRPNITSTALDLSSNK	802	0.82		28	IEGGSDAAEWLEMICF	1342	0.69
31	LRKGEIEGQFLKVDKS	249	0.64		21	LGELTDFTLSIKTYNL	1872	0.74		31	NPKNDVTKEESSLLLE	754	0.67		31	RQVPDIPELSYQKEAL	14	0.64												28	RGARKVFLEIKKGHVF	1498	0.66
																				14	QALVSDRPVMRYTIDK	448	0.82		28	EFTSISSNSGNLKFGL	1104	0.69
31	TLRAAAPSCEGILSAV	2149	0.64		21	NPLIVSTSTLRSFFWF	1843	0.74		31	FVKRQLGIQQGVINTK	1274	0.67		31	TFVAEFKSRFFVMGEE	1367	0.64												28	ITEQFLNYVIHKLFDI	1308	0.66
																				14	LEKLIKHPDMDSLMIL	431	0.82		28	DEVRLSIRESNSEAIA	1063	0.69
31	RDTLFSLLKYAQESNS	161	0.64		21	VGKIKRSLGLMECQTS	1247	0.74		31	FNVINAITKSFVKRQL	1264	0.67		31	CQSVCEEFFHQKLLLE	1251	0.64												28	GKLKRSLGLMECQCSS	1252	0.66
																				14	TSCLKSFFWFNEVLDL	1850	0.82		28	YFMCFKYLLIQGHFDQ	1024	0.69
31	VGPDTGRLKFSLSYKE	1110	0.64		21	KWKADMSKLMSLKDDL	115	0.74		31	NSRLRLNYKFDYKKLY	1074	0.67		31	AVANSMNYTCLNSEKE	1140	0.64												29	TDQIKCFEKFLEPKLK	718	0.65
																				14	PERQELAYQRDIFLSQ	17	0.82		29	NSVKNGNNPLDNLWSP	936	0.68
32	VSPKSVIGRFVAEFKS	1370	0.63		22	MKLIRHKLGNSKDWLS	399	0.73		32	VRKVMILVLGDSVETM	690	0.66		32	LIIGEMLLLPNDRVLD	379	0.63												29	VSILSGDNEIEYGFTR	679	0.65
																				14	SEAIADKLDKSYFTNA	1073	0.82		29	VVKALGALEDDESVVS	2104	0.68
32	YFQCFKSILLIMNANT	1026	0.63		22	FVMGEETPLLTKFVAA	1385	0.73		32	VSSADAGRDCFNLDER	1956	0.66		32	TTQIEKVYLSLLSACN	319	0.63												29	RLKGVTCRLFRQQQSV	2193	0.65
																				15	QVRAFEGIRNDVQMTL	900	0.81		29	FLDVCIALDMMNENLG	1772	0.68
33	YKVQQAMSNLVLGSGQ	873	0.62		23	HETVKKLCDEVYQSSN	976	0.72		32	DLCVSLDITCEAISLI	1805	0.66		32	DALTLIPEFSRSILWD	1656	0.63												29	PYLKATKQIINFDQTD	2129	0.65
																				15	SVMYESLTEDQVRAFE	890	0.81		29	SSFGDLRLVLRTKLMT	1553	0.68
33	KEPHQLAETIDTIIDQ	1411	0.62		23	LRAIKNEVSIHEIKDF	954	0.72		32	KSTQKLLSDSVNKSAF	1612	0.66		32	TGEQVDLGPVLNVLKW	1204	0.63												29	KELYNNVNKCGCCICL	1643	0.65
																				15	QKTGEKSRCYSIYLSI	545	0.81		29	SEAVGNSMKYTCLNSE	1149	0.68
33	GRDYLSTLLMWHMHKM	1223	0.62		23	KQDVQLTLSRMKESKC	908	0.72		32	GVPINICNLLQKRCIN	1452	0.66		32	MSPALFHAFFGALKFK	1185	0.63												29	LSTKENDEDFDWLEII	1342	0.65
																				15	LRFWFKKEIFDKQLGK	242	0.81		29	TNAALRNLCFYSEDSP	1087	0.68
33	NSEALSKALSLTNCTT	1075	0.62		23	VSVSVSKGQMKEELSL	876	0.72		32	NVKCKTPHQLSETVDT	1428	0.66		33	LGALESEKEVQSLLTG	2097	0.62												29	NTKLMTRLVEDFSEVV	1140	0.65
																				15	VKAIGALEDIDSVETL	2106	0.81		29	SRLGFTDETLRLKDEV	1050	0.68
34	SKKYLSLLTSSFNNGS	781	0.6		23	SKELISFCVSLFNRGK	775	0.72		33	TDQIKCFEKFLEPKLK	732	0.65		33	GSILLNFGTFYEHIDD	2036	0.62												30	EDQISAFEQVRDEVQL	902	0.64
																				15	MPTLIRTIQSRLSRNF	1577	0.81		30	LSTLIKQPDFNSLISI	432	0.67
35	YKRPGVSKKYLSLLTS	775	0.59		23	IKGSKIFNTRRNTLLF	336	0.72		33	ALNEIFLDYRRLILNK	426	0.65		33	QIDVGELTDFTILIKK	1861	0.62												30	GTLSELKDLVRKTIPD	7	0.64
																				15	KETMFIRNCARKVFND	1488	0.81		30	KVAYSKSLKELVISDT	2170	0.67
35	DMVYNAKKFLSKDGCT	753	0.59		23	RLGLNHILHSIKKNYP	1728	0.72		33	LKVIMKDDILIVELES	1670	0.65		33	RLKEDVRVSNRQSNSE	1049	0.62												30	LVRIVSTQLKTLMLLL	608	0.64
																				15	FYSDDSPTEFTSISSN	1095	0.81		30	VSPKSVIGTFVAEFKS	1369	0.67
35	VKSLRILNTRRKLLLI	332	0.59		23	DSKILEVMRKGARKVF	1485	0.72		34	TCEAISLISHVVKWKR	1813	0.64		34	KNSCECNFEQKFVDTI	57	0.61												30	DRVLDILTANKLIRQK	394	0.64
																				16	KVEITKLKSKNLSVDE	925	0.8		30	LSEEFFHQTMQLNGQI	1265	0.67
35	VPLELRNGSGGESVVS	1666	0.59		23	SPDWLEIVCFHEYLSS	1346	0.72		34	LPFLDDNSLRKSSWAP	1784	0.64		34	TGDVILKALGALESEK	2089	0.61												30	TLVLTNACEIGEWVFS	1686	0.64
																				16	KTKGRYNLDPDSMDYL	852	0.8		30	KLLNLKHDLQKSGVTL	122	0.67
35	ALHNIKCKEPHQLAET	1404	0.59		24	SENGELSELGSFYCDP	559	0.71		34	FINYTLKLLFRGELKS	1332	0.64		34	DMAKLLSLKEDIHRTG	119	0.61												30	KWHLHKTVEVPFNVAQ	1232	0.64
																				16	GSFYCDPKRFFLPIFS	568	0.8		31	LSTYDKEKLVSACVSS	832	0.66
36	TGNVLILLECFVRSSP	94	0.58		24	SRCYSLYISENGELSE	551	0.71		34	HSGITLVPLVVGRSGY	132	0.64		35	SLVNSMKTSFSSRLLV	495	0.6												30	DFEKKWKADMSKLISL	115	0.64
																				16	ALVNSMKTSFSSRLLI	495	0.8		31	DNGILCPTLPKVIPDG	75	0.66
36	VKGIKLLTNSNGIQYW	1649	0.58		24	GNSKDWLSVCGKVLKR	407	0.71		35	LSLMLSFVNSTSGFTP	792	0.63		35	LSYQKEALLSQVEVPM	22	0.6												31	SSEIQLQRLCVRLFVS	665	0.63
																				16	DVVYSIALHPIDEVNM	293	0.8		31	LEDDESVVSMLHQLWP	2111	0.66
36	CFVRSSPANFEQKYIE	103	0.58		24	DSVVDSLRGAGFIIGQ	368	0.71		35	SRVDLIKCFKDVGLTE	2160	0.63		35	LSPQQICSNFKIQLVF	1815	0.6												31	QVHPRSVLIEGFKLLS	36	0.63
																				16	LQRKIEAIFSDDKETM	1476	0.8		31	LKTRDNSVYIVKQSDC	1793	0.66
37	CNELEGQLNNIRSLTK	605	0.57		24	GYVCSTLLDEVVSLES	1899	0.71		35	KSRFFVWGEEVPLLTK	1405	0.63		35	GVKKILAESINKSAFQ	1586	0.6												31	AFCSSRILELCFKLSV	289	0.63
																				17	QKFVDVILSDHGILCP	66	0.79		31	TLQSKLSRNFTKGVKK	1584	0.66
38	SSLSLALVNSMKTSST	499	0.56		24	YLPEWATERLRWLLIE	151	0.71		35	GELKSFTSSDDQISLF	1343	0.63		35	SLKEDIHRTGITLVPV	125	0.6												31	KIMSSKRILERESVPS	1567	0.63
																				17	LLISDPQGQFRLKGVT	2181	0.79		31	DVKDWVDGSRGYRLQR	1464	0.66
38	LSEAINKSAFQSSIAS	1600	0.56		24	VMRKGARKVFLGIKNG	1491	0.71		36	QNPKKVQDTEGISVSE	954	0.62		36	KFVLNVSYLCHLITKE	693	0.59												32	SQKSLFFLDEPLKSVP	994	0.62
																				17	EVPINVAEAYCVGKLK	1236	0.79		32	QVESFNEIKHDVQVAL	901	0.65
39	DYFDQLKETVEKIVDQ	909	0.55		24	DVDVLSYTSSDDQISI	1318	0.71		36	SGNMLILLECFVRLNP	94	0.62		36	ENNFDEPPLPTTQIEK	309	0.59												32	KNFIKGAKKILAESIN	1593	0.62
																				17	VGSSMRYTCLNSEKEF	1151	0.79		32	VECKSSSEVVVQRLAV	657	0.65
39	TSSFNNGSLFKEREVK	789	0.55		24	FNVAQAYCVGKIKRSL	1239	0.71		36	LLNLSYICHFITKETP	713	0.62		36	LNLEDESQIDVGELTD	1854	0.59												32	FNVAQAYCIGKLKRSL	1243	0.62
																				18	VSTGSRTRTNQEELSV	876	0.78		32	SRCYSVYLSDNGVMSE	552	0.65
39	LLYRLIRTLMNLVLSE	672	0.55		24	TSAALRNLCFYSEDSP	1086	0.71		36	PPLFMMTDKERLLKEF	255	0.62		36	DRLDKSFFTSAALRNL	1068	0.59												33	RYFIMAYVNQAHHIDL	639	0.61
																				18	TRVSTKFKLRRKMVYS	1956	0.78		32	MGYVVSNFEGVRISLS	1900	0.65
39	CQEFSLGNTELQLIYQ	537	0.55		25	GRYNLDPDSLDFLVLK	855	0.7		36	DEFVRTNILAIARSLS	2028	0.62		37	RKLDSSKKEELSLLYE	879	0.57												33	KVEIFGDTIIKALGAL	2099	0.61
																				18	PQEDMMDLHTVLRNVA	1925	0.78		32	TSCLKSFFWFNEVLEL	1851	0.65
39	GAVNLDDEKIPTIVKT	1568	0.55		25	LSTGDDKDFGFARRFK	678	0.7		36	KYSKLVMTETVLESCP	1018	0.62		37	LVDAVTPLLKILVLSI	604	0.57												33	SLTEEFYHSYLQIQDE	1267	0.61
																				18	AELTDFTLSIRNNKVS	1874	0.78		32	VLEREEVPTLIKTLQS	1572	0.65
40	FPAIFSAEVLQTTIST	582	0.54		25	SLINSMKTSFSSRLLI	495	0.7		37	FCLSPEQLEYKILKSI	872	0.61		37	YKEGDAVGSILLNFGT	2029	0.57												34	DFKIMLKALSHLSLGL	485	0.6
																				18	CSEDEIRQTLDYRWVN	1535	0.78		32	HQTMQLNGQIPSHIMS	1271	0.65
40	KNQILNSIFQKTILKA	414	0.54		25	TALLKSLCQMDSWIEF	2150	0.7		37	GRDCFNLDERVVITIT	1962	0.61		37	LVASQPIFTGKKVINL	2001	0.57												34	KGLGKFVKTDKKVLLS	257	0.6
																				18	SETIDTICDQCIANGV	1415	0.78		32	PALFLALLQMLELRTP	1198	0.65
40	PSESDLEYSWLNLAAH	1538	0.54		25	DFSNFLDELRDKYSYV	2051	0.7		37	KSAFQSSVASGFIGLA	1624	0.61		38	KPLDICPLELLLKNLT	989	0.56												34	SSKLNKFVSPKSVVGN	1364	0.6
																				18	FVMGEETPLLTKFVSA	1386	0.78		33	DIMINGLKKFFSKSLR	750	0.64
41	ERLSRQKLAFLVQTEP	20	0.52		25	LLLINLSEHLREEVKI	1973	0.7		38	KEFCDLYLDQGVSSAP	268	0.6		38	RYFIMAYVNQAHHIQL	635	0.56												35	GYCVSLFNRGKLRVSG	784	0.59
																				18	PCLSDEKFQDRTELLE	1337	0.78		33	RAMFVEDIAMGYVVSN	1891	0.64
41	LDVNCEALSLVSHIVK	1788	0.52		25	RTKIMSSKRVLERESI	1561	0.7		38	SGVIGWVKLSSYTLAY	2183	0.6		38	KTSFSSRLLVNEKDYK	501	0.56												35	AVECKSSSEIQLQRLC	659	0.59
																				18	YGLITEQFLCYALDLL	1301	0.78		33	MNHVLQSIRRNYPVLF	1733	0.64
41	HLSSLRNLCELLDVEP	1522	0.52		25	VRVNPNDFERKWKADM	105	0.7		38	DWVPVGLVLIDGDVKE	2094	0.6		38	SHLLKAKDNSIYIVKQ	1780	0.56												35	SRKIVYTLKALCALPL	1967	0.59
																				18	KEFERAICDMKMAVNN	1164	0.78		33	WLLIGILKASKSMLEI	162	0.64
42	IVSNKFYIRLIKGELS	949	0.51		26	HVDLMSKLEIECKSSS	647	0.69		38	IRVLQNKLSHSFTKST	1599	0.6		38	ENLGIVSHLLKAKDNS	1774	0.56												36	TNLVSANVPQEKSQEE	877	0.58
																				18	LGSYEHRSRSRLGFSS	1040	0.78		33	TFVAEFKSRFFVMGEE	1377	0.64
42	PNKENLYIKSIQSLIS	1632	0.51		26	KGLGKFKRTNKSNLLS	253	0.69		38	RMVLRQKVLFPSALQI	1575	0.6		38	SKLSKNFTKGVKKILA	1577	0.56												36	CHHNYEQKFIDVILSD	64	0.58
42	DWVNDKLRDTLFSLLK	154	0.51																	18	FVRVNPDEFERKWKSD	104	0.78		34	PFCNNKLMEIVYNVTF	285	0.63
					26	RVEIFGDTIVKALGAL	2095	0.69		39	NPLKDARCSTALDLSS	816	0.59		38	QKLLLEEGVPSHIMSV	1261	0.56												36	PLEDCFTKDPVALVES	1981	0.58
Protein 3																				19	ANSEGTKVEITKLKSK	919	0.77		34	SSMVNPLVLSTSCLKS	1841	0.63
Rank	Sequence	Start position	Score		26	AKVLIEHELATSNDFK	2028	0.69		39	MISSLSLSLVNSMKTS	511	0.59		39	AFEEIKYEVEITLSKM	903	0.55												36	LAESINKSAFQSSVAS	1603	0.58
1	AELKCFGNTAVAKCNE	288	0.95																	19	FNRGRLKVTGELKSNP	786	0.77		34	GLSPQQICTNFKTQLV	1824	0.63
					26	FKRQDLSDFFRDLGED	1926	0.69		39	KVLCQTEPKFIMIEGL	28	0.59		39	DVLIQRLSVKIVDMVL	663	0.55												37	NQELLRLIRRGARKVF	1489	0.55
2	WDCIMTSYQYLIIQNT	210	0.94																	19	PVMRYTIDKEFEKICR	455	0.77		35	TGKTLILLETFVRVNP	94	0.62
					26	YALITEQFLNYAIYKL	1301	0.69		39	YVQENEAMLEESEYIR	170	0.59		39	VGNLKFGLSYKEQVGS	1101	0.55												38	WPGVVYCQDSLAKISQ	1660	0.53
3	LVKIPTHRHIVGKSCP	449	0.91																	19	DKFGDWLEFSNFKVAF	2159	0.77		35	SGLIVGQMVMLVNDRV	378	0.62
					26	QRENEIPSHIMSVLDM	1274	0.69		40	LSHSFTKSTQKLLSDS	1606	0.58		40	QNPGIIFCSDALTLIP	1647	0.54												39	RDEVQLALHKMKSSDA	912	0.52
4	DQLIMKNHLRDIMGIP	347	0.9																	19	SGSEGSHSLLDGALVI	2000	0.77		35	CTNFKTQLVLSSMVNP	1831	0.62
					26	VSTRESNAEAIAKKLD	1066	0.69		41	HDLVDCFSGVIGWVKL	2176	0.57		40	GDDALKGFLSYAGCES	1513	0.54												39	STVIRNLKNAGLIVGQ	372	0.52
4	LSDSEGKDTPGGYCLT	266	0.9																	19	LTTIAYQEDEFFECFK	1013	0.77		35	KSILKWHLHKVVEVPI	1225	0.62
					27	NQKLSYMRVEIFGDTI	2088	0.68		41	ELKETVAQLKVSLDTK	2109	0.57		41	FNKTLILLETFVRVNP	94	0.53												39	RILERESVPSLIKTLQ	1573	0.52
5	TEMLQKEYMERQGKTP	412	0.89																	20	KELCDAVYLSPFKLTY	980	0.76		36	SVVASLPLFTGQASFD	2012	0.61
					27	RWLLIEILKGVKATSE	161	0.68		41	SCLNDEAQFEEAISEM	1186	0.57		41	LVARRLLLKKVESCCN	396	0.53
5	YLIIQNTTWEDHCQFS	219	0.89																	20	EVKDFDPDVLRSDVYK	965	0.76		36	ENLINLIGRGGDEALT	1513	0.61		Protein 2
					27	ERVNRLVKYSGFGETP	1439	0.68		42	DKERLLKEFCDLYLDQ	262	0.56		41	KGLGNFVQTDRKSLLQ	253	0.53												Rank	Sequence	Start position	Score
6	HHYIMVGNETGLELTL	92	0.88																	20	TSPKWVQVCSRTLKNS	408	0.76		36	DRSKIDLDSVKSILKW	1215	0.61		1	QAEPSLYGRHNCRCCW	32	0.88
					28	SNKLEFFLEEPLKSVP	990	0.67		42	ETMLKKSQKHEVDLSR	2146	0.56		41	RWLNLSANGDLRLVLR	1538	0.53
6	EEFCDMLRLFDFNKQA	307	0.88																	20	VVGQMLMLVNDRLLDI	380	0.76		37	EGVLDVCPLGLLLKNL	999	0.6		2	FCDICGEELPTSIVVP	75	0.85
					28	QLESFEQIKQDVQLTL	900	0.67		43	CPLLFLTVLKNIKYIK	1224	0.55		42	LIMRNLTNLLSARKLD	867	0.51
6	SYAGDAANHCGTVANG	171	0.88																	20	NSISIDAVERCYLQAL	315	0.76		37	FYLAESLVGFLFYQKT	533	0.6		3	PTSIVVPIEPSAPPPE	84	0.83
					28	SVVVPKLDELGNALSK	818	0.67		44	RRLILNKVFNSLNAHG	435	0.53		Protein 2
7	WGGSYIALDSGRGNWD	196	0.87												Rank	Sequence	Start position	Score		20	EQLIRSLDKFGDWLEF	2152	0.76		37	NHMLLDGVSVVASLPL	2004	0.6		3	LIKCSDHYICLKCLNI	53	0.83
					28	SDTINCMFCSCKILEL	279	0.67		45	LSDSVNKSAFQSSVAS	1618	0.52		1	TAIHSLYGRYNCKCCW	29	0.86
7	HLSIPNFNQYEAMSCD	141	0.87																	20	AATNDDNILSHVKFNF	2039	0.76		37	GVKKILAESINKSAFQ	1596	0.6		3	CRCCWFANTNLIKCSD	43	0.83
					28	LKGVKATSEIEIEDQE	168	0.67		45	KVLFPSALQIESVNLP	1581	0.52		2	YGRYNCKCCWFADKNL	35	0.85
8	YWYLNHTTTGRTSLPK	369	0.86																	20	LIDILKKSKFMQEINI	164	0.76		37	YRWVNLSSFGDLRLVL	1547	0.6		4	MGNSKSKSKLSANQYE	1	0.67
					28	EPKSRAKLNLGPLLDI	1211	0.67		46	FTTVSDRLVSVMSTQR	388	0.51		3	KNLIKCSDHYLCLRCL	48	0.78
8	LRDIMGIPYCNYSKYW	355	0.86																	20	SFLYTLELKNPRDRTK	1202	0.76		38	PKVIPDGFKLTGKTLI	84	0.59		5	KSKLSANQYEQQTVNS	7	0.63
					29	MGKTLILLETFVRVNP	94	0.66		Protein 2					4	SESQKGAPTVTEFRRT	14	0.75
9	HRHIVGKSCPKPHRLN	455	0.85							Rank	Sequence	Start position	Score							20	EFTSISSNTGNLKFGL	1103	0.76		38	MKTSFSSRLLVNEREF	501	0.59		6	NQYEQQTVNSTKQVAI	13	0.59
					29	DTLSEEQLESFEQIKQ	894	0.66		1	TVIDMTPKDPTPPQNE	329	0.93		5	NSKSKSNPSSSSESQK	3	0.71
9	PYCNYSKYWYLNHTTT	362	0.85																	20	PQDICPLGLLLKNLTT	1000	0.76		38	NTKLMTRLVEDFSEAV	1137	0.59		7	TVNSTKQVAILKRQAE	19	0.57
					29	NVRLKECYVQRFPISS	521	0.66		1	RTEARGPGVYRGNLSQ	115	0.93		6	EQLPTCITVPEEPSAP	78	0.68
10	HMGICSCGLYKQPGVP	471	0.84																	21	FKTHDDAIVRLRNAGI	364	0.75		39	PGVCKELLNYCVSLFN	773	0.58		8	KCLNIMLGKSSFCDIC	64	0.54
					29	LLCNLWPYLKSIKKTI	2119	0.66		2	YISSRTSIKGRSWDNT	314	0.91		6	LCNICWEQLPTCITVP	72	0.68
11	LGTFTWTLSDSEGKDT	259	0.83																	21	ALHPIDEVNMESQSDE	299	0.75		39	DTGLMNDTGPILRLLV	602	0.58		Protein 3
					29	FLDICVALDMVNENLG	1770	0.66		3	EGRPDDPVEIAIFQPE	382	0.9		7	NVMLKNSDLCNICWEQ	64	0.61												Rank	Sequence	Start position	Score
11	TFMRMAWGGSYIALDS	190	0.83																	21	SDCASAHVRQSEYTNW	1805	0.75		40	FSRRFKYLLNVSYLCH	689	0.57		1	LEWIFRALKYDFNHDP	144	0.96
					29	GDEALRGFLLYAEVDK	1521	0.66		3	DDVIKATLTARNKVQM	271	0.9		8	YLCLRCLNVMLKNSDL	57	0.57
11	MSIISTFHLSIPNFNQ	134	0.83																	21	PILWDYFSLVLTNACE	1676	0.75		41	SGNLKFGLSYKEQVGS	1112	0.56		2	RHIRGEPCPLPHRLNS	451	0.92
					29	NAEAIAKKLDKTFFTS	1072	0.66		4	CIMYESAVNGQLYQEP	524	0.89		9	KCCWFADKNLIKCSDH	41	0.54
12	ETLNMTMPLSCTKNNS	76	0.82																	21	TIQSRLSRNFTKGVKK	1583	0.75		42	VMLVNDRVLDILEAVK	386	0.55		2	NALISDNLLMKNRLKE	337	0.92
					30	LTNISDVKEPGVSKEL	763	0.65		5	DQVWDSYKTFCNQHTG	487	0.88
12	AEAQMSIQLINKAVNA	328	0.82												Protein 3					21	GEEFFHQYLQSRDQVP	1265	0.75		42	SVYIVKQSDCALAHIR	1799	0.55		3	SDLKCFGNTALAKCNL	283	0.89
					30	KSSSEIQLQRLAVTLF	659	0.65		5	AVLERLPLGMVITCQG	439	0.88		Rank	Sequence	Start position	Score
13	QRTRDIYISRRLLGTF	247	0.81												1	TQCIKGSPEFDWILGW	127	0.98		21	WGPTMSPALFLSFLYT	1191	0.75		43	SSKLNKFVSPKSVIGT	1362	0.54		4	AVGNDMPGGYCLERWM	264	0.88
					30	CKILELCYTLSNKLSI	289	0.65		5	SEVPGERNPYENLLYK	289	0.88
14	RSCTTSLYKGVYELQT	55	0.8												2	GDLKCFGNTAVAKCNL	274	0.93		22	SLTLEQEDTMIRGLDR	742	0.74							4	AVSLIAALKGMINLWK	25	0.88
					30	DSCQDLAALQFKRQDL	1916	0.65		5	LGLIYTAKFPNMDDLD	200	0.88												Protein 3
14	TAVAKCNEKHDEEFCD	296	0.8												3	NSLISDNLLMRNKLKE	328	0.92		22	HVDLMSKLRVDCMSGS	647	0.74		Rank	Sequence	Start position	Score		5	EFRNDWIIESDHLLSE	393	0.87
					30	RVLERESIPSLVKTLQ	1569	0.65		6	DSKYCHGMDFTQLCST	417	0.87												1	DVSIYEPEDLGNCLNK	123	0.97
15	KSCPKPHRLNHMGICS	461	0.79												3	SEFCDMLRLFDFNKNA	293	0.92		22	KCVRDGKGGFLYIKDI	1627	0.74							5	KKAIETLNDNTKNKVN	315	0.87
					31	KLEIECKSSSEIQLQR	653	0.64		6	NERAKAPHQFPVGVSF	343	0.87												2	AGRSCSDGTFKIGLHT	53	0.94
16	KDTPGGYCLTRWMLIE	272	0.78												4	HRHIQGDPCPLPHRLD	441	0.91		22	RFLADWVVERVRWLLI	150	0.74							5	NSTWKNQCEMNHVNSM	222	0.87
					31	HSLAKANNQSMGFENL	189	0.64		7	KGKKEITPHCALMDCI	510	0.86												3	AKMKCFGNTAVAKCNQ	291	0.93
16	HKFCNLSDAHKKNLYD	115	0.78												4	SPTILDNYTQCIKGSP	119	0.91		22	IRVNQLIRYSGYRETP	1440	0.74							6	KVFEDHPTSCMVNHST	76	0.86
					31	NGRIFEENLIGLIGRG	1505	0.64		8	AVNGQLYQEPIRNLLP	530	0.85												4	CMLNNSFYYMRGGVNT	92	0.91
17	HFSDDIEQQADNMITE	398	0.77												5	LGWTIKGLGHDFLRDP	140	0.89		22	CDQCIANGVSTHIVSK	1422	0.74							6	SWTITDAVGNDMPGGY	258	0.86
					31	KKLDKTFFTSAALRNL	1078	0.64		8	GNLSQDQLGRRSELLN	126	0.85												4	SEFCDMLRLFDYNKNA	310	0.91
17	SLPKCWLVSNGSYLNE	381	0.77												6	NDMPGGYCLERWMLVA	258	0.87		22	CDMKMAVNNGDLSCSY	1171	0.74							7	SGEHSLPRCWLVRNNS	372	0.85
					32	DEVYQSSNKLEFFLEE	984	0.63		9	ICLSGEGWPYISSRTS	305	0.84												5	TFKIGLHTEFQSVTLT	61	0.87
17	TTTGRTSLPKCWLVSN	375	0.77												7	LNLTDSPETHHYRSKI	173	0.86		22	LSTRESNSEAIADKLD	1066	0.74							7	HPAVEHRSRMVGLLEW	131	0.85
					32	LDLIMLNFIVDEMIQD	352	0.63		9	TVVRVWDVKDSSLLNN	154	0.84												5	HLKGEACPLPHKLDSF	460	0.87
18	YISRRLLGTFTWTLSD	253	0.76												8	RNTTWEGQCSNSHVNT	213	0.85		23	KSLIRKHFPERQELAY	9	0.73							8	VNHSTYYVHENKNATW	87	0.84
					32	LQSNQMINPSKIKFLD	1757	0.63		10	ASRKFEDQVWDSYKTF	481	0.83												5	NALISDNLLMKNKIKE	345	0.87
19	CLTRWMLIEAELKCFG	279	0.75												8	DSYSKMSVVMRNTTWE	203	0.85		23	SHELMTMTRPILRLLV	601	0.73							8	PHRLNSRGGCRCGKYP	461	0.84
					33	KDALLSQVHPRLVLVE	26	0.62		10	GMVITCQGKDDIEKLL	447	0.83												5	SKADDARVYGKKIRNG	180	0.87
19	DHCQFSRPSPIGYLGL	229	0.75												9	AEMLSKEYQDRQGKTP	398	0.84		23	EVGISPQQVCRNFMVQ	1821	0.73							8	TALAKCNLDHDSEFCD	291	0.84
					34	KDLVRKYVPELVELSF	9	0.61		10	LHFYREPTDQKQFKND	402	0.83												6	LVGIPTHRHLKGEACP	452	0.84
20	KGLYNFATCGLVGLVT	33	0.74												9	TKSGEHSLPRCWLVSN	361	0.84		23	SGYRETPFGAIEEQDV	1449	0.73							8	CLERWMLVTSDLKCFG	274	0.84
					34	FIMAYANQAHHVDLMS	637	0.61		11	ELMILATDLEKLKKKV	98	0.82												7	FGGCRCGKYPRLKKPT	475	0.83
21	VGLVTFLLLCGRSCTT	44	0.73												10	LVLAGRSCSFKVGHHT	50	0.83		24	DELGNILSVYDKEKLV	825	0.72							8	RVQINITEGFGSHGFE	174	0.84
					34	RDLGEDFVKVGLNIQI	1936	0.61		11	KGRTWMDIEGRPDDPV	374	0.82												7	PHKLDSFGGCRCGKYP	469	0.83
21	NQYEAMSCDFNGGKIS	148	0.73												11	HNSNQALSVEYVDVHP	98	0.81		24	CVVVNPPLSGSLTLEQ	732	0.72							9	GVLFGSRIAFSNIQDL	197	0.83
					34	LQRNIENSLRDSKILE	1475	0.61		11	GRSWDNTVIDMTPKDP	323	0.82												7	SSGKDMPGGYCLEEWM	272	0.83
22	SYLNETHFSDDIEQQA	392	0.72												11	PVLCSSSPTILDNYTQ	113	0.81		24	LIQRMAVELFQTILGE	665	0.72							9	DVTLLMAEHDRQVLNN	110	0.83
					34	CVANGVSVSIVSKISE	1424	0.61		11	NQFGTMPSLTLACLTR	169	0.82												7	DWLMDPPMLCRNKTKK	155	0.83
22	MGQIVTFFQEVPHVIE	1	0.72												12	IEVGIRHLFGNYITND	188	0.8		24	RLLVLAVLCSPSKRNQ	613	0.72							10	TILQRLGVLFGSRIAF	191	0.82
					34	KVVEVPFNVAQAYCVG	1233	0.61		11	LNMIGMGTPRPTRNTV	140	0.82												8	AVSLIAVIKGIINLYK	25	0.82
23	EYMERQGKTPLGLVDL	418	0.69												13	FLHLVGFPTHRHIQGD	432	0.79		24	KTPTQLSETIDTICDQ	1409	0.72							11	LTLAGRSCSFRIGRST	50	0.8
					35	GQMKEELSLLYDTLSE	883	0.6		11	LWLQTLRRELSPFCTD	11	0.82												9	SEMLSKEYAERQGKTP	415	0.81
24	KISVQYNLSHSYAGDA	161	0.66												13	CLERWMLVAGDLKCFG	265	0.79		25	FGLLFYQKTGEKSRCY	539	0.71							12	FLHLVGFPTHRHIRGE	441	0.79
					35	SVIVNPSLSGILTEAQ	732	0.6		12	AKVVKDAVSLINGLDF	29	0.8												9	FRGFHDPCEEGKVCYL	200	0.81
25	PLSCTKNNSHHYIMVG	83	0.65												14	PHRLDRNGACRCGRFQ	452	0.78		25	LVLKEGIFYRGNERLS	2079	0.71							12	DRQGKTPLTLVDICFW	416	0.79
					35	PLFNGSKSVNLAKVLI	2017	0.6		13	KSSNKKNRVGVGKLTS	81	0.79												10	TLPRCWLIRNGSYLNT	384	0.8
26	LGLVDLFVFSTSFYLI	428	0.63												14	DRQGKTPLTLVDLCFW	407	0.78		25	NACELGEWVFSAIKSP	1688	0.71							12	ALKYDFNHDPTPLCQK	150	0.79
					35	SSKLNKFVSPKSVVGN	1360	0.6		13	QPEERLCLHFYREPTD	395	0.79												11	YYMRGGVNTFLIRVSD	99	0.79
26	DFNKQAIQRLKAEAQM	317	0.63												14	DFRNEWILESDHLIAE	384	0.78		25	YRWVNLASFGDLRLVL	1546	0.71							13	GCRCGKYPELKKPITW	469	0.77
					36	SNLLSDLLKIGLHQDS	264	0.59		14	TLTARNKVQMFVSEVP	277	0.78												11	YLTINQCGDPSSFDYC	214	0.79
26	GLELTLTNTSIINHKF	102	0.63												14	PLAFFSWSLSDPKGND	244	0.78		25	DGSRGYRLQRKIEAIF	1469	0.71							13	HVNSMHLMLANAGRSS	233	0.77
					36	NPSKIKFLDICVALDM	1764	0.59		14	CLTRQTRVDLNDSVQA	181	0.78												12	TEFQSVTLTMQRLLAN	68	0.78
27	RPSPIGYLGLLSQRTR	235	0.62												14	DFLRDPRICCEPKKTT	150	0.78		26	ESCEAHACQINSDQKF	53	0.7							14	SFRIGRSTELQNITFD	58	0.73
					37	KVGLNIQIVHQRRSTK	1944	0.58		15	NQTVDGLVDLKSSNKK	71	0.77												12	NGSYLNTSEFRNDWIL	393	0.78
28	SVLAVLKGLYNFATCG	27	0.59												15	SFFQDIPIFFEEALNV	6	0.77		26	VGTPELELNVDAMSQC	1983	0.7							14	SEMLNKEYIDRQGKTP	407	0.73
					37	LAESINKSAFQSSVAS	1599	0.58		15	GIVVTKSKKGKKEITP	502	0.77												13	EEGKVCYLTINQCGDP	208	0.77
29	PHVIEEVMNIVLIALS	12	0.57												15	SLPRCWLVSNGSYLNE	367	0.77		26	YQRLIHSLSNTKNQSL	184	0.7							15	PYCNYTKFWYVNHTAS	357	0.7
					38	SLVLLLLCSPSKRNQT	614	0.57		15	SMVSDVQRLMRKDKRN	45	0.77												14	HFLVRSKTHLNFERSL	246	0.76
30	YKGVYELQTLELNMET	62	0.55												16	ACRCGRFQKLGKQVTW	460	0.76		26	LLKVRDNNVYIVKQSD	1791	0.7							15	GRSSGSRRPLGIFSWT	245	0.7
					38	DREIENLLCNLWPYLK	2113	0.57		15	VSFSQSQLLDDIMKNL	356	0.77												15	EFRNDWILESDHLISE	401	0.75
30	FYLISIFLHLVKIPTH	440	0.55												16	KKTTNAEFTFQLNLTD	162	0.76		26	NIEEQEYQRLIHSLSN	178	0.7							15	TEGFGSHGFEDTILQR	180	0.7
					38	GLSPQQICYNFKVQFL	1822	0.57		15	DSAINISGYNLSLASL	231	0.77												15	FWYVNHTLTGQHTLPR	372	0.75
Protein 4															16	RICCEPKKTTNAEFTF	156	0.76		26	KLMTSRRVLEKEEMPT	1564	0.7							15	LCQKQTSTVNETRVQI	162	0.7
Rank	Sequence	Start position	Score		38	NFTKGAKKILAESINK	1590	0.57		16	CSTQPGLTTAVLERLP	430	0.76												15	NAIKTLNDESKKEINL	324	0.75
1	LGLIYTAKYPNTSDLD	205	0.94												17	LLAIIKGIVNVWKSGI	28	0.75		26	ASFGDLRLVLRTKLMT	1552	0.7							16	HENKNATWCLEVSVTD	95	0.67
2	MFISDTPGERNPYENI	291	0.93		38	GPLLDILKWHLHKVVE	1221	0.57		16	NDSVQACVDLGLIYTA	191	0.76												15	YCLEEWMLIAAKMKCF	281	0.75
3	QFKQDAKYSHGIDVTD	422	0.91												17	THHYRSKIEVGIRHLF	181	0.75		26	LEMVCFHEFLSSKLNK	1351	0.7							16	SEFCDMLKLFEFNKKA	302	0.67
3	YIASRTSITGRAWENT	319	0.91		39	KSRSRLGLSSEALRVQ	1046	0.56		16	LGRRSELLNMIGMGTP	133	0.76												15	HWFSNALGHDWLMDPP	146	0.75
4	KSTQQKSILRVGTLTS	81	0.89												18	LKEILKVPYCNYTRFW	341	0.73		26	DVIPVTYTSSDDQVSL	1318	0.7							16	FSNIQDLGKKRFLLIR	206	0.67
4	ETIKVSPQTMDGILKS	266	0.89		40	KVFLGIKNGRIFEENL	1498	0.55		17	VEIAIFQPEERLCLHF	389	0.75												16	TAVAKCNQNHDSEFCD	299	0.74
5	ICLSGDGWPYIASRTS	310	0.88												19	LVSNGSYLNESDFRNE	373	0.72		27	DCMSGSEVLIQRMAVE	657	0.69							17	FQLIFFLTLAGRSCSF	44	0.66
					41	LVELVKPKLRSLVLLL	604	0.53		17	PSLTLACLTRQTRVDL	175	0.75												17	KIKELMSIPYCNYTKF	357	0.73
5	GVVRVWDVKNAELLNN	159	0.88												20	SFKVGHHTNFESFTVK	58	0.71		27	LVEGEQKKLFRILSSI	477	0.69							17	VRNNSYLNESEFRNDW	383	0.66
					42	CSPSKRNQTFIQGLRY	621	0.52		18	DKLKNKHPVLDYVSNC	215	0.74												18	KIRNGMRHLFRGFHDP	191	0.72
6	LKDAMLQLDPNAKTWM	373	0.87												20	YLVGRKPLAFFSWSLS	238	0.71		27	HHPSSLLLEGFKLLSS	33	0.69							18	RSRMVGLLEWIFRALK	137	0.65
					42	ESRCLHQNSLNISDQS	466	0.52		19	KFPNMDDLDKLKNKHP	207	0.73												19	PSSFDYCGVNHLSKCQ	223	0.71
7	MDCIMFDAAVSGGLNT	532	0.85												21	LGGVFHELPSLCRVNN	74	0.7		27	SDVPSCPFCANKLMDV	279	0.69							19	NRLKELLNTPYCNYTK	348	0.64
					43	QVHPRLVLVEGFKLLS	32	0.51		20	KDDIEKLLHSQGRRDV	455	0.72												20	EYAERQGKTPITLVDI	421	0.7
7	EGRPEDPVEIALYQPS	391	0.85												21	TAVAKCNLNHDSEFCD	282	0.7		27	RGDIRESVIREELIKL	227	0.69							20	HEAINIALIAVSLIAA	16	0.63
					43	IVFQNGAFMADNQKLS	2077	0.51		20	PKDPTPPQNERAKAPH	335	0.72												20	DSSWAIHWFSNALGHD	140	0.7
7	NQGARAGRDGVVRVWD	150	0.85												22	PYCNYTRFWYINHTKS	348	0.69		27	NLGIISHLLKVRDNNV	1784	0.69							21	IIESDHLLSEMLNKEY	399	0.61
					43	VEKIFQFTRSIMWDYF	1666	0.51		20	GGDMLETIELNSRNID	256	0.72												21	GQLISFFQEIPVFLQE	2	0.69
7	IGMSGGNQGARAGRDG	144	0.85												23	TKTAVNMLTHSINSLI	316	0.68		28	DHGILCPTLPKVIPDG	75	0.68							22	LQNITFDMLKVFEDHP	67	0.59
					Protein 3					21	RELSPFCTDVRAKVVK	18	0.71												22	GKTPITLVDICFWSTI	427	0.68
8	GGKEEITPHCALMDCI	520	0.84		Rank	Sequence	Start position	Score							24	CRVNNSYSLIRLSHNS	85	0.67		28	TDQIKCFEKFIEPKVK	714	0.68							23	LTLVDICFWSTLFFTT	423	0.57
					1	CMTVQGGDTMGNVVQA	182	0.94		22	HSQGRRDVKFIDIQMS	463	0.7												22	GVNHLSKCQFDHVNTL	230	0.68
8	NQFGTMPSLTLACLTK	174	0.84												25	LVKNAGYLVGRKPLAF	232	0.64		28	DERLNESLFVGVRGDI	215	0.68							24	KGMINLWKSGLFQLIF	33	0.56
					2	FSTIIKTVLGVKKREN	271	0.93		22	TIELNSRNIDDVIKAT	262	0.7												22	KKEGSNIQFNISKADD	169	0.68
9	SAVIDALPRNMVITCQ	447	0.82												26	QCSNSHVNTLRFLVKN	220	0.63		28	VETLLSQLWPYLKTTS	2118	0.68							25	SFFEEVPNIIHEAINI	6	0.54
					3	KGRSWENTTVDLSLKP	323	0.9		22	ASLVKAGASLMKGGDM	244	0.7												22	LCRNKTKKEGSNIQFN	163	0.68
9	QLDPNAKTWMDIEGRP	379	0.82												27	VWKSGILQLFVFLVLA	38	0.6		28	GDEALSGFLQYAGCSE	1522	0.68
					4	GVVRIWDVADPTRLNN	155	0.89		23	LDDIMKNLNPKGRTWM	364	0.68												22	IRVSDISVLMKEYDVS	110	0.68
9	PQKADSNNSSKSLQSA	344	0.82												27	KNAIEKLNNQTKTAVN	306	0.6		29	SQTILFQQEDFVLVYD	2133	0.67							Protein 4
					5	AKMIADGLDFSQVALV	35	0.88		24	GVGKLTSDELMILATD	90	0.66												23	RLLANHSNELPSLCML	79	0.67		Rank	Sequence	Start position	Score
9	HPILNMIDTKKSSLNI	226	0.82												28	YSLIRLSHNSNQALSV	91	0.59		29	LVIASLPLFTGHESFD	2013	0.67							1	PQTKLEGLLPDALLFT	540	0.92
					6	SGEGWPYIGSRSQVKG	309	0.87		24	AVSLINGLDFSMVSDV	35	0.66												24	DICFWSTIFFTASLFL	435	0.66
9	SAGVYMGNLSSQQLDQ	121	0.82												29	IFFEEALNVALAVVTL	13	0.57		29	KLIIQVEHTRVSTKFK	1948	0.67							1	TKPQQGPRTPEKAGQN	336	0.92
					7	FQSVIDGQPPQIKLQS	531	0.86		24	HPVLDYVSNCDSAINI	221	0.66												25	TLTGQHTLPRCWLIRN	378	0.65
10	VVVEKKKRGGKEEITP	512	0.81												30	LTLVDLCFWSAIFFTT	414	0.55		29	MNHVLHSIRRNYPKLF	1732	0.67							2	GVVRIWDVADPNRLNN	155	0.9
					7	KRLLDTHGRKDLKVVD	460	0.86		25	PRPTRNTVVRVWDVKD	148	0.65												26	IKGIINLYKSGLFQFI	32	0.63
10	VITCQGSDDIRKLLES	458	0.81																	30	PFKLTYFLEAPQDICP	990	0.66							3	EGTSNDPVELALYQPD	383	0.89
					7	EGTSNDPVELALYQPE	383	0.86		26	DKRNDEDLMKLRELNQ	57	0.64		Protein 4										27	SIPYCNYTKFWYVNHT	363	0.6
11	GAAVKAGACMLDGGNM	249	0.8												Rank	Sequence	Start position	Score		30	LSSISLALVNSMKTSF	489	0.66							4	ARKFEEPIWSDFGHLC	483	0.87
					7	VGQTERSPVGGVYLGN	113	0.86		27	PIRNLLPADMIFRTAA	539	0.63		1	CMTVQGGETMNNVVQA	181	0.94							28	EDLGNCLNKSDSSWAI	130	0.57
12	LSKTDSRKYENAVWDQ	486	0.79																	30	QRDIFLSQHHPSSLLL	25	0.66							4	SVVREAMGKIDPTLTT	363	0.87
					8	KDPSQSTEPHCALLDC	513	0.85		28	YKTFCNQHTGIVVTKS	493	0.59		2	WMDIEGPPTDPVELAV	378	0.9							29	FQFIFFLLLAGRSCSD	44	0.56
12	LWTQSLRRELSGYCSN	11	0.79																	30	LSTYRVELSGDVIVKA	2093	0.66							4	NMLETIRITPDNFSQI	259	0.87
					8	LTEIQESVVREAMSKI	357	0.85		28	MSQSKEVKSFLWLQTL	1	0.59		2	KLDSSDTIWMDIEGPP	370	0.9							30	NFERSLKAFFSWSLTD	256	0.55
13	RKERRDDNDLKRLRDL	55	0.78																	30	SSMINPLVMSTSCLKS	1840	0.66							5	AKMILDGLDFNQVSLV	35	0.86
					8	NMFIDERPGNRNPYEN	286	0.85		29	MKLRELNQTVDGLVDL	65	0.58		3	GMFIDERPGNRNPYEN	285	0.88							31	KKEINLLSQTVNALIS	334	0.54
13	VLRAVLPRDMVFRTST	549	0.78																	30	GFLYIKDIFTRIMPCL	1635	0.66							5	KGRSWENTTVDLSTKP	323	0.86
					9	ARNYEEQVWSDFGHLC	483	0.84		Protein 3					3	DRESNSPRMYMGNLTQ	115	0.88							32	QFDHVNTLHFLVRSKT	238	0.52
13	SAGFTAGLTYSQLMTL	358	0.78							Rank	Sequence	Start position	Score							30	FNDIKRGKIFEENLIN	1501	0.66							5	CMTKQSDNTMGDVVQA	182	0.86
					9	PESGNYILCYRKPHDE	397	0.84		1	SGSGQPNPKPSDSDHE	7	0.86		4	LGRSWDNTSVDLNARP	322	0.86
13	VDLESDGKPQKADSNN	336	0.78																	30	DVKDWVDGSRGYRLQR	1463	0.66		Protein 4					6	GMFVDEKPGNRNPYEN	286	0.85
					9	NMLETIKVTPDNFSTI	259	0.84		2	SDASHLGPLNCKSCWK	30	0.83		5	PDTIPIQLLPNTLVFQ	538	0.85							Rank	Sequence	Start position	Score
13	CSNIKLQVVKDAQALL	24	0.78																	31	NLSVDERESLESLWAP	935	0.65		1	CMTVQGGETMNSVVQA	181	0.94		6	SGGVYLGNLSQSQLTK	121	0.85
					10	VVVPKKKKDKDPSQST	504	0.79		3	LMGITPRCPFCYRELP	66	0.81		5	HNGVIVPKKKNKEANS	500	0.85
14	AQALLHGLDFSEVSNV	35	0.77																	31	EYSRYFGNVRLRECYV	514	0.65		2	LDCIMYQSVMDGKMVD	528	0.91		7	SGEGWPYIGSRSQIKG	309	0.84
					10	KPTQGPKAPEKVGLNV	337	0.79		3	CKSCWKSKKALVKCYD	40	0.81		5	ARPVTGPRAPEKNGQN	335	0.85
14	DRLTQSHPILNMIDTK	220	0.77																	31	TVLRNVACQEAVKLKL	1934	0.65		2	GMFIDEKPGNRNPYEN	285	0.91		8	AIAGQPPQTKLEGLLP	534	0.83
					11	RKTKRTDGDLDKLRDL	55	0.78		4	KPSDSDHEARRSELHS	15	0.79		6	TEPTKSSVLNDAKLIA	24	0.83
15	TGRAWENTVVDLESDG	327	0.76																	31	FLDVCVALDMMNENLG	1771	0.65		3	NMLETIRVTPDNFSSL	258	0.87		8	KDIPQSSEPHCALLDC	513	0.83
					11	DFSQVALVQRVLRKTK	43	0.78		5	HEARRSELHSDASHLG	21	0.72		6	GVVRLWDVSDPSKLNN	154	0.83
16	SDDIRKLLESQGRKDI	464	0.75																	31	ISPKSVIGTFVAEFKS	1368	0.65		3	LYTVKYPNLNDLDKLT	203	0.87		9	RRLVDTHGRKDLKIVD	460	0.82
					11	VGGVYLGNLSQSQLSK	121	0.78		6	VKCYDHYLCLNCLSLL	51	0.71		7	MQEAIVKEAMRKLDSS	359	0.82
16	YSQLMTLKDAMLQLDP	367	0.75																	31	LNLKSDLLRAGITLVP	124	0.65		3	GVVRIWDVSDPSKLNN	154	0.87		9	RWTQSLRRGLSEFTTP	11	0.82
					12	YIGSRSQVKGRSWENT	315	0.76		7	FCYRELPKNLDLAEAP	75	0.59		7	AKLIADSLDFTQVSQV	35	0.82
17	KQGQVDLNDAVQALTD	189	0.73																	32	LFEEHLAPFMNDLQVN	1746	0.64		4	AKLIADSIDFNQVSQV	35	0.86		10	HGRKDLKIVDIKLASE	466	0.81
					13	VELALYQPESGNYILC	390	0.75		Protein 4					7	LYTVKYPNLDDLEKLT	203	0.82
17	NLSSQQLDQRRALLNM	128	0.73							Rank	Sequence	Start position	Score							32	PLVLCNKNFFWAVKPK	1706	0.64		5	CLSGDGWPYIGSRSQI	306	0.85		10	PDTGNYILCYRKPHDE	397	0.81
					14	NREVDNLMAMKSAQKN	71	0.74		1	HRVGDFPVTSDLKCSH	132	0.93		8	NMLETIKVTPNNFSSI	258	0.81
18	VEIALYQPSSGCYIHF	398	0.72																	32	TFVAEFKSRFFVMGEE	1376	0.64		6	THTVKTDVLKDAKLIA	24	0.84		11	DGDLDKLRDLNKEVDN	61	0.8
					14	ESAQPGLLSYIIGLLP	431	0.74		2	TEMLKKEYVRRQEKTP	374	0.91		9	NKEVDRLMSMKSVQNN	71	0.79
19	SGCYIHFFREPTDLKQ	407	0.71																	32	LGLMGCDCTSVGEEFF	1254	0.64		7	VITTQGSDDIRKLLDI	449	0.83		11	TLSIKKKEGMFVDEKP	278	0.8
					14	SKINPSHTTWIDIEGT	370	0.74		3	KFTHDMEDEADKLLTE	360	0.89		9	QGSVITVQGADDIKKL	446	0.79
19	PQTMDGILKSILKVKK	272	0.71																	33	YTSSDDQVSLIKIPCL	1324	0.63		7	TEMQEAVIKEAVKKLD	357	0.83		11	IVTKDESGLNISGYNY	227	0.8
					14	SAAVKAGATFLDGGNM	245	0.74		4	HSSITFSLLTNKSDLE	94	0.87		9	HCFRKPHDEKGFKNGS	403	0.79
20	NAVWDQYKDLCHMHTG	496	0.7																	33	TKVNLEPVMNILKWHL	1216	0.63		7	LGRSWDNTSVDLTKKP	322	0.83		12	NGVIVPKKKKDKDIPQ	502	0.79
					14	LYTVKFPNLADLEKLA	204	0.74		4	GKRCDSSLLSGFNLET	54	0.87		9	CLSGEGWPYIGSRSQI	306	0.79
20	SKEIKSFLWTQSLRRE	4	0.7																	33	TGNLKFGLSYKEQVGS	1111	0.63		8	WLDIEGPPTDPVELAL	378	0.82		12	VGQTERSASGGVYLGN	113	0.79
					15	SVVREAMSKINPSHTT	363	0.73		4	HRHITGLPCPKPHRLR	417	0.87		10	SFRWTQSLRRELGMFT	9	0.78
21	CMLDGGNMLETIKVSP	257	0.69																	33	TNAALRNLCFYSDDSP	1086	0.63		9	KLTSDQARLYDQQIWE	476	0.81		13	TTPVKTDVLRDAKMIL	24	0.77
					15	LSKRTDLLRRLGFQQP	134	0.73		4	TLCICNIPTHRHITGL	408	0.87		10	SKRGDTDLDKLRDLNK	57	0.78
21	SSLNISGYNFSLGAAV	237	0.69																	34	TGKTLILLETFVRVNP	94	0.62		9	SHGILMQDIEDAMPGV	421	0.81		14	CLMFQSAIAGQPPQTK	528	0.76
					16	HGRKDLKVVDVKLSSD	466	0.72		4	EEFCDMLRLFDYNKAS	269	0.87		10	QRLLRKSKRGDTDLDK	51	0.78
22	LKRLRDLNQAVNNLVE	64	0.68																	34	EKLVSTCVSTMAERFK	837	0.62		10	ARLYDQQIWEKFGHLC	482	0.79		14	NYSLSAAVKAGATLLD	241	0.76
					16	YIIGLLPQDMVLTAQG	440	0.72		4	LFREFHHRVGDFPVTS	126	0.87		10	YIGSRSQILGRSWDNT	314	0.78
22	AAVSGGLNTSVLRAVL	539	0.68																	34	CQINSDQKFVDVILSD	60	0.62		10	HCFRKPHDEKGFKNGS	403	0.79		14	GNLSQSQLTKRSDLLR	127	0.76
					16	KGFKNGSRHSHGMLLK	413	0.72		5	NAIISDTLLMRSSLKR	304	0.86		10	MAHSKEIPSFRWTQSL	1	0.78
23	FFREPTDLKQFKQDAK	413	0.67																	34	QVCSRTLKNSHQDLWS	414	0.62		10	KKPQVGPRQPEKNGQN	335	0.79		15	QVSLVQRILRKSKRND	46	0.73
					16	TIPVKSDVLKDAKMIA	24	0.72		5	LQEAVSTLFPDLHLSE	166	0.86		11	CIMFQSVLDGHLPDTI	526	0.77
24	SILRVGTLTSDDLLIL	87	0.66																	34	STHIVSKISIRVNQLI	1431	0.62		10	AVKAGASILDGGNMLE	246	0.79		15	SQIIKTTLSIKKKEGM	272	0.73
					16	RWTQSLRRELSSFTIP	11	0.72		5	CSHNTSYRVIEYEVTK	145	0.86		11	NKEANSTKEPHCALLD	510	0.77
24	PGERNPYENILYKICL	297	0.66																	35	ESLWAPFGVLREIKAE	945	0.61		11	KLDPTNTLWLDIEGPP	370	0.78		15	AVKAGATLLDGGNMLE	247	0.73
					17	GHLCKKHNGVVVPKKK	495	0.71		6	VSEQQHCIQHNHSSIT	83	0.85		11	PSSGNYVHCFRKPHDE	396	0.77
25	YENILYKICLSGDGWP	303	0.65																	35	FDNIKVFLEGVSVDNI	1906	0.61		11	YIGSRSQILGRSWDNT	314	0.78		16	KSSQRDTILKLGDLNK	81	0.72
					17	LCYRKPHDEKGFKNGS	404	0.71		6	SDIKCFDNAAIAKCNK	250	0.85		11	VELAVFQPSSGNYVHC	389	0.77
26	ESQGRKDIKLIDIALS	472	0.63																	35	KVSRAMFVEDIAMGYV	1887	0.61		11	TESGPQGLYMGNLSQL	116	0.78		16	ESAQPGLLSYVIGLLP	431	0.72
					17	TVDLSLKPTQGPKAPE	331	0.71		7	FQLVIFLLLCGKRCDS	44	0.83		12	ASLIDGGNMLETIKVT	251	0.76
27	GIDVTDLFATQPGLTS	432	0.62																	35	NRSLDSGRLKFLDVCV	1761	0.61		11	MAHSKEIPSFRWTQSL	1	0.78		16	KGFKNGSRHSHGMLLK	413	0.72
					17	ESAINISGYNFSLSAA	232	0.71		8	AAIAKCNKEHDEEFCD	258	0.78		13	GHLCRAHNGVIVPKKK	494	0.74
27	LTLACLTKQGQVDLND	182	0.62																	36	PGVCKEILSFCISLFN	772	0.6		12	MKSIQKNTIFKIGDLG	80	0.77		16	LYTVKFPNLIDLEKLT	204	0.72
					18	DGDLDKLRDLNREVDN	61	0.7		8	LSDETGSPLPGGHCLE	228	0.78		13	KGFKNGSRHSHGILLK	412	0.74
28	RRELSGYCSNIKLQVV	17	0.61																	36	HQPFSSLVEGEQKKLF	471	0.6		12	NKEVDRLMSMKSIQKN	71	0.77		16	SVPALTIACMTKQSDN	174	0.72
					19	KLSSDQARNYEEQVWS	477	0.69		9	LPCPKPHRLRKNGTCA	423	0.77		13	GNLTQSQLEKRAGILR	126	0.74
29	DLLILAADLEKLKSKV	98	0.6																	36	PYLKTTSQTILFQQED	2127	0.6		12	PFKLSSGEPHCALLDC	515	0.77		17	VLTTQGSDDIRRLVDT	450	0.71
					19	HTTWIDIEGTSNDPVE	376	0.69		9	SLPRCWLVSNGSYLNE	343	0.77		14	DDLEKLTLEHDCLQII	212	0.72
30	FATQPGLTSAVIDALP	439	0.59																	36	GVKKILAESINKSAFQ	1595	0.6		13	VMDGKMVDEEPVALLP	536	0.76		17	LCYRKPHDEKGFKNGS	404	0.71
30	NDAVQALTDLGLIYTA	196	0.59		19	APEKVGLNVRLSHLTE	344	0.69		9	NCTGLHPLNYLRLLKE	194	0.77		15	EDAQPGLLSYVIGLLP	430	0.71
31	NQAVNNLVELKSTQQK	71	0.57																	37	PKVIPDGFKLTGKTLI	84	0.59		13	RKLLDIHGRKDLKLVD	459	0.76		18	SYVIGLLPQNMVLTTQ	439	0.7
					20	VLTAQGSDDIKRLLDT	450	0.68		10	TKLGIHSLPRCWLVSN	337	0.73		16	RLTGEQSRIFEQEVWE	476	0.7
																				37	FEKICRHQPFSSLVEG	465	0.59		14	GHLCKHHNGVVVNKKK	494	0.75		18	ELALYQPDTGNYILCY	391	0.7
					21	DVADPTRLNNQFGSVP	161	0.67		10	RLMGIPYCNYTKFWYL	319	0.73		16	NFSLSAAVKAGASLID	240	0.7
																				37	TGHESFDLAGLFIDAG	2022	0.59		15	GRDELMELASDLEKLK	95	0.74		18	QQQVRSPGVVRIWDVA	148	0.7
					22	TFLDGGNMLETIKVTP	253	0.66		10	NKASIAKLRGEASSSI	281	0.73		16	HDCLQIITKDESALNI	221	0.7
																				37	RAGITLVPVVDGRSSY	132	0.59		15	VSQVQRALRKNKRGEE	47	0.74		19	GHLCKKHNGVIVPKKK	495	0.69
					23	TVLGVKKRENMFIDER	277	0.65		11	FLQIQAHDDKNCTGLH	184	0.72		17	NQFGSMPALTIACMTV	169	0.69
																				37	QYLQSRDQVPSHIMSV	1271	0.59		15	QPEKNGQNLRLANLTE	343	0.74		20	MGKIDPTLTTWIDIEG	369	0.68
					24	NKSELMDLASDLEKLK	95	0.64		12	RLRKNGTCACGFFKSI	430	0.71		18	GKDELMDLASDLEKLK	95	0.68
																				37	MNILKWHLHKVVEVPI	1224	0.59		15	SSLIKSTLQVKRKEGM	271	0.74		20	LASDLEKLKRKVGQTE	102	0.68
					24	SRHSHGMLLKDLESAQ	419	0.64		12	VSFYMFSVTLCICNIP	400	0.71		19	QQQRGAAGGVVRLWDV	146	0.67
																				37	NTKLMTRLVEDFSEAV	1136	0.59		16	RGEEDLNKLRDLNKEV	59	0.71		21	MGDVVQALTSLGLLYT	191	0.65
					24	SKEIPSFRWTQSLRRE	4	0.64		12	LMRSSLKRLMGIPYCN	312	0.71		20	KKLFDIHGRKDLKLVD	459	0.65
																				38	NMESQSDENSISIDAV	307	0.58		16	LALYQPANKHYIHCFR	391	0.71		21	QLTKRSDLLRKLGFQQ	133	0.65
					24	DCLQIITKDESAINIS	223	0.64		12	KENSETHYKVRKLMKL	208	0.71		20	QLEKRAGILRTLGFQQ	132	0.65
																				38	FFECFKYLLIQGHYDQ	1023	0.58		17	HGRKDLKLVDVKLTSD	465	0.7		22	NKSELMDLASDLEKLK	95	0.64
					25	HCALLDCLMFQSVIDG	522	0.59		13	RWLIFASDIKCFDNAA	244	0.68		21	FSSIVKAALNVKRREG	270	0.63
																				39	QRFHLTKNTFGLLFYQ	530	0.57		17	SILDGGNMLETIRVTP	252	0.7		22	KLASEQARKFEEPIWS	477	0.64
					26	MGNVVQALTSLGLLYT	191	0.58		14	PLPGGHCLERWLIFAS	235	0.67		22	HGRKDLKLVDVRLTGE	465	0.62
																				40	SRCYSIYLSINGVLEE	551	0.56		17	QQQRGAGNGVVRIWDV	146	0.7		22	SRHSHGMLLKDLESAQ	419	0.64
					26	LASDLEKLKKKVGQTE	102	0.58		14	EVTKESLPRLQEAVST	157	0.67		22	SRHSHGILLKDLEDAQ	418	0.62
																				40	FNTRRNTLLFLDLVLL	342	0.56		18	ESSINISGYNFSLSAA	231	0.69		23	SGLNISGYNYSLSAAV	233	0.63
					27	KSAQKNTILKLGDLNK	81	0.57		15	PITLMDILMFSVSFYM	389	0.66		23	TKEPHCALLDCIMFQS	516	0.6
																				41	CANKLMDVVYSIALHP	287	0.54		18	NQFGSMPALTIACMTV	169	0.69		24	MSNSKEIPSFRWTQSL	1	0.62
					27	KLAAEHDCLQIITKDE	217	0.57		15	SYLNETKFTHDMEDEA	354	0.66		23	PRAPEKNGQNIRLSNL	341	0.6
																				42	FARRFKYLLNVSYLCH	688	0.53		19	SYVIGLLPQDMVITTQ	438	0.68		25	TPEKAGQNIRLSHLTE	344	0.59
					28	KVTPDNFSTIIKTVLG	265	0.56		15	YRVIEYEVTKESLPRL	151	0.66		24	VLDGHLPDTIPIQLLP	532	0.56
																				43	DYLILKNLTGLVSTGS	865	0.51		20	HNGVVVNKKKREKDSP	500	0.67		26	DVADPNRLNNQFGSVP	161	0.55
					29	PGNRNPYENLLYKLCL	293	0.55		16	CACGFFKSINRSTGWA	437	0.65		24	DESALNISGYNFSLSA	230	0.56
																				43	LDLSSNKSVVIPKLDE	811	0.51		20	NFSLSAAVKAGASILD	240	0.67
					30	NQFGSVPALTIACMTV	170	0.53		17	SLLSSIPMVSEQQHCI	75	0.63		25	PGNRNPYENLLYKLCL	292	0.55
																				43	EFLSSKLNKFISPKSV	1358	0.51		21	HDEKGFKNGSRHSHGI	409	0.65
					Protein 4					18	SGFNLETVHFNMSLLS	63	0.62		26	GQNIRLSNLSEMQEAI	348	0.53
					Rank	Sequence	Start position	Score												43	FLCYALDLLYDVIPVT	1308	0.51		21	GNLSQLQLTKRSEILK	126	0.65
					1	QAEPSLYGRHNCRCCW	30	0.88		18	NIVIIVIIMFTLIKGV	20	0.62
																									22	KKREKDSPFKLSSGEP	508	0.63
					2	CRCCWFADTNLVNCSN	41	0.86		18	TLFPDLHLSEDRFLQI	172	0.62
																									23	AMPGVLSYVIGLLPQD	432	0.59
					3	TKTKDRQYQSNSSQPT	4	0.85		19	ASSSINLLSGRINAII	292	0.59
																									24	DEEPVALLPLSLLFLP	543	0.57
					4	PTTIIVPVEPSAPLPG	82	0.84		19	MGQIVAVFQAIPEILN	1	0.59
																									25	LASDLEKLKNKIKRTE	102	0.56
					5	LCDICGEELPTTIIVP	73	0.77		20	EDEADKLLTEMLKKEY	366	0.57
																									26	PGNRNPYENLLYKLCL	292	0.55
					6	LVNCSNHYLCLKCLNT	51	0.74		21	KSDLEKCNFTRLQAVD	105	0.53
																									27	NSVVQALTSLGLLYTV	191	0.52
					7	LKCLNTMLRRSNLCDI	61	0.72		22	TLIKGVFNLYKSGLFQ	30	0.52
					8	PTNTSAPVLLRRQAEP	18	0.68		22	YKVRKLMKLFQWSLSD	215	0.52
										22	FTRLQAVDRVIFDLFR	113	0.52
										23	QAIPEILNEAINIVII	9	0.51
