# Supplementary material for: MMV-db: vaccinomics and RNA-based therapeutics database for infectious hemorrhagic fever-causing mammarenaviruses
Source: Database (Oxford). 2021 Oct 22;2021:baab063. doi: 10.1093/database/baab063 (PMC8533362; doi:10.1093/database/baab063)
Supplement: baab063_Supp [file baab063_supp.zip › Supplementary Information/Supplementary Sheet, S4.xlsx]

## Sheet: Sheet1
LASV
Protein 1						Protein 2						Protein 3						Protein 4
Serial No.	Sequence	Method	Result	Score		Serial No	Sequence	Method	Result	Score		Serial No	Sequence	Method	Result	Score		Serial No	Sequence	Method	Result	Score
1	LTLLLSVSNRCPICK	SVM	NEGATIVE	-0.273351		1	CWRSFLNKVKSLRIL	SVM	POSITIVE	0.0269453		1	DLFVFSTSFYLISIF	SVM	NEGATIVE	-0.330931		1	EIKSFLWTQSLRREL	SVM	NEGATIVE	-0.218192
2	NCLTLLLSVSNRCPI	SVM	NEGATIVE	-0.336783		2	HLIYQFKRASPILRF	SVM	POSITIVE	0.215743		2	GLVDLFVFSTSFYLI	SVM	NEGATIVE	-0.301484		2	IKSFLWTQSLRRELS	SVM	NEGATIVE	-0.250109
3	CLTLLLSVSNRCPIC	SVM	NEGATIVE	-0.0817023		3	IYQFKRASPILRFLY	SVM	POSITIVE	0.398172		3	LVDLFVFSTSFYLIS	SVM	NEGATIVE	-0.2598		3	ALGMFISDTPGERNP	SVM	NEGATIVE	-0.449696
4	TLLLSVSNRCPICKM	SVM	NEGATIVE	-0.212745		4	LIYQFKRASPILRFL	SVM	POSITIVE	0.405498		4	VDLFVFSTSFYLISI	SVM	NEGATIVE	-0.202137		4	KALGMFISDTPGERN	SVM	NEGATIVE	-0.284247
5	LNCLTLLLSVSNRCP	SVM	NEGATIVE	-0.620395		5	QCWRSFLNKVKSLRI	SVM	POSITIVE	0.113479		5	LGLVDLFVFSTSFYL	SVM	NEGATIVE	-0.304554		5	LGMFISDTPGERNPY	SVM	NEGATIVE	-0.358641
6	RASLIPDATHLGPQF	SVM	NEGATIVE	-0.656987		6	RSFLNKVKSLRILNT	SVM	NEGATIVE	-0.0569539		6	KAEAQMSIQLINKAV	SVM	POSITIVE	0.389938		6	KEIKSFLWTQSLRRE	SVM	NEGATIVE	-0.281051
7	PRASLIPDATHLGPQ	SVM	NEGATIVE	-0.444394		7	WRSFLNKVKSLRILN	SVM	NEGATIVE	-0.0407721		7	LKAEAQMSIQLINKA	SVM	POSITIVE	0.247813		7	KSFLWTQSLRRELSG	SVM	NEGATIVE	-0.215356
8	ASLIPDATHLGPQFC	SVM	NEGATIVE	-0.481973		8	YQFKRASPILRFLYA	SVM	POSITIVE	0.395994		8	LFVFSTSFYLISIFL	SVM	NEGATIVE	-0.225718		8	SKEIKSFLWTQSLRR	SVM	NEGATIVE	-0.341443
9	LNCLTLLLSVSNRCP	SVM	NEGATIVE	-0.620395		9	SFLNKVKSLRILNTR	SVM	NEGATIVE	-0.115994		9	IISTFHLSIPNFNQY	SVM	NEGATIVE	-0.450488		9	GMFISDTPGERNPYE	SVM	NEGATIVE	-0.336776
10	CLNCLTLLLSVSNRC	SVM	POSITIVE	0.0111909		10	FLNKVKSLRILNTRR	SVM	NEGATIVE	-0.374727		10	FVFSTSFYLISIFLH	SVM	NEGATIVE	-0.385863		10	KKALGMFISDTPGER	SVM	POSITIVE	0.0235555
11	NCLTLLLSVSNRCPI	SVM	NEGATIVE	-0.336783		11	EHLIYQFKRASPILR	SVM	POSITIVE	0.558143		11	AEAQMSIQLINKAVN	SVM	NEGATIVE	-0.112502		11	PRDMVFRTSTPRVVL	SVM	POSITIVE	0.0467138
12	SPRASLIPDATHLGP	SVM	NEGATIVE	-0.520798		12	ILVLILAHPSKRSQK	SVM	POSITIVE	0.395471		12	EAQMSIQLINKAVNA	SVM	POSITIVE	0.00756612		12	MDGILKSILKVKKAL	SVM	POSITIVE	0.431571
13	NCLTLLLSVSNRCPI	SVM	NEGATIVE	-0.336783		13	MILVLILAHPSKRSQ	SVM	POSITIVE	0.327016		13	KCWLVSNGSYLNETH	SVM	NEGATIVE	-0.393388		13	PRDMVFRTSTPRVVL	SVM	POSITIVE	0.0467138
14	LTLLLSVSNRCPICK	SVM	NEGATIVE	-0.273351		14	ASFKESFAIHLEYTG	SVM	NEGATIVE	-0.42442		14	ISTFHLSIPNFNQYE	SVM	NEGATIVE	-0.642715		14	GILKSILKVKKALGM	SVM	POSITIVE	0.555315
15	NHYLCLNCLTLLLSV	SVM	NEGATIVE	-0.0509648		15	DASFKESFAIHLEYT	SVM	NEGATIVE	-0.281801		15	PKCWLVSNGSYLNET	SVM	NEGATIVE	-0.372568		15	TMDGILKSILKVKKA	SVM	POSITIVE	0.393355
16	NNHYLCLNCLTLLLS	SVM	NEGATIVE	-0.0619208		16	KSLRILNTRRKLLLI	SVM	POSITIVE	0.127481		16	CIMTSYQYLIIQNTT	SVM	NEGATIVE	-0.598868		16	RKDIKLIDIALSKTD	SVM	POSITIVE	0.270411
17	CLNCLTLLLSVSNRC	SVM	POSITIVE	0.0111909		17	KSQDASFKESFAIHL	SVM	NEGATIVE	-0.380297		17	DCIMTSYQYLIIQNT	SVM	NEGATIVE	-0.44882		17	GRKDIKLIDIALSKT	SVM	POSITIVE	0.359563
18	CLTLLLSVSNRCPIC	SVM	NEGATIVE	-0.0817023		18	KVKSLRILNTRRKLL	SVM	NEGATIVE	-0.572562		18	IMTSYQYLIIQNTTW	SVM	NEGATIVE	-0.554713		18	KDIKLIDIALSKTDS	SVM	NEGATIVE	-0.103519
19	LNCLTLLLSVSNRCP	SVM	NEGATIVE	-0.620395		19	LNKVKSLRILNTRRK	SVM	NEGATIVE	-0.341026		19	MTSYQYLIIQNTTWE	SVM	NEGATIVE	-0.370392		19	QGRKDIKLIDIALSK	SVM	POSITIVE	0.355342
20	CLNCLTLLLSVSNRC	SVM	POSITIVE	0.0111909		20	NKVKSLRILNTRRKL	SVM	NEGATIVE	-0.619502		20	AQMSIQLINKAVNAL	SVM	NEGATIVE	-0.192347		20	SQGRKDIKLIDIALS	SVM	POSITIVE	0.361363
21	LLLSVSNRCPICKMP	SVM	NEGATIVE	-0.46166		21	QDASFKESFAIHLEY	SVM	NEGATIVE	-0.119112		21	TSYQYLIIQNTTWED	SVM	NEGATIVE	-0.443048		21	DGILKSILKVKKALG	SVM	POSITIVE	0.397724
22	LTLLLSVSNRCPICK	SVM	NEGATIVE	-0.273351		22	SLRILNTRRKLLLIF	SVM	NEGATIVE	-0.32526		22	LPKCWLVSNGSYLNE	SVM	NEGATIVE	-0.21995		22	GWPYIASRTSITGRA	SVM	POSITIVE	0.359596
23	CLTLLLSVSNRCPIC	SVM	NEGATIVE	-0.0817023		23	SQDASFKESFAIHLE	SVM	NEGATIVE	-0.0939362		23	CLTRWMLIEAELKCF	SVM	POSITIVE	0.0214354		23	SFLWTQSLRRELSGY	SVM	NEGATIVE	-0.28634
24	NCLTLLLSVSNRCPI	SVM	NEGATIVE	-0.336783		24	VKSLRILNTRRKLLL	SVM	NEGATIVE	-0.397541		24	GYCLTRWMLIEAELK	SVM	NEGATIVE	-0.185039		24	EIKSFLWTQSLRREL	SVM	NEGATIVE	-0.218192
25	ASLIPDATHLGPQFC	SVM	NEGATIVE	-0.848899		25	KMILVLILAHPSKRS	SVM	POSITIVE	0.334086		25	LTRWMLIEAELKCFG	SVM	NEGATIVE	-0.0258		25	IKSFLWTQSLRRELS	SVM	NEGATIVE	-0.250109
26	CNNHYLCLNCLTLLL	SVM	NEGATIVE	-0.143287		26	LVLILAHPSKRSQKL	SVM	POSITIVE	0.158036		26	YCLTRWMLIEAELKC	SVM	POSITIVE	0.152667		26	KSFLWTQSLRRELSG	SVM	NEGATIVE	-0.215356
27	DSPRASLIPDATHLG	SVM	POSITIVE	0.0208512		27	IEFHYYMSDQLNKFV	SVM	NEGATIVE	-0.470826		27	STFHLSIPNFNQYEA	SVM	NEGATIVE	-0.848578		27	MFISDTPGERNPYEN	SVM	NEGATIVE	-0.350898
28	PRASLIPDATHLGPQ	SVM	NEGATIVE	-0.444394		28	HHPLRMVLRQKIIYS	SVM	POSITIVE	0.0687212		28	TRWMLIEAELKCFGN	SVM	POSITIVE	0.0435889		28	ILKSILKVKKALGMF	SVM	POSITIVE	0.286949
29	RASLIPDATHLGPQF	SVM	NEGATIVE	-0.656987		29	KSILLIMNANTLMGR	SVM	POSITIVE	0.209245		29	RLKAEAQMSIQLINK	SVM	POSITIVE	0.0589013		29	LPRDMVFRTSTPRVV	SVM	NEGATIVE	-0.0443966
30	SLIPDATHLGPQFCK	SVM	NEGATIVE	-0.582394		30	LRILNTRRKLLLIFD	SVM	NEGATIVE	-0.135402		30	QRLKAEAQMSIQLIN	SVM	POSITIVE	0.246413		30	LPRDMVFRTSTPRVV	SVM	NEGATIVE	-0.0443966
31	SPRASLIPDATHLGP	SVM	NEGATIVE	-0.520798		31	SILLIMNANTLMGRY	SVM	POSITIVE	0.371028		31	SIISTFHLSIPNFNQ	SVM	NEGATIVE	-0.433014		31	QTMDGILKSILKVKK	SVM	POSITIVE	0.152963
32	DSPRASLIPDATHLG	SVM	POSITIVE	0.0208512		32	EFHYYMSDQLNKFVS	SVM	NEGATIVE	-0.455884		32	SKYWYLNHTTTGRTS	SVM	POSITIVE	0.0425112		32	SKEIKSFLWTQSLRR	SVM	NEGATIVE	-0.341443
33	HYLCLNCLTLLLSVS	SVM	POSITIVE	0.00589386		33	FHYYMSDQLNKFVSP	SVM	NEGATIVE	-0.999018		33	YSKYWYLNHTTTGRT	SVM	NEGATIVE	-0.205942		33	FLWTQSLRRELSGYC	SVM	NEGATIVE	-0.302054
34	LPTKLRPSAAPTAPP	SVM	NEGATIVE	-0.263142		34	HYYMSDQLNKFVSPK	SVM	NEGATIVE	-0.954714		34	DHALMSIISTFHLSI	SVM	POSITIVE	0.278322		34	KEIKSFLWTQSLRRE	SVM	NEGATIVE	-0.281051
35	PTKLRPSAAPTAPPT	SVM	POSITIVE	0.645837		35	LIEFHYYMSDQLNKF	SVM	NEGATIVE	-0.545676		35	HALMSIISTFHLSIP	SVM	NEGATIVE	-0.0936824		35	LKSILKVKKALGMFI	SVM	POSITIVE	0.352378
36	PLPTKLRPSAAPTAP	SVM	POSITIVE	0.0138348		36	ILLIMNANTLMGRYT	SVM	POSITIVE	0.192989		36	CWLVSNGSYLNETHF	SVM	NEGATIVE	-0.477328		36	DGWPYIASRTSITGR	SVM	POSITIVE	0.0713455
37	LLLSVSNRCPICKMP	SVM	NEGATIVE	-0.46166		37	FKRASPILRFLYANV	SVM	POSITIVE	0.209776		37	KYWYLNHTTTGRTSL	SVM	NEGATIVE	-0.147862		37	WPYIASRTSITGRAW	SVM	POSITIVE	0.0155587
38	RASLIPDATHLGPQF	SVM	NEGATIVE	-0.656987		38	HPLRMVLRQKIIYSG	SVM	NEGATIVE	-0.111462		38	MSIQLINKAVNALIN	SVM	POSITIVE	0.103848		38	LGMFISDTPGERNPY	SVM	NEGATIVE	-0.358641
39	TKLRPSAAPTAPPTG	SVM	POSITIVE	0.533626		39	QFKRASPILRFLYAN	SVM	POSITIVE	0.147831		39	ALMSIISTFHLSIPN	SVM	NEGATIVE	-0.0109815		39	NISGYNFSLGAAVKA	SVM	POSITIVE	1.067
40	TLLLSVSNRCPICKM	SVM	NEGATIVE	-0.212745		40	IPFNVVTAMMKSFIK	SVM	POSITIVE	0.24288		40	SLPKCWLVSNGSYLN	SVM	NEGATIVE	-0.121841		40	ISGYNFSLGAAVKAG	SVM	POSITIVE	1.02348
41	CLTLLLSVSNRCPIC	SVM	NEGATIVE	-0.0817023		41	NLYIKSIQSLISDVK	SVM	NEGATIVE	-0.419152		41	NYSKYWYLNHTTTGR	SVM	NEGATIVE	-0.156533		41	LNISGYNFSLGAAVK	SVM	POSITIVE	0.801769
42	LTLLLSVSNRCPICK	SVM	NEGATIVE	-0.273351		42	NRFKFILNVSYMCHF	SVM	NEGATIVE	-0.409906		42	QMSIQLINKAVNALI	SVM	POSITIVE	0.259014		42	SLNISGYNFSLGAAV	SVM	POSITIVE	0.777991
43	ECNNHYLCLNCLTLL	SVM	NEGATIVE	-0.2902		43	IFSAEVLQTTISTMI	SVM	POSITIVE	0.217229		43	LYDHALMSIISTFHL	SVM	POSITIVE	0.344674		43	ALGMFISDTPGERNP	SVM	NEGATIVE	-0.449696
44	LCLNCLTLLLSVSNR	SVM	NEGATIVE	-0.0516485		44	KSFIKAQLGLRKKTK	SVM	POSITIVE	0.31742		44	SIQLINKAVNALIND	SVM	POSITIVE	0.220759		44	KSILKVKKALGMFIS	SVM	POSITIVE	0.310343
45	PRASLIPDATHLGPQ	SVM	NEGATIVE	-0.444394		45	MKSFIKAQLGLRKKT	SVM	POSITIVE	0.187759		45	SVLAVLKGLYNFATC	SVM	POSITIVE	0.32006		45	KSKVIRTERPLSAGV	SVM	POSITIVE	0.611317
46	YLCLNCLTLLLSVSN	SVM	NEGATIVE	-0.0865401		46	MMKSFIKAQLGLRKK	SVM	POSITIVE	0.412984		46	TFHLSIPNFNQYEAM	SVM	NEGATIVE	-1.00795		46	SGYNFSLGAAVKAGA	SVM	POSITIVE	0.467528
47	YLCLNCLTLLLSVSN	SVM	NEGATIVE	-0.0865401		47	RFKFILNVSYMCHFI	SVM	POSITIVE	0.235139		47	YDHALMSIISTFHLS	SVM	POSITIVE	0.0129294		47	SKVIRTERPLSAGVY	SVM	POSITIVE	0.679686
48	LLLSVSNRCPICKMP	SVM	NEGATIVE	-0.46166		48	TNRFKFILNVSYMCH	SVM	NEGATIVE	-0.47583		48	ETGLELTLTNTSIIN	SVM	NEGATIVE	-0.549856		48	LKSKVIRTERPLSAG	SVM	POSITIVE	0.394156
49	TLLLSVSNRCPICKM	SVM	NEGATIVE	-0.212745		49	LLIMNANTLMGRYTH	SVM	NEGATIVE	-0.0945808		49	LSVLAVLKGLYNFAT	SVM	POSITIVE	0.0529384		49	NNQFGTMPSLTLACL	SVM	NEGATIVE	-0.91416
50	KSCWFENKGLVECNN	SVM	NEGATIVE	-0.270634		50	FKSILLIMNANTLMG	SVM	NEGATIVE	-0.0265149		50	NETGLELTLTNTSII	SVM	NEGATIVE	-0.559944		50	GYCSNIKLQVVKDAQ	SVM	NEGATIVE	-0.0616415
51	LLLSVSNRCPICKMP	SVM	NEGATIVE	-0.46166		51	AHHPLRMVLRQKIIY	SVM	POSITIVE	0.295429		51	RDIYISRRLLGTFTW	SVM	POSITIVE	0.354866		51	SGYCSNIKLQVVKDA	SVM	NEGATIVE	-0.373627
52	MPLPTKLRPSAAPTA	SVM	POSITIVE	0.0944167		52	ENLYIKSIQSLISDV	SVM	NEGATIVE	-0.163473		52	RTRDIYISRRLLGTF	SVM	POSITIVE	0.346854		52	CSNIKLQVVKDAQAL	SVM	NEGATIVE	-0.153025
53	NKGLVECNNHYLCLN	SVM	NEGATIVE	-0.46332		53	LYIKSIQSLISDVKG	SVM	NEGATIVE	-0.271597		53	TRDIYISRRLLGTFT	SVM	POSITIVE	0.388944		53	ELLNNQFGTMPSLTL	SVM	NEGATIVE	-0.440306
54	TLLLSVSNRCPICKM	SVM	NEGATIVE	-0.212745		54	KENLYIKSIQSLISD	SVM	NEGATIVE	-0.27953		54	DHALMSIISTFHLSI	SVM	POSITIVE	0.278322		54	LLNNQFGTMPSLTLA	SVM	NEGATIVE	-0.513648
55	ASLIPDATHLGPQFC	SVM	NEGATIVE	-0.481973		55	LNKVKSLRILNTRRK	SVM	NEGATIVE	-0.341026		55	HALMSIISTFHLSIP	SVM	NEGATIVE	-0.0936824		55	LNNQFGTMPSLTLAC	SVM	NEGATIVE	-0.547429
56	CKSCWFENKGLVECN	SVM	NEGATIVE	-0.182926		56	AMMKSFIKAQLGLRK	SVM	POSITIVE	0.40127		56	QRTRDIYISRRLLGT	SVM	POSITIVE	0.972887		56	NNQFGTMPSLTLACL	SVM	NEGATIVE	-0.91416
57	ENKGLVECNNHYLCL	SVM	NEGATIVE	-0.257558		57	EIPFNVVTAMMKSFI	SVM	POSITIVE	0.0275937		57	SQRTRDIYISRRLLG	SVM	POSITIVE	0.999287		57	SGYNFSLGAAVKAGA	SVM	POSITIVE	0.467528
58	LLSVSNRCPICKMPL	SVM	NEGATIVE	-0.382763		58	NQQAKYLVHDVTVMY	SVM	NEGATIVE	-0.275783		58	WLVSNGSYLNETHFS	SVM	NEGATIVE	-0.0632816		58	ISGYNFSLGAAVKAG	SVM	POSITIVE	1.02348
59	LLSVSNRCPICKMPL	SVM	NEGATIVE	-0.382763		59	QQAKYLVHDVTVMYS	SVM	NEGATIVE	-0.353283		59	DLFVFSTSFYLISIF	SVM	NEGATIVE	-0.330931		59	KSILKVKKALGMFIS	SVM	POSITIVE	0.310343
60	CLNCLTLLLSVSNRC	SVM	POSITIVE	0.0111909		60	AEVLQTTISTMISWI	SVM	POSITIVE	0.557593		60	GLELTLTNTSIINHK	SVM	NEGATIVE	-0.237833		60	YCSNIKLQVVKDAQA	SVM	POSITIVE	0.0179177
61	FCKSCWFENKGLVEC	SVM	POSITIVE	0.197047		61	FSAEVLQTTISTMIS	SVM	POSITIVE	0.606309		61	GLVDLFVFSTSFYLI	SVM	NEGATIVE	-0.301484		61	GDGWPYIASRTSITG	SVM	NEGATIVE	-0.370929
62	KGLVECNNHYLCLNC	SVM	NEGATIVE	-0.289466		62	SAEVLQTTISTMISW	SVM	POSITIVE	0.589449		62	IQLINKAVNALINDQ	SVM	POSITIVE	0.0554364		62	KALGMFISDTPGERN	SVM	NEGATIVE	-0.284247
63	LNCLTLLLSVSNRCP	SVM	NEGATIVE	-0.620395		63	AAHHPLRMVLRQKII	SVM	POSITIVE	0.207727		63	LELTLTNTSIINHKF	SVM	NEGATIVE	-0.483286		63	KSILKVKKALGMFIS	SVM	POSITIVE	0.310343
64	SPRASLIPDATHLGP	SVM	NEGATIVE	-0.520798		64	KLAFLVQTEPRMLLM	SVM	NEGATIVE	-0.158949		64	LGLVDLFVFSTSFYL	SVM	NEGATIVE	-0.304554		64	LKSILKVKKALGMFI	SVM	POSITIVE	0.352378
65	KLRPSAAPTAPPTGA	SVM	POSITIVE	0.653009		65	LAFLVQTEPRMLLME	SVM	POSITIVE	0.025283		65	LVDLFVFSTSFYLIS	SVM	NEGATIVE	-0.2598		65	PYIASRTSITGRAWE	SVM	NEGATIVE	-0.0269513
66	ENKGLVECNNHYLCL	SVM	NEGATIVE	-0.257558		66	QKLAFLVQTEPRMLL	SVM	NEGATIVE	-0.327458		66	TGLELTLTNTSIINH	SVM	NEGATIVE	-0.530368		66	GMFISDTPGERNPYE	SVM	NEGATIVE	-0.336776
67	ENKGLVECNNHYLCL	SVM	NEGATIVE	-0.257558		67	VCSFYADPKRYFPAI	SVM	NEGATIVE	-0.301251		67	VDLFVFSTSFYLISI	SVM	NEGATIVE	-0.202137		67	KLKSKVIRTERPLSA	SVM	POSITIVE	0.503837
68	GLVECNNHYLCLNCL	SVM	NEGATIVE	-0.246052		68	VEIPFNVVTAMMKSF	SVM	NEGATIVE	-0.306722		68	AQMSIQLINKAVNAL	SVM	NEGATIVE	-0.192347		68	LLNNQFGTMPSLTLA	SVM	NEGATIVE	-0.513648
69	KGLVECNNHYLCLNC	SVM	NEGATIVE	-0.289466		69	AKYLVHDVTVMYSGA	SVM	NEGATIVE	-0.522814		69	ALMSIISTFHLSIPN	SVM	NEGATIVE	-0.0109815		69	SILKVKKALGMFISD	SVM	POSITIVE	0.385051
70	NCLTLLLSVSNRCPI	SVM	NEGATIVE	-0.336783		70	EVLQTTISTMISWIE	SVM	POSITIVE	0.660358		70	IQLINKAVNALINDQ	SVM	POSITIVE	0.0554364		70	SNIKLQVVKDAQALL	SVM	NEGATIVE	-0.0450205
71	NKGLVECNNHYLCLN	SVM	NEGATIVE	-0.46332		71	QCWRSFLNKVKSLRI	SVM	POSITIVE	0.113479		71	MSIISTFHLSIPNFN	SVM	NEGATIVE	-0.399589		71	LNNQFGTMPSLTLAC	SVM	NEGATIVE	-0.547429
72	NKGLVECNNHYLCLN	SVM	NEGATIVE	-0.46332		72	QAKYLVHDVTVMYSG	SVM	NEGATIVE	-0.480043		72	MSIQLINKAVNALIN	SVM	POSITIVE	0.103848		72	NISGYNFSLGAAVKA	SVM	POSITIVE	1.067
73	FENKGLVECNNHYLC	SVM	NEGATIVE	-0.0523726		73	TKMILVLILAHPSKR	SVM	POSITIVE	0.392601		73	QMSIQLINKAVNALI	SVM	POSITIVE	0.259014		73	VYMGNLSSQQLDQRR	SVM	NEGATIVE	-0.519118
74	QFCKSCWFENKGLVE	SVM	POSITIVE	0.126096		74	AFLVQTEPRMLLMEG	SVM	POSITIVE	0.182271		74	SIQLINKAVNALIND	SVM	POSITIVE	0.220759		74	LSAGVYMGNLSSQQL	SVM	NEGATIVE	-0.0498928
75	CPICKMPLPTKLRPS	SVM	NEGATIVE	-0.0147389		75	DGYKLTGNVLILLEC	SVM	NEGATIVE	-0.342062		75	GKISVQYNLSHSYAG	SVM	NEGATIVE	-0.316522		75	NQFGTMPSLTLACLT	SVM	NEGATIVE	-0.818522
76	ICKMPLPTKLRPSAA	SVM	POSITIVE	0.0156934		76	GLNHIIHSLRRLYPS	SVM	POSITIVE	0.0581254		76	GGKISVQYNLSHSYA	SVM	NEGATIVE	-0.110003		76	ALGMFISDTPGERNP	SVM	NEGATIVE	-0.449696
77	LCLNCLTLLLSVSNR	SVM	NEGATIVE	-0.0516485		77	KSAFQSSIASGFVGL	SVM	POSITIVE	0.501197		77	TCGLVGLVTFLLLCG	SVM	POSITIVE	1.01977		77	AMLQLDPNAKTWMDI	SVM	NEGATIVE	-0.398794
78	LTLLLSVSNRCPICK	SVM	NEGATIVE	-0.273351		78	MVEIPFNVVTAMMKS	SVM	NEGATIVE	-0.219641		78	CGLVGLVTFLLLCGR	SVM	POSITIVE	1.062		78	DAMLQLDPNAKTWMD	SVM	NEGATIVE	-0.363727
79	NRCPICKMPLPTKLR	SVM	NEGATIVE	-0.264074		79	QAKYLVHDVTVMYSG	SVM	NEGATIVE	-0.480043		79	IQRLKAEAQMSIQLI	SVM	POSITIVE	0.423899		79	ELLNNQFGTMPSLTL	SVM	NEGATIVE	-0.440306
80	PICKMPLPTKLRPSA	SVM	POSITIVE	0.235908		80	RKLLLIFDALILLAS	SVM	POSITIVE	0.819171		80	KISVQYNLSHSYAGD	SVM	NEGATIVE	-0.437647		80	ILKVKKALGMFISDT	SVM	POSITIVE	0.134737
81	RCPICKMPLPTKLRP	SVM	NEGATIVE	-0.332989		81	RQKLAFLVQTEPRML	SVM	NEGATIVE	-0.602071		81	QLINKAVNALINDQL	SVM	POSITIVE	0.0961839		81	KALGMFISDTPGERN	SVM	NEGATIVE	-0.284247
82	CLTLLLSVSNRCPIC	SVM	NEGATIVE	-0.0817023		82	RRKLLLIFDALILLA	SVM	POSITIVE	0.706684		82	YWYLNHTTTGRTSLP	SVM	NEGATIVE	-0.390177		82	KKALGMFISDTPGER	SVM	POSITIVE	0.0235555
83	HYLCLNCLTLLLSVS	SVM	POSITIVE	0.00589386		83	TRRKLLLIFDALILL	SVM	POSITIVE	0.394102		83	IISTFHLSIPNFNQY	SVM	NEGATIVE	-0.450488		83	LGMFISDTPGERNPY	SVM	NEGATIVE	-0.358641
84	KGLVECNNHYLCLNC	SVM	NEGATIVE	-0.289466		84	YPDGYKLTGNVLILL	SVM	NEGATIVE	-0.638339		84	ISTFHLSIPNFNQYE	SVM	NEGATIVE	-0.642715		84	AGVYMGNLSSQQLDQ	SVM	NEGATIVE	-0.49894
85	LNCLTLLLSVSNRCP	SVM	NEGATIVE	-0.620395		85	SFIKAQLGLRKKTKQ	SVM	POSITIVE	0.122512		85	LMSIISTFHLSIPNF	SVM	NEGATIVE	-0.318935		85	GMFISDTPGERNPYE	SVM	NEGATIVE	-0.336776
86	NHYLCLNCLTLLLSV	SVM	NEGATIVE	-0.0509648		86	AKYLVHDVTVMYSGA	SVM	NEGATIVE	-0.522814		86	LYDHALMSIISTFHL	SVM	POSITIVE	0.344674		86	KDAMLQLDPNAKTWM	SVM	NEGATIVE	-0.563828
87	SCWFENKGLVECNNH	SVM	NEGATIVE	-0.403227		87	QQAKYLVHDVTVMYS	SVM	NEGATIVE	-0.353283		87	MSIISTFHLSIPNFN	SVM	NEGATIVE	-0.399589		87	LKDAMLQLDPNAKTW	SVM	NEGATIVE	-0.359523
88	CNNHYLCLNCLTLLL	SVM	NEGATIVE	-0.143287		88	RVGLNHIIHSLRRLY	SVM	POSITIVE	0.0257196		88	YDHALMSIISTFHLS	SVM	POSITIVE	0.0129294		88	LKVKKALGMFISDTP	SVM	NEGATIVE	-0.108093
89	ECNNHYLCLNCLTLL	SVM	NEGATIVE	-0.2902		89	VGLNHIIHSLRRLYP	SVM	NEGATIVE	-0.331169		89	VLAVLKGLYNFATCG	SVM	POSITIVE	0.0572249		89	GYNFSLGAAVKAGAC	SVM	POSITIVE	0.514092
90	LLLSVSNRCPICKMP	SVM	NEGATIVE	-0.46166		90	EEHYIVLSSELRLSH	SVM	NEGATIVE	-0.520979		90	IFLHLVKIPTHRHIV	SVM	NEGATIVE	-0.522575		90	KVIRTERPLSAGVYM	SVM	POSITIVE	0.604511
91	LLSVSNRCPICKMPL	SVM	NEGATIVE	-0.382763		91	ILSMKLNVSLAHVSY	SVM	POSITIVE	0.233348		91	IGYLGLLSQRTRDIY	SVM	POSITIVE	0.718021		91	NQFGTMPSLTLACLT	SVM	NEGATIVE	-0.818522
92	LLSVSNRCPICKMPL	SVM	NEGATIVE	-0.382763		92	IRSLTKMILVLILAH	SVM	POSITIVE	0.0836763		92	ISVQYNLSHSYAGDA	SVM	NEGATIVE	-0.278121		92	SAGVYMGNLSSQQLD	SVM	POSITIVE	0.024761
93	LSVSNRCPICKMPLP	SVM	NEGATIVE	-0.522563		93	RSLTKMILVLILAHP	SVM	POSITIVE	0.23012		93	PIGYLGLLSQRTRDI	SVM	POSITIVE	0.938572		93	SILKVKKALGMFISD	SVM	POSITIVE	0.385051
94	LSVSNRCPICKMPLP	SVM	NEGATIVE	-0.522563		94	EVCSFYADPKRYFPA	SVM	NEGATIVE	-0.247069		94	QMSIQLINKAVNALI	SVM	POSITIVE	0.259014		94	TLKDAMLQLDPNAKT	SVM	NEGATIVE	-0.0781566
95	LVECNNHYLCLNCLT	SVM	NEGATIVE	-0.4538		95	KFYIRLIKGELSNHM	SVM	NEGATIVE	-0.432888		95	GLELTLTNTSIINHK	SVM	NEGATIVE	-0.237833		95	LKRLRDLNQAVNNLV	SVM	NEGATIVE	-0.317172
96	SNRCPICKMPLPTKL	SVM	NEGATIVE	-0.430656		96	FYIRLIKGELSNHMV	SVM	NEGATIVE	-0.279718		96	LQTFMRMAWGGSYIA	SVM	POSITIVE	0.073763		96	IKSFLWTQSLRRELS	SVM	NEGATIVE	-0.250109
97	TLLLSVSNRCPICKM	SVM	NEGATIVE	-0.212745		97	KLLLIFDALILLASK	SVM	POSITIVE	0.702742		97	MSIQLINKAVNALIN	SVM	POSITIVE	0.103848		97	SILKVKKALGMFISD	SVM	POSITIVE	0.385051
98	CLNCLTLLLSVSNRC	SVM	POSITIVE	0.0111909		98	NTRRKLLLIFDALIL	SVM	POSITIVE	0.203675		98	PSPIGYLGLLSQRTR	SVM	POSITIVE	1.20867		98	DIKLIDIALSKTDSR	SVM	POSITIVE	0.432817
99	NHYLCLNCLTLLLSV	SVM	NEGATIVE	-0.0509648		99	SNKFYIRLIKGELSN	SVM	NEGATIVE	-0.0329962		99	QTFMRMAWGGSYIAL	SVM	NEGATIVE	-0.0398343		99	GRKDIKLIDIALSKT	SVM	POSITIVE	0.359563
100	NRCPICKMPLPTKLR	SVM	NEGATIVE	-0.63595		100	VSNKFYIRLIKGELS	SVM	NEGATIVE	-0.21741		100	TFMRMAWGGSYIALD	SVM	NEGATIVE	-0.0290132		100	IKLIDIALSKTDSRK	SVM	POSITIVE	0.386895
101	SLIPDATHLGPQFCK	SVM	NEGATIVE	-0.582394		101	GEVCSFYADPKRYFP	SVM	NEGATIVE	-0.493745		101	VLQTFMRMAWGGSYI	SVM	POSITIVE	0.0830081		101	IKLIDIALSKTDSRK	SVM	POSITIVE	0.386895
102	SLIPDATHLGPQFCK	SVM	NEGATIVE	-0.582394		102	INKSAFQSSIASGFV	SVM	POSITIVE	0.00743296		102	CNYSKYWYLNHTTTG	SVM	NEGATIVE	-0.343095		102	KDIKLIDIALSKTDS	SVM	NEGATIVE	-0.103519
103	WFENKGLVECNNHYL	SVM	NEGATIVE	-0.280134		103	PDGYKLTGNVLILLE	SVM	NEGATIVE	-0.598672		103	DIYISRRLLGTFTWT	SVM	POSITIVE	0.284421		103	LILAADLEKLKSKVI	SVM	POSITIVE	0.210817
104	CNNHYLCLNCLTLLL	SVM	NEGATIVE	-0.143287		104	REEHYIVLSSELRLS	SVM	NEGATIVE	-0.559963		104	SIFLHLVKIPTHRHI	SVM	NEGATIVE	-0.448297		104	QGRKDIKLIDIALSK	SVM	POSITIVE	0.355342
105	GLVECNNHYLCLNCL	SVM	NEGATIVE	-0.246052		105	SAFQSSIASGFVGLC	SVM	POSITIVE	0.75346		105	SIISTFHLSIPNFNQ	SVM	NEGATIVE	-0.433014		105	RKDIKLIDIALSKTD	SVM	POSITIVE	0.270411
106	NNHYLCLNCLTLLLS	SVM	NEGATIVE	-0.0619208		106	WYPDGYKLTGNVLIL	SVM	NEGATIVE	-0.475112		106	SPIGYLGLLSQRTRD	SVM	POSITIVE	0.905179		106	VGTLTSDDLLILAAD	SVM	POSITIVE	0.277552
107	VSNRCPICKMPLPTK	SVM	NEGATIVE	-0.48121		107	EHYIVLSSELRLSHS	SVM	NEGATIVE	-0.627352		107	STFHLSIPNFNQYEA	SVM	NEGATIVE	-0.848578		107	DAMLQLDPNAKTWMD	SVM	NEGATIVE	-0.363727
108	YLCLNCLTLLLSVSN	SVM	NEGATIVE	-0.0865401		108	NKENLYIKSIQSLIS	SVM	NEGATIVE	-0.476913		108	LELTLTNTSIINHKF	SVM	NEGATIVE	-0.483286		108	ILRVGTLTSDDLLIL	SVM	NEGATIVE	-0.0185378
109	DSPRASLIPDATHLG	SVM	POSITIVE	0.0208512		109	NKFYIRLIKGELSNH	SVM	NEGATIVE	-0.291642		109	RWMLIEAELKCFGNT	SVM	POSITIVE	0.0625331		109	KDAMLQLDPNAKTWM	SVM	NEGATIVE	-0.563828
110	SNRCPICKMPLPTKL	SVM	NEGATIVE	-0.430656		110	VLQTTISTMISWIED	SVM	POSITIVE	0.527102		110	FVFSTSFYLISIFLH	SVM	NEGATIVE	-0.385863		110	DIKLIDIALSKTDSR	SVM	POSITIVE	0.432817
111	SVSNRCPICKMPLPT	SVM	NEGATIVE	-0.402745		111	RSFLNKVKSLRILNT	SVM	NEGATIVE	-0.0569539		111	LAVLKGLYNFATCGL	SVM	POSITIVE	0.427192		111	GTLTSDDLLILAADL	SVM	POSITIVE	0.201636
112	VSNRCPICKMPLPTK	SVM	NEGATIVE	-0.48121		112	SFLNKVKSLRILNTR	SVM	NEGATIVE	-0.115994		112	EDHCQFSRPSPIGYL	SVM	NEGATIVE	-0.0361122		112	LRVGTLTSDDLLILA	SVM	NEGATIVE	-0.00296606
113	ECNNHYLCLNCLTLL	SVM	NEGATIVE	-0.2902		113	SLTKMILVLILAHPS	SVM	POSITIVE	0.631239		113	KAVNALINDQLIMKN	SVM	POSITIVE	0.0297519		113	RLRDLNQAVNNLVEL	SVM	NEGATIVE	-0.547334
114	FENKGLVECNNHYLC	SVM	NEGATIVE	-0.0523726		114	CSFYADPKRYFPAIF	SVM	NEGATIVE	-0.312845		114	LFVFSTSFYLISIFL	SVM	NEGATIVE	-0.225718		114	RVGTLTSDDLLILAA	SVM	POSITIVE	0.18225
115	FENKGLVECNNHYLC	SVM	NEGATIVE	-0.0523726		115	MTNRFKFILNVSYMC	SVM	NEGATIVE	-0.171835		115	SIQLINKAVNALIND	SVM	POSITIVE	0.220759		115	RVGTLTSDDLLILAA	SVM	POSITIVE	0.18225
116	LCLNCLTLLLSVSNR	SVM	NEGATIVE	-0.0516485		116	AINKSAFQSSIASGF	SVM	NEGATIVE	-0.247052		116	EEVMNIVLIALSVLA	SVM	NEGATIVE	-0.1213		116	EIKSFLWTQSLRREL	SVM	NEGATIVE	-0.218192
117	NNHYLCLNCLTLLLS	SVM	NEGATIVE	-0.0619208		117	NKSAFQSSIASGFVG	SVM	POSITIVE	0.0471281		117	EVMNIVLIALSVLAV	SVM	POSITIVE	0.347346		117	GVYMGNLSSQQLDQR	SVM	NEGATIVE	-0.198318
118	YLCLNCLTLLLSVSN	SVM	NEGATIVE	-0.0865401		118	AILSMKLNVSLAHVS	SVM	NEGATIVE	-0.172146		118	IEEVMNIVLIALSVL	SVM	NEGATIVE	-0.0134124		118	SFLWTQSLRRELSGY	SVM	NEGATIVE	-0.28634
119	CNNHYLCLNCLTLLL	SVM	NEGATIVE	-0.143287		119	CWRSFLNKVKSLRIL	SVM	POSITIVE	0.0269453		119	IISTFHLSIPNFNQY	SVM	NEGATIVE	-0.450488		119	AMLQLDPNAKTWMDI	SVM	NEGATIVE	-0.398794
120	LSVSNRCPICKMPLP	SVM	NEGATIVE	-0.522563		120	LSMKLNVSLAHVSYS	SVM	POSITIVE	0.0690019		120	KNLYDHALMSIISTF	SVM	NEGATIVE	-0.259172		120	FLWTQSLRRELSGYC	SVM	NEGATIVE	-0.302054
121	NNHYLCLNCLTLLLS	SVM	NEGATIVE	-0.0619208		121	WRSFLNKVKSLRILN	SVM	NEGATIVE	-0.0407721		121	MNIVLIALSVLAVLK	SVM	POSITIVE	0.41953		121	LLILAADLEKLKSKV	SVM	NEGATIVE	-0.4557
122	RCPICKMPLPTKLRP	SVM	NEGATIVE	-0.332989		122	LNHIIHSLRRLYPSV	SVM	NEGATIVE	-0.271978		122	NIVLIALSVLAVLKG	SVM	POSITIVE	0.366879		122	VGTLTSDDLLILAAD	SVM	POSITIVE	0.277552
123	VECNNHYLCLNCLTL	SVM	NEGATIVE	-0.385791		123	CFKSILLIMNANTLM	SVM	NEGATIVE	-0.194999		123	SIISTFHLSIPNFNQ	SVM	NEGATIVE	-0.433014		123	DLLILAADLEKLKSK	SVM	NEGATIVE	-0.402834
124	LCLNCLTLLLSVSNR	SVM	NEGATIVE	-0.0516485		124	FNVVTAMMKSFIKAQ	SVM	NEGATIVE	-0.0365133		124	SYQYLIIQNTTWEDH	SVM	NEGATIVE	-0.280046		124	ELSGYCSNIKLQVVK	SVM	NEGATIVE	-0.308344
125	NHYLCLNCLTLLLSV	SVM	NEGATIVE	-0.0509648		125	KMVEIPFNVVTAMMK	SVM	NEGATIVE	-0.136819		125	VMNIVLIALSVLAVL	SVM	POSITIVE	0.352784		125	ILAADLEKLKSKVIR	SVM	POSITIVE	0.144129
126	NNHYLCLNCLTLLLS	SVM	NEGATIVE	-0.0619208		126	PFNVVTAMMKSFIKA	SVM	POSITIVE	0.205444		126	WMLIEAELKCFGNTA	SVM	NEGATIVE	-0.163965		126	DDLLILAADLEKLKS	SVM	NEGATIVE	-0.243774
127	YLCLNCLTLLLSVSN	SVM	NEGATIVE	-0.0865401		127	RPMFKHDLMMGYAWI	SVM	POSITIVE	0.127489		127	ATCGLVGLVTFLLLC	SVM	POSITIVE	1.1483		127	GVYMGNLSSQQLDQR	SVM	NEGATIVE	-0.198318
128	ECNNHYLCLNCLTLL	SVM	NEGATIVE	-0.2902		128	VGEVCSFYADPKRYF	SVM	NEGATIVE	-0.188558		128	EAQMSIQLINKAVNA	SVM	POSITIVE	0.00756612		128	KRLRDLNQAVNNLVE	SVM	NEGATIVE	-0.442385
129	HYLCLNCLTLLLSVS	SVM	POSITIVE	0.00589386		129	FKFILNVSYMCHFIT	SVM	POSITIVE	0.330307		129	FATCGLVGLVTFLLL	SVM	POSITIVE	0.962811		129	KSFLWTQSLRRELSG	SVM	NEGATIVE	-0.215356
130	HYLCLNCLTLLLSVS	SVM	POSITIVE	0.00589386		130	FKGYALCYSKSRGKV	SVM	POSITIVE	0.141713		130	NFATCGLVGLVTFLL	SVM	POSITIVE	0.799095		130	KLIDIALSKTDSRKY	SVM	POSITIVE	0.368667
131	CPICKMPLPTKLRPS	SVM	NEGATIVE	-0.0147389		131	LRMVLRQKIIYSGAV	SVM	NEGATIVE	-0.553776		131	ALSVLAVLKGLYNFA	SVM	POSITIVE	0.0757941		131	LMDCIMFDAAVSGGL	SVM	NEGATIVE	-0.525527
132	CWFENKGLVECNNHY	SVM	NEGATIVE	-0.201339		132	PLRMVLRQKIIYSGA	SVM	NEGATIVE	-0.354071		132	AVLKGLYNFATCGLV	SVM	POSITIVE	0.419925		132	LIDIALSKTDSRKYE	SVM	POSITIVE	0.213456
133	LCLNCLTLLLSVSNR	SVM	NEGATIVE	-0.0516485		133	RSFLNKVKSLRILNT	SVM	NEGATIVE	-0.0569539		133	TSLPKCWLVSNGSYL	SVM	NEGATIVE	-0.41826		133	LSGYCSNIKLQVVKD	SVM	NEGATIVE	-0.492895
134	NNHYLCLNCLTLLLS	SVM	NEGATIVE	-0.0619208		134	KYLVHDVTVMYSGAV	SVM	NEGATIVE	-0.506288		134	AHKKNLYDHALMSII	SVM	NEGATIVE	-0.0853166		134	LKVKKALGMFISDTP	SVM	NEGATIVE	-0.108093
135	SNRCPICKMPLPTKL	SVM	NEGATIVE	-0.430656		135	NQQAKYLVHDVTVMY	SVM	NEGATIVE	-0.275783		135	DHCQFSRPSPIGYLG	SVM	POSITIVE	0.411423		135	LRDLNQAVNNLVELK	SVM	NEGATIVE	-0.312907
136	WFENKGLVECNNHYL	SVM	NEGATIVE	-0.280134		136	VPLLTKFVAAALHNI	SVM	NEGATIVE	-0.322204		136	INKAVNALINDQLIM	SVM	POSITIVE	0.0631727		136	MDCIMFDAAVSGGLN	SVM	NEGATIVE	-0.544949
137	CNNHYLCLNCLTLLL	SVM	NEGATIVE	-0.143287		137	ERPMFKHDLMMGYAW	SVM	NEGATIVE	-0.163667		137	LINKAVNALINDQLI	SVM	POSITIVE	0.590799		137	SDDLLILAADLEKLK	SVM	NEGATIVE	-0.174327
138	LSVSNRCPICKMPLP	SVM	NEGATIVE	-0.522563		138	KYLVHDVTVMYSGAV	SVM	NEGATIVE	-0.506288		138	YQYLIIQNTTWEDHC	SVM	NEGATIVE	-0.152555		138	AGACMLDGGNMLETI	SVM	NEGATIVE	-0.662723
139	NHYLCLNCLTLLLSV	SVM	NEGATIVE	-0.0509648		139	LIYQFKRASPILRFL	SVM	POSITIVE	0.405498		139	ELTLTNTSIINHKFC	SVM	NEGATIVE	-0.252217		139	AVQALTDLGLIYTAK	SVM	POSITIVE	0.732274
140	NRCPICKMPLPTKLR	SVM	NEGATIVE	-0.264074		140	SFLNKVKSLRILNTR	SVM	NEGATIVE	-0.115994		140	IGYLGLLSQRTRDIY	SVM	POSITIVE	0.718021		140	LILAADLEKLKSKVI	SVM	POSITIVE	0.210817
141	VECNNHYLCLNCLTL	SVM	NEGATIVE	-0.385791		141	EEHYIVLSSELRLSH	SVM	NEGATIVE	-0.520979		141	AIQRLKAEAQMSIQL	SVM	POSITIVE	0.219066		141	KVKKALGMFISDTPG	SVM	NEGATIVE	-0.000542782
142	CLTLLLSVSNRCPIC	SVM	NEGATIVE	-0.0817023		142	EHYIVLSSELRLSHS	SVM	NEGATIVE	-0.627352		142	DFNKQAIQRLKAEAQ	SVM	NEGATIVE	-0.180052		142	LAADLEKLKSKVIRT	SVM	POSITIVE	0.260212
143	GLVECNNHYLCLNCL	SVM	NEGATIVE	-0.246052		143	LWYPDGYKLTGNVLI	SVM	NEGATIVE	-0.480186		143	FNKQAIQRLKAEAQM	SVM	NEGATIVE	-0.172595		143	SGDGWPYIASRTSIT	SVM	NEGATIVE	-0.512775
144	MPLPTKLRPSAAPTA	SVM	POSITIVE	0.0944167		144	HYIVLSSELRLSHSR	SVM	NEGATIVE	-0.355649		144	KQAIQRLKAEAQMSI	SVM	POSITIVE	0.255495		144	AVKAGACMLDGGNML	SVM	NEGATIVE	-0.639883
145	LIPDATHLGPQFCKS	SVM	NEGATIVE	-0.77299		145	IYQFKRASPILRFLY	SVM	POSITIVE	0.398172		145	NLYDHALMSIISTFH	SVM	NEGATIVE	-0.0771624		145	DLDRLTQSHPILNMI	SVM	NEGATIVE	-0.167219
146	NCLTLLLSVSNRCPI	SVM	NEGATIVE	-0.336783		146	LAAHHPLRMVLRQKI	SVM	POSITIVE	0.120195		146	PIGYLGLLSQRTRDI	SVM	POSITIVE	0.938572		146	IDIALSKTDSRKYEN	SVM	POSITIVE	0.0125082
147	PLPTKLRPSAAPTAP	SVM	POSITIVE	0.0138348		147	SFYADPKRYFPAIFS	SVM	NEGATIVE	-0.303267		147	PIGYLGLLSQRTRDI	SVM	POSITIVE	0.938572		147	KAGACMLDGGNMLET	SVM	NEGATIVE	-0.573245
148	WFENKGLVECNNHYL	SVM	NEGATIVE	-0.280134		148	ILPFMSDLASTKMKW	SVM	NEGATIVE	-0.36033		148	QAIQRLKAEAQMSIQ	SVM	POSITIVE	0.164202		148	VKAGACMLDGGNMLE	SVM	NEGATIVE	-0.40977
149	ICKMPLPTKLRPSAA	SVM	POSITIVE	0.0156934		149	KDRLVSLEATKRDLE	SVM	NEGATIVE	-0.24849		149	TGLELTLTNTSIINH	SVM	NEGATIVE	-0.530368		149	DAVQALTDLGLIYTA	SVM	POSITIVE	0.359019
150	LPTKLRPSAAPTAPP	SVM	NEGATIVE	-0.263142		150	KGYALCYSKSRGKVM	SVM	POSITIVE	0.0206753		150	HKKNLYDHALMSIIS	SVM	NEGATIVE	-0.0163092		150	FSEVSNVQRLMRKER	SVM	NEGATIVE	-0.377476
151	NHYLCLNCLTLLLSV	SVM	NEGATIVE	-0.0509648		151	LTKMILVLILAHPSK	SVM	POSITIVE	0.445285		151	ISIFLHLVKIPTHRH	SVM	NEGATIVE	-0.530946		151	GACMLDGGNMLETIK	SVM	NEGATIVE	-0.669412
152	PTKLRPSAAPTAPPT	SVM	POSITIVE	0.645837		152	REEHYIVLSSELRLS	SVM	NEGATIVE	-0.559963		152	SVQYNLSHSYAGDAA	SVM	NEGATIVE	-0.475019		152	RELSGYCSNIKLQVV	SVM	NEGATIVE	-0.193412
153	AKAPESKDSPRASLI	SVM	POSITIVE	0.0317002		153	VKDRLVSLEATKRDL	SVM	NEGATIVE	-0.573194		153	FLHLVKIPTHRHIVG	SVM	NEGATIVE	-0.155377		153	DCIMFDAAVSGGLNT	SVM	NEGATIVE	-0.344656
154	ENKGLVECNNHYLCL	SVM	NEGATIVE	-0.257558		154	VLILAHPSKRSQKLL	SVM	POSITIVE	0.213552		154	IFLHLVKIPTHRHIV	SVM	NEGATIVE	-0.522575		154	KKALGMFISDTPGER	SVM	POSITIVE	0.0235555
155	HYLCLNCLTLLLSVS	SVM	POSITIVE	0.00589386		155	KREEHYIVLSSELRL	SVM	NEGATIVE	-0.683671		155	NKAVNALINDQLIMK	SVM	POSITIVE	0.252048		155	SDLDRLTQSHPILNM	SVM	NEGATIVE	-0.308745
156	LTLLLSVSNRCPICK	SVM	NEGATIVE	-0.273351		156	VERPMFKHDLMMGYA	SVM	NEGATIVE	-0.320238		156	PSPIGYLGLLSQRTR	SVM	POSITIVE	1.20867		156	IKSFLWTQSLRRELS	SVM	NEGATIVE	-0.250109
157	LVECNNHYLCLNCLT	SVM	NEGATIVE	-0.4538		157	VMAYLSDYHHKDLID	SVM	POSITIVE	0.54065		157	SIFLHLVKIPTHRHI	SVM	NEGATIVE	-0.448297		157	LKDAMLQLDPNAKTW	SVM	NEGATIVE	-0.359523
158	MPLPTKLRPSAAPTA	SVM	POSITIVE	0.0944167		158	PLLTKFVAAALHNIK	SVM	NEGATIVE	-0.252241		158	NGGKISVQYNLSHSY	SVM	NEGATIVE	-0.300328		158	SEVSNVQRLMRKERR	SVM	NEGATIVE	-0.578133
159	NKGLVECNNHYLCLN	SVM	NEGATIVE	-0.46332		159	QNLRYFVMAYLSDYH	SVM	NEGATIVE	-0.172577		159	SHSYAGDAANHCGTV	SVM	NEGATIVE	-0.549467		159	VKKALGMFISDTPGE	SVM	POSITIVE	0.179344
160	PLPTKLRPSAAPTAP	SVM	POSITIVE	0.0138348		160	NNIRSLTKMILVLIL	SVM	NEGATIVE	-0.0448501		160	SPIGYLGLLSQRTRD	SVM	POSITIVE	0.905179		160	LRVGTLTSDDLLILA	SVM	NEGATIVE	-0.00296606
161	PQFCKSCWFENKGLV	SVM	POSITIVE	0.12014		161	ALSDMMIDRLGLRMQ	SVM	NEGATIVE	-0.00557347		161	YNLSHSYAGDAANHC	SVM	NEGATIVE	-0.475669		161	GILKSILKVKKALGM	SVM	POSITIVE	0.555315
162	CLTLLLSVSNRCPIC	SVM	NEGATIVE	-0.0817023		162	GALSDMMIDRLGLRM	SVM	POSITIVE	0.0573894		162	AVLKGLYNFATCGLV	SVM	POSITIVE	0.419925		162	LETIKVSPQTMDGIL	SVM	NEGATIVE	-0.759475
163	KAPESKDSPRASLIP	SVM	NEGATIVE	-0.335821		163	IGALSDMMIDRLGLR	SVM	POSITIVE	0.144962		163	HSYAGDAANHCGTVA	SVM	NEGATIVE	-0.393284		163	RDLNQAVNNLVELKS	SVM	NEGATIVE	-0.395663
164	LPTKLRPSAAPTAPP	SVM	NEGATIVE	-0.263142		164	LSDMMIDRLGLRMQW	SVM	POSITIVE	0.112056		164	KGLYNFATCGLVGLV	SVM	POSITIVE	1.03344		164	TSDLDRLTQSHPILN	SVM	NEGATIVE	-0.199684
165	LTLLLSVSNRCPICK	SVM	NEGATIVE	-0.273351		165	SDMMIDRLGLRMQWS	SVM	POSITIVE	0.147606		165	LKGLYNFATCGLVGL	SVM	POSITIVE	0.91034		165	ILKVKKALGMFISDT	SVM	POSITIVE	0.134737
166	PTKLRPSAAPTAPPT	SVM	POSITIVE	0.645837		166	EPRMLLMEGLKLLSL	SVM	POSITIVE	0.0860725		166	LSHSYAGDAANHCGT	SVM	NEGATIVE	-0.947443		166	KEIKSFLWTQSLRRE	SVM	NEGATIVE	-0.281051
167	SPRASLIPDATHLGP	SVM	NEGATIVE	-0.520798		167	GYALCYSKSRGKVMV	SVM	NEGATIVE	-0.020269		167	NLSHSYAGDAANHCG	SVM	NEGATIVE	-0.884729		167	KLQVVKDAQALLHGL	SVM	POSITIVE	0.285129
168	APESKDSPRASLIPD	SVM	NEGATIVE	-0.0841882		168	PRMLLMEGLKLLSLC	SVM	POSITIVE	0.340084		168	VLKGLYNFATCGLVG	SVM	POSITIVE	0.307542		168	MLETIKVSPQTMDGI	SVM	NEGATIVE	-0.888665
169	CNNHYLCLNCLTLLL	SVM	NEGATIVE	-0.143287		169	QTEPRMLLMEGLKLL	SVM	POSITIVE	0.24097		169	IVLIALSVLAVLKGL	SVM	POSITIVE	0.404693		169	PRDMVFRTSTPRVVL	SVM	POSITIVE	0.0467138
170	NRCPICKMPLPTKLR	SVM	NEGATIVE	-0.264074		170	RMLLMEGLKLLSLCI	SVM	POSITIVE	0.144883		170	NKQAIQRLKAEAQMS	SVM	POSITIVE	0.173776		170	SQGRKDIKLIDIALS	SVM	POSITIVE	0.361363
171	PESKDSPRASLIPDA	SVM	NEGATIVE	-0.350241		171	TEPRMLLMEGLKLLS	SVM	POSITIVE	0.327102		171	QLINKAVNALINDQL	SVM	POSITIVE	0.0961839		171	EIKSFLWTQSLRREL	SVM	NEGATIVE	-0.218192
172	TKLRPSAAPTAPPTG	SVM	POSITIVE	0.533626		172	VQCWRSFLNKVKSLR	SVM	POSITIVE	0.030387		172	AVNALINDQLIMKNH	SVM	NEGATIVE	-0.0633638		172	LKSILKVKKALGMFI	SVM	POSITIVE	0.352378
173	WFENKGLVECNNHYL	SVM	NEGATIVE	-0.280134		173	VQTEPRMLLMEGLKL	SVM	POSITIVE	0.086801		173	AVNALINDQLIMKNH	SVM	NEGATIVE	-0.0633638		173	NIKLQVVKDAQALLH	SVM	NEGATIVE	-0.343972
174	CLNCLTLLLSVSNRC	SVM	POSITIVE	0.0111909		174	FVMAYLSDYHHKDLI	SVM	POSITIVE	0.25624		174	GVLQTFMRMAWGGSY	SVM	POSITIVE	0.371211		174	GTLTSDDLLILAADL	SVM	POSITIVE	0.201636
175	ECNNHYLCLNCLTLL	SVM	NEGATIVE	-0.2902		175	NAILSMKLNVSLAHV	SVM	NEGATIVE	-0.319013		175	IALSVLAVLKGLYNF	SVM	POSITIVE	0.308979		175	IKLQVVKDAQALLHG	SVM	NEGATIVE	-0.0216854
176	HYLCLNCLTLLLSVS	SVM	POSITIVE	0.00589386		176	CWRSFLNKVKSLRIL	SVM	POSITIVE	0.0269453		176	KAVNALINDQLIMKN	SVM	POSITIVE	0.0297519		176	IKLQVVKDAQALLHG	SVM	NEGATIVE	-0.0216854
177	LNCLTLLLSVSNRCP	SVM	NEGATIVE	-0.620395		177	GVERPMFKHDLMMGY	SVM	NEGATIVE	-0.14884		177	LIALSVLAVLKGLYN	SVM	POSITIVE	0.637503		177	LKSILKVKKALGMFI	SVM	POSITIVE	0.352378
178	NCLTLLLSVSNRCPI	SVM	NEGATIVE	-0.336783		178	NIRSLTKMILVLILA	SVM	POSITIVE	0.27414		178	NALINDQLIMKNHLR	SVM	NEGATIVE	-0.0401617		178	LNISGYNFSLGAAVK	SVM	POSITIVE	0.801769
179	RCPICKMPLPTKLRP	SVM	NEGATIVE	-0.332989		179	QKLLQNLRYFVMAYL	SVM	NEGATIVE	-0.198558		179	NKAVNALINDQLIMK	SVM	POSITIVE	0.252048		179	LQVVKDAQALLHGLD	SVM	POSITIVE	0.0997544
180	RCPICKMPLPTKLRP	SVM	NEGATIVE	-0.332989		180	WRSFLNKVKSLRILN	SVM	NEGATIVE	-0.0407721		180	TLELNMETLNMTMPL	SVM	POSITIVE	0.000399226		180	NIKLQVVKDAQALLH	SVM	NEGATIVE	-0.343972
181	ENKGLVECNNHYLCL	SVM	NEGATIVE	-0.257558		181	ILVLILAHPSKRSQK	SVM	POSITIVE	0.395471		181	VNALINDQLIMKNHL	SVM	NEGATIVE	-0.371467		181	QVVKDAQALLHGLDF	SVM	POSITIVE	0.08847
182	ESKDSPRASLIPDAT	SVM	NEGATIVE	-0.0680118		182	RILNYDFNKLTALAV	SVM	NEGATIVE	-0.197932		182	VNALINDQLIMKNHL	SVM	NEGATIVE	-0.371467		182	SNIKLQVVKDAQALL	SVM	NEGATIVE	-0.0450205
183	LIPDATHLGPQFCKS	SVM	NEGATIVE	-0.77299		183	TKMILVLILAHPSKR	SVM	POSITIVE	0.392601		183	WEDHCQFSRPSPIGY	SVM	POSITIVE	0.0463751		183	VVKDAQALLHGLDFS	SVM	POSITIVE	0.207363
184	MPLPTKLRPSAAPTA	SVM	POSITIVE	0.0944167		184	PMFKHDLMMGYAWID	SVM	NEGATIVE	-0.346686		184	LELNMETLNMTMPLS	SVM	NEGATIVE	-0.233001		184	LKQFKQDAKYSHGID	SVM	NEGATIVE	-0.271262
185	VECNNHYLCLNCLTL	SVM	NEGATIVE	-0.385791		185	FLLYRLIRTLMNLVL	SVM	POSITIVE	0.480604		185	LMSIISTFHLSIPNF	SVM	NEGATIVE	-0.318935		185	GYNFSLGAAVKAGAC	SVM	POSITIVE	0.514092
186	DSPRASLIPDATHLG	SVM	POSITIVE	0.0208512		186	HILPFMSDLASTKMK	SVM	NEGATIVE	-0.0964447		186	LQTLELNMETLNMTM	SVM	NEGATIVE	-0.0315014		186	ILKSILKVKKALGMF	SVM	POSITIVE	0.286949
187	PLPTKLRPSAAPTAP	SVM	POSITIVE	0.0138348		187	LLYRLIRTLMNLVLS	SVM	POSITIVE	0.18524		187	RPSPIGYLGLLSQRT	SVM	POSITIVE	1.21101		187	KSILKVKKALGMFIS	SVM	POSITIVE	0.310343
188	APPTGAADSIRPPPY	SVM	POSITIVE	0.191471		188	KGIKLLTNSNGIQYW	SVM	NEGATIVE	-0.259208		188	ELQTLELNMETLNMT	SVM	POSITIVE	0.344363		188	PRDMVFRTSTPRVVL	SVM	POSITIVE	0.0467138
189	KDSPRASLIPDATHL	SVM	NEGATIVE	-0.229074		189	KLLQNLRYFVMAYLS	SVM	NEGATIVE	-0.126335		189	ELTLTNTSIINHKFC	SVM	NEGATIVE	-0.252217		189	VQALTDLGLIYTAKY	SVM	POSITIVE	0.700321
190	PPTGAADSIRPPPYS	SVM	NEGATIVE	-0.0465554		190	LQNLRYFVMAYLSDY	SVM	NEGATIVE	-0.0218644		190	FMRMAWGGSYIALDS	SVM	POSITIVE	0.147805		190	YNFSLGAAVKAGACM	SVM	NEGATIVE	-0.165044
191	PTAPPTGAADSIRPP	SVM	POSITIVE	0.426982		191	LYRLIRTLMNLVLSE	SVM	NEGATIVE	-0.283521		191	QTLELNMETLNMTMP	SVM	NEGATIVE	-0.230105		191	KDAMLQLDPNAKTWM	SVM	NEGATIVE	-0.563828
192	TAPPTGAADSIRPPP	SVM	POSITIVE	0.077813		192	YMSDQLNKFVSPKSV	SVM	NEGATIVE	-1.02221		192	KKNLYDHALMSIIST	SVM	POSITIVE	0.0514113		192	KQFKQDAKYSHGIDV	SVM	NEGATIVE	-0.355455
193	FENKGLVECNNHYLC	SVM	NEGATIVE	-0.0523726		193	YYMSDQLNKFVSPKS	SVM	NEGATIVE	-0.821449		193	LNMETLNMTMPLSCT	SVM	NEGATIVE	-0.696439		193	KSKVIRTERPLSAGV	SVM	POSITIVE	0.611317
194	KGLVECNNHYLCLNC	SVM	NEGATIVE	-0.289466		194	YFVMAYLSDYHHKDL	SVM	NEGATIVE	-0.125974		194	MSIISTFHLSIPNFN	SVM	NEGATIVE	-0.399589		194	SKVIRTERPLSAGVY	SVM	POSITIVE	0.679686
195	NKGLVECNNHYLCLN	SVM	NEGATIVE	-0.46332		195	YIKSIQSLISDVKGI	SVM	POSITIVE	0.0203071		195	TTWEDHCQFSRPSPI	SVM	POSITIVE	0.176262		195	AMLQLDPNAKTWMDI	SVM	NEGATIVE	-0.398794
196	PRASLIPDATHLGPQ	SVM	NEGATIVE	-0.444394		196	GQFLKVDKSQLLNEL	SVM	NEGATIVE	-0.337442		196	GYLGLLSQRTRDIYI	SVM	POSITIVE	0.959828		196	IMFDAAVSGGLNTSV	SVM	NEGATIVE	-0.567899
197	TKLRPSAAPTAPPTG	SVM	POSITIVE	0.533626		197	LPFMSDLASTKMKWS	SVM	NEGATIVE	-0.513847		197	IALSVLAVLKGLYNF	SVM	POSITIVE	0.308979		197	LRDLNQAVNNLVELK	SVM	NEGATIVE	-0.312907
198	TLLLSVSNRCPICKM	SVM	NEGATIVE	-0.212745		198	EGQFLKVDKSQLLNE	SVM	NEGATIVE	-0.328158		198	GLYNFATCGLVGLVT	SVM	POSITIVE	1.16464		198	NISGYNFSLGAAVKA	SVM	POSITIVE	1.067
199	AKAPESKDSPRASLI	SVM	POSITIVE	0.0317002		199	EIEGQFLKVDKSQLL	SVM	NEGATIVE	-0.448637		199	LHLVKIPTHRHIVGK	SVM	NEGATIVE	-0.133916		199	CIMFDAAVSGGLNTS	SVM	NEGATIVE	-0.531726
200	CKMPLPTKLRPSAAP	SVM	NEGATIVE	-0.151553		200	ENAILSMKLNVSLAH	SVM	NEGATIVE	-0.517012		200	LTLTNTSIINHKFCN	SVM	NEGATIVE	-0.608197		200	DLKQFKQDAKYSHGI	SVM	NEGATIVE	-0.238481
201	ECNNHYLCLNCLTLL	SVM	NEGATIVE	-0.2902		201	IEGQFLKVDKSQLLN	SVM	NEGATIVE	-0.370193		201	TWEDHCQFSRPSPIG	SVM	NEGATIVE	-0.00399214		201	MGNLSSQQLDQRRAL	SVM	NEGATIVE	-0.420441
202	KAPESKDSPRASLIP	SVM	NEGATIVE	-0.335821		202	KFILNVSYMCHFITK	SVM	POSITIVE	0.232899		202	FHLSIPNFNQYEAMS	SVM	NEGATIVE	-0.8697		202	NDAVQALTDLGLIYT	SVM	POSITIVE	0.200076
203	LVECNNHYLCLNCLT	SVM	NEGATIVE	-0.4538		203	LLQNLRYFVMAYLSD	SVM	NEGATIVE	-0.0582857		203	SPIGYLGLLSQRTRD	SVM	POSITIVE	0.905179		203	NIKLQVVKDAQALLH	SVM	NEGATIVE	-0.343972
204	NRCPICKMPLPTKLR	SVM	NEGATIVE	-0.264074		204	NLRYFVMAYLSDYHH	SVM	NEGATIVE	-0.156525		204	IYISRRLLGTFTWTL	SVM	POSITIVE	0.399508		204	SGYCSNIKLQVVKDA	SVM	NEGATIVE	-0.373627
205	PICKMPLPTKLRPSA	SVM	POSITIVE	0.235908		205	YRLIRTLMNLVLSED	SVM	NEGATIVE	-0.231158		205	NHKFCNLSDAHKKNL	SVM	NEGATIVE	-0.106892		205	YMGNLSSQQLDQRRA	SVM	NEGATIVE	-0.22903
206	PICKMPLPTKLRPSA	SVM	POSITIVE	0.235908		206	EFKGYALCYSKSRGK	SVM	NEGATIVE	-0.0351234		206	PSPIGYLGLLSQRTR	SVM	POSITIVE	1.20867		206	AADLEKLKSKVIRTE	SVM	POSITIVE	0.384696
207	QAKAPESKDSPRASL	SVM	NEGATIVE	-0.173566		207	HLIYQFKRASPILRF	SVM	POSITIVE	0.215743		207	ETGLELTLTNTSIIN	SVM	NEGATIVE	-0.549856		207	GILKSILKVKKALGM	SVM	POSITIVE	0.555315
208	TLLLSVSNRCPICKM	SVM	NEGATIVE	-0.212745		208	LLTKFVAAALHNIKC	SVM	NEGATIVE	-0.143555		208	HKFCNLSDAHKKNLY	SVM	NEGATIVE	-0.111034		208	YNFSLGAAVKAGACM	SVM	NEGATIVE	-0.165044
209	APESKDSPRASLIPD	SVM	NEGATIVE	-0.0841882		209	KMILVLILAHPSKRS	SVM	POSITIVE	0.334086		209	NALINDQLIMKNHLR	SVM	NEGATIVE	-0.0401617		209	ILKVKKALGMFISDT	SVM	POSITIVE	0.134737
210	FENKGLVECNNHYLC	SVM	NEGATIVE	-0.0523726		210	SMKLNVSLAHVSYSM	SVM	NEGATIVE	-0.105441		210	NMETLNMTMPLSCTK	SVM	NEGATIVE	-1.00467		210	ISGYNFSLGAAVKAG	SVM	POSITIVE	1.02348
211	KMPLPTKLRPSAAPT	SVM	POSITIVE	0.21134		211	YQFKRASPILRFLYA	SVM	POSITIVE	0.395994		211	AELKCFGNTAVAKCN	SVM	POSITIVE	0.333799		211	KLKSKVIRTERPLSA	SVM	POSITIVE	0.503837
212	RCPICKMPLPTKLRP	SVM	NEGATIVE	-0.332989		212	MILVLILAHPSKRSQ	SVM	POSITIVE	0.327016		212	GLVGLVTFLLLCGRS	SVM	POSITIVE	0.948189		212	WPYIASRTSITGRAW	SVM	POSITIVE	0.0155587
213	CPICKMPLPTKLRPS	SVM	NEGATIVE	-0.0147389		213	QFLKVDKSQLLNELN	SVM	NEGATIVE	-0.100324		213	MNIVLIALSVLAVLK	SVM	POSITIVE	0.41953		213	ILKSILKVKKALGMF	SVM	POSITIVE	0.286949
214	CWFENKGLVECNNHY	SVM	NEGATIVE	-0.201339		214	RELYIGDLRTKMFTR	SVM	NEGATIVE	-1.02748		214	QLINKAVNALINDQL	SVM	POSITIVE	0.0961839		214	QFGTMPSLTLACLTK	SVM	NEGATIVE	-0.752392
215	KGLVECNNHYLCLNC	SVM	NEGATIVE	-0.289466		215	LNKVKSLRILNTRRK	SVM	NEGATIVE	-0.341026		215	VMNIVLIALSVLAVL	SVM	POSITIVE	0.352784		215	KSFLWTQSLRRELSG	SVM	NEGATIVE	-0.215356
216	KQAKAPESKDSPRAS	SVM	NEGATIVE	-0.115598		216	LNNIRSLTKMILVLI	SVM	NEGATIVE	-0.0792304		216	CGLVGLVTFLLLCGR	SVM	POSITIVE	1.062		216	LKSKVIRTERPLSAG	SVM	POSITIVE	0.394156
217	LPTKLRPSAAPTAPP	SVM	NEGATIVE	-0.263142		217	GIKLLTNSNGIQYWQ	SVM	NEGATIVE	-0.191572		217	FATCGLVGLVTFLLL	SVM	POSITIVE	0.962811		217	QFGTMPSLTLACLTK	SVM	NEGATIVE	-0.752392
218	LLSVSNRCPICKMPL	SVM	NEGATIVE	-0.382763		218	RSFLNKVKSLRILNT	SVM	NEGATIVE	-0.0569539		218	IVTFFQEVPHVIEEV	SVM	POSITIVE	0.148031		218	SGYNFSLGAAVKAGA	SVM	POSITIVE	0.467528
219	RASLIPDATHLGPQF	SVM	NEGATIVE	-0.656987		219	ILNYDFNKLTALAVS	SVM	NEGATIVE	-0.335908		219	LRLFDFNKQAIQRLK	SVM	NEGATIVE	-0.158696		219	KEIKSFLWTQSLRRE	SVM	NEGATIVE	-0.281051
220	SKDSPRASLIPDATH	SVM	NEGATIVE	-0.235371		220	IQSLISDVKGIKLLT	SVM	NEGATIVE	-0.167037		220	LVGLVTFLLLCGRSC	SVM	POSITIVE	0.764652		220	TSVLRAVLPRDMVFR	SVM	POSITIVE	0.150349
221	SNRCPICKMPLPTKL	SVM	NEGATIVE	-0.430656		221	KLAFLVQTEPRMLLM	SVM	NEGATIVE	-0.158949		221	EVMNIVLIALSVLAV	SVM	POSITIVE	0.347346		221	EVSNVQRLMRKERRD	SVM	NEGATIVE	-0.465371
222	CPICKMPLPTKLRPS	SVM	NEGATIVE	-0.0147389		222	LAFLVQTEPRMLLME	SVM	POSITIVE	0.025283		222	GLVGLVTFLLLCGRS	SVM	POSITIVE	0.948189		222	GLDFSEVSNVQRLMR	SVM	NEGATIVE	-0.191234
223	CPICKMPLPTKLRPS	SVM	NEGATIVE	-0.0147389		223	NRELYIGDLRTKMFT	SVM	NEGATIVE	-1.13578		223	GQIVTFFQEVPHVIE	SVM	NEGATIVE	-0.202529		223	KLQVVKDAQALLHGL	SVM	POSITIVE	0.285129
224	PICKMPLPTKLRPSA	SVM	POSITIVE	0.235908		224	NTLMGRYTHYKSRNL	SVM	NEGATIVE	-0.464602		224	MGQIVTFFQEVPHVI	SVM	NEGATIVE	-0.172108		224	NTSVLRAVLPRDMVF	SVM	NEGATIVE	-0.245175
225	PTGAADSIRPPPYSP	SVM	NEGATIVE	-0.410656		225	KRASPILRFLYANVD	SVM	POSITIVE	0.262695		225	QIVTFFQEVPHVIEE	SVM	NEGATIVE	-0.236837		225	SASKEIKSFLWTQSL	SVM	NEGATIVE	-0.338481
226	PTKLRPSAAPTAPPT	SVM	POSITIVE	0.645837		226	RASPILRFLYANVDE	SVM	NEGATIVE	-0.000870427		226	YLGLLSQRTRDIYIS	SVM	POSITIVE	1.17386		226	LYKICLSGDGWPYIA	SVM	NEGATIVE	-0.904842
227	WFENKGLVECNNHYL	SVM	NEGATIVE	-0.280134		227	REELITDVEFLLYRL	SVM	POSITIVE	0.00690959		227	DIYISRRLLGTFTWT	SVM	POSITIVE	0.284421		227	MFISDTPGERNPYEN	SVM	NEGATIVE	-0.350898
228	YLCLNCLTLLLSVSN	SVM	NEGATIVE	-0.0865401		228	SIQSLISDVKGIKLL	SVM	NEGATIVE	-0.0951423		228	ELNMETLNMTMPLSC	SVM	NEGATIVE	-0.381213		228	NMLETIKVSPQTMDG	SVM	NEGATIVE	-1.164
229	ICKMPLPTKLRPSAA	SVM	POSITIVE	0.0156934		229	QKLAFLVQTEPRMLL	SVM	NEGATIVE	-0.327458		229	IINHKFCNLSDAHKK	SVM	NEGATIVE	-0.106003		229	RLRDLNQAVNNLVEL	SVM	NEGATIVE	-0.547334
230	VECNNHYLCLNCLTL	SVM	NEGATIVE	-0.385791		230	LQTTISTMISWIEDC	SVM	POSITIVE	0.585673		230	INHKFCNLSDAHKKN	SVM	NEGATIVE	-0.108099		230	SKEIKSFLWTQSLRR	SVM	NEGATIVE	-0.341443
231	VSNRCPICKMPLPTK	SVM	NEGATIVE	-0.48121		231	AFLVQTEPRMLLMEG	SVM	POSITIVE	0.182271		231	ISIFLHLVKIPTHRH	SVM	NEGATIVE	-0.530946		231	ILKVKKALGMFISDT	SVM	POSITIVE	0.134737
232	CLNCLTLLLSVSNRC	SVM	POSITIVE	0.0111909		232	FLNKVKSLRILNTRR	SVM	NEGATIVE	-0.374727		232	KDTPGGYCLTRWMLI	SVM	NEGATIVE	-0.0758315		232	SILKVKKALGMFISD	SVM	POSITIVE	0.385051
233	GPQFCKSCWFENKGL	SVM	NEGATIVE	-0.0915444		233	NAILSMKLNVSLAHV	SVM	NEGATIVE	-0.319013		233	LELNMETLNMTMPLS	SVM	NEGATIVE	-0.233001		233	HGLDFSEVSNVQRLM	SVM	NEGATIVE	-0.119073
234	ICKMPLPTKLRPSAA	SVM	POSITIVE	0.0156934		234	IREELITDVEFLLYR	SVM	POSITIVE	0.197096		234	LISIFLHLVKIPTHR	SVM	NEGATIVE	-0.258555		234	LDFSEVSNVQRLMRK	SVM	NEGATIVE	-0.295855
235	LCLNCLTLLLSVSNR	SVM	NEGATIVE	-0.0516485		235	SLNVLMDNRSNHYEE	SVM	NEGATIVE	-0.309622		235	RDIYISRRLLGTFTW	SVM	POSITIVE	0.354866		235	RDLNQAVNNLVELKS	SVM	NEGATIVE	-0.395663
236	SVSNRCPICKMPLPT	SVM	NEGATIVE	-0.402745		236	ASPILRFLYANVDEG	SVM	NEGATIVE	-0.260437		236	RTRDIYISRRLLGTF	SVM	POSITIVE	0.346854		236	RRELSGYCSNIKLQV	SVM	NEGATIVE	-0.461908
237	LNCLTLLLSVSNRCP	SVM	NEGATIVE	-0.620395		237	DRLVSLEATKRDLEK	SVM	NEGATIVE	-0.0506758		237	TCGLVGLVTFLLLCG	SVM	POSITIVE	1.01977		237	VLPRDMVFRTSTPRV	SVM	NEGATIVE	-0.0364008
238	PQFCKSCWFENKGLV	SVM	POSITIVE	0.12014		238	DYMCISLSTAIELGA	SVM	NEGATIVE	-0.0923859		238	TRDIYISRRLLGTFT	SVM	POSITIVE	0.388944		238	DAMLQLDPNAKTWMD	SVM	NEGATIVE	-0.363727
239	ESKDSPRASLIPDAT	SVM	NEGATIVE	-0.0680118		239	ELLQRDPEEFRTLIE	SVM	POSITIVE	0.394105		239	DHALMSIISTFHLSI	SVM	POSITIVE	0.278322		239	HPILNMIDTKKSSLN	SVM	NEGATIVE	-0.35534
240	HLGPQFCKSCWFENK	SVM	NEGATIVE	-0.395658		240	ELYIGDLRTKMFTRL	SVM	NEGATIVE	-1.00187		240	ELKCFGNTAVAKCNE	SVM	POSITIVE	0.658188		240	PILNMIDTKKSSLNI	SVM	NEGATIVE	-0.300054
241	ICKMPLPTKLRPSAA	SVM	POSITIVE	0.0156934		241	ESLNVLMDNRSNHYE	SVM	NEGATIVE	-0.40832		241	GYLGLLSQRTRDIYI	SVM	POSITIVE	0.959828		241	QSHPILNMIDTKKSS	SVM	NEGATIVE	-0.389536
242	KDSPRASLIPDATHL	SVM	NEGATIVE	-0.229074		242	FKESFAIHLEYTGSM	SVM	NEGATIVE	-0.891563		242	HALMSIISTFHLSIP	SVM	NEGATIVE	-0.0936824		242	SHPILNMIDTKKSSL	SVM	NEGATIVE	-0.458886
243	LGPQFCKSCWFENKG	SVM	NEGATIVE	-0.355552		243	FLVQTEPRMLLMEGL	SVM	POSITIVE	0.263636		243	LYDHALMSIISTFHL	SVM	POSITIVE	0.344674		243	TQSHPILNMIDTKKS	SVM	NEGATIVE	-0.45204
244	NNHYLCLNCLTLLLS	SVM	NEGATIVE	-0.0619208		244	FYIRLIKGELSNHMV	SVM	NEGATIVE	-0.279718		244	MSIISTFHLSIPNFN	SVM	NEGATIVE	-0.399589		244	MSASKEIKSFLWTQS	SVM	NEGATIVE	-0.404809
245	PICKMPLPTKLRPSA	SVM	POSITIVE	0.235908		245	GNRELYIGDLRTKMF	SVM	NEGATIVE	-1.08016		245	VTFFQEVPHVIEEVM	SVM	POSITIVE	0.0671621		245	RELSGYCSNIKLQVV	SVM	NEGATIVE	-0.193412
246	THLGPQFCKSCWFEN	SVM	NEGATIVE	-0.466427		246	GSCFLRVKDRLVSLE	SVM	NEGATIVE	-0.0064815		246	YDHALMSIISTFHLS	SVM	POSITIVE	0.0129294		246	YKICLSGDGWPYIAS	SVM	NEGATIVE	-0.874323
247	ASLIPDATHLGPQFC	SVM	NEGATIVE	-0.481973		247	IGRFVAEFKSRFFVW	SVM	NEGATIVE	-0.582448		247	YLGLLSQRTRDIYIS	SVM	POSITIVE	1.17386		247	LPRDMVFRTSTPRVV	SVM	NEGATIVE	-0.0443966
248	GLVECNNHYLCLNCL	SVM	NEGATIVE	-0.246052		248	KFYIRLIKGELSNHM	SVM	NEGATIVE	-0.432888		248	ATCGLVGLVTFLLLC	SVM	POSITIVE	1.1483		248	ADLEKLKSKVIRTER	SVM	POSITIVE	0.326599
249	LVECNNHYLCLNCLT	SVM	NEGATIVE	-0.4538		249	LDEILLDGGASDYFD	SVM	NEGATIVE	-0.0596867		249	EAELKCFGNTAVAKC	SVM	POSITIVE	0.641286		249	IKLQVVKDAQALLHG	SVM	NEGATIVE	-0.0216854
250	MGNKQAKAPESKDSP	SVM	NEGATIVE	-0.956844		250	LECFVRSSPANFEQK	SVM	NEGATIVE	-0.5587		250	EEVMNIVLIALSVLA	SVM	NEGATIVE	-0.1213		250	ILRVGTLTSDDLLIL	SVM	NEGATIVE	-0.0185378
251	TKLRPSAAPTAPPTG	SVM	POSITIVE	0.533626		251	LGSCFLRVKDRLVSL	SVM	NEGATIVE	-0.114404		251	LINKAVNALINDQLI	SVM	POSITIVE	0.590799		251	KVIRTERPLSAGVYM	SVM	POSITIVE	0.604511
252	CKSCWFENKGLVECN	SVM	NEGATIVE	-0.182926		252	LLYRLIRTLMNLVLS	SVM	POSITIVE	0.18524		252	IYISRRLLGTFTWTL	SVM	POSITIVE	0.399508		252	LHGLDFSEVSNVQRL	SVM	NEGATIVE	-0.393662
253	CNNHYLCLNCLTLLL	SVM	NEGATIVE	-0.143287		253	LMGRYTHYKSRNLNF	SVM	NEGATIVE	-0.708665		253	MLRLFDFNKQAIQRL	SVM	NEGATIVE	-0.471687		253	LRRELSGYCSNIKLQ	SVM	NEGATIVE	-0.604979
254	CPICKMPLPTKLRPS	SVM	NEGATIVE	-0.0147389		254	LWDYMCISLSTAIEL	SVM	NEGATIVE	-0.531228		254	QRTRDIYISRRLLGT	SVM	POSITIVE	0.972887		254	ILYKICLSGDGWPYI	SVM	NEGATIVE	-0.897326
255	FCKSCWFENKGLVEC	SVM	POSITIVE	0.197047		255	MAYLSDYHHKDLIDK	SVM	POSITIVE	0.233618		255	DLFVFSTSFYLISIF	SVM	NEGATIVE	-0.330931		255	SGDGWPYIASRTSIT	SVM	NEGATIVE	-0.512775
256	GLVECNNHYLCLNCL	SVM	NEGATIVE	-0.246052		256	MGRYTHYKSRNLNFK	SVM	NEGATIVE	-0.571673		256	FVFSTSFYLISIFLH	SVM	NEGATIVE	-0.385863		256	SVLRAVLPRDMVFRT	SVM	POSITIVE	0.321349
257	KMPLPTKLRPSAAPT	SVM	POSITIVE	0.21134		257	MILVLILAHPSKRSQ	SVM	POSITIVE	0.327016		257	GLVDLFVFSTSFYLI	SVM	NEGATIVE	-0.301484		257	TSVLRAVLPRDMVFR	SVM	POSITIVE	0.150349
258	LPTKLRPSAAPTAPP	SVM	NEGATIVE	-0.263142		258	NHIIHSLRRLYPSVF	SVM	NEGATIVE	-0.349073		258	LFVFSTSFYLISIFL	SVM	NEGATIVE	-0.225718		258	AKYSHGIDVTDLFAT	SVM	NEGATIVE	-0.517933
259	MPLPTKLRPSAAPTA	SVM	POSITIVE	0.0944167		259	NLNFKFDMGKLSDDV	SVM	NEGATIVE	-0.37262		259	LGLVDLFVFSTSFYL	SVM	NEGATIVE	-0.304554		259	SFLWTQSLRRELSGY	SVM	NEGATIVE	-0.28634
260	NHYLCLNCLTLLLSV	SVM	NEGATIVE	-0.0509648		260	NYDFNKLTALAVSQL	SVM	NEGATIVE	-0.586392		260	LVDLFVFSTSFYLIS	SVM	NEGATIVE	-0.2598		260	SNIKLQVVKDAQALL	SVM	NEGATIVE	-0.0450205
261	NRCPICKMPLPTKLR	SVM	NEGATIVE	-0.264074		261	QCWRSFLNKVKSLRI	SVM	POSITIVE	0.113479		261	RPSPIGYLGLLSQRT	SVM	POSITIVE	1.21101		261	DLDRLTQSHPILNMI	SVM	NEGATIVE	-0.167219
262	PICKMPLPTKLRPSA	SVM	POSITIVE	0.235908		262	RVKDRLVSLEATKRD	SVM	NEGATIVE	-0.213118		262	VDLFVFSTSFYLISI	SVM	NEGATIVE	-0.202137		262	FISDTPGERNPYENI	SVM	NEGATIVE	-0.126843
263	PLPTKLRPSAAPTAP	SVM	POSITIVE	0.0138348		263	SFKESFAIHLEYTGS	SVM	NEGATIVE	-0.321531		263	VLKGLYNFATCGLVG	SVM	POSITIVE	0.307542		263	NNQFGTMPSLTLACL	SVM	NEGATIVE	-0.91416
264	PQFCKSCWFENKGLV	SVM	POSITIVE	0.12014		264	SKYLVDNERLSRQKL	SVM	NEGATIVE	-0.637673		264	HHYIMVGNETGLELT	SVM	NEGATIVE	-0.47423		264	DGWPYIASRTSITGR	SVM	POSITIVE	0.0713455
265	PTKLRPSAAPTAPPT	SVM	POSITIVE	0.645837		265	SPILRFLYANVDEGN	SVM	NEGATIVE	-0.376021		265	IQLINKAVNALINDQ	SVM	POSITIVE	0.0554364		265	ELLNNQFGTMPSLTL	SVM	NEGATIVE	-0.440306
266	RCPICKMPLPTKLRP	SVM	NEGATIVE	-0.332989		266	TELLQRDPEEFRTLI	SVM	POSITIVE	0.375326		266	SQRTRDIYISRRLLG	SVM	POSITIVE	0.999287		266	GDGWPYIASRTSITG	SVM	NEGATIVE	-0.370929
267	TKLRPSAAPTAPPTG	SVM	POSITIVE	0.533626		267	TLMGRYTHYKSRNLN	SVM	NEGATIVE	-0.43463		267	INKAVNALINDQLIM	SVM	POSITIVE	0.0631727		267	KRLRDLNQAVNNLVE	SVM	NEGATIVE	-0.442385
268	CKMPLPTKLRPSAAP	SVM	NEGATIVE	-0.232028		268	VKGIKLLTNSNGIQY	SVM	NEGATIVE	-0.237882		268	SHHYIMVGNETGLEL	SVM	NEGATIVE	-0.538402		268	SLRRELSGYCSNIKL	SVM	NEGATIVE	-0.762783
269	CKMPLPTKLRPSAAP	SVM	NEGATIVE	-0.232028		269	WRSFLNKVKSLRILN	SVM	NEGATIVE	-0.0407721		269	VMNIVLIALSVLAVL	SVM	POSITIVE	0.352784		269	DAKYSHGIDVTDLFA	SVM	NEGATIVE	-0.593106
270	ICKMPLPTKLRPSAA	SVM	POSITIVE	0.0156934		270	GRYTHYKSRNLNFKF	SVM	NEGATIVE	-0.861079		270	CQFSRPSPIGYLGLL	SVM	POSITIVE	0.715012		270	PLSAGVYMGNLSSQQ	SVM	NEGATIVE	-0.061794
271	KSCWFENKGLVECNN	SVM	NEGATIVE	-0.270634		271	IKLLTNSNGIQYWQV	SVM	NEGATIVE	-0.443099		271	CWLVSNGSYLNETHF	SVM	NEGATIVE	-0.477328		271	KQGQVDLNDAVQALT	SVM	NEGATIVE	-0.428499
272	LCLNCLTLLLSVSNR	SVM	NEGATIVE	-0.0516485		272	ILVLILAHPSKRSQK	SVM	POSITIVE	0.395471		272	FYLISIFLHLVKIPT	SVM	NEGATIVE	-0.627228		272	LLNNQFGTMPSLTLA	SVM	NEGATIVE	-0.513648
273	LGPQFCKSCWFENKG	SVM	NEGATIVE	-0.355552		273	KMILVLILAHPSKRS	SVM	POSITIVE	0.334086		273	HCQFSRPSPIGYLGL	SVM	POSITIVE	0.606738		273	KICLSGDGWPYIASR	SVM	NEGATIVE	-0.666988
274	LLLSVSNRCPICKMP	SVM	NEGATIVE	-0.46166		274	KSRNLNFKFDMGKLS	SVM	NEGATIVE	-0.553354		274	INDQLIMKNHLRDIM	SVM	NEGATIVE	-0.771085		274	GWPYIASRTSITGRA	SVM	POSITIVE	0.359596
275	PQFCKSCWFENKGLV	SVM	POSITIVE	0.12014		275	KYLVDNERLSRQKLA	SVM	NEGATIVE	-0.478302		275	KCWLVSNGSYLNETH	SVM	NEGATIVE	-0.393388		275	LDRLTQSHPILNMID	SVM	NEGATIVE	-0.29714
276	QFCKSCWFENKGLVE	SVM	POSITIVE	0.126096		276	LMNLVLSEDVKSMMT	SVM	NEGATIVE	-0.985626		276	LPKCWLVSNGSYLNE	SVM	NEGATIVE	-0.21995		276	VYMGNLSSQQLDQRR	SVM	NEGATIVE	-0.519118
277	SNRCPICKMPLPTKL	SVM	NEGATIVE	-0.430656		277	LNFKFDMGKLSDDVR	SVM	NEGATIVE	-0.275944		277	METLNMTMPLSCTKN	SVM	NEGATIVE	-1.17178		277	ILNMIDTKKSSLNIS	SVM	NEGATIVE	-0.399926
278	YLCLNCLTLLLSVSN	SVM	NEGATIVE	-0.0865401		278	LNVLMDNRSNHYEEV	SVM	NEGATIVE	-0.262162		278	PKCWLVSNGSYLNET	SVM	NEGATIVE	-0.372568		278	LKRLRDLNQAVNNLV	SVM	NEGATIVE	-0.317172
279	GPQFCKSCWFENKGL	SVM	NEGATIVE	-0.0915444		279	LNYDFNKLTALAVSQ	SVM	NEGATIVE	-0.519053		279	PLSCTKNNSHHYIMV	SVM	NEGATIVE	-1.11188		279	LNISGYNFSLGAAVK	SVM	POSITIVE	0.801769
280	HLGPQFCKSCWFENK	SVM	NEGATIVE	-0.395658		280	LTELLQRDPEEFRTL	SVM	POSITIVE	0.349104		280	SLPKCWLVSNGSYLN	SVM	NEGATIVE	-0.121841		280	LPRDMVFRTSTPRVV	SVM	NEGATIVE	-0.0443966
281	LSVSNRCPICKMPLP	SVM	NEGATIVE	-0.522563		281	LTKFVAAALHNIKCK	SVM	NEGATIVE	-0.128357		281	TSLPKCWLVSNGSYL	SVM	NEGATIVE	-0.41826		281	LRAVLPRDMVFRTST	SVM	NEGATIVE	-0.0303702
282	CKSCWFENKGLVECN	SVM	NEGATIVE	-0.182926		282	LVLILAHPSKRSQKL	SVM	POSITIVE	0.158036		282	LIALSVLAVLKGLYN	SVM	POSITIVE	0.637503		282	MLQLDPNAKTWMDIE	SVM	NEGATIVE	-0.491383
283	CWFENKGLVECNNHY	SVM	NEGATIVE	-0.201339		283	LVSKYLVDNERLSRQ	SVM	NEGATIVE	-0.499658		283	LINDQLIMKNHLRDI	SVM	NEGATIVE	-0.396334		283	RAVLPRDMVFRTSTP	SVM	NEGATIVE	-0.431016
284	DSPRASLIPDATHLG	SVM	POSITIVE	0.0208512		284	LYRLIRTLMNLVLSE	SVM	NEGATIVE	-0.283521		284	EVMNIVLIALSVLAV	SVM	POSITIVE	0.347346		284	SVLRAVLPRDMVFRT	SVM	POSITIVE	0.321349
285	ECNNHYLCLNCLTLL	SVM	NEGATIVE	-0.2902		285	MILVLILAHPSKRSQ	SVM	POSITIVE	0.327016		285	RLFDFNKQAIQRLKA	SVM	POSITIVE	0.15117		285	VLRAVLPRDMVFRTS	SVM	POSITIVE	0.133493
286	FCKSCWFENKGLVEC	SVM	POSITIVE	0.197047		286	MNLVLSEDVKSMMTN	SVM	NEGATIVE	-0.96563		286	NIVLIALSVLAVLKG	SVM	POSITIVE	0.366879		286	DLKQFKQDAKYSHGI	SVM	NEGATIVE	-0.238481
287	HLGPQFCKSCWFENK	SVM	NEGATIVE	-0.395658		287	NKVKSLRILNTRRKL	SVM	NEGATIVE	-0.619502		287	GKISVQYNLSHSYAG	SVM	NEGATIVE	-0.316522		287	LDRLTQSHPILNMID	SVM	NEGATIVE	-0.29714
288	KDSPRASLIPDATHL	SVM	NEGATIVE	-0.229074		288	PDGYKLTGNVLILLE	SVM	NEGATIVE	-0.598672		288	LKGLYNFATCGLVGL	SVM	POSITIVE	0.91034		288	NTSDLDRLTQSHPIL	SVM	NEGATIVE	-0.206496
289	KMPLPTKLRPSAAPT	SVM	POSITIVE	0.21134		289	RLIRTLMNLVLSEDV	SVM	POSITIVE	0.0189163		289	LSCTKNNSHHYIMVG	SVM	NEGATIVE	-1.2549		289	AGFTAGLTYSQLMTL	SVM	POSITIVE	0.471545
290	KSCWFENKGLVECNN	SVM	NEGATIVE	-0.270634		290	RNLNFKFDMGKLSDD	SVM	NEGATIVE	-0.517859		290	MNIVLIALSVLAVLK	SVM	POSITIVE	0.41953		290	IALYQPSSGCYIHFF	SVM	POSITIVE	0.211086
291	LGPQFCKSCWFENKG	SVM	NEGATIVE	-0.355552		291	SCFLRVKDRLVSLEA	SVM	POSITIVE	0.159468		291	NALINDQLIMKNHLR	SVM	NEGATIVE	-0.0401617		291	LKQFKQDAKYSHGID	SVM	NEGATIVE	-0.271262
292	LIPDATHLGPQFCKS	SVM	NEGATIVE	-0.77299		292	SLTELLQRDPEEFRT	SVM	POSITIVE	0.24655		292	HALMSIISTFHLSIP	SVM	NEGATIVE	-0.0936824		292	LNISGYNFSLGAAVK	SVM	POSITIVE	0.801769
293	LLLSVSNRCPICKMP	SVM	NEGATIVE	-0.46166		293	SRNLNFKFDMGKLSD	SVM	NEGATIVE	-0.408588		293	HYIMVGNETGLELTL	SVM	NEGATIVE	-0.560189		293	LNNQFGTMPSLTLAC	SVM	NEGATIVE	-0.547429
294	PRASLIPDATHLGPQ	SVM	NEGATIVE	-0.444394		294	TAMMKSFIKAQLGLR	SVM	POSITIVE	0.352428		294	ISVQYNLSHSYAGDA	SVM	NEGATIVE	-0.278121		294	FGTMPSLTLACLTKQ	SVM	NEGATIVE	-0.756247
295	QFCKSCWFENKGLVE	SVM	POSITIVE	0.126096		295	TLMNLVLSEDVKSMM	SVM	NEGATIVE	-0.944237		295	IFLHLVKIPTHRHIV	SVM	NEGATIVE	-0.522575		295	IALYQPSSGCYIHFF	SVM	POSITIVE	0.211086
296	RASLIPDATHLGPQF	SVM	NEGATIVE	-0.656987		296	VIGRFVAEFKSRFFV	SVM	NEGATIVE	-0.314822		296	KISVQYNLSHSYAGD	SVM	NEGATIVE	-0.437647		296	KYSHGIDVTDLFATQ	SVM	NEGATIVE	-0.63298
297	SCWFENKGLVECNNH	SVM	NEGATIVE	-0.403227		297	VSKYLVDNERLSRQK	SVM	NEGATIVE	-0.492724		297	ELNMETLNMTMPLSC	SVM	NEGATIVE	-0.381213		297	MFDAAVSGGLNTSVL	SVM	NEGATIVE	-0.511147
298	SPRASLIPDATHLGP	SVM	NEGATIVE	-0.520798		298	WDYMCISLSTAIELG	SVM	NEGATIVE	-0.421715		298	LKCFGNTAVAKCNEK	SVM	POSITIVE	0.53458		298	NQFGTMPSLTLACLT	SVM	NEGATIVE	-0.818522
299	FCKSCWFENKGLVEC	SVM	POSITIVE	0.197047		299	YPDGYKLTGNVLILL	SVM	NEGATIVE	-0.638339		299	SIINHKFCNLSDAHK	SVM	NEGATIVE	-0.120106		299	SLNISGYNFSLGAAV	SVM	POSITIVE	0.777991
300	GPQFCKSCWFENKGL	SVM	NEGATIVE	-0.0915444		300	EGQFLKVDKSQLLNE	SVM	NEGATIVE	-0.328158		300	IEAELKCFGNTAVAK	SVM	POSITIVE	0.150356		300	TLTSDDLLILAADLE	SVM	POSITIVE	0.195812
301	HYLCLNCLTLLLSVS	SVM	POSITIVE	0.00589386		301	ENLYIKSIQSLISDV	SVM	NEGATIVE	-0.163473		301	LSVLAVLKGLYNFAT	SVM	POSITIVE	0.0529384		301	ACMLDGGNMLETIKV	SVM	NEGATIVE	-0.815649
302	MPLPTKLRPSAAPTA	SVM	POSITIVE	0.0944167		302	FIKAQLGLRKKTKQS	SVM	POSITIVE	0.345127		302	LSVLAVLKGLYNFAT	SVM	POSITIVE	0.0529384		302	DLNQAVNNLVELKST	SVM	NEGATIVE	-0.198462
303	QFCKSCWFENKGLVE	SVM	POSITIVE	0.126096		303	GQFLKVDKSQLLNEL	SVM	NEGATIVE	-0.337442		303	SVLAVLKGLYNFATC	SVM	POSITIVE	0.32006		303	LNTSVLRAVLPRDMV	SVM	NEGATIVE	-0.321975
304	SLIPDATHLGPQFCK	SVM	NEGATIVE	-0.582394		304	GWLGSCFLRVKDRLV	SVM	POSITIVE	0.194054		304	SVQYNLSHSYAGDAA	SVM	NEGATIVE	-0.475019		304	TDLKQFKQDAKYSHG	SVM	NEGATIVE	-0.380318
305	THLGPQFCKSCWFEN	SVM	NEGATIVE	-0.466427		305	IEGQFLKVDKSQLLN	SVM	NEGATIVE	-0.370193		305	SYQYLIIQNTTWEDH	SVM	NEGATIVE	-0.280046		305	AGVYMGNLSSQQLDQ	SVM	NEGATIVE	-0.49894
306	LSVSNRCPICKMPLP	SVM	NEGATIVE	-0.522563		306	LIYQFKRASPILRFL	SVM	POSITIVE	0.405498		306	TFHLSIPNFNQYEAM	SVM	NEGATIVE	-1.00795		306	LSGYCSNIKLQVVKD	SVM	NEGATIVE	-0.492895
307	PLPTKLRPSAAPTAP	SVM	POSITIVE	0.0138348		307	LLIFDALILLASKHD	SVM	POSITIVE	0.2229		307	TSFYLISIFLHLVKI	SVM	NEGATIVE	-0.536546		307	PVEIALYQPSSGCYI	SVM	POSITIVE	0.288839
308	QFCKSCWFENKGLVE	SVM	POSITIVE	0.126096		308	LRYFVMAYLSDYHHK	SVM	POSITIVE	0.0669426		308	VLAVLKGLYNFATCG	SVM	POSITIVE	0.0572249		308	VEIALYQPSSGCYIH	SVM	POSITIVE	0.238838
309	CKSCWFENKGLVECN	SVM	NEGATIVE	-0.182926		309	NLYIKSIQSLISDVK	SVM	NEGATIVE	-0.419152		309	STSFYLISIFLHLVK	SVM	NEGATIVE	-0.396983		309	VLPRDMVFRTSTPRV	SVM	NEGATIVE	-0.0364008
310	FCKSCWFENKGLVEC	SVM	POSITIVE	0.197047		310	QFLKVDKSQLLNELN	SVM	NEGATIVE	-0.100324		310	DHALMSIISTFHLSI	SVM	POSITIVE	0.278322		310	DRLTQSHPILNMIDT	SVM	NEGATIVE	-0.23496
311	KLRPSAAPTAPPTGA	SVM	POSITIVE	0.653009		311	RYFVMAYLSDYHHKD	SVM	POSITIVE	0.31557		311	TLELNMETLNMTMPL	SVM	POSITIVE	0.000399226		311	EIALYQPSSGCYIHF	SVM	POSITIVE	0.304832
312	KMPLPTKLRPSAAPT	SVM	POSITIVE	0.21134		312	WLGSCFLRVKDRLVS	SVM	NEGATIVE	-0.132022		312	VQYNLSHSYAGDAAN	SVM	NEGATIVE	-0.581945		312	LKSKVIRTERPLSAG	SVM	POSITIVE	0.394156
313	LPTKLRPSAAPTAPP	SVM	NEGATIVE	-0.263142		313	CWRSFLNKVKSLRIL	SVM	POSITIVE	0.0269453		313	HVIEEVMNIVLIALS	SVM	POSITIVE	0.276943		313	LNTSVLRAVLPRDMV	SVM	NEGATIVE	-0.321975
314	LRPSAAPTAPPTGAA	SVM	POSITIVE	0.798062		314	DGYKLTGNVLILLEC	SVM	NEGATIVE	-0.342062		314	LTLTNTSIINHKFCN	SVM	NEGATIVE	-0.608197		314	NTSVLRAVLPRDMVF	SVM	NEGATIVE	-0.245175
315	PESKDSPRASLIPDA	SVM	NEGATIVE	-0.350241		315	EPRMLLMEGLKLLSL	SVM	POSITIVE	0.0860725		315	MPLSCTKNNSHHYIM	SVM	NEGATIVE	-1.2229		315	SDDLLILAADLEKLK	SVM	NEGATIVE	-0.174327
316	SKDSPRASLIPDATH	SVM	NEGATIVE	-0.235371		316	FENAILSMKLNVSLA	SVM	NEGATIVE	-0.367415		316	IMTSYQYLIIQNTTW	SVM	NEGATIVE	-0.554713		316	TYSQLMTLKDAMLQL	SVM	NEGATIVE	-0.0476609
317	SNRCPICKMPLPTKL	SVM	NEGATIVE	-0.430656		317	FLLYRLIRTLMNLVL	SVM	POSITIVE	0.480604		317	LYDHALMSIISTFHL	SVM	POSITIVE	0.344674		317	GNLSSQQLDQRRALL	SVM	NEGATIVE	-0.531424
318	SVSNRCPICKMPLPT	SVM	NEGATIVE	-0.402745		318	GVESLNVLMDNRSNH	SVM	NEGATIVE	-0.201614		318	WYLNHTTTGRTSLPK	SVM	NEGATIVE	-0.11391		318	SVLRAVLPRDMVFRT	SVM	POSITIVE	0.321349
319	VSNRCPICKMPLPTK	SVM	NEGATIVE	-0.48121		319	HLIYQFKRASPILRF	SVM	POSITIVE	0.215743		319	LYNFATCGLVGLVTF	SVM	POSITIVE	0.444458		319	ALYQPSSGCYIHFFR	SVM	POSITIVE	0.65819
320	ATHLGPQFCKSCWFE	SVM	NEGATIVE	-0.587189		320	KENLYIKSIQSLISD	SVM	NEGATIVE	-0.27953		320	MLRLFDFNKQAIQRL	SVM	NEGATIVE	-0.471687		320	AVLPRDMVFRTSTPR	SVM	NEGATIVE	-0.109988
321	CKMPLPTKLRPSAAP	SVM	NEGATIVE	-0.232028		321	KIRSMLRKLYNRLKT	SVM	NEGATIVE	-0.376945		321	YLISIFLHLVKIPTH	SVM	NEGATIVE	-0.571317		321	DAMLQLDPNAKTWMD	SVM	NEGATIVE	-0.363727
322	CKMPLPTKLRPSAAP	SVM	NEGATIVE	-0.232028		322	KSIQSLISDVKGIKL	SVM	NEGATIVE	-0.15882		322	ALINDQLIMKNHLRD	SVM	NEGATIVE	-0.267129		322	DDLLILAADLEKLKS	SVM	NEGATIVE	-0.243774
323	ENKGLVECNNHYLCL	SVM	NEGATIVE	-0.257558		323	LLECFVRSSPANFEQ	SVM	NEGATIVE	-0.368131		323	NLYDHALMSIISTFH	SVM	NEGATIVE	-0.0771624		323	DGILKSILKVKKALG	SVM	POSITIVE	0.397724
324	GNKQAKAPESKDSPR	SVM	NEGATIVE	-0.547019		324	LVLSEDVKSMMTNRF	SVM	NEGATIVE	-0.801526		324	RPSPIGYLGLLSQRT	SVM	POSITIVE	1.21101		324	DGILKSILKVKKALG	SVM	POSITIVE	0.397724
325	LRPSAAPTAPPTGAA	SVM	POSITIVE	0.798062		325	MLRKLYNRLKTGQLH	SVM	NEGATIVE	-0.46585		325	DTPGGYCLTRWMLIE	SVM	NEGATIVE	-0.0749207		325	EKLKSKVIRTERPLS	SVM	POSITIVE	0.657953
326	NKGLVECNNHYLCLN	SVM	NEGATIVE	-0.46332		326	NKENLYIKSIQSLIS	SVM	NEGATIVE	-0.476913		326	VNALINDQLIMKNHL	SVM	NEGATIVE	-0.371467		326	GNMLETIKVSPQTMD	SVM	NEGATIVE	-0.884511
327	RASLIPDATHLGPQF	SVM	NEGATIVE	-0.656987		327	NLVLSEDVKSMMTNR	SVM	NEGATIVE	-0.680523		327	AVNALINDQLIMKNH	SVM	NEGATIVE	-0.0633638		327	GYCSNIKLQVVKDAQ	SVM	NEGATIVE	-0.0616415
328	CKSCWFENKGLVECN	SVM	NEGATIVE	-0.182926		328	PLLWDYMCISLSTAI	SVM	NEGATIVE	-0.325501		328	KAVNALINDQLIMKN	SVM	POSITIVE	0.0297519		328	ISGYNFSLGAAVKAG	SVM	POSITIVE	1.02348
329	FCKSCWFENKGLVEC	SVM	POSITIVE	0.197047		329	QSLISDVKGIKLLTN	SVM	NEGATIVE	-0.0818248		329	KGVYELQTLELNMET	SVM	POSITIVE	0.334019		329	KDAMLQLDPNAKTWM	SVM	NEGATIVE	-0.563828
330	FENKGLVECNNHYLC	SVM	NEGATIVE	-0.0523726		330	RSMLRKLYNRLKTGQ	SVM	NEGATIVE	-0.540439		330	NKAVNALINDQLIMK	SVM	POSITIVE	0.252048		330	KKALGMFISDTPGER	SVM	POSITIVE	0.0235555
331	IPDATHLGPQFCKSC	SVM	NEGATIVE	-0.828588		331	VESLNVLMDNRSNHY	SVM	NEGATIVE	-0.0893273		331	WDCIMTSYQYLIIQN	SVM	NEGATIVE	-0.601372		331	KSKVIRTERPLSAGV	SVM	POSITIVE	0.611317
332	KSCWFENKGLVECNN	SVM	NEGATIVE	-0.270634		332	VLRQKIIYSGAVNLD	SVM	NEGATIVE	-0.532882		332	YDHALMSIISTFHLS	SVM	POSITIVE	0.0129294		332	LKDAMLQLDPNAKTW	SVM	NEGATIVE	-0.359523
333	LIPDATHLGPQFCKS	SVM	NEGATIVE	-0.77299		333	YDFNKLTALAVSQLT	SVM	NEGATIVE	-0.152674		333	FLHLVKIPTHRHIVG	SVM	NEGATIVE	-0.155377		333	LKDAMLQLDPNAKTW	SVM	NEGATIVE	-0.359523
334	LLSVSNRCPICKMPL	SVM	NEGATIVE	-0.382763		334	YRLIRTLMNLVLSED	SVM	NEGATIVE	-0.231158		334	LQTLELNMETLNMTM	SVM	NEGATIVE	-0.0315014		334	LKVKKALGMFISDTP	SVM	NEGATIVE	-0.108093
335	MPLPTKLRPSAAPTA	SVM	POSITIVE	0.0944167		335	DLDEILLDGGASDYF	SVM	NEGATIVE	-0.420123		335	NIVLIALSVLAVLKG	SVM	POSITIVE	0.366879		335	LLHGLDFSEVSNVQR	SVM	NEGATIVE	-0.255688
336	QFCKSCWFENKGLVE	SVM	POSITIVE	0.126096		336	KSAFQSSIASGFVGL	SVM	POSITIVE	0.501197		336	SVLAVLKGLYNFATC	SVM	POSITIVE	0.32006		336	LNTSVLRAVLPRDMV	SVM	NEGATIVE	-0.321975
337	VECNNHYLCLNCLTL	SVM	NEGATIVE	-0.385791		337	LLWDYMCISLSTAIE	SVM	NEGATIVE	-0.547336		337	YKGVYELQTLELNME	SVM	POSITIVE	0.544525		337	LPRDMVFRTSTPRVV	SVM	NEGATIVE	-0.0443966
338	DATHLGPQFCKSCWF	SVM	NEGATIVE	-0.84786		338	LLYRLIRTLMNLVLS	SVM	POSITIVE	0.18524		338	ALMSIISTFHLSIPN	SVM	NEGATIVE	-0.0109815		338	LQVVKDAQALLHGLD	SVM	POSITIVE	0.0997544
339	DSPRASLIPDATHLG	SVM	POSITIVE	0.0208512		339	LVHDVTVMYSGAVSP	SVM	NEGATIVE	-0.834136		339	EEVMNIVLIALSVLA	SVM	NEGATIVE	-0.1213		339	LSSQQLDQRRALLNM	SVM	NEGATIVE	-0.725828
340	DSPRASLIPDATHLG	SVM	POSITIVE	0.0208512		340	PRMLLMEGLKLLSLC	SVM	POSITIVE	0.340084		340	KYWYLNHTTTGRTSL	SVM	NEGATIVE	-0.147862		340	MLQLDPNAKTWMDIE	SVM	NEGATIVE	-0.491383
341	GLVECNNHYLCLNCL	SVM	NEGATIVE	-0.246052		341	PVEIVVDMERLQFTE	SVM	NEGATIVE	-0.516751		341	YQYLIIQNTTWEDHC	SVM	NEGATIVE	-0.152555		341	NISGYNFSLGAAVKA	SVM	POSITIVE	1.067
342	KGLVECNNHYLCLNC	SVM	NEGATIVE	-0.289466		342	RLVSLEATKRDLEKW	SVM	NEGATIVE	-0.25674		342	VFSTSFYLISIFLHL	SVM	NEGATIVE	-0.310531		342	NTSVLRAVLPRDMVF	SVM	NEGATIVE	-0.245175
343	LVECNNHYLCLNCLT	SVM	NEGATIVE	-0.4538		343	SMLRKLYNRLKTGQL	SVM	NEGATIVE	-0.302874		343	VPHVIEEVMNIVLIA	SVM	POSITIVE	0.220304		343	PRDMVFRTSTPRVVL	SVM	POSITIVE	0.0467138
344	PDATHLGPQFCKSCW	SVM	NEGATIVE	-0.672113		344	TEPRMLLMEGLKLLS	SVM	POSITIVE	0.327102		344	EVPHVIEEVMNIVLI	SVM	POSITIVE	0.399821		344	PYIASRTSITGRAWE	SVM	NEGATIVE	-0.0269513
345	PQFCKSCWFENKGLV	SVM	POSITIVE	0.12014		345	TTDLERLSSLSLALV	SVM	NEGATIVE	-0.151261		345	VQYNLSHSYAGDAAN	SVM	NEGATIVE	-0.581945		345	RRELSGYCSNIKLQV	SVM	NEGATIVE	-0.461908
346	PTKLRPSAAPTAPPT	SVM	POSITIVE	0.645837		346	YEYKVQQAMSNLVLG	SVM	NEGATIVE	-0.344825		346	ALMSIISTFHLSIPN	SVM	NEGATIVE	-0.0109815		346	SEVSNVQRLMRKERR	SVM	NEGATIVE	-0.578133
347	SVSNRCPICKMPLPT	SVM	NEGATIVE	-0.402745		347	YLVHDVTVMYSGAVS	SVM	NEGATIVE	-0.405068		347	FLHLVKIPTHRHIVG	SVM	NEGATIVE	-0.155377		347	SFLWTQSLRRELSGY	SVM	NEGATIVE	-0.28634
348	TKLRPSAAPTAPPTG	SVM	POSITIVE	0.533626		348	EELITDVEFLLYRLI	SVM	POSITIVE	0.255313		348	GVYELQTLELNMETL	SVM	POSITIVE	0.654732		348	SKEIKSFLWTQSLRR	SVM	NEGATIVE	-0.341443
349	ASLIPDATHLGPQFC	SVM	NEGATIVE	-0.481973		349	ENAILSMKLNVSLAH	SVM	NEGATIVE	-0.517012		349	GYCLTRWMLIEAELK	SVM	NEGATIVE	-0.185039		349	SKVIRTERPLSAGVY	SVM	POSITIVE	0.679686
350	ATHLGPQFCKSCWFE	SVM	NEGATIVE	-0.587189		350	FLLYRLIRTLMNLVL	SVM	POSITIVE	0.480604		350	HKKNLYDHALMSIIS	SVM	NEGATIVE	-0.0163092		350	TLKDAMLQLDPNAKT	SVM	NEGATIVE	-0.0781566
351	DATHLGPQFCKSCWF	SVM	NEGATIVE	-0.84786		351	INEFLIDTNQLGHVT	SVM	NEGATIVE	-0.329949		351	HLVKIPTHRHIVGKS	SVM	NEGATIVE	-0.187377		351	TLKDAMLQLDPNAKT	SVM	NEGATIVE	-0.0781566
352	KLRPSAAPTAPPTGA	SVM	POSITIVE	0.653009		352	INKSAFQSSIASGFV	SVM	POSITIVE	0.00743296		352	IEEVMNIVLIALSVL	SVM	NEGATIVE	-0.0134124		352	VIRTERPLSAGVYMG	SVM	POSITIVE	0.781659
353	PLPTKLRPSAAPTAP	SVM	POSITIVE	0.0138348		353	IRSMLRKLYNRLKTG	SVM	NEGATIVE	-0.469266		353	IGYLGLLSQRTRDIY	SVM	POSITIVE	0.718021		353	VQALTDLGLIYTAKY	SVM	POSITIVE	0.700321
354	PRASLIPDATHLGPQ	SVM	NEGATIVE	-0.444394		354	KMILVLILAHPSKRS	SVM	POSITIVE	0.334086		354	IVLIALSVLAVLKGL	SVM	POSITIVE	0.404693		354	YSQLMTLKDAMLQLD	SVM	NEGATIVE	-0.0566595
355	PRASLIPDATHLGPQ	SVM	NEGATIVE	-0.444394		355	LMGRYTHYKSRNLNF	SVM	NEGATIVE	-0.708665		355	IVLIALSVLAVLKGL	SVM	POSITIVE	0.404693		355	DGVVRVWDVKNAELL	SVM	NEGATIVE	-0.777051
356	RASLIPDATHLGPQF	SVM	NEGATIVE	-0.656987		356	LRQKIIYSGAVNLDD	SVM	NEGATIVE	-0.564785		356	KKNLYDHALMSIIST	SVM	POSITIVE	0.0514113		356	DLEKLKSKVIRTERP	SVM	POSITIVE	0.372923
357	SPRASLIPDATHLGP	SVM	NEGATIVE	-0.520798		357	LRVKDRLVSLEATKR	SVM	POSITIVE	0.0334597		357	LHLVKIPTHRHIVGK	SVM	NEGATIVE	-0.133916		357	DLLILAADLEKLKSK	SVM	NEGATIVE	-0.402834
358	SPRASLIPDATHLGP	SVM	NEGATIVE	-0.520798		358	LVSLEATKRDLEKWG	SVM	NEGATIVE	-0.503831		358	LMSIISTFHLSIPNF	SVM	NEGATIVE	-0.318935		358	DQRRALLNMIGMSGG	SVM	NEGATIVE	-0.263292
359	WFENKGLVECNNHYL	SVM	NEGATIVE	-0.280134		359	MGRYTHYKSRNLNFK	SVM	NEGATIVE	-0.571673		359	LMSIISTFHLSIPNF	SVM	NEGATIVE	-0.318935		359	DQYKDLCHMHTGVVV	SVM	NEGATIVE	-0.357534
360	ESKDSPRASLIPDAT	SVM	NEGATIVE	-0.0680118		360	PFMSDLASTKMKWSP	SVM	NEGATIVE	-0.703814		360	LNMETLNMTMPLSCT	SVM	NEGATIVE	-0.696439		360	FGTMPSLTLACLTKQ	SVM	NEGATIVE	-0.756247
361	KLRPSAAPTAPPTGA	SVM	POSITIVE	0.653009		361	SAFQSSIASGFVGLC	SVM	POSITIVE	0.75346		361	MNIVLIALSVLAVLK	SVM	POSITIVE	0.41953		361	GLNTSVLRAVLPRDM	SVM	NEGATIVE	-0.0341988
362	LPTKLRPSAAPTAPP	SVM	NEGATIVE	-0.263142		362	SFLNKVKSLRILNTR	SVM	NEGATIVE	-0.115994		362	MTSYQYLIIQNTTWE	SVM	NEGATIVE	-0.370392		362	GQVDLNDAVQALTDL	SVM	NEGATIVE	-0.269627
363	LRPSAAPTAPPTGAA	SVM	POSITIVE	0.798062		363	SVIGRFVAEFKSRFF	SVM	NEGATIVE	-0.834385		363	NGSYLNETHFSDDIE	SVM	NEGATIVE	-0.591633		363	KQGQVDLNDAVQALT	SVM	NEGATIVE	-0.428499
364	PTKLRPSAAPTAPPT	SVM	POSITIVE	0.645837		364	TASKLLEDRVGLNHI	SVM	NEGATIVE	-0.0698677		364	NGVLQTFMRMAWGGS	SVM	POSITIVE	0.117489		364	KVKKALGMFISDTPG	SVM	NEGATIVE	-0.000542782
365	SKDSPRASLIPDATH	SVM	NEGATIVE	-0.235371		365	TDLERLSSLSLALVN	SVM	NEGATIVE	-0.280537		365	NLYDHALMSIISTFH	SVM	NEGATIVE	-0.0771624		365	LDQRRALLNMIGMSG	SVM	NEGATIVE	-0.438979
366	SLIPDATHLGPQFCK	SVM	NEGATIVE	-0.582394		366	VEIVVDMERLQFTEY	SVM	NEGATIVE	-0.295439		366	NLYDHALMSIISTFH	SVM	NEGATIVE	-0.0771624		366	LDRLTQSHPILNMID	SVM	NEGATIVE	-0.29714
367	TKLRPSAAPTAPPTG	SVM	POSITIVE	0.533626		367	YLVHDVTVMYSGAVS	SVM	NEGATIVE	-0.405068		367	PHVIEEVMNIVLIAL	SVM	POSITIVE	0.301877		367	LEKLKSKVIRTERPL	SVM	POSITIVE	0.694945
368	KDSPRASLIPDATHL	SVM	NEGATIVE	-0.229074		368	ASKLLEDRVGLNHII	SVM	POSITIVE	0.0753163		368	RLFDFNKQAIQRLKA	SVM	POSITIVE	0.15117		368	LKVKKALGMFISDTP	SVM	NEGATIVE	-0.108093
369	LRPSAAPTAPPTGAA	SVM	POSITIVE	0.798062		369	DEILLDGGASDYFDQ	SVM	NEGATIVE	-0.291162		369	SIFLHLVKIPTHRHI	SVM	NEGATIVE	-0.448297		369	LMTLKDAMLQLDPNA	SVM	NEGATIVE	-0.128768
370	PESKDSPRASLIPDA	SVM	NEGATIVE	-0.350241		370	DYEYKVQQAMSNLVL	SVM	NEGATIVE	-0.193611		370	SKYWYLNHTTTGRTS	SVM	POSITIVE	0.0425112		370	LNDAVQALTDLGLIY	SVM	POSITIVE	0.078453
371	ATHLGPQFCKSCWFE	SVM	NEGATIVE	-0.587189		371	ECFVRSSPANFEQKY	SVM	NEGATIVE	-0.466073		371	SNGSYLNETHFSDDI	SVM	NEGATIVE	-0.255252		371	MFISDTPGERNPYEN	SVM	NEGATIVE	-0.350898
372	DATHLGPQFCKSCWF	SVM	NEGATIVE	-0.84786		372	EGQLNNIRSLTKMIL	SVM	NEGATIVE	-0.697986		372	YISRRLLGTFTWTLS	SVM	POSITIVE	0.24088		372	MLQLDPNAKTWMDIE	SVM	NEGATIVE	-0.491383
373	GPQFCKSCWFENKGL	SVM	NEGATIVE	-0.0915444		373	GQLNNIRSLTKMILV	SVM	NEGATIVE	-0.563713		373	YSKYWYLNHTTTGRT	SVM	NEGATIVE	-0.205942		373	MTLKDAMLQLDPNAK	SVM	NEGATIVE	-0.00077299
374	GPQFCKSCWFENKGL	SVM	NEGATIVE	-0.0915444		374	GRYTHYKSRNLNFKF	SVM	NEGATIVE	-0.861079		374	YWYLNHTTTGRTSLP	SVM	NEGATIVE	-0.390177		374	NLSSQQLDQRRALLN	SVM	NEGATIVE	-0.546346
375	HLGPQFCKSCWFENK	SVM	NEGATIVE	-0.395658		375	GTTDLERLSSLSLAL	SVM	NEGATIVE	-0.332294		375	ALINDQLIMKNHLRD	SVM	NEGATIVE	-0.267129		375	PILNMIDTKKSSLNI	SVM	NEGATIVE	-0.300054
376	HLGPQFCKSCWFENK	SVM	NEGATIVE	-0.395658		376	GYKLTGNVLILLECF	SVM	NEGATIVE	-0.646905		376	ALSVLAVLKGLYNFA	SVM	POSITIVE	0.0757941		376	QDAKYSHGIDVTDLF	SVM	NEGATIVE	-0.655768
377	LGPQFCKSCWFENKG	SVM	NEGATIVE	-0.355552		377	HYIVLSSELRLSHSR	SVM	NEGATIVE	-0.355649		377	DFNGGKISVQYNLSH	SVM	NEGATIVE	-0.849119		377	QFGTMPSLTLACLTK	SVM	NEGATIVE	-0.752392
378	LLSVSNRCPICKMPL	SVM	NEGATIVE	-0.382763		378	INEFLIDTNQLGHVT	SVM	NEGATIVE	-0.329949		378	DMLRLFDFNKQAIQR	SVM	NEGATIVE	-0.479503		378	QGQVDLNDAVQALTD	SVM	NEGATIVE	-0.355861
379	SCWFENKGLVECNNH	SVM	NEGATIVE	-0.403227		379	NKSAFQSSIASGFVG	SVM	POSITIVE	0.0471281		379	DQLIMKNHLRDIMGI	SVM	NEGATIVE	-0.366659		379	QGQVDLNDAVQALTD	SVM	NEGATIVE	-0.355861
380	SVSNRCPICKMPLPT	SVM	NEGATIVE	-0.402745		380	NTLMGRYTHYKSRNL	SVM	NEGATIVE	-0.464602		380	DQLIMKNHLRDIMGI	SVM	NEGATIVE	-0.366659		380	QRRALLNMIGMSGGN	SVM	NEGATIVE	-0.180999
381	THLGPQFCKSCWFEN	SVM	NEGATIVE	-0.466427		381	TPVEIVVDMERLQFT	SVM	NEGATIVE	-0.407633		381	EKHDEEFCDMLRLFD	SVM	NEGATIVE	-0.702033		381	QRRALLNMIGMSGGN	SVM	NEGATIVE	-0.180999
382	THLGPQFCKSCWFEN	SVM	NEGATIVE	-0.466427		382	VIGRFVAEFKSRFFV	SVM	NEGATIVE	-0.314822		382	FNGGKISVQYNLSHS	SVM	NEGATIVE	-0.646842		382	QVDLNDAVQALTDLG	SVM	NEGATIVE	-0.0240741
383	VECNNHYLCLNCLTL	SVM	NEGATIVE	-0.385791		383	YALCYSKSRGKVMVQ	SVM	NEGATIVE	-0.148531		383	FSTSFYLISIFLHLV	SVM	NEGATIVE	-0.324059		383	SQLMTLKDAMLQLDP	SVM	NEGATIVE	-0.10854
384	CKMPLPTKLRPSAAP	SVM	NEGATIVE	-0.232028		384	DCWRLVLSGPTFKGK	SVM	NEGATIVE	-0.579369		384	FYLISIFLHLVKIPT	SVM	NEGATIVE	-0.627228		384	SRKYENAVWDQYKDL	SVM	NEGATIVE	-0.553577
385	LGPQFCKSCWFENKG	SVM	NEGATIVE	-0.355552		385	EFLLYRLIRTLMNLV	SVM	POSITIVE	0.2282		385	GKISVQYNLSHSYAG	SVM	NEGATIVE	-0.316522		385	TKQGQVDLNDAVQAL	SVM	NEGATIVE	-0.904262
386	SCWFENKGLVECNNH	SVM	NEGATIVE	-0.403227		386	EHLIYQFKRASPILR	SVM	POSITIVE	0.558143		386	GNWDCIMTSYQYLII	SVM	NEGATIVE	-0.579655		386	TSVLRAVLPRDMVFR	SVM	POSITIVE	0.150349
387	ASLIPDATHLGPQFC	SVM	NEGATIVE	-0.481973		387	EHLIYQFKRASPILR	SVM	POSITIVE	0.558143		387	GVLQTFMRMAWGGSY	SVM	POSITIVE	0.371211		387	VKKALGMFISDTPGE	SVM	POSITIVE	0.179344
388	ASLIPDATHLGPQFC	SVM	NEGATIVE	-0.481973		388	IEHLIYQFKRASPIL	SVM	POSITIVE	0.239234		388	IALSVLAVLKGLYNF	SVM	POSITIVE	0.308979		388	VSNVQRLMRKERRDD	SVM	NEGATIVE	-0.51817
389	GLVECNNHYLCLNCL	SVM	NEGATIVE	-0.246052		389	IGRFVAEFKSRFFVW	SVM	NEGATIVE	-0.582448		389	ISVQYNLSHSYAGDA	SVM	NEGATIVE	-0.278121		389	VVDLESDGKPQKADS	SVM	NEGATIVE	-0.250123
390	LVECNNHYLCLNCLT	SVM	NEGATIVE	-0.4538		390	ILLECFVRSSPANFE	SVM	NEGATIVE	-0.315611		390	KFCNLSDAHKKNLYD	SVM	NEGATIVE	-0.201628		390	YIASRTSITGRAWEN	SVM	POSITIVE	0.156738
391	ATHLGPQFCKSCWFE	SVM	NEGATIVE	-0.587189		391	IYQFKRASPILRFLY	SVM	POSITIVE	0.398172		391	KISVQYNLSHSYAGD	SVM	NEGATIVE	-0.437647		391	AADLEKLKSKVIRTE	SVM	POSITIVE	0.384696
392	DATHLGPQFCKSCWF	SVM	NEGATIVE	-0.84786		392	LECFVRSSPANFEQK	SVM	NEGATIVE	-0.5587		392	KNLYDHALMSIISTF	SVM	NEGATIVE	-0.259172		392	ALYQPSSGCYIHFFR	SVM	POSITIVE	0.65819
393	THLGPQFCKSCWFEN	SVM	NEGATIVE	-0.466427		393	LILLECFVRSSPANF	SVM	NEGATIVE	-0.196148		393	LFDFNKQAIQRLKAE	SVM	NEGATIVE	-0.270055		393	CALMDCIMFDAAVSG	SVM	NEGATIVE	-0.257036
394	VSNRCPICKMPLPTK	SVM	NEGATIVE	-0.48121		394	LLECFVRSSPANFEQ	SVM	NEGATIVE	-0.368131		394	LIALSVLAVLKGLYN	SVM	POSITIVE	0.637503		394	DLDRLTQSHPILNMI	SVM	NEGATIVE	-0.167219
395	VSNRCPICKMPLPTK	SVM	NEGATIVE	-0.48121		395	LSDCWRLVLSGPTFK	SVM	NEGATIVE	-0.481532		395	LINDQLIMKNHLRDI	SVM	NEGATIVE	-0.396334		395	DLNQAVNNLVELKST	SVM	NEGATIVE	-0.198462
396	CWFENKGLVECNNHY	SVM	NEGATIVE	-0.201339		396	PARFNQNQLIASGLV	SVM	POSITIVE	0.291088		396	LQTFMRMAWGGSYIA	SVM	POSITIVE	0.073763		396	GFTAGLTYSQLMTLK	SVM	POSITIVE	0.298056
397	KLRPSAAPTAPPTGA	SVM	POSITIVE	0.653009		397	QTEPRMLLMEGLKLL	SVM	POSITIVE	0.24097		397	LRLFDFNKQAIQRLK	SVM	NEGATIVE	-0.158696		397	GLNTSVLRAVLPRDM	SVM	NEGATIVE	-0.0341988
398	KSCWFENKGLVECNN	SVM	NEGATIVE	-0.270634		398	SDCWRLVLSGPTFKG	SVM	NEGATIVE	-0.669072		398	MSIQLINKAVNALIN	SVM	POSITIVE	0.103848		398	GVVRVWDVKNAELLN	SVM	NEGATIVE	-0.597541
399	SCWFENKGLVECNNH	SVM	NEGATIVE	-0.403227		399	TLMGRYTHYKSRNLN	SVM	NEGATIVE	-0.43463		399	NDQLIMKNHLRDIMG	SVM	NEGATIVE	-0.628426		399	HPILNMIDTKKSSLN	SVM	NEGATIVE	-0.35534
400	LVECNNHYLCLNCLT	SVM	NEGATIVE	-0.4538		400	WRLVLSGPTFKGKSA	SVM	NEGATIVE	-0.445108		400	NIVLIALSVLAVLKG	SVM	POSITIVE	0.366879		400	LQLDPNAKTWMDIEG	SVM	NEGATIVE	-0.384484
401	NKQAKAPESKDSPRA	SVM	NEGATIVE	-0.39042		401	YQFKRASPILRFLYA	SVM	POSITIVE	0.395994		401	NSHHYIMVGNETGLE	SVM	NEGATIVE	-0.460586		401	NDLKRLRDLNQAVNN	SVM	NEGATIVE	-0.403418
402	QAKAPESKDSPRASL	SVM	NEGATIVE	-0.173566		402	AVDNWVEFKGYALCY	SVM	NEGATIVE	-0.0480091		402	NWDCIMTSYQYLIIQ	SVM	NEGATIVE	-0.710303		402	NNLVELKSTQQKSIL	SVM	NEGATIVE	-0.201634
403	SVSNRCPICKMPLPT	SVM	NEGATIVE	-0.402745		403	CWRLVLSGPTFKGKS	SVM	NEGATIVE	-0.683575		403	QLIMKNHLRDIMGIP	SVM	NEGATIVE	-0.695272		403	NTVVDLESDGKPQKA	SVM	POSITIVE	0.00118635
404	CWFENKGLVECNNHY	SVM	NEGATIVE	-0.201339		404	FQKTILKATTALKDV	SVM	POSITIVE	0.437271		404	QTFMRMAWGGSYIAL	SVM	NEGATIVE	-0.0398343		404	PTDLKQFKQDAKYSH	SVM	NEGATIVE	-0.49166
405	PDATHLGPQFCKSCW	SVM	NEGATIVE	-0.672113		405	GRFVAEFKSRFFVWG	SVM	NEGATIVE	-0.580643		405	QTFMRMAWGGSYIAL	SVM	NEGATIVE	-0.0398343		405	QLMTLKDAMLQLDPN	SVM	POSITIVE	0.0954513
406	PQFCKSCWFENKGLV	SVM	POSITIVE	0.12014		406	IINEFLIDTNQLGHV	SVM	NEGATIVE	-0.148968		406	QTLELNMETLNMTMP	SVM	NEGATIVE	-0.230105		406	QYKDLCHMHTGVVVE	SVM	NEGATIVE	-0.618253
407	SLIPDATHLGPQFCK	SVM	NEGATIVE	-0.582394		407	IINEFLIDTNQLGHV	SVM	NEGATIVE	-0.148968		407	RLFDFNKQAIQRLKA	SVM	POSITIVE	0.15117		407	RRALLNMIGMSGGNQ	SVM	NEGATIVE	-0.391593
408	SLIPDATHLGPQFCK	SVM	NEGATIVE	-0.582394		408	KIREELITDVEFLLY	SVM	POSITIVE	0.0602967		408	SFYLISIFLHLVKIP	SVM	NEGATIVE	-0.802448		408	SKEIKSFLWTQSLRR	SVM	NEGATIVE	-0.341443
409	APPTGAADSIRPPPY	SVM	POSITIVE	0.191471		409	LIMNANTLMGRYTHY	SVM	NEGATIVE	-0.147783		409	STSFYLISIFLHLVK	SVM	NEGATIVE	-0.396983		409	SQLMTLKDAMLQLDP	SVM	NEGATIVE	-0.10854
410	KMPLPTKLRPSAAPT	SVM	POSITIVE	0.21134		410	LRKLYNRLKTGQLHE	SVM	NEGATIVE	-0.403985		410	TFMRMAWGGSYIALD	SVM	NEGATIVE	-0.0290132		410	SSQQLDQRRALLNMI	SVM	NEGATIVE	-0.466999
411	KMPLPTKLRPSAAPT	SVM	POSITIVE	0.21134		411	LRMVLRQKIIYSGAV	SVM	NEGATIVE	-0.553776		411	TPGGYCLTRWMLIEA	SVM	POSITIVE	0.0212511		411	SVLRAVLPRDMVFRT	SVM	POSITIVE	0.321349
412	LIPDATHLGPQFCKS	SVM	NEGATIVE	-0.77299		412	LYRLIRTLMNLVLSE	SVM	NEGATIVE	-0.283521		412	TSFYLISIFLHLVKI	SVM	NEGATIVE	-0.536546		412	TDLFATQPGLTSAVI	SVM	NEGATIVE	-0.0302023
413	LSVSNRCPICKMPLP	SVM	NEGATIVE	-0.522563		413	MFKHDLMMGYAWIDF	SVM	NEGATIVE	-0.396414		413	TSYQYLIIQNTTWED	SVM	NEGATIVE	-0.443048		413	TDLKQFKQDAKYSHG	SVM	NEGATIVE	-0.380318
414	PPTGAADSIRPPPYS	SVM	NEGATIVE	-0.0465554		414	RRKLLLIFDALILLA	SVM	POSITIVE	0.706684		414	VIEEVMNIVLIALSV	SVM	POSITIVE	0.366495		414	TKQGQVDLNDAVQAL	SVM	NEGATIVE	-0.904262
415	CKSCWFENKGLVECN	SVM	NEGATIVE	-0.182926		415	SLRILNTRRKLLLIF	SVM	NEGATIVE	-0.32526		415	VLIALSVLAVLKGLY	SVM	POSITIVE	0.455157		415	TLTSDDLLILAADLE	SVM	POSITIVE	0.195812
416	CWFENKGLVECNNHY	SVM	NEGATIVE	-0.201339		416	SVIGRFVAEFKSRFF	SVM	NEGATIVE	-0.834385		416	WGGSYIALDSGRGNW	SVM	NEGATIVE	-0.169176		416	TVVDLESDGKPQKAD	SVM	NEGATIVE	-0.151284
417	IPDATHLGPQFCKSC	SVM	NEGATIVE	-0.828588		417	WKREEHYIVLSSELR	SVM	NEGATIVE	-0.206079		417	WLVSNGSYLNETHFS	SVM	NEGATIVE	-0.0632816		417	VVRVWDVKNAELLNN	SVM	NEGATIVE	-0.635762
418	KDSPRASLIPDATHL	SVM	NEGATIVE	-0.229074		418	AYLSDYHHKDLIDKI	SVM	POSITIVE	0.270821		418	ALSVLAVLKGLYNFA	SVM	POSITIVE	0.0757941		418	YKDLCHMHTGVVVEK	SVM	NEGATIVE	-0.466418
419	KSCWFENKGLVECNN	SVM	NEGATIVE	-0.270634		419	DLVSKYLVDNERLSR	SVM	NEGATIVE	-0.267426		419	DLFVFSTSFYLISIF	SVM	NEGATIVE	-0.330931		419	ADLEKLKSKVIRTER	SVM	POSITIVE	0.326599
420	LGPQFCKSCWFENKG	SVM	NEGATIVE	-0.355552		420	EPARFNQNQLIASGL	SVM	POSITIVE	0.0264241		420	ELQTLELNMETLNMT	SVM	POSITIVE	0.344363		420	AGACMLDGGNMLETI	SVM	NEGATIVE	-0.662723
421	LIPDATHLGPQFCKS	SVM	NEGATIVE	-0.77299		421	FTPVIQDQDLEIFVR	SVM	POSITIVE	0.579477		421	FDFNKQAIQRLKAEA	SVM	NEGATIVE	-0.093411		421	DCIMFDAAVSGGLNT	SVM	NEGATIVE	-0.344656
422	PTGAADSIRPPPYSP	SVM	NEGATIVE	-0.410656		422	GRFVAEFKSRFFVWG	SVM	NEGATIVE	-0.580643		422	FDFNKQAIQRLKAEA	SVM	NEGATIVE	-0.093411		422	DDLLILAADLEKLKS	SVM	NEGATIVE	-0.243774
423	SCWFENKGLVECNNH	SVM	NEGATIVE	-0.403227		423	ILLECFVRSSPANFE	SVM	NEGATIVE	-0.315611		423	GGKISVQYNLSHSYA	SVM	NEGATIVE	-0.110003		423	DDNDLKRLRDLNQAV	SVM	NEGATIVE	-0.190597
424	VECNNHYLCLNCLTL	SVM	NEGATIVE	-0.385791		424	QFKRASPILRFLYAN	SVM	POSITIVE	0.147831		424	GGYCLTRWMLIEAEL	SVM	NEGATIVE	-0.340982		424	DFSEVSNVQRLMRKE	SVM	NEGATIVE	-0.498861
425	HLGPQFCKSCWFENK	SVM	NEGATIVE	-0.395658		425	SKIRSMLRKLYNRLK	SVM	NEGATIVE	-0.639862		425	GLVTFLLLCGRSCTT	SVM	POSITIVE	0.185646		425	DLKRLRDLNQAVNNL	SVM	NEGATIVE	-0.361201
426	KGLVECNNHYLCLNC	SVM	NEGATIVE	-0.289466		426	WYPDGYKLTGNVLIL	SVM	NEGATIVE	-0.475112		426	GSYLNETHFSDDIEQ	SVM	NEGATIVE	-0.670613		426	DNDLKRLRDLNQAVN	SVM	NEGATIVE	-0.311699
427	KQAKAPESKDSPRAS	SVM	NEGATIVE	-0.115598		427	ECFVRSSPANFEQKY	SVM	NEGATIVE	-0.466073		427	GYCLTRWMLIEAELK	SVM	NEGATIVE	-0.185039		427	DNDLKRLRDLNQAVN	SVM	NEGATIVE	-0.311699
428	PTGAADSIRPPPYSP	SVM	NEGATIVE	-0.410656		428	EDFFYSNFQAGVVPS	SVM	POSITIVE	0.0282205		428	HVIEEVMNIVLIALS	SVM	POSITIVE	0.276943		428	DQRRALLNMIGMSGG	SVM	NEGATIVE	-0.263292
429	APPTGAADSIRPPPY	SVM	POSITIVE	0.191471		429	EYFQCFKSILLIMNA	SVM	POSITIVE	0.150967		429	IFLHLVKIPTHRHIV	SVM	NEGATIVE	-0.522575		429	EIALYQPSSGCYIHF	SVM	POSITIVE	0.304832
430	ENKGLVECNNHYLCL	SVM	NEGATIVE	-0.257558		430	EYKVQQAMSNLVLGS	SVM	NEGATIVE	-0.194475		430	INDQLIMKNHLRDIM	SVM	NEGATIVE	-0.771085		430	ETIKVSPQTMDGILK	SVM	NEGATIVE	-0.706913
431	FENKGLVECNNHYLC	SVM	NEGATIVE	-0.0523726		431	FNHEYFQCFKSILLI	SVM	POSITIVE	0.171941		431	IQRLKAEAQMSIQLI	SVM	POSITIVE	0.423899		431	FISDTPGERNPYENI	SVM	NEGATIVE	-0.126843
432	NKGLVECNNHYLCLN	SVM	NEGATIVE	-0.46332		432	FQCFKSILLIMNANT	SVM	NEGATIVE	-0.0577794		432	KNLYDHALMSIISTF	SVM	NEGATIVE	-0.259172		432	FSEVSNVQRLMRKER	SVM	NEGATIVE	-0.377476
433	PPTGAADSIRPPPYS	SVM	NEGATIVE	-0.0465554		433	HEYFQCFKSILLIMN	SVM	POSITIVE	0.10116		433	LAVLKGLYNFATCGL	SVM	POSITIVE	0.427192		433	GACMLDGGNMLETIK	SVM	NEGATIVE	-0.669412
434	PPTGAADSIRPPPYS	SVM	NEGATIVE	-0.0465554		434	KHILPFMSDLASTKM	SVM	NEGATIVE	-0.246835		434	LPKCWLVSNGSYLNE	SVM	NEGATIVE	-0.21995		434	GLDFSEVSNVQRLMR	SVM	NEGATIVE	-0.191234
435	PTGAADSIRPPPYSP	SVM	NEGATIVE	-0.410656		435	NEFLIDTNQLGHVTP	SVM	NEGATIVE	-0.478635		435	LRLFDFNKQAIQRLK	SVM	NEGATIVE	-0.158696		435	GLNTSVLRAVLPRDM	SVM	NEGATIVE	-0.0341988
436	WFENKGLVECNNHYL	SVM	NEGATIVE	-0.280134		436	NHEYFQCFKSILLIM	SVM	POSITIVE	0.197051		436	LVDLFVFSTSFYLIS	SVM	NEGATIVE	-0.2598		436	GNLSSQQLDQRRALL	SVM	NEGATIVE	-0.531424
437	GPQFCKSCWFENKGL	SVM	NEGATIVE	-0.0915444		437	RFRVKSQDASFKESF	SVM	NEGATIVE	-0.0146775		437	LVTFLLLCGRSCTTS	SVM	NEGATIVE	-0.192124		437	IALYQPSSGCYIHFF	SVM	POSITIVE	0.211086
438	HLGPQFCKSCWFENK	SVM	NEGATIVE	-0.395658		438	RLIEDYFEAISLQLS	SVM	POSITIVE	0.00888261		438	NDQLIMKNHLRDIMG	SVM	NEGATIVE	-0.628426		438	ICLSGDGWPYIASRT	SVM	NEGATIVE	-0.795578
439	KLRPSAAPTAPPTGA	SVM	POSITIVE	0.653009		439	TRLIEDYFEAISLQL	SVM	NEGATIVE	-0.0951774		439	NETGLELTLTNTSII	SVM	NEGATIVE	-0.559944		439	KAGACMLDGGNMLET	SVM	NEGATIVE	-0.573245
440	LGPQFCKSCWFENKG	SVM	NEGATIVE	-0.355552		440	TRRKLLLIFDALILL	SVM	POSITIVE	0.394102		440	NGGKISVQYNLSHSY	SVM	NEGATIVE	-0.300328		440	KDLCHMHTGVVVEKK	SVM	NEGATIVE	-0.517776
441	PTGAADSIRPPPYSP	SVM	NEGATIVE	-0.410656		441	TVRFRVKSQDASFKE	SVM	POSITIVE	0.14244		441	NGVLQTFMRMAWGGS	SVM	POSITIVE	0.117489		441	KLKSKVIRTERPLSA	SVM	POSITIVE	0.503837
442	SKDSPRASLIPDATH	SVM	NEGATIVE	-0.235371		442	VRFRVKSQDASFKES	SVM	POSITIVE	0.0979684		442	QEVPHVIEEVMNIVL	SVM	POSITIVE	0.179373		442	LAADLEKLKSKVIRT	SVM	POSITIVE	0.260212
443	SNRCPICKMPLPTKL	SVM	NEGATIVE	-0.430656		443	YFNHEYFQCFKSILL	SVM	POSITIVE	0.177559		443	QMSIQLINKAVNALI	SVM	POSITIVE	0.259014		443	LDFSEVSNVQRLMRK	SVM	NEGATIVE	-0.295855
444	AKAPESKDSPRASLI	SVM	POSITIVE	0.0317002		444	YIVLSSELRLSHSRT	SVM	NEGATIVE	-0.195249		444	QYLIIQNTTWEDHCQ	SVM	NEGATIVE	-0.406999		444	LKRLRDLNQAVNNLV	SVM	NEGATIVE	-0.317172
445	AKAPESKDSPRASLI	SVM	POSITIVE	0.0317002		445	ARFNQNQLIASGLVD	SVM	NEGATIVE	-0.0399054		445	SFYLISIFLHLVKIP	SVM	NEGATIVE	-0.802448		445	LLNNQFGTMPSLTLA	SVM	NEGATIVE	-0.513648
446	APESKDSPRASLIPD	SVM	NEGATIVE	-0.0841882		446	DVKGIKLLTNSNGIQ	SVM	NEGATIVE	-0.243942		446	SIFLHLVKIPTHRHI	SVM	NEGATIVE	-0.448297		446	LMDCIMFDAAVSGGL	SVM	NEGATIVE	-0.525527
447	GPQFCKSCWFENKGL	SVM	NEGATIVE	-0.0915444		447	EDIACVKDLVSKYLV	SVM	NEGATIVE	-0.404747		447	SLPKCWLVSNGSYLN	SVM	NEGATIVE	-0.121841		447	LTSAVIDALPRNMVI	SVM	NEGATIVE	-0.277355
448	IPDATHLGPQFCKSC	SVM	NEGATIVE	-0.828588		448	FRVKSQDASFKESFA	SVM	POSITIVE	0.337079		448	VDLFVFSTSFYLISI	SVM	NEGATIVE	-0.202137		448	LTYSQLMTLKDAMLQ	SVM	NEGATIVE	-0.345668
449	KAPESKDSPRASLIP	SVM	NEGATIVE	-0.335821		449	HIIHSLRRLYPSVFE	SVM	NEGATIVE	-0.101795		449	VLQTFMRMAWGGSYI	SVM	POSITIVE	0.0830081		449	LVELKSTQQKSILRV	SVM	POSITIVE	0.16245
450	KDSPRASLIPDATHL	SVM	NEGATIVE	-0.229074		450	ILVLILAHPSKRSQK	SVM	POSITIVE	0.395471		450	YCLTRWMLIEAELKC	SVM	POSITIVE	0.152667		450	MDCIMFDAAVSGGLN	SVM	NEGATIVE	-0.544949
451	LIPDATHLGPQFCKS	SVM	NEGATIVE	-0.77299		451	LILAHPSKRSQKLLQ	SVM	POSITIVE	0.182095		451	AIQRLKAEAQMSIQL	SVM	POSITIVE	0.219066		451	MDCIMFDAAVSGGLN	SVM	NEGATIVE	-0.544949
452	LRPSAAPTAPPTGAA	SVM	POSITIVE	0.798062		452	LLLIFDALILLASKH	SVM	POSITIVE	0.479222		452	ALSVLAVLKGLYNFA	SVM	POSITIVE	0.0757941		452	MDGILKSILKVKKAL	SVM	POSITIVE	0.431571
453	MGNKQAKAPESKDSP	SVM	NEGATIVE	-0.956844		453	LRQKIIYSGAVNLDD	SVM	NEGATIVE	-0.564785		453	ANGVLQTFMRMAWGG	SVM	NEGATIVE	-0.136506		453	MTLKDAMLQLDPNAK	SVM	NEGATIVE	-0.00077299
454	NRCPICKMPLPTKLR	SVM	NEGATIVE	-0.264074		454	PCDYFPLKPTASKLL	SVM	NEGATIVE	-0.631999		454	DCIMTSYQYLIIQNT	SVM	NEGATIVE	-0.44882		454	NDLKRLRDLNQAVNN	SVM	NEGATIVE	-0.403418
455	PQFCKSCWFENKGLV	SVM	POSITIVE	0.12014		455	RKLLLIFDALILLAS	SVM	POSITIVE	0.819171		455	DEEFCDMLRLFDFNK	SVM	NEGATIVE	-0.860112		455	NLVELKSTQQKSILR	SVM	NEGATIVE	-0.000669722
456	APPTGAADSIRPPPY	SVM	POSITIVE	0.191471		456	RLIRTLMNLVLSEDV	SVM	POSITIVE	0.0189163		456	GGKISVQYNLSHSYA	SVM	NEGATIVE	-0.110003		456	RDGVVRVWDVKNAEL	SVM	NEGATIVE	-0.936615
457	MGNKQAKAPESKDSP	SVM	NEGATIVE	-0.956844		457	RQKIIYSGAVNLDDE	SVM	NEGATIVE	-0.723792		457	GGKISVQYNLSHSYA	SVM	NEGATIVE	-0.110003		457	SDLDRLTQSHPILNM	SVM	NEGATIVE	-0.308745
458	SKDSPRASLIPDATH	SVM	NEGATIVE	-0.235371		458	SKIRSMLRKLYNRLK	SVM	NEGATIVE	-0.639862		458	GGSYIALDSGRGNWD	SVM	NEGATIVE	-0.234554		458	SGYNFSLGAAVKAGA	SVM	POSITIVE	0.467528
459	AKAPESKDSPRASLI	SVM	POSITIVE	0.0317002		459	VDNWVEFKGYALCYS	SVM	NEGATIVE	-0.386755		459	GKISVQYNLSHSYAG	SVM	NEGATIVE	-0.316522		459	TLKDAMLQLDPNAKT	SVM	NEGATIVE	-0.0781566
460	ATHLGPQFCKSCWFE	SVM	NEGATIVE	-0.587189		460	VLRQKIIYSGAVNLD	SVM	NEGATIVE	-0.532882		460	GVLQTFMRMAWGGSY	SVM	POSITIVE	0.371211		460	TSDDLLILAADLEKL	SVM	NEGATIVE	-0.203593
461	ATHLGPQFCKSCWFE	SVM	NEGATIVE	-0.587189		461	YIRLIKGELSNHMVE	SVM	NEGATIVE	-0.167534		461	GYLGLLSQRTRDIYI	SVM	POSITIVE	0.959828		461	TYSQLMTLKDAMLQL	SVM	NEGATIVE	-0.0476609
462	ATHLGPQFCKSCWFE	SVM	NEGATIVE	-0.587189		462	ADLDEILLDGGASDY	SVM	NEGATIVE	-0.30408		462	GYLGLLSQRTRDIYI	SVM	POSITIVE	0.959828		462	VLRAVLPRDMVFRTS	SVM	POSITIVE	0.133493
463	CWFENKGLVECNNHY	SVM	NEGATIVE	-0.201339		463	DFNKLTALAVSQLTE	SVM	NEGATIVE	-0.0924248		463	HDEEFCDMLRLFDFN	SVM	NEGATIVE	-1.05551		463	VTDLFATQPGLTSAV	SVM	NEGATIVE	-0.180387
464	ESKDSPRASLIPDAT	SVM	NEGATIVE	-0.0680118		464	DMMIDRLGLRMQWSG	SVM	POSITIVE	0.0831559		464	IALSVLAVLKGLYNF	SVM	POSITIVE	0.308979		464	YSHGIDVTDLFATQP	SVM	NEGATIVE	-0.842624
465	KAPESKDSPRASLIP	SVM	NEGATIVE	-0.335821		465	ELEGQLNNIRSLTKM	SVM	NEGATIVE	-0.506093		465	IEEVMNIVLIALSVL	SVM	NEGATIVE	-0.0134124		465	YSQLMTLKDAMLQLD	SVM	NEGATIVE	-0.0566595
466	KAPESKDSPRASLIP	SVM	NEGATIVE	-0.335821		466	FLVQTEPRMLLMEGL	SVM	POSITIVE	0.263636		466	IFLHLVKIPTHRHIV	SVM	NEGATIVE	-0.522575		466	ALMDCIMFDAAVSGG	SVM	NEGATIVE	-0.463063
467	QFCKSCWFENKGLVE	SVM	POSITIVE	0.126096		467	HILPFMSDLASTKMK	SVM	NEGATIVE	-0.0964447		467	ISIFLHLVKIPTHRH	SVM	NEGATIVE	-0.530946		467	ALMDCIMFDAAVSGG	SVM	NEGATIVE	-0.463063
468	RCPICKMPLPTKLRP	SVM	NEGATIVE	-0.332989		468	IEDYFEAISLQLSGS	SVM	NEGATIVE	-0.195293		468	IVLIALSVLAVLKGL	SVM	POSITIVE	0.404693		468	ASKEIKSFLWTQSLR	SVM	POSITIVE	0.00182818
469	TAPPTGAADSIRPPP	SVM	POSITIVE	0.077813		469	IEEEYQVFRNRLRKG	SVM	POSITIVE	0.0587132		469	IYISRRLLGTFTWTL	SVM	POSITIVE	0.399508		469	ASKEIKSFLWTQSLR	SVM	POSITIVE	0.00182818
470	THLGPQFCKSCWFEN	SVM	NEGATIVE	-0.466427		470	ILNYDFNKLTALAVS	SVM	NEGATIVE	-0.335908		470	KHDEEFCDMLRLFDF	SVM	NEGATIVE	-0.997177		470	CIMFDAAVSGGLNTS	SVM	NEGATIVE	-0.531726
471	THLGPQFCKSCWFEN	SVM	NEGATIVE	-0.466427		471	KLLTNSNGIQYWQVP	SVM	NEGATIVE	-0.848829		471	LFDFNKQAIQRLKAE	SVM	NEGATIVE	-0.270055		471	DRLTQSHPILNMIDT	SVM	NEGATIVE	-0.23496
472	APESKDSPRASLIPD	SVM	NEGATIVE	-0.0841882		472	LEGQLNNIRSLTKMI	SVM	NEGATIVE	-0.394384		472	LFDFNKQAIQRLKAE	SVM	NEGATIVE	-0.270055		472	DRLTQSHPILNMIDT	SVM	NEGATIVE	-0.23496
473	APESKDSPRASLIPD	SVM	NEGATIVE	-0.0841882		473	LIEDYFEAISLQLSG	SVM	NEGATIVE	-0.232913		473	LINKAVNALINDQLI	SVM	POSITIVE	0.590799		473	EIKSFLWTQSLRREL	SVM	NEGATIVE	-0.218192
474	CPICKMPLPTKLRPS	SVM	NEGATIVE	-0.0147389		474	MMIDRLGLRMQWSGV	SVM	POSITIVE	0.38246		474	LLSQRTRDIYISRRL	SVM	POSITIVE	0.459136		474	EIKSFLWTQSLRREL	SVM	NEGATIVE	-0.218192
475	DATHLGPQFCKSCWF	SVM	NEGATIVE	-0.84786		475	NELEGQLNNIRSLTK	SVM	NEGATIVE	-0.316348		475	LQTFMRMAWGGSYIA	SVM	POSITIVE	0.073763		475	ENTVVDLESDGKPQK	SVM	NEGATIVE	-0.0805257
476	DATHLGPQFCKSCWF	SVM	NEGATIVE	-0.84786		476	QIEEEYQVFRNRLRK	SVM	NEGATIVE	-0.0773816		476	LQTFMRMAWGGSYIA	SVM	POSITIVE	0.073763		476	GQVDLNDAVQALTDL	SVM	NEGATIVE	-0.269627
477	IPDATHLGPQFCKSC	SVM	NEGATIVE	-0.828588		477	RVGLNHIIHSLRRLY	SVM	POSITIVE	0.0257196		477	LSQRTRDIYISRRLL	SVM	POSITIVE	0.459136		477	HGLDFSEVSNVQRLM	SVM	NEGATIVE	-0.119073
478	IPDATHLGPQFCKSC	SVM	NEGATIVE	-0.828588		478	TEDFFYSNFQAGVVP	SVM	NEGATIVE	-0.251713		478	LTNTSIINHKFCNLS	SVM	NEGATIVE	-0.926083		478	IKSFLWTQSLRRELS	SVM	NEGATIVE	-0.250109
479	KDSPRASLIPDATHL	SVM	NEGATIVE	-0.229074		479	VTPVEIVVDMERLQF	SVM	NEGATIVE	-0.78998		479	LYKGVYELQTLELNM	SVM	POSITIVE	0.188585		479	IKSFLWTQSLRRELS	SVM	NEGATIVE	-0.250109
480	KLRPSAAPTAPPTGA	SVM	POSITIVE	0.653009		480	YFNHEYFQCFKSILL	SVM	POSITIVE	0.177559		480	MTSYQYLIIQNTTWE	SVM	NEGATIVE	-0.370392		480	ILNMIDTKKSSLNIS	SVM	NEGATIVE	-0.399926
481	LRPSAAPTAPPTGAA	SVM	POSITIVE	0.798062		481	YIVLSSELRLSHSRT	SVM	NEGATIVE	-0.195249		481	NEKHDEEFCDMLRLF	SVM	NEGATIVE	-0.76278		481	KEIKSFLWTQSLRRE	SVM	NEGATIVE	-0.281051
482	LRPSAAPTAPPTGAA	SVM	POSITIVE	0.798062		482	CDYFPLKPTASKLLE	SVM	NEGATIVE	-0.637718		482	NGGKISVQYNLSHSY	SVM	NEGATIVE	-0.300328		482	KEIKSFLWTQSLRRE	SVM	NEGATIVE	-0.281051
483	PDATHLGPQFCKSCW	SVM	NEGATIVE	-0.672113		483	CFVRSSPANFEQKYI	SVM	NEGATIVE	-0.438188		483	NGGKISVQYNLSHSY	SVM	NEGATIVE	-0.300328		483	KQFKQDAKYSHGIDV	SVM	NEGATIVE	-0.355455
484	PDATHLGPQFCKSCW	SVM	NEGATIVE	-0.672113		484	DIACVKDLVSKYLVD	SVM	NEGATIVE	-0.485155		484	PGGYCLTRWMLIEAE	SVM	NEGATIVE	-0.0939681		484	KSILRVGTLTSDDLL	SVM	NEGATIVE	-0.143225
485	PDATHLGPQFCKSCW	SVM	NEGATIVE	-0.672113		485	DVEFLLYRLIRTLMN	SVM	POSITIVE	0.595766		485	PKCWLVSNGSYLNET	SVM	NEGATIVE	-0.372568		485	KVIRTERPLSAGVYM	SVM	POSITIVE	0.604511
486	PESKDSPRASLIPDA	SVM	NEGATIVE	-0.350241		486	EDYFEAISLQLSGSC	SVM	NEGATIVE	-0.178045		486	QLIMKNHLRDIMGIP	SVM	NEGATIVE	-0.695272		486	LGMFISDTPGERNPY	SVM	NEGATIVE	-0.358641
487	PICKMPLPTKLRPSA	SVM	POSITIVE	0.235908		487	EEEYQVFRNRLRKGE	SVM	POSITIVE	0.497003		487	QTFMRMAWGGSYIAL	SVM	NEGATIVE	-0.0398343		487	KSTQQKSILRVGTL	SVM	POSITIVE	0.0672004
488	QAKAPESKDSPRASL	SVM	NEGATIVE	-0.173566		488	EFENAILSMKLNVSL	SVM	NEGATIVE	-0.483301		488	SCTKNNSHHYIMVGN	SVM	NEGATIVE	-0.92222		488	LMDCIMFDAAVSGGL	SVM	NEGATIVE	-0.525527
489	QAKAPESKDSPRASL	SVM	NEGATIVE	-0.173566		489	EFLLYRLIRTLMNLV	SVM	POSITIVE	0.2282		489	SIQLINKAVNALIND	SVM	POSITIVE	0.220759		489	LVELKSTQQKSILRV	SVM	POSITIVE	0.16245
490	SVSNRCPICKMPLPT	SVM	NEGATIVE	-0.402745		490	EIEGQFLKVDKSQLL	SVM	NEGATIVE	-0.448637		490	SQRTRDIYISRRLLG	SVM	POSITIVE	0.999287		490	MDGILKSILKVKKAL	SVM	POSITIVE	0.431571
491	AKAPESKDSPRASLI	SVM	POSITIVE	0.0317002		491	FYADPKRYFPAIFSA	SVM	NEGATIVE	-0.352005		491	SVQYNLSHSYAGDAA	SVM	NEGATIVE	-0.475019		491	NLVELKSTQQKSILR	SVM	NEGATIVE	-0.000669722
492	AKAPESKDSPRASLI	SVM	POSITIVE	0.0317002		492	GSRILNYDFNKLTAL	SVM	NEGATIVE	-0.318689		492	SYAGDAANHCGTVAN	SVM	NEGATIVE	-0.376107		492	NNQFGTMPSLTLACL	SVM	NEGATIVE	-0.91416
493	FCKSCWFENKGLVEC	SVM	POSITIVE	0.197047		493	GYKLTGNVLILLECF	SVM	NEGATIVE	-0.646905		493	TFMRMAWGGSYIALD	SVM	NEGATIVE	-0.0290132		493	PQTMDGILKSILKVK	SVM	POSITIVE	0.0180815
494	KAPESKDSPRASLIP	SVM	NEGATIVE	-0.335821		494	ILPFMSDLASTKMKW	SVM	NEGATIVE	-0.36033		494	TLTNTSIINHKFCNL	SVM	NEGATIVE	-0.743307		494	PRDMVFRTSTPRVVL	SVM	POSITIVE	0.0467138
495	MGNKQAKAPESKDSP	SVM	NEGATIVE	-0.956844		495	ITDVEFLLYRLIRTL	SVM	POSITIVE	0.688681		495	TMPLSCTKNNSHHYI	SVM	NEGATIVE	-0.834915		495	QKSILRVGTLTSDDL	SVM	NEGATIVE	-0.355501
496	PPTGAADSIRPPPYS	SVM	NEGATIVE	-0.0465554		496	KSLRILNTRRKLLLI	SVM	POSITIVE	0.127481		496	TNTSIINHKFCNLSD	SVM	NEGATIVE	-0.674772		496	QLDQRRALLNMIGMS	SVM	NEGATIVE	-0.371258
497	PTAPPTGAADSIRPP	SVM	POSITIVE	0.426982		497	KVKSLRILNTRRKLL	SVM	NEGATIVE	-0.572562		497	VGLVTFLLLCGRSCT	SVM	POSITIVE	0.344761		497	QRRALLNMIGMSGGN	SVM	NEGATIVE	-0.180999
498	SCWFENKGLVECNNH	SVM	NEGATIVE	-0.403227		498	LITDVEFLLYRLIRT	SVM	POSITIVE	0.658702		498	VIEEVMNIVLIALSV	SVM	POSITIVE	0.366495		498	QSLRRELSGYCSNIK	SVM	NEGATIVE	-0.665045
499	VSNRCPICKMPLPTK	SVM	NEGATIVE	-0.48121		499	LVQTEPRMLLMEGLK	SVM	POSITIVE	0.168699		499	VLIALSVLAVLKGLY	SVM	POSITIVE	0.455157		499	RRALLNMIGMSGGNQ	SVM	NEGATIVE	-0.391593
500	DATHLGPQFCKSCWF	SVM	NEGATIVE	-0.84786		500	MILVLILAHPSKRSQ	SVM	POSITIVE	0.327016		500	VLIALSVLAVLKGLY	SVM	POSITIVE	0.455157		500	SASKEIKSFLWTQSL	SVM	NEGATIVE	-0.338481
501	ICKMPLPTKLRPSAA	SVM	POSITIVE	0.0156934		501	MLLMEGLKLLSLCIE	SVM	NEGATIVE	-0.176406		501	VQYNLSHSYAGDAAN	SVM	NEGATIVE	-0.581945		501	SKEIKSFLWTQSLRR	SVM	NEGATIVE	-0.341443
502	IPDATHLGPQFCKSC	SVM	NEGATIVE	-0.828588		502	NEFLIDTNQLGHVTP	SVM	NEGATIVE	-0.478635		502	VSNGSYLNETHFSDD	SVM	NEGATIVE	-0.158834		502	SLNISGYNFSLGAAV	SVM	POSITIVE	0.777991
503	KAPESKDSPRASLIP	SVM	NEGATIVE	-0.335821		503	NSYDLIMDFDVSGVV	SVM	NEGATIVE	-0.0903314		503	WDCIMTSYQYLIIQN	SVM	NEGATIVE	-0.601372		503	TIKVSPQTMDGILKS	SVM	NEGATIVE	-0.530241
504	KQAKAPESKDSPRAS	SVM	NEGATIVE	-0.115598		504	RILNYDFNKLTALAV	SVM	NEGATIVE	-0.197932		504	YIMVGNETGLELTLT	SVM	NEGATIVE	-0.328137		504	TMDGILKSILKVKKA	SVM	POSITIVE	0.393355
505	PPTGAADSIRPPPYS	SVM	NEGATIVE	-0.0465554		505	SRILNYDFNKLTALA	SVM	NEGATIVE	-0.325949		505	YLGLLSQRTRDIYIS	SVM	POSITIVE	1.17386		505	VELKSTQQKSILRVG	SVM	POSITIVE	0.101921
506	PPTGAADSIRPPPYS	SVM	NEGATIVE	-0.0465554		506	TDVEFLLYRLIRTLM	SVM	POSITIVE	0.684052		506	AHKKNLYDHALMSII	SVM	NEGATIVE	-0.0853166
507	PTAPPTGAADSIRPP	SVM	POSITIVE	0.426982		507	TNRFKFILNVSYMCH	SVM	NEGATIVE	-0.47583		507	AHKKNLYDHALMSII	SVM	NEGATIVE	-0.0853166
508	PTGAADSIRPPPYSP	SVM	NEGATIVE	-0.410656		508	VEFLLYRLIRTLMNL	SVM	POSITIVE	0.440494		508	ALINDQLIMKNHLRD	SVM	NEGATIVE	-0.267129
509	QAKAPESKDSPRASL	SVM	NEGATIVE	-0.173566		509	YKLTGNVLILLECFV	SVM	NEGATIVE	-0.165476		509	ETHFSDDIEQQADNM	SVM	NEGATIVE	-0.469457
510	APESKDSPRASLIPD	SVM	NEGATIVE	-0.0841882		510	AFQSSIASGFVGLCR	SVM	POSITIVE	0.305478		510	FHLSIPNFNQYEAMS	SVM	NEGATIVE	-0.8697
511	APTAPPTGAADSIRP	SVM	POSITIVE	0.583438		511	DFFYSNFQAGVVPSH	SVM	NEGATIVE	-0.117739		511	FMRMAWGGSYIALDS	SVM	POSITIVE	0.147805
512	APTAPPTGAADSIRP	SVM	POSITIVE	0.583438		512	DNWVEFKGYALCYSK	SVM	NEGATIVE	-0.401706		512	FSTSFYLISIFLHLV	SVM	NEGATIVE	-0.324059
513	APTAPPTGAADSIRP	SVM	POSITIVE	0.583438		513	EAVDNWVEFKGYALC	SVM	POSITIVE	0.00498179		513	FSTSFYLISIFLHLV	SVM	NEGATIVE	-0.324059
514	CKSCWFENKGLVECN	SVM	NEGATIVE	-0.182926		514	GKVMVQSSGGKLRLK	SVM	NEGATIVE	-0.11763		514	FYLISIFLHLVKIPT	SVM	NEGATIVE	-0.627228
515	ESKDSPRASLIPDAT	SVM	NEGATIVE	-0.0680118		515	IEPARFNQNQLIASG	SVM	NEGATIVE	-0.253849		515	GGSYIALDSGRGNWD	SVM	NEGATIVE	-0.234554
516	GNKQAKAPESKDSPR	SVM	NEGATIVE	-0.547019		516	IINEFLIDTNQLGHV	SVM	NEGATIVE	-0.148968		516	GGYCLTRWMLIEAEL	SVM	NEGATIVE	-0.340982
517	GNKQAKAPESKDSPR	SVM	NEGATIVE	-0.547019		517	INEFLIDTNQLGHVT	SVM	NEGATIVE	-0.329949		517	HKKNLYDHALMSIIS	SVM	NEGATIVE	-0.0163092
518	IPDATHLGPQFCKSC	SVM	NEGATIVE	-0.828588		518	KSQLLNELNNLYADK	SVM	NEGATIVE	-0.256764		518	IQLINKAVNALINDQ	SVM	POSITIVE	0.0554364
519	KMPLPTKLRPSAAPT	SVM	POSITIVE	0.21134		519	LPFMSDLASTKMKWS	SVM	NEGATIVE	-0.513847		519	ISIFLHLVKIPTHRH	SVM	NEGATIVE	-0.530946
520	KQAKAPESKDSPRAS	SVM	NEGATIVE	-0.115598		520	NKFYIRLIKGELSNH	SVM	NEGATIVE	-0.291642		520	ISRRLLGTFTWTLSD	SVM	POSITIVE	0.214222
521	NKQAKAPESKDSPRA	SVM	NEGATIVE	-0.39042		521	QSLTELLQRDPEEFR	SVM	NEGATIVE	-0.117512		521	ISVQYNLSHSYAGDA	SVM	NEGATIVE	-0.278121
522	NKQAKAPESKDSPRA	SVM	NEGATIVE	-0.39042		522	RGKVMVQSSGGKLRL	SVM	NEGATIVE	-0.0768187		522	IVTFFQEVPHVIEEV	SVM	POSITIVE	0.148031
523	PESKDSPRASLIPDA	SVM	NEGATIVE	-0.350241		523	TEIINEFLIDTNQLG	SVM	NEGATIVE	-0.0279399		523	IVTFFQEVPHVIEEV	SVM	POSITIVE	0.148031
524	PSAAPTAPPTGAADS	SVM	POSITIVE	0.539893		524	TSGRLSGVESLNVLM	SVM	NEGATIVE	-0.0718846		524	KISVQYNLSHSYAGD	SVM	NEGATIVE	-0.437647
525	PTAPPTGAADSIRPP	SVM	POSITIVE	0.426982		525	VSNKFYIRLIKGELS	SVM	NEGATIVE	-0.435318		525	KKNLYDHALMSIIST	SVM	POSITIVE	0.0514113
526	PTGAADSIRPPPYSP	SVM	NEGATIVE	-0.410656								526	KKNLYDHALMSIIST	SVM	POSITIVE	0.0514113
527	QAKAPESKDSPRASL	SVM	NEGATIVE	-0.173566								527	LGLLSQRTRDIYISR	SVM	POSITIVE	1.20296
528	QAKAPESKDSPRASL	SVM	NEGATIVE	-0.173566								528	LHLVKIPTHRHIVGK	SVM	NEGATIVE	-0.133916
529	RPSAAPTAPPTGAAD	SVM	POSITIVE	0.842192								529	LISIFLHLVKIPTHR	SVM	NEGATIVE	-0.258555
530	SKDSPRASLIPDATH	SVM	NEGATIVE	-0.235371								530	LNETHFSDDIEQQAD	SVM	NEGATIVE	-0.626236
531	SKDSPRASLIPDATH	SVM	NEGATIVE	-0.235371								531	LPKCWLVSNGSYLNE	SVM	NEGATIVE	-0.21995
532	TAPPTGAADSIRPPP	SVM	POSITIVE	0.077813								532	LSQRTRDIYISRRLL	SVM	POSITIVE	0.459136
533	AAPTAPPTGAADSIR	SVM	POSITIVE	0.685491								533	LVGLVTFLLLCGRSC	SVM	POSITIVE	0.764652
534	APESKDSPRASLIPD	SVM	NEGATIVE	-0.0841882								534	LVSNGSYLNETHFSD	SVM	NEGATIVE	-0.272931
535	APPTGAADSIRPPPY	SVM	POSITIVE	0.191471								535	MSIQLINKAVNALIN	SVM	POSITIVE	0.103848
536	APPTGAADSIRPPPY	SVM	POSITIVE	0.191471								536	NETHFSDDIEQQADN	SVM	NEGATIVE	-0.409693
537	APTAPPTGAADSIRP	SVM	POSITIVE	0.583438								537	NNSHHYIMVGNETGL	SVM	NEGATIVE	-0.642671
538	CKMPLPTKLRPSAAP	SVM	NEGATIVE	-0.232028								538	PGGYCLTRWMLIEAE	SVM	NEGATIVE	-0.0939681
539	GNKQAKAPESKDSPR	SVM	NEGATIVE	-0.547019								539	PHVIEEVMNIVLIAL	SVM	POSITIVE	0.301877
540	KQAKAPESKDSPRAS	SVM	NEGATIVE	-0.115598								540	QMSIQLINKAVNALI	SVM	POSITIVE	0.259014
541	MGNKQAKAPESKDSP	SVM	NEGATIVE	-0.956844								541	SFYLISIFLHLVKIP	SVM	NEGATIVE	-0.802448
542	MGNKQAKAPESKDSP	SVM	NEGATIVE	-0.956844								542	SIQLINKAVNALIND	SVM	POSITIVE	0.220759
543	MGNKQAKAPESKDSP	SVM	NEGATIVE	-0.956844								543	STSFYLISIFLHLVK	SVM	NEGATIVE	-0.396983
544	NKQAKAPESKDSPRA	SVM	NEGATIVE	-0.39042								544	TFMRMAWGGSYIALD	SVM	NEGATIVE	-0.0290132
545	NKQAKAPESKDSPRA	SVM	NEGATIVE	-0.39042								545	THFSDDIEQQADNMI	SVM	NEGATIVE	-0.0477054
546	PDATHLGPQFCKSCW	SVM	NEGATIVE	-0.672113								546	TPGGYCLTRWMLIEA	SVM	POSITIVE	0.0212511
547	PDATHLGPQFCKSCW	SVM	NEGATIVE	-0.672113								547	TSFYLISIFLHLVKI	SVM	NEGATIVE	-0.536546
548	PESKDSPRASLIPDA	SVM	NEGATIVE	-0.350241								548	VANGVLQTFMRMAWG	SVM	NEGATIVE	-0.0826769
549	PESKDSPRASLIPDA	SVM	NEGATIVE	-0.350241								549	VFSTSFYLISIFLHL	SVM	NEGATIVE	-0.310531
550	PSAAPTAPPTGAADS	SVM	POSITIVE	0.539893								550	VGLVTFLLLCGRSCT	SVM	POSITIVE	0.344761
551	RPSAAPTAPPTGAAD	SVM	POSITIVE	0.842192								551	VYELQTLELNMETLN	SVM	POSITIVE	0.486163
552	SAAPTAPPTGAADSI	SVM	POSITIVE	0.463359								552	WGGSYIALDSGRGNW	SVM	NEGATIVE	-0.169176
553	SAAPTAPPTGAADSI	SVM	POSITIVE	0.463359								553	WYLNHTTTGRTSLPK	SVM	NEGATIVE	-0.11391
554	TAPPTGAADSIRPPP	SVM	POSITIVE	0.077813								554	YCLTRWMLIEAELKC	SVM	POSITIVE	0.152667
555	AAPTAPPTGAADSIR	SVM	POSITIVE	0.685491								555	YLISIFLHLVKIPTH	SVM	NEGATIVE	-0.571317
556	AAPTAPPTGAADSIR	SVM	POSITIVE	0.685491								556	YLNETHFSDDIEQQA	SVM	NEGATIVE	-0.794895
557	AAPTAPPTGAADSIR	SVM	POSITIVE	0.685491
558	APPTGAADSIRPPPY	SVM	POSITIVE	0.191471
559	ESKDSPRASLIPDAT	SVM	NEGATIVE	-0.0680118
560	KQAKAPESKDSPRAS	SVM	NEGATIVE	-0.115598
561	KQAKAPESKDSPRAS	SVM	NEGATIVE	-0.115598
562	KSCWFENKGLVECNN	SVM	NEGATIVE	-0.270634
563	PSAAPTAPPTGAADS	SVM	POSITIVE	0.539893
564	RPSAAPTAPPTGAAD	SVM	POSITIVE	0.842192
565	APTAPPTGAADSIRP	SVM	POSITIVE	0.583438
566	ESKDSPRASLIPDAT	SVM	NEGATIVE	-0.0680118
567	GNKQAKAPESKDSPR	SVM	NEGATIVE	-0.547019
568	GNKQAKAPESKDSPR	SVM	NEGATIVE	-0.547019
569	NKQAKAPESKDSPRA	SVM	NEGATIVE	-0.39042
570	NKQAKAPESKDSPRA	SVM	NEGATIVE	-0.39042
571	PSAAPTAPPTGAADS	SVM	POSITIVE	0.539893
572	PTAPPTGAADSIRPP	SVM	POSITIVE	0.426982
573	PTAPPTGAADSIRPP	SVM	POSITIVE	0.426982
574	RPSAAPTAPPTGAAD	SVM	POSITIVE	0.842192
575	RPSAAPTAPPTGAAD	SVM	POSITIVE	0.842192
576	SAAPTAPPTGAADSI	SVM	POSITIVE	0.463359
577	TAPPTGAADSIRPPP	SVM	POSITIVE	0.077813
578	TAPPTGAADSIRPPP	SVM	POSITIVE	0.077813
579	AAPTAPPTGAADSIR	SVM	POSITIVE	0.685491
580	AAPTAPPTGAADSIR	SVM	POSITIVE	0.685491
581	AAPTAPPTGAADSIR	SVM	POSITIVE	0.685491
582	APTAPPTGAADSIRP	SVM	POSITIVE	0.583438
583	APTAPPTGAADSIRP	SVM	POSITIVE	0.583438
584	GNKQAKAPESKDSPR	SVM	NEGATIVE	-0.547019
585	PSAAPTAPPTGAADS	SVM	POSITIVE	0.539893
586	PSAAPTAPPTGAADS	SVM	POSITIVE	0.539893
587	PSAAPTAPPTGAADS	SVM	POSITIVE	0.539893
588	PTAPPTGAADSIRPP	SVM	POSITIVE	0.426982
589	RPSAAPTAPPTGAAD	SVM	POSITIVE	0.842192
590	RPSAAPTAPPTGAAD	SVM	POSITIVE	0.842192
591	SAAPTAPPTGAADSI	SVM	POSITIVE	0.463359
592	SAAPTAPPTGAADSI	SVM	POSITIVE	0.463359
593	SAAPTAPPTGAADSI	SVM	POSITIVE	0.463359
594	SAAPTAPPTGAADSI	SVM	POSITIVE	0.463359
595	TAPPTGAADSIRPPP	SVM	POSITIVE	0.10195
CHAPV
Protein 1						Protein 2						Protein 3						Protein 4
Serial No	Sequence	Method	Result	Score		Serial No	Sequence	Method	Result	Score		Serial No	Sequence	Method	Result	Score		Serial No	Sequence	Method	Result	Score
1	LHLMMANAGHAVKLR	SVM	NEGATIVE	-0.461604		1	GLRYFIMAYANQAHH	SVM	POSITIVE	0.342931		1	EIPSFRWTQSLRREL	SVM	POSITIVE	0.249914		1	RQYQSNSSQPTNTSA	SVM	NEGATIVE	-0.14503
2	TLHLMMANAGHAVKL	SVM	NEGATIVE	-0.610216		2	LRYFIMAYANQAHHV	SVM	POSITIVE	0.331337		2	IPSFRWTQSLRRELS	SVM	POSITIVE	0.133271		2	DRQYQSNSSQPTNTS	SVM	NEGATIVE	-0.227265
3	HLMMANAGHAVKLRR	SVM	NEGATIVE	-0.55578		3	RYFIMAYANQAHHVD	SVM	POSITIVE	0.311651		3	PSFRWTQSLRRELSS	SVM	POSITIVE	0.125407		3	KDRQYQSNSSQPTNT	SVM	POSITIVE	0.0474058
4	QEIPNIIQEAINIAL	SVM	POSITIVE	0.147098		4	QGLRYFIMAYANQAH	SVM	POSITIVE	0.167398		4	KEIPSFRWTQSLRRE	SVM	POSITIVE	0.150494		4	TKDRQYQSNSSQPTN	SVM	NEGATIVE	-0.14739
5	CSFKIGRSTELQNIT	SVM	POSITIVE	0.113012		5	SCKILELCYTLSNKL	SVM	POSITIVE	0.00211994		5	SKEIPSFRWTQSLRR	SVM	POSITIVE	0.173704		5	QYQSNSSQPTNTSAP	SVM	NEGATIVE	-0.383943
6	SCSFKIGRSTELQNI	SVM	NEGATIVE	-0.0315098		6	NRFFQKNLTNISDVK	SVM	NEGATIVE	-0.0874775		6	DNLMAMKSAQKNTIL	SVM	POSITIVE	0.0413747		6	SAPVLLRRQAEPSLY	SVM	POSITIVE	0.10479
7	FQEIPNIIQEAINIA	SVM	POSITIVE	0.164793		7	TERLRWLLIEILKGV	SVM	POSITIVE	0.882441		7	EVDNLMAMKSAQKNT	SVM	NEGATIVE	-0.0425053		7	HNCRCCWFADTNLVN	SVM	NEGATIVE	-0.814869
8	AGHAVKLRRLQGVFT	SVM	NEGATIVE	-0.228744		8	RFFQKNLTNISDVKE	SVM	NEGATIVE	-0.181457		8	NREVDNLMAMKSAQK	SVM	NEGATIVE	-0.0100736		8	NCRCCWFADTNLVNC	SVM	NEGATIVE	-0.539181
9	AGRSCSFKIGRSTEL	SVM	POSITIVE	0.185559		9	VNRFFQKNLTNISDV	SVM	NEGATIVE	-0.0840883		9	REVDNLMAMKSAQKN	SVM	NEGATIVE	-0.223294		9	APVLLRRQAEPSLYG	SVM	NEGATIVE	-0.027166
10	GRSCSFKIGRSTELQ	SVM	POSITIVE	0.200248		10	CKILELCYTLSNKLS	SVM	POSITIVE	0.183798		10	VDNLMAMKSAQKNTI	SVM	NEGATIVE	-0.110579		10	CRCCWFADTNLVNCS	SVM	NEGATIVE	-0.686064
11	KNKVNLLTHSINALI	SVM	NEGATIVE	-0.0920724		11	KILELCYTLSNKLSI	SVM	POSITIVE	0.245287		11	LNNQFGSVPALTIAC	SVM	POSITIVE	0.469985		11	RCCWFADTNLVNCSN	SVM	NEGATIVE	-0.522348
12	NTLHLMMANAGHAVK	SVM	NEGATIVE	-0.587101		12	LINSMKTSFSSRLLI	SVM	NEGATIVE	-0.364293		12	NNQFGSVPALTIACM	SVM	POSITIVE	0.0328599		12	KTKDRQYQSNSSQPT	SVM	NEGATIVE	-0.172068
13	PKQFIVIRNQTWVNQ	SVM	NEGATIVE	-0.227434		13	LPLFNGSKSVNLAKV	SVM	NEGATIVE	-1.11467		13	NQFGSVPALTIACMT	SVM	NEGATIVE	-0.105229		13	PVLLRRQAEPSLYGR	SVM	POSITIVE	0.165787
14	PRCWMVKNNSYLNES	SVM	NEGATIVE	-0.0816412		14	ATERLRWLLIEILKG	SVM	POSITIVE	0.497225		14	RLNNQFGSVPALTIA	SVM	POSITIVE	0.365376		14	TSAPVLLRRQAEPSL	SVM	NEGATIVE	-0.0108104
15	RSCSFKIGRSTELQN	SVM	POSITIVE	0.0499793		15	ILELCYTLSNKLSID	SVM	POSITIVE	0.37207		15	TRLNNQFGSVPALTI	SVM	POSITIVE	0.36718		15	HYLCLKCLNTMLRRS	SVM	NEGATIVE	-0.0257998
16	GHAVKLRRLQGVFTW	SVM	NEGATIVE	-0.0484785		16	IPTLPLFNGSKSVNL	SVM	NEGATIVE	-1.15605		16	LLSYIIGLLPQDMVL	SVM	NEGATIVE	-0.155652		16	ADTNLVNCSNHYLCL	SVM	NEGATIVE	-0.566812
17	KQFIVIRNQTWVNQC	SVM	POSITIVE	0.133664		17	PTLPLFNGSKSVNLA	SVM	NEGATIVE	-1.08062		17	LSYIIGLLPQDMVLT	SVM	NEGATIVE	-0.566928		17	YLCLKCLNTMLRRSN	SVM	POSITIVE	0.0250683
18	RCWMVKNNSYLNESE	SVM	NEGATIVE	-0.462938		18	SLINSMKTSFSSRLL	SVM	NEGATIVE	-0.80756		18	SGYNFSLSAAVKAGA	SVM	POSITIVE	0.633447		18	TNLVNCSNHYLCLKC	SVM	NEGATIVE	-0.113697
19	TKFWYVNHTITGEHS	SVM	NEGATIVE	-0.324581		19	TLPLFNGSKSVNLAK	SVM	NEGATIVE	-0.870462		19	NISGYNFSLSAAVKA	SVM	POSITIVE	1.29022		19	DTNLVNCSNHYLCLK	SVM	NEGATIVE	-0.551041
20	YTKFWYVNHTITGEH	SVM	NEGATIVE	-0.568627		20	WATERLRWLLIEILK	SVM	POSITIVE	0.680932		20	GYNFSLSAAVKAGAT	SVM	POSITIVE	0.493694		20	RCCWFADTNLVNCSN	SVM	NEGATIVE	-0.522348
21	LMMANAGHAVKLRRL	SVM	NEGATIVE	-0.60435		21	INSMKTSFSSRLLIN	SVM	NEGATIVE	-0.637798		21	SYIIGLLPQDMVLTA	SVM	NEGATIVE	-0.0865006		21	CCWFADTNLVNCSNH	SVM	NEGATIVE	-0.510926
22	NKVNLLTHSINALIS	SVM	POSITIVE	0.0362488		22	LELCYTLSNKLSIDH	SVM	POSITIVE	0.164347		22	DLLRRLGFQQPQVRS	SVM	NEGATIVE	-0.107227		22	CRCCWFADTNLVNCS	SVM	NEGATIVE	-0.686064
23	EIPNIIQEAINIALI	SVM	POSITIVE	0.403852		23	PLFNGSKSVNLAKVL	SVM	NEGATIVE	-0.98067		23	AINISGYNFSLSAAV	SVM	POSITIVE	0.67144		23	NHYLCLKCLNTMLRR	SVM	NEGATIVE	-0.0366648
24	IPNIIQEAINIALIA	SVM	POSITIVE	0.361863		24	EWATERLRWLLIEIL	SVM	POSITIVE	0.661887		24	INISGYNFSLSAAVK	SVM	POSITIVE	0.687136		24	TNLVNCSNHYLCLKC	SVM	NEGATIVE	-0.113697
25	KFWYVNHTITGEHSL	SVM	NEGATIVE	-0.303404		25	YFIMAYANQAHHVDL	SVM	POSITIVE	0.0354872		25	ISGYNFSLSAAVKAG	SVM	POSITIVE	1.32387		25	WFADTNLVNCSNHYL	SVM	NEGATIVE	-0.564132
26	LVFLILAGRSCSFKI	SVM	POSITIVE	0.0500823		26	DFLVLKNLSNLVSVS	SVM	NEGATIVE	-0.285216		26	SGYNFSLSAAVKAGA	SVM	POSITIVE	0.633447		26	LCLKCLNTMLRRSNL	SVM	NEGATIVE	-0.20227
27	NYTKFWYVNHTITGE	SVM	NEGATIVE	-0.528935		27	FLVLKNLSNLVSVSV	SVM	NEGATIVE	-0.167562		27	LLRRLGFQQPQVRST	SVM	POSITIVE	0.0826567		27	NLVNCSNHYLCLKCL	SVM	NEGATIVE	-0.148023
28	LPRCWMVKNNSYLNE	SVM	NEGATIVE	-0.382689		28	NSMKTSFSSRLLINE	SVM	NEGATIVE	-0.593016		28	FRWTQSLRRELSSFT	SVM	NEGATIVE	-0.223987		28	CWFADTNLVNCSNHY	SVM	NEGATIVE	-0.35896
29	QFIVIRNQTWVNQCK	SVM	POSITIVE	0.193143		29	DYLECFKYLLIQGGF	SVM	NEGATIVE	-0.0479367		29	SFRWTQSLRRELSSF	SVM	NEGATIVE	-0.0358906		29	FADTNLVNCSNHYLC	SVM	NEGATIVE	-0.202081
30	KVNLLTHSINALISD	SVM	NEGATIVE	-0.0387823		30	EKIFQFTRSIMWDYF	SVM	NEGATIVE	-0.241314		30	ISGYNFSLSAAVKAG	SVM	POSITIVE	1.32387		30	KTKDRQYQSNSSQPT	SVM	NEGATIVE	-0.172068
31	NAGHAVKLRRLQGVF	SVM	NEGATIVE	-0.580566		31	KIFQFTRSIMWDYFT	SVM	NEGATIVE	-0.110458		31	TDLLRRLGFQQPQVR	SVM	NEGATIVE	-0.0895754		31	SNHYLCLKCLNTMLR	SVM	POSITIVE	0.232093
32	TPKQFIVIRNQTWVN	SVM	NEGATIVE	-0.355719		32	LDFLVLKNLSNLVSV	SVM	NEGATIVE	-0.352583		32	PPQIKLQSLLPEVLL	SVM	NEGATIVE	-0.302972		32	DTNLVNCSNHYLCLK	SVM	NEGATIVE	-0.551041
33	GTKLMFDKTPKQFIV	SVM	NEGATIVE	-0.966946		33	LECFKYLLIQGGFDQ	SVM	NEGATIVE	-0.353635		33	GLLSYIIGLLPQDMV	SVM	POSITIVE	0.288645		33	HYLCLKCLNTMLRRS	SVM	NEGATIVE	-0.0257998
34	HAVKLRRLQGVFTWT	SVM	POSITIVE	0.186388		34	YLECFKYLLIQGGFD	SVM	NEGATIVE	-0.00981254		34	PQIKLQSLLPEVLLF	SVM	NEGATIVE	-0.426232		34	LCLKCLNTMLRRSNL	SVM	NEGATIVE	-0.20227
35	TKLMFDKTPKQFIVI	SVM	NEGATIVE	-0.574598		35	IQGLRYFIMAYANQA	SVM	POSITIVE	0.402344		35	KRENMFIDERPGNRN	SVM	NEGATIVE	-0.252072		35	VLLRRQAEPSLYGRH	SVM	NEGATIVE	-0.00534847
36	CWMVKNNSYLNESEF	SVM	NEGATIVE	-0.513682		36	SVNRFFQKNLTNISD	SVM	NEGATIVE	-0.184237		36	NISGYNFSLSAAVKA	SVM	POSITIVE	1.29022		36	YLCLKCLNTMLRRSN	SVM	POSITIVE	0.0250683
37	IQEAINIALIAVSLI	SVM	POSITIVE	0.902863		37	TDYLECFKYLLIQGG	SVM	POSITIVE	0.135308		37	RENMFIDERPGNRNP	SVM	NEGATIVE	-0.574929		37	CCWFADTNLVNCSNH	SVM	NEGATIVE	-0.510926
38	VFLILAGRSCSFKIG	SVM	NEGATIVE	-0.0902457		38	ECFKYLLIQGGFDQK	SVM	NEGATIVE	-0.232939		38	QPPQIKLQSLLPEVL	SVM	NEGATIVE	-0.710522		38	HYLCLKCLNTMLRRS	SVM	NEGATIVE	-0.0257998
39	VNTLHLMMANAGHAV	SVM	NEGATIVE	-0.679097		39	AKSLVSERPIMRYTV	SVM	POSITIVE	0.218418		39	YNFSLSAAVKAGATF	SVM	NEGATIVE	-0.293803		39	NCRCCWFADTNLVNC	SVM	NEGATIVE	-0.539181
40	CNYTKFWYVNHTITG	SVM	NEGATIVE	-0.662283		40	KSLVSERPIMRYTVH	SVM	POSITIVE	0.0367265		40	PVKSDVLKDAKMIAD	SVM	NEGATIVE	-0.451658		40	NTSAPVLLRRQAEPS	SVM	NEGATIVE	-0.0971262
41	KVNLLTHSINALISD	SVM	NEGATIVE	-0.0387823		41	ERLRWLLIEILKGVK	SVM	POSITIVE	0.671246		41	YIIGLLPQDMVLTAQ	SVM	NEGATIVE	-0.287602		41	YLCLKCLNTMLRRSN	SVM	POSITIVE	0.0250683
42	NKVNLLTHSINALIS	SVM	POSITIVE	0.0362488		42	LAKSLVSERPIMRYT	SVM	NEGATIVE	-0.0038751		42	ENMFIDERPGNRNPY	SVM	NEGATIVE	-0.375569		42	ADTNLVNCSNHYLCL	SVM	NEGATIVE	-0.566812
43	VNLLTHSINALISDN	SVM	POSITIVE	0.0147853		43	LIMLNFIVDEMIQDD	SVM	NEGATIVE	-0.25407		43	KSDVLKDAKMIADGL	SVM	NEGATIVE	-0.447411		43	LCLKCLNTMLRRSNL	SVM	NEGATIVE	-0.20227
44	ESEFRNDWILESDHL	SVM	POSITIVE	0.304732		44	IMLNFIVDEMIQDDS	SVM	NEGATIVE	-0.294162		44	VKSDVLKDAKMIADG	SVM	NEGATIVE	-0.680545		44	CLKCLNTMLRRSNLC	SVM	NEGATIVE	-0.0177013
45	NLLTHSINALISDNL	SVM	NEGATIVE	-0.0819871		45	KSVEKIFQFTRSIMW	SVM	NEGATIVE	-0.106422		45	KKRENMFIDERPGNR	SVM	POSITIVE	0.164132		45	HNCRCCWFADTNLVN	SVM	NEGATIVE	-0.814869
46	ETRIQINVSDSAGSH	SVM	NEGATIVE	-1.15469		46	SVEKIFQFTRSIMWD	SVM	NEGATIVE	-0.299348		46	DGQPPQIKLQSLLPE	SVM	NEGATIVE	-0.684274		46	LKCLNTMLRRSNLCD	SVM	NEGATIVE	-0.322166
47	FLILAGRSCSFKIGR	SVM	POSITIVE	0.371824		47	VEKIFQFTRSIMWDY	SVM	NEGATIVE	-0.116961		47	GQPPQIKLQSLLPEV	SVM	NEGATIVE	-0.682219		47	NHYLCLKCLNTMLRR	SVM	NEGATIVE	-0.0366648
48	SLPRCWMVKNNSYLN	SVM	NEGATIVE	-0.500389		48	KDALLSQVHPRLVLV	SVM	POSITIVE	0.440497		48	IPVKSDVLKDAKMIA	SVM	NEGATIVE	-0.835157		48	NHYLCLKCLNTMLRR	SVM	NEGATIVE	-0.0366648
49	SEFRNDWILESDHLL	SVM	POSITIVE	0.2037		49	FYSFLANLNLTEPKS	SVM	NEGATIVE	-0.546604		49	LMAMKSAQKNTILKL	SVM	POSITIVE	0.0558118		49	RCCWFADTNLVNCSN	SVM	NEGATIVE	-0.522348
50	SLIAILKGLVNLWKS	SVM	POSITIVE	0.316992		50	MLNFIVDEMIQDDSV	SVM	NEGATIVE	-0.21007		50	NLMAMKSAQKNTILK	SVM	POSITIVE	0.103309		50	CRCCWFADTNLVNCS	SVM	NEGATIVE	-0.686064
51	VNLLTHSINALISDN	SVM	POSITIVE	0.0147853		51	SLDFLVLKNLSNLVS	SVM	NEGATIVE	-0.352399		51	SDVLKDAKMIADGLD	SVM	NEGATIVE	-0.33092		51	NCRCCWFADTNLVNC	SVM	NEGATIVE	-0.539181
52	LNESEFRNDWILESD	SVM	POSITIVE	0.212279		52	ELGSFYCDPKRFFLP	SVM	NEGATIVE	-0.950763		52	EIPSFRWTQSLRREL	SVM	POSITIVE	0.249914		52	WFADTNLVNCSNHYL	SVM	NEGATIVE	-0.564132
53	VNTLHLMMANAGHAV	SVM	NEGATIVE	-0.679097		53	LGSFYCDPKRFFLPV	SVM	NEGATIVE	-0.68722		53	FSTIIKTVLGVKKRE	SVM	POSITIVE	0.30341		53	CCWFADTNLVNCSNH	SVM	NEGATIVE	-0.510926
54	VSLIAILKGLVNLWK	SVM	POSITIVE	0.485705		54	RRFKFLLNISYLCHF	SVM	NEGATIVE	-0.150346		54	GGVYLGNLSQSQLSK	SVM	POSITIVE	0.194775		54	CWFADTNLVNCSNHY	SVM	NEGATIVE	-0.35896
55	FGTKLMFDKTPKQFI	SVM	NEGATIVE	-0.86242		55	SELGSFYCDPKRFFL	SVM	NEGATIVE	-0.771401		55	IPSFRWTQSLRRELS	SVM	POSITIVE	0.133271		55	FADTNLVNCSNHYLC	SVM	NEGATIVE	-0.202081
56	NESEFRNDWILESDH	SVM	POSITIVE	0.21328		56	SSVNRFFQKNLTNIS	SVM	NEGATIVE	-0.169785		56	NFSTIIKTVLGVKKR	SVM	POSITIVE	0.408047		56	NLVNCSNHYLCLKCL	SVM	NEGATIVE	-0.148023
57	NTLHLMMANAGHAVK	SVM	NEGATIVE	-0.587101		57	QKDALLSQVHPRLVL	SVM	POSITIVE	0.153227		57	PSFRWTQSLRRELSS	SVM	POSITIVE	0.125407		57	CLKCLNTMLRRSNLC	SVM	NEGATIVE	-0.0177013
58	PNIIQEAINIALIAV	SVM	POSITIVE	0.906503		58	DALLSQVHPRLVLVE	SVM	POSITIVE	0.464394		58	RTDLLRRLGFQQPQV	SVM	POSITIVE	0.118353		58	CLKCLNTMLRRSNLC	SVM	NEGATIVE	-0.0177013
59	TRIQINVSDSAGSHD	SVM	NEGATIVE	-0.743353		59	GSFYCDPKRFFLPVF	SVM	NEGATIVE	-0.863551		59	STIIKTVLGVKKREN	SVM	POSITIVE	0.361224		59	LVNCSNHYLCLKCLN	SVM	NEGATIVE	-0.0543438
60	FRNDWILESDHLLSE	SVM	NEGATIVE	-0.0810393		60	INKSAFQSSVASGFI	SVM	POSITIVE	0.137044		60	DNFSTIIKTVLGVKK	SVM	POSITIVE	0.39535		60	CLKCLNTMLRRSNLC	SVM	NEGATIVE	-0.0177013
61	NETRIQINVSDSAGS	SVM	NEGATIVE	-0.655425		61	KSAFQSSVASGFIGF	SVM	POSITIVE	0.215959		61	QIKLQSLLPEVLLFT	SVM	NEGATIVE	-0.00932539		61	HNCRCCWFADTNLVN	SVM	NEGATIVE	-0.814869
62	VSLIAILKGLVNLWK	SVM	POSITIVE	0.485705		62	ALLSQVHPRLVLVEG	SVM	POSITIVE	0.381499		62	TIIKTVLGVKKRENM	SVM	POSITIVE	0.408548		62	KCLNTMLRRSNLCDI	SVM	NEGATIVE	-0.297516
63	WMVKNNSYLNESEFR	SVM	NEGATIVE	-0.32093		63	FTSFSVAYSKHLQDL	SVM	NEGATIVE	-0.82856		63	KEIPSFRWTQSLRRE	SVM	POSITIVE	0.150494		63	LCLKCLNTMLRRSNL	SVM	NEGATIVE	-0.20227
64	HVNTLHLMMANAGHA	SVM	NEGATIVE	-0.551897		64	QLAKSLVSERPIMRY	SVM	NEGATIVE	-0.014023		64	SKEIPSFRWTQSLRR	SVM	POSITIVE	0.173704		64	LKCLNTMLRRSNLCD	SVM	NEGATIVE	-0.322166
65	INALISDNLLMKNRL	SVM	POSITIVE	0.148227		65	FFQKNLTNISDVKEP	SVM	NEGATIVE	-0.460091		65	VGGVYLGNLSQSQLS	SVM	POSITIVE	0.106551		65	WFADTNLVNCSNHYL	SVM	NEGATIVE	-0.564132
66	VSFFQEIPNIIQEAI	SVM	POSITIVE	0.030958		66	LFYSFLANLNLTEPK	SVM	NEGATIVE	-0.764771		66	GVYLGNLSQSQLSKR	SVM	POSITIVE	0.313079		66	YLCLKCLNTMLRRSN	SVM	POSITIVE	0.0250683
67	FIVIRNQTWVNQCKS	SVM	POSITIVE	0.334669		67	ELCYTLSNKLSIDHS	SVM	POSITIVE	0.13778		67	GWPYIGSRSQVKGRS	SVM	POSITIVE	0.13403		67	KCLNTMLRRSNLCDI	SVM	NEGATIVE	-0.297516
68	KETMLQRLAILFGTK	SVM	NEGATIVE	-0.926623		68	IEFTSFSVAYSKHLQ	SVM	NEGATIVE	-0.926695		68	FGSVPALTIACMTVQ	SVM	NEGATIVE	-0.259833		68	LKCLNTMLRRSNLCD	SVM	NEGATIVE	-0.322166
69	LLVFLILAGRSCSFK	SVM	POSITIVE	0.386838		69	NKSAFQSSVASGFIG	SVM	POSITIVE	0.0974653		69	GYNFSLSAAVKAGAT	SVM	POSITIVE	0.493694		69	NHYLCLKCLNTMLRR	SVM	NEGATIVE	-0.0366648
70	NDWILESDHLLSEML	SVM	NEGATIVE	-0.234707		70	SAFQSSVASGFIGFC	SVM	POSITIVE	0.531344		70	QFGSVPALTIACMTV	SVM	POSITIVE	0.0308291		70	SNHYLCLKCLNTMLR	SVM	POSITIVE	0.232093
71	QEAINIALIAVSLIA	SVM	POSITIVE	1.19056		71	SINKSAFQSSVASGF	SVM	NEGATIVE	-0.2063		71	YNFSLSAAVKAGATF	SVM	NEGATIVE	-0.293803		71	HYLCLKCLNTMLRRS	SVM	NEGATIVE	-0.0257998
72	SINALISDNLLMKNR	SVM	POSITIVE	0.20415		72	SMKTSFSSRLLINEK	SVM	NEGATIVE	-0.386366		72	NFSLSAAVKAGATFL	SVM	NEGATIVE	-0.378305		72	LLRRQAEPSLYGRHN	SVM	NEGATIVE	-0.188445
73	EFRNDWILESDHLLS	SVM	NEGATIVE	-0.0149386		73	WIEFTSFSVAYSKHL	SVM	NEGATIVE	-0.812318		73	NNQFGSVPALTIACM	SVM	POSITIVE	0.0328599		73	YQSNSSQPTNTSAPV	SVM	NEGATIVE	-0.070612
74	FKETMLQRLAILFGT	SVM	NEGATIVE	-0.607853		74	ARRFKFLLNISYLCH	SVM	NEGATIVE	-0.252514		74	NMFIDERPGNRNPYE	SVM	NEGATIVE	-0.499904		74	HYLCLKCLNTMLRRS	SVM	NEGATIVE	-0.0257998
75	NLLTHSINALISDNL	SVM	NEGATIVE	-0.0819871		75	EFTSFSVAYSKHLQD	SVM	NEGATIVE	-0.723119		75	NQFGSVPALTIACMT	SVM	NEGATIVE	-0.105229		75	KCLNTMLRRSNLCDI	SVM	NEGATIVE	-0.297516
76	RNDWILESDHLLSEM	SVM	NEGATIVE	-0.210081		76	LVLKNLSNLVSVSVS	SVM	POSITIVE	0.234255		76	PVGGVYLGNLSQSQL	SVM	POSITIVE	0.161265		76	LKCLNTMLRRSNLCD	SVM	NEGATIVE	-0.322166
77	FFQEIPNIIQEAINI	SVM	POSITIVE	0.306704		77	RFKFLLNISYLCHFV	SVM	POSITIVE	0.226436		77	RLNNQFGSVPALTIA	SVM	POSITIVE	0.365376		77	PTTIIVPVEPSAPLP	SVM	NEGATIVE	-0.485019
78	SLIAILKGLVNLWKS	SVM	POSITIVE	0.316992		78	SGGFIYLKDIYKKIT	SVM	POSITIVE	0.14092		78	EGWPYIGSRSQVKGR	SVM	POSITIVE	0.267829		78	CLNTMLRRSNLCDIC	SVM	NEGATIVE	-0.446037
79	ANAGHAVKLRRLQGV	SVM	NEGATIVE	-0.376379		79	DLIMLNFIVDEMIQD	SVM	NEGATIVE	-0.104068		79	EIPSFRWTQSLRREL	SVM	POSITIVE	0.249914		79	KDRQYQSNSSQPTNT	SVM	POSITIVE	0.0474058
80	KLMFDKTPKQFIVIR	SVM	NEGATIVE	-0.443577		80	PLEFLLKNLTTIAYE	SVM	NEGATIVE	-0.386587		80	IPSFRWTQSLRRELS	SVM	POSITIVE	0.133271		80	LKCLNTMLRRSNLCD	SVM	NEGATIVE	-0.322166
81	AVSLIAILKGLVNLW	SVM	POSITIVE	0.369144		81	LEFLLKNLTTIAYEE	SVM	NEGATIVE	-0.446242		81	LNNQFGSVPALTIAC	SVM	POSITIVE	0.469985		81	LNTMLRRSNLCDICG	SVM	NEGATIVE	-0.564389
82	DWILESDHLLSEMLN	SVM	NEGATIVE	-0.148484		82	GGFIYLKDIYKKITT	SVM	POSITIVE	0.15419		82	IKLQSLLPEVLLFTM	SVM	NEGATIVE	-0.104028		82	NTMLRRSNLCDICGE	SVM	NEGATIVE	-0.469761
83	FWYVNHTITGEHSLP	SVM	NEGATIVE	-0.476436		83	GSGGFIYLKDIYKKI	SVM	POSITIVE	0.39538		83	PSFRWTQSLRRELSS	SVM	POSITIVE	0.125407		83	TMLRRSNLCDICGEE	SVM	NEGATIVE	-0.484579
84	QEAINIALIAVSLIA	SVM	POSITIVE	1.19056		84	FQKDALLSQVHPRLV	SVM	POSITIVE	0.298175		84	INISGYNFSLSAAVK	SVM	POSITIVE	0.687136		84	CLKCLNTMLRRSNLC	SVM	NEGATIVE	-0.0177013
85	AINIALIAVSLIAIL	SVM	POSITIVE	1.22817		85	LNFIVDEMIQDDSVV	SVM	NEGATIVE	-0.126171		85	KEIPSFRWTQSLRRE	SVM	POSITIVE	0.150494		85	KCLNTMLRRSNLCDI	SVM	NEGATIVE	-0.297516
86	EFRNDWILESDHLLS	SVM	NEGATIVE	-0.0149386		86	TSFSVAYSKHLQDLV	SVM	NEGATIVE	-0.733207		86	SKEIPSFRWTQSLRR	SVM	POSITIVE	0.173704		86	NHYLCLKCLNTMLRR	SVM	NEGATIVE	-0.0366648
87	FKIGRSTELQNITIN	SVM	POSITIVE	0.13842		87	VPLEFLLKNLTTIAY	SVM	NEGATIVE	-0.132823		87	FSQVALVQRVLRKTK	SVM	POSITIVE	0.286663		87	NSSQPTNTSAPVLLR	SVM	NEGATIVE	-0.0611453
88	LLTHSINALISDNLL	SVM	POSITIVE	0.144902		88	FKVQFLLSSMINPLI	SVM	NEGATIVE	-0.447534		88	QVALVQRVLRKTKRT	SVM	POSITIVE	0.684335		88	PTNTSAPVLLRRQAE	SVM	NEGATIVE	-0.114478
89	LVFLILAGRSCSFKI	SVM	POSITIVE	0.0500823		89	LSELGSFYCDPKRFF	SVM	NEGATIVE	-0.631012		89	SQVALVQRVLRKTKR	SVM	POSITIVE	0.507686		89	QPTNTSAPVLLRRQA	SVM	NEGATIVE	-0.152554
90	SFKIGRSTELQNITI	SVM	POSITIVE	0.283113		90	NFKVQFLLSSMINPL	SVM	NEGATIVE	-0.724196		90	VALVQRVLRKTKRTD	SVM	POSITIVE	0.690796		90	SNHYLCLKCLNTMLR	SVM	POSITIVE	0.232093
91	HDPRVMGNLSNCVHP	SVM	NEGATIVE	-0.345708		91	LCYTLSNKLSIDHSK	SVM	POSITIVE	0.0371122		91	IIGLLPQDMVLTAQG	SVM	NEGATIVE	-0.392705		91	SNSSQPTNTSAPVLL	SVM	NEGATIVE	-0.261706
92	INIALIAVSLIAILK	SVM	POSITIVE	1.37328		92	NQKLSYMRVEIFGDT	SVM	NEGATIVE	-0.476232		92	KRTDLLRRLGFQQPQ	SVM	POSITIVE	0.0303838		92	SQPTNTSAPVLLRRQ	SVM	NEGATIVE	-0.462591
93	TLFLHLVGFPTHRHI	SVM	POSITIVE	0.888929		93	QKLSYMRVEIFGDTI	SVM	NEGATIVE	-0.359948		93	LALYQPESGNYILCY	SVM	NEGATIVE	-0.0654362		93	SSQPTNTSAPVLLRR	SVM	NEGATIVE	-0.283196
94	GLLEWILRALKYDFL	SVM	POSITIVE	0.985546		94	DNQKLSYMRVEIFGD	SVM	NEGATIVE	-0.391944		94	NISGYNFSLSAAVKA	SVM	POSITIVE	1.29022		94	TIIVPVEPSAPLPGQ	SVM	NEGATIVE	-0.239653
95	KNKVNLLTHSINALI	SVM	NEGATIVE	-0.0920724		95	LSDFFRDLGEDFVKV	SVM	POSITIVE	0.310855		95	WPYIGSRSQVKGRSW	SVM	NEGATIVE	-0.0567238		95	TKDRQYQSNSSQPTN	SVM	NEGATIVE	-0.14739
96	LVSFFQEIPNIIQEA	SVM	POSITIVE	0.0316907		96	QDLSDFFRDLGEDFV	SVM	POSITIVE	0.694449		96	ISGYNFSLSAAVKAG	SVM	POSITIVE	1.32387		96	TTIIVPVEPSAPLPG	SVM	NEGATIVE	-0.00236957
97	NALISDNLLMKNRLK	SVM	POSITIVE	0.28626		97	YSFLANLNLTEPKSR	SVM	NEGATIVE	-0.385266		97	TRLNNQFGSVPALTI	SVM	POSITIVE	0.36718		97	YLCLKCLNTMLRRSN	SVM	POSITIVE	0.0250683
98	PRVMGNLSNCVHPDI	SVM	NEGATIVE	-0.0857698		98	MADNQKLSYMRVEIF	SVM	NEGATIVE	-0.673827		98	ELALYQPESGNYILC	SVM	NEGATIVE	-0.175333		98	ADTNLVNCSNHYLCL	SVM	NEGATIVE	-0.566812
99	VNETRIQINVSDSAG	SVM	NEGATIVE	-0.867225		99	ADNQKLSYMRVEIFG	SVM	NEGATIVE	-0.392789		99	SGYNFSLSAAVKAGA	SVM	POSITIVE	0.633447		99	CSNHYLCLKCLNTML	SVM	POSITIVE	0.0451436
100	YLNESEFRNDWILES	SVM	POSITIVE	0.104937		100	DLSDFFRDLGEDFVK	SVM	POSITIVE	0.309591		100	DVLKDAKMIADGLDF	SVM	NEGATIVE	-0.63454		100	DRQYQSNSSQPTNTS	SVM	NEGATIVE	-0.227265
101	ALKYDFLNYPPLLCE	SVM	NEGATIVE	-0.573338		101	RQDLSDFFRDLGEDF	SVM	POSITIVE	0.3321		101	GNVVQALTSLGLLYT	SVM	POSITIVE	0.940691		101	LCLKCLNTMLRRSNL	SVM	NEGATIVE	-0.20227
102	EAINIALIAVSLIAI	SVM	POSITIVE	1.52124		102	SDFFRDLGEDFVKVG	SVM	POSITIVE	0.39413		102	MGNVVQALTSLGLLY	SVM	POSITIVE	0.717764		102	NCSNHYLCLKCLNTM	SVM	NEGATIVE	-0.0766581
103	KTPKQFIVIRNQTWV	SVM	NEGATIVE	-0.286638		103	FERKWKADMSKLMSL	SVM	NEGATIVE	-0.49643		103	PGLLSYIIGLLPQDM	SVM	POSITIVE	0.375295		103	RHNCRCCWFADTNLV	SVM	NEGATIVE	-0.639723
104	NHVNTLHLMMANAGH	SVM	NEGATIVE	-0.763724		104	DGSGGFIYLKDIYKK	SVM	POSITIVE	0.026596		104	IPSFRWTQSLRRELS	SVM	POSITIVE	0.133271		104	VNCSNHYLCLKCLNT	SVM	NEGATIVE	-0.118564
105	PHDPRVMGNLSNCVH	SVM	NEGATIVE	-0.459662		105	FKVQFLLSSMINPLI	SVM	NEGATIVE	-0.447534		105	NVVQALTSLGLLYTV	SVM	POSITIVE	1.34912		105	CLNTMLRRSNLCDIC	SVM	NEGATIVE	-0.446037
106	QLLVFLILAGRSCSF	SVM	POSITIVE	0.133322		106	DFERKWKADMSKLMS	SVM	NEGATIVE	-0.128724		106	TMGNVVQALTSLGLL	SVM	POSITIVE	0.830709		106	KCLNTMLRRSNLCDI	SVM	NEGATIVE	-0.297516
107	RALKYDFLNYPPLLC	SVM	POSITIVE	0.0472847		107	ERKWKADMSKLMSLK	SVM	NEGATIVE	-0.422843		107	VELALYQPESGNYIL	SVM	NEGATIVE	-0.164538		107	LNTMLRRSNLCDICG	SVM	NEGATIVE	-0.564389
108	RIQINVSDSAGSHDF	SVM	NEGATIVE	-0.954784		108	NDFERKWKADMSKLM	SVM	NEGATIVE	-0.64118		108	VYLGNLSQSQLSKRT	SVM	POSITIVE	0.204398		108	NTMLRRSNLCDICGE	SVM	NEGATIVE	-0.469761
109	AVSLIAILKGLVNLW	SVM	POSITIVE	0.369144		109	RKWKADMSKLMSLKD	SVM	NEGATIVE	-0.470458		109	EIPSFRWTQSLRREL	SVM	POSITIVE	0.249914		109	TMLRRSNLCDICGEE	SVM	NEGATIVE	-0.484579
110	EWILRALKYDFLNYP	SVM	POSITIVE	0.253562		110	FTSFSVAYSKHLQDL	SVM	NEGATIVE	-0.82856		110	DTMGNVVQALTSLGL	SVM	POSITIVE	0.70453		110	YLCLKCLNTMLRRSN	SVM	POSITIVE	0.0250683
111	KNKVNLLTHSINALI	SVM	NEGATIVE	-0.0920724		111	LECVIMDFSNFLDEL	SVM	NEGATIVE	-0.0671751		111	IDGQPPQIKLQSLLP	SVM	NEGATIVE	-1.21837		111	APVLLRRQAEPSLYG	SVM	NEGATIVE	-0.027166
112	NKVNLLTHSINALIS	SVM	POSITIVE	0.0362488		112	EFLLKNLTTIAYEET	SVM	NEGATIVE	-0.671863		112	LPEVLLFTMKPAFAI	SVM	POSITIVE	0.0440644		112	HYLCLKCLNTMLRRS	SVM	NEGATIVE	-0.0257998
113	VNQCKSNHVNTLHLM	SVM	NEGATIVE	-0.384765		113	KSSSEIQLQRLAVTL	SVM	NEGATIVE	-0.851417		113	DTMGNVVQALTSLGL	SVM	POSITIVE	0.70453		113	PVLLRRQAEPSLYGR	SVM	POSITIVE	0.165787
114	VSLIAILKGLVNLWK	SVM	POSITIVE	0.485705		114	ALFYSFLANLNLTEP	SVM	NEGATIVE	-0.947238		114	GNVVQALTSLGLLYT	SVM	POSITIVE	0.940691		114	SAPVLLRRQAEPSLY	SVM	POSITIVE	0.10479
115	DFKETMLQRLAILFG	SVM	NEGATIVE	-0.632464		115	KLLECVIMDFSNFLD	SVM	NEGATIVE	-0.0225965		115	INISGYNFSLSAAVK	SVM	POSITIVE	0.687136		115	SNHYLCLKCLNTMLR	SVM	POSITIVE	0.232093
116	SFFQEIPNIIQEAIN	SVM	POSITIVE	0.216675		116	LLECVIMDFSNFLDE	SVM	NEGATIVE	-0.0453906		116	MGNVVQALTSLGLLY	SVM	POSITIVE	0.717764		116	TNTSAPVLLRRQAEP	SVM	NEGATIVE	-0.392691
117	TKLMFDKTPKQFIVI	SVM	NEGATIVE	-0.574598		117	CKSSSEIQLQRLAVT	SVM	NEGATIVE	-0.581037		117	NVVQALTSLGLLYTV	SVM	POSITIVE	1.34912		117	VLLRRQAEPSLYGRH	SVM	NEGATIVE	-0.00534847
118	AINIALIAVSLIAIL	SVM	POSITIVE	1.22817		118	ECVIMDFSNFLDELR	SVM	POSITIVE	0.231839		118	TMGNVVQALTSLGLL	SVM	POSITIVE	0.830709		118	CLNTMLRRSNLCDIC	SVM	NEGATIVE	-0.446037
119	ALIAVSLIAILKGLV	SVM	POSITIVE	1.26846		119	GQMVVLVNDRALDIL	SVM	POSITIVE	0.1081		119	VDNLMAMKSAQKNTI	SVM	NEGATIVE	-0.110579		119	CLNTMLRRSNLCDIC	SVM	NEGATIVE	-0.446037
120	CLERWMLVTSDLKCF	SVM	NEGATIVE	-0.362074		120	IGQMVVLVNDRALDI	SVM	POSITIVE	0.0508175		120	VVQALTSLGLLYTVK	SVM	POSITIVE	1.63296		120	DTNLVNCSNHYLCLK	SVM	NEGATIVE	-0.551041
121	FQLLVFLILAGRSCS	SVM	POSITIVE	0.439868		121	MVVLVNDRALDILAA	SVM	POSITIVE	0.0673048		121	AINISGYNFSLSAAV	SVM	POSITIVE	0.67144		121	MLRRSNLCDICGEEL	SVM	NEGATIVE	-0.720206
122	GYCLERWMLVTSDLK	SVM	NEGATIVE	-0.475627		122	NFNSVIVNPSLSGIL	SVM	NEGATIVE	-0.3233		122	ALYQPESGNYILCYR	SVM	NEGATIVE	-0.00828134		122	RQYQSNSSQPTNTSA	SVM	NEGATIVE	-0.14503
123	IALIAVSLIAILKGL	SVM	POSITIVE	1.56584		123	QMVVLVNDRALDILA	SVM	POSITIVE	0.0413413		123	DNLMAMKSAQKNTIL	SVM	POSITIVE	0.0413747		123	LNTMLRRSNLCDICG	SVM	NEGATIVE	-0.564389
124	IAVSLIAILKGLVNL	SVM	POSITIVE	0.613459		124	VVLVNDRALDILAAM	SVM	POSITIVE	0.102778		124	EVDNLMAMKSAQKNT	SVM	NEGATIVE	-0.0425053		124	LPTTIIVPVEPSAPL	SVM	NEGATIVE	-0.234961
125	INIALIAVSLIAILK	SVM	POSITIVE	1.37328		125	FNSVIVNPSLSGILT	SVM	NEGATIVE	-0.197926		125	GEGWPYIGSRSQVKG	SVM	POSITIVE	0.0291858		125	APVLLRRQAEPSLYG	SVM	NEGATIVE	-0.027166
126	LFGTKLMFDKTPKQF	SVM	NEGATIVE	-1.29513		126	IEFTSFSVAYSKHLQ	SVM	NEGATIVE	-0.926695		126	INISGYNFSLSAAVK	SVM	POSITIVE	0.687136		126	CLKCLNTMLRRSNLC	SVM	NEGATIVE	-0.0177013
127	LFQLLVFLILAGRSC	SVM	POSITIVE	0.460964		127	FARRFKFLLNISYLC	SVM	POSITIVE	0.0673343		127	NREVDNLMAMKSAQK	SVM	NEGATIVE	-0.0100736		127	PVLLRRQAEPSLYGR	SVM	POSITIVE	0.165787
128	LIAILKGLVNLWKSG	SVM	POSITIVE	0.243701		128	EFTSFSVAYSKHLQD	SVM	NEGATIVE	-0.723119		128	REVDNLMAMKSAQKN	SVM	NEGATIVE	-0.223294		128	SAPVLLRRQAEPSLY	SVM	POSITIVE	0.10479
129	LIAVSLIAILKGLVN	SVM	POSITIVE	0.966666		129	KVQFLLSSMINPLIV	SVM	NEGATIVE	-0.497867		129	VIDGQPPQIKLQSLL	SVM	NEGATIVE	-0.734664		129	TSAPVLLRRQAEPSL	SVM	NEGATIVE	-0.0108104
130	LKYDFLNYPPLLCEK	SVM	NEGATIVE	-0.0537834		130	NFIVDEMIQDDSVVD	SVM	POSITIVE	0.122943		130	LRRLGFQQPQVRSTG	SVM	NEGATIVE	-0.0152849		130	VLLRRQAEPSLYGRH	SVM	NEGATIVE	-0.00534847
131	NIALIAVSLIAILKG	SVM	POSITIVE	1.35238		131	ALDILAAMKLIRHKL	SVM	POSITIVE	0.00329366		131	NISGYNFSLSAAVKA	SVM	POSITIVE	1.29022		131	ADTNLVNCSNHYLCL	SVM	NEGATIVE	-0.566812
132	STELQNITINMLKVF	SVM	POSITIVE	0.165751		132	VQFLLSSMINPLIVS	SVM	NEGATIVE	-0.403653		132	PSFRWTQSLRRELSS	SVM	POSITIVE	0.125407		132	LRRSNLCDICGEELP	SVM	NEGATIVE	-0.802285
133	AVKLRRLQGVFTWTI	SVM	POSITIVE	0.0391621		133	ICYNFKVQFLLSSMI	SVM	NEGATIVE	-0.462551		133	VKKRENMFIDERPGN	SVM	NEGATIVE	-0.0830707		133	DTNLVNCSNHYLCLK	SVM	NEGATIVE	-0.551041
134	WILRALKYDFLNYPP	SVM	POSITIVE	0.0852137		134	GFIYLKDIYKKITTC	SVM	POSITIVE	0.388918		134	LLPEVLLFTMKPAFA	SVM	POSITIVE	0.330192		134	FADTNLVNCSNHYLC	SVM	NEGATIVE	-0.202081
135	ILRALKYDFLNYPPL	SVM	POSITIVE	0.0453464		135	LDILAAMKLIRHKLG	SVM	POSITIVE	0.133166		135	ISGYNFSLSAAVKAG	SVM	POSITIVE	1.32387		135	LCLKCLNTMLRRSNL	SVM	NEGATIVE	-0.20227
136	IQEAINIALIAVSLI	SVM	POSITIVE	0.902863		136	NGAFMADNQKLSYMR	SVM	NEGATIVE	-0.339327		136	FRWTQSLRRELSSFT	SVM	NEGATIVE	-0.223987		136	PVLLRRQAEPSLYGR	SVM	POSITIVE	0.165787
137	LERWMLVTSDLKCFG	SVM	NEGATIVE	-0.257981		137	QNGAFMADNQKLSYM	SVM	NEGATIVE	-0.381356		137	SFRWTQSLRRELSSF	SVM	NEGATIVE	-0.0358906		137	SNHYLCLKCLNTMLR	SVM	POSITIVE	0.232093
138	LLEWILRALKYDFLN	SVM	POSITIVE	0.721555		138	FQNGAFMADNQKLSY	SVM	NEGATIVE	-0.180182		138	SKRTDLLRRLGFQQP	SVM	NEGATIVE	-0.0963775		138	TNLVNCSNHYLCLKC	SVM	NEGATIVE	-0.113697
139	TTLFLHLVGFPTHRH	SVM	POSITIVE	0.906185		139	ARKVFLGIKNGRIFE	SVM	POSITIVE	0.0797149		139	VLKDAKMIADGLDFS	SVM	NEGATIVE	-0.544088		139	LLRRQAEPSLYGRHN	SVM	NEGATIVE	-0.188445
140	YCLERWMLVTSDLKC	SVM	NEGATIVE	-0.136762		140	GARKVFLGIKNGRIF	SVM	POSITIVE	0.028929		140	ALLDCLMFQSVIDGQ	SVM	NEGATIVE	-0.207959		140	CRCCWFADTNLVNCS	SVM	NEGATIVE	-0.686064
141	RSTELQNITINMLKV	SVM	POSITIVE	0.142547		141	KGARKVFLGIKNGRI	SVM	POSITIVE	0.184034		141	PYIGSRSQVKGRSWE	SVM	POSITIVE	0.0441063		141	FADTNLVNCSNHYLC	SVM	NEGATIVE	-0.202081
142	TLFLHLVGFPTHRHI	SVM	POSITIVE	0.888929		142	RKVFLGIKNGRIFEE	SVM	POSITIVE	0.209147		142	VDVKLSSDQARNYEE	SVM	NEGATIVE	-0.290414		142	HNCRCCWFADTNLVN	SVM	NEGATIVE	-0.814869
143	DPRVMGNLSNCVHPD	SVM	POSITIVE	0.156887		143	NRELYVGDLNTKLMT	SVM	NEGATIVE	-0.891167		143	SGYNFSLSAAVKAGA	SVM	POSITIVE	0.633447		143	NCRCCWFADTNLVNC	SVM	NEGATIVE	-0.539181
144	ERWMLVTSDLKCFGN	SVM	NEGATIVE	-0.273096		144	SNRELYVGDLNTKLM	SVM	NEGATIVE	-0.797717		144	LDCLMFQSVIDGQPP	SVM	NEGATIVE	-0.755359		144	PTNTSAPVLLRRQAE	SVM	NEGATIVE	-0.114478
145	ETMLQRLAILFGTKL	SVM	NEGATIVE	-0.758959		145	RALDILAAMKLIRHK	SVM	POSITIVE	0.275975		145	ALVQRVLRKTKRTDG	SVM	POSITIVE	0.198885		145	PVLLRRQAEPSLYGR	SVM	POSITIVE	0.165787
146	HSINALISDNLLMKN	SVM	POSITIVE	0.104499		146	RELYVGDLNTKLMTR	SVM	NEGATIVE	-0.849849		146	LLDCLMFQSVIDGQP	SVM	NEGATIVE	-0.612054		146	RHNCRCCWFADTNLV	SVM	NEGATIVE	-0.639723
147	IIQEAINIALIAVSL	SVM	POSITIVE	0.411266		147	DSLDFLVLKNLSNLV	SVM	NEGATIVE	-0.285643		147	SGEGWPYIGSRSQVK	SVM	NEGATIVE	-0.052294		147	TNLVNCSNHYLCLKC	SVM	NEGATIVE	-0.113697
148	LLVFLILAGRSCSFK	SVM	POSITIVE	0.386838		148	KVFLGIKNGRIFEEN	SVM	POSITIVE	0.0584655		148	YIGSRSQVKGRSWEN	SVM	NEGATIVE	-0.0124695		148	APVLLRRQAEPSLYG	SVM	NEGATIVE	-0.027166
149	LVFLILAGRSCSFKI	SVM	POSITIVE	0.0500823		149	SSSEIQLQRLAVTLF	SVM	NEGATIVE	-0.654059		149	EKVGLNVRLSHLTEI	SVM	POSITIVE	0.293242		149	CLNTMLRRSNLCDIC	SVM	NEGATIVE	-0.446037
150	NIIQEAINIALIAVS	SVM	POSITIVE	0.680026		150	DRALDILAAMKLIRH	SVM	POSITIVE	0.136868		150	VVDVKLSSDQARNYE	SVM	NEGATIVE	-0.204449		150	CSNHYLCLKCLNTML	SVM	POSITIVE	0.0451436
151	NIIQEAINIALIAVS	SVM	POSITIVE	0.680026		151	FKFLLNISYLCHFVT	SVM	POSITIVE	0.125147		151	KEIPSFRWTQSLRRE	SVM	POSITIVE	0.150494		151	CWFADTNLVNCSNHY	SVM	NEGATIVE	-0.35896
152	TTTLFLHLVGFPTHR	SVM	POSITIVE	1.00429		152	LNFNSVIVNPSLSGI	SVM	NEGATIVE	-0.31395		152	SPVGGVYLGNLSQSQ	SVM	NEGATIVE	-0.0279209		152	KCLNTMLRRSNLCDI	SVM	NEGATIVE	-0.297516
153	VFLILAGRSCSFKIG	SVM	NEGATIVE	-0.0902457		153	NDRALDILAAMKLIR	SVM	POSITIVE	0.226493		153	GMLLKDLESAQPGLL	SVM	POSITIVE	0.154386		153	NTMLRRSNLCDICGE	SVM	NEGATIVE	-0.469761
154	VSFFQEIPNIIQEAI	SVM	POSITIVE	0.030958		154	SSEIQLQRLAVTLFE	SVM	NEGATIVE	-0.539996		154	IIKTVLGVKKRENMF	SVM	POSITIVE	0.211026		154	SAPVLLRRQAEPSLY	SVM	POSITIVE	0.10479
155	FWSTLFFTTTLFLHL	SVM	POSITIVE	0.701735		155	GAFMADNQKLSYMRV	SVM	NEGATIVE	-0.329504		155	SFRWTQSLRRELSSF	SVM	NEGATIVE	-0.0358906		155	VLLRRQAEPSLYGRH	SVM	NEGATIVE	-0.00534847
156	PNIIQEAINIALIAV	SVM	POSITIVE	0.906503		156	GQMVVLVNDRALDIL	SVM	POSITIVE	0.1081		156	DLKVVDVKLSSDQAR	SVM	NEGATIVE	-0.206752		156	WFADTNLVNCSNHYL	SVM	NEGATIVE	-0.564132
157	RSTELQNITINMLKV	SVM	POSITIVE	0.142547		157	KLDKTFFTSAALRNL	SVM	NEGATIVE	-0.805735		157	QFGSVPALTIACMTV	SVM	POSITIVE	0.0308291		157	VLLRRQAEPSLYGRH	SVM	NEGATIVE	-0.00534847
158	WVNQCKSNHVNTLHL	SVM	NEGATIVE	-0.219277		158	LLVGIRNDVRESKII	SVM	NEGATIVE	-0.355793		158	IKTVLGVKKRENMFI	SVM	POSITIVE	0.480286		158	EELPTTIIVPVEPSA	SVM	NEGATIVE	-0.165084
159	FTTTLFLHLVGFPTH	SVM	POSITIVE	0.869722		159	LVGIRNDVRESKIIE	SVM	NEGATIVE	-0.763679		159	SVIDGQPPQIKLQSL	SVM	NEGATIVE	-0.788234		159	ELPTTIIVPVEPSAP	SVM	NEGATIVE	-0.537961
160	QLVSFFQEIPNIIQE	SVM	NEGATIVE	-0.236515		160	MVVLVNDRALDILAA	SVM	POSITIVE	0.0673048		160	KVVDVKLSSDQARNY	SVM	NEGATIVE	-0.033625		160	KTKDRQYQSNSSQPT	SVM	NEGATIVE	-0.172068
161	TELQNITINMLKVFE	SVM	POSITIVE	0.257581		161	QMVVLVNDRALDILA	SVM	POSITIVE	0.0413413		161	LMDLASDLEKLKKKV	SVM	POSITIVE	0.0608011		161	LLRRQAEPSLYGRHN	SVM	NEGATIVE	-0.188445
162	EIPNIIQEAINIALI	SVM	POSITIVE	0.403852		162	SLLVGIRNDVRESKI	SVM	NEGATIVE	-0.572468		162	DVKLSSDQARNYEEQ	SVM	NEGATIVE	-0.491466		162	LNTMLRRSNLCDICG	SVM	NEGATIVE	-0.564389
163	HSINALISDNLLMKN	SVM	POSITIVE	0.104499		163	TSLLVGIRNDVRESK	SVM	NEGATIVE	-0.615515		163	HGMLLKDLESAQPGL	SVM	POSITIVE	0.131901		163	PTTIIVPVEPSAPLP	SVM	NEGATIVE	-0.485019
164	IPNIIQEAINIALIA	SVM	POSITIVE	0.361863		164	VGIRNDVRESKIIEE	SVM	NEGATIVE	-0.586055		164	HSHGMLLKDLESAQP	SVM	NEGATIVE	-0.261883		164	QPTNTSAPVLLRRQA	SVM	NEGATIVE	-0.152554
165	LFQLLVFLILAGRSC	SVM	POSITIVE	0.460964		165	HPRLVLVEGFKLLSL	SVM	POSITIVE	0.0902513		165	RHSHGMLLKDLESAQ	SVM	NEGATIVE	-0.0179771		165	SQPTNTSAPVLLRRQ	SVM	NEGATIVE	-0.462591
166	NLLTHSINALISDNL	SVM	NEGATIVE	-0.0819871		166	IGQMVVLVNDRALDI	SVM	POSITIVE	0.0508175		166	AKMIADGLDFSQVAL	SVM	NEGATIVE	-0.0922844		166	TIIVPVEPSAPLPGQ	SVM	NEGATIVE	-0.239653
167	NQCKSNHVNTLHLMM	SVM	NEGATIVE	-0.550422		167	PRLVLVEGFKLLSLL	SVM	POSITIVE	0.00245567		167	DAKMIADGLDFSQVA	SVM	NEGATIVE	-0.0960833		167	TTIIVPVEPSAPLPG	SVM	NEGATIVE	-0.00236957
168	SEFRNDWILESDHLL	SVM	POSITIVE	0.2037		168	QVHPRLVLVEGFKLL	SVM	POSITIVE	0.202856		168	KDAKMIADGLDFSQV	SVM	NEGATIVE	-0.28671		168	YQSNSSQPTNTSAPV	SVM	NEGATIVE	-0.070612
169	THSINALISDNLLMK	SVM	POSITIVE	0.222476		169	RLVLVEGFKLLSLLV	SVM	POSITIVE	0.344499		169	KMIADGLDFSQVALV	SVM	POSITIVE	0.0555332		169	EPSLYGRHNCRCCWF	SVM	NEGATIVE	-0.501793
170	GLLEWILRALKYDFL	SVM	POSITIVE	0.985546		170	VHPRLVLVEGFKLLS	SVM	POSITIVE	0.21166		170	LKDAKMIADGLDFSQ	SVM	NEGATIVE	-0.514949		170	KCLNTMLRRSNLCDI	SVM	NEGATIVE	-0.297516
171	GTKLMFDKTPKQFIV	SVM	NEGATIVE	-0.966946		171	EIFNKGLGKFKRTNK	SVM	POSITIVE	0.010348		171	PVELALYQPESGNYI	SVM	NEGATIVE	-0.395933		171	LPTTIIVPVEPSAPL	SVM	NEGATIVE	-0.234961
172	PKQFIVIRNQTWVNQ	SVM	NEGATIVE	-0.227434		172	KTEIFNKGLGKFKRT	SVM	POSITIVE	0.0767666		172	GNVVQALTSLGLLYT	SVM	POSITIVE	0.940691		172	TNTSAPVLLRRQAEP	SVM	NEGATIVE	-0.392691
173	RVMGNLSNCVHPDIK	SVM	NEGATIVE	-0.0465075		173	TEIFNKGLGKFKRTN	SVM	NEGATIVE	-0.0975801		173	LKVVDVKLSSDQARN	SVM	NEGATIVE	-0.242998		173	AEPSLYGRHNCRCCW	SVM	NEGATIVE	-0.214418
174	FQLLVFLILAGRSCS	SVM	POSITIVE	0.439868		174	YKTEIFNKGLGKFKR	SVM	POSITIVE	0.0391542		174	ELMDLASDLEKLKKK	SVM	POSITIVE	0.162526		174	CSNHYLCLKCLNTML	SVM	POSITIVE	0.0451436
175	FRNDWILESDHLLSE	SVM	NEGATIVE	-0.0810393		175	DKTFFTSAALRNLCF	SVM	NEGATIVE	-0.552243		175	SHGMLLKDLESAQPG	SVM	POSITIVE	0.18189		175	LPTTIIVPVEPSAPL	SVM	NEGATIVE	-0.234961
176	KYDFLNYPPLLCEKV	SVM	NEGATIVE	-0.261744		176	KLDKTFFTSAALRNL	SVM	NEGATIVE	-0.805735		176	LPEVLLFTMKPAFAI	SVM	POSITIVE	0.0440644		176	SSQPTNTSAPVLLRR	SVM	NEGATIVE	-0.283196
177	EAINIALIAVSLIAI	SVM	POSITIVE	1.52124		177	CYNFKVQFLLSSMIN	SVM	NEGATIVE	-0.464262		177	NVVQALTSLGLLYTV	SVM	POSITIVE	1.34912		177	TTIIVPVEPSAPLPG	SVM	NEGATIVE	-0.00236957
178	HPISCTVNKTLYYIR	SVM	POSITIVE	0.411933		178	FIMAYANQAHHVDLM	SVM	POSITIVE	0.064234		178	SLLPEVLLFTMKPAF	SVM	POSITIVE	0.0644184		178	TTIIVPVEPSAPLPG	SVM	NEGATIVE	-0.00236957
179	KLMFDKTPKQFIVIR	SVM	NEGATIVE	-0.443577		179	FLLKNLTTIAYEETD	SVM	NEGATIVE	-0.638249		179	VQALTSLGLLYTVKF	SVM	POSITIVE	0.962703		179	CLNTMLRRSNLCDIC	SVM	NEGATIVE	-0.446037
180	KVNLLTHSINALISD	SVM	NEGATIVE	-0.0387823		180	FQLAKSLVSERPIMR	SVM	POSITIVE	0.0288378		180	GYNFSLSAAVKAGAT	SVM	POSITIVE	0.493694		180	CSNHYLCLKCLNTML	SVM	POSITIVE	0.0451436
181	LRALKYDFLNYPPLL	SVM	POSITIVE	0.0356733		181	KLNFNSVIVNPSLSG	SVM	NEGATIVE	-0.462051		181	SFRWTQSLRRELSSF	SVM	NEGATIVE	-0.0358906		181	PSLYGRHNCRCCWFA	SVM	NEGATIVE	-0.118037
182	LTHSINALISDNLLM	SVM	POSITIVE	0.0106663		182	KTFFTSAALRNLCFY	SVM	NEGATIVE	-0.481027		182	AINISGYNFSLSAAV	SVM	POSITIVE	0.67144		182	QAEPSLYGRHNCRCC	SVM	NEGATIVE	-0.122356
183	AVKLRRLQGVFTWTI	SVM	POSITIVE	0.0391621		183	LDKTFFTSAALRNLC	SVM	NEGATIVE	-0.439502		183	AMSKINPSHTTWIDI	SVM	NEGATIVE	-0.409314		183	TTIIVPVEPSAPLPG	SVM	NEGATIVE	-0.00236957
184	ERWMLVTSDLKCFGN	SVM	NEGATIVE	-0.273096		184	LFNGSKSVNLAKVLI	SVM	NEGATIVE	-0.604117		184	DCLQIITKDESAINI	SVM	NEGATIVE	-0.358293		184	APVLLRRQAEPSLYG	SVM	NEGATIVE	-0.027166
185	KQFIVIRNQTWVNQC	SVM	POSITIVE	0.133664		185	LSLINSMKTSFSSRL	SVM	NEGATIVE	-0.970484		185	HDCLQIITKDESAIN	SVM	NEGATIVE	-0.856204		185	LPTTIIVPVEPSAPL	SVM	NEGATIVE	-0.234961
186	QEIPNIIQEAINIAL	SVM	POSITIVE	0.147098		186	MSPALFYSFLANLNL	SVM	NEGATIVE	-0.93709		186	SKEIPSFRWTQSLRR	SVM	POSITIVE	0.173704		186	PTTIIVPVEPSAPLP	SVM	NEGATIVE	-0.485019
187	RWMLVTSDLKCFGNT	SVM	NEGATIVE	-0.215997		187	NSVIVNPSLSGILTE	SVM	NEGATIVE	-0.0607827		187	CLQIITKDESAINIS	SVM	NEGATIVE	-0.288069		187	RQAEPSLYGRHNCRC	SVM	NEGATIVE	-0.156255
188	VNLLTHSINALISDN	SVM	POSITIVE	0.0147853		188	PALFYSFLANLNLTE	SVM	NEGATIVE	-0.432312		188	DCLMFQSVIDGQPPQ	SVM	NEGATIVE	-0.698161		188	APVLLRRQAEPSLYG	SVM	NEGATIVE	-0.027166
189	VNTLHLMMANAGHAV	SVM	NEGATIVE	-0.679097		189	SEIQLQRLAVTLFEL	SVM	NEGATIVE	-0.445292		189	DCLQIITKDESAINI	SVM	NEGATIVE	-0.358293		189	LLRRQAEPSLYGRHN	SVM	NEGATIVE	-0.188445
190	WMLVTSDLKCFGNTA	SVM	NEGATIVE	-0.436443		190	SQVHPRLVLVEGFKL	SVM	POSITIVE	0.175263		190	FRWTQSLRRELSSFT	SVM	NEGATIVE	-0.223987		190	LNTMLRRSNLCDICG	SVM	NEGATIVE	-0.564389
191	ALISDNLLMKNRLKE	SVM	POSITIVE	0.172016		191	SVPLEFLLKNLTTIA	SVM	NEGATIVE	-0.125131		191	REAMSKINPSHTTWI	SVM	NEGATIVE	-0.178805		191	QPTNTSAPVLLRRQA	SVM	NEGATIVE	-0.152554
192	FLILAGRSCSFKIGR	SVM	POSITIVE	0.371824		192	VLVNDRALDILAAMK	SVM	POSITIVE	0.220929		192	RLNNQFGSVPALTIA	SVM	POSITIVE	0.365376		192	RCCWFADTNLVNCSN	SVM	NEGATIVE	-0.522348
193	GQLVSFFQEIPNIIQ	SVM	NEGATIVE	-0.366547		193	VVLVNDRALDILAAM	SVM	POSITIVE	0.102778		193	AKMIADGLDFSQVAL	SVM	NEGATIVE	-0.0922844		193	SAPVLLRRQAEPSLY	SVM	POSITIVE	0.10479
194	LGLLEWILRALKYDF	SVM	POSITIVE	0.600675		194	AGNNHLFLDGVSMIP	SVM	NEGATIVE	-1.02277		194	DAKMIADGLDFSQVA	SVM	NEGATIVE	-0.0960833		194	SQPTNTSAPVLLRRQ	SVM	NEGATIVE	-0.462591
195	LLEWILRALKYDFLN	SVM	POSITIVE	0.721555		195	DFDMLFQLAKSLVSE	SVM	NEGATIVE	-0.559078		195	KDAKMIADGLDFSQV	SVM	NEGATIVE	-0.28671		195	TNLVNCSNHYLCLKC	SVM	NEGATIVE	-0.113697
196	LLTHSINALISDNLL	SVM	POSITIVE	0.144902		196	DKTFFTSAALRNLCF	SVM	NEGATIVE	-0.552243		196	MSKINPSHTTWIDIE	SVM	NEGATIVE	-0.438547		196	DTNLVNCSNHYLCLK	SVM	NEGATIVE	-0.551041
197	LTHSINALISDNLLM	SVM	POSITIVE	0.0106663		197	FDMLFQLAKSLVSER	SVM	NEGATIVE	-0.611811		197	EAMSKINPSHTTWID	SVM	NEGATIVE	-0.170806		197	LVNCSNHYLCLKCLN	SVM	NEGATIVE	-0.0543438
198	NIIQEAINIALIAVS	SVM	POSITIVE	0.680026		198	FNGSKSVNLAKVLIE	SVM	NEGATIVE	-0.654797		198	LYQPESGNYILCYRK	SVM	NEGATIVE	-0.0721038		198	LYGRHNCRCCWFADT	SVM	NEGATIVE	-0.407225
199	HDFKETMLQRLAILF	SVM	NEGATIVE	-0.86705		199	GAGNNHLFLDGVSMI	SVM	NEGATIVE	-0.512644		199	SAQPGLLSYIIGLLP	SVM	POSITIVE	0.547076		199	NLVNCSNHYLCLKCL	SVM	NEGATIVE	-0.148023
200	ITINMLKVFEDHPIS	SVM	POSITIVE	0.482446		200	GNNHLFLDGVSMIPT	SVM	NEGATIVE	-0.591187		200	VLKDAKMIADGLDFS	SVM	NEGATIVE	-0.544088		200	NSSQPTNTSAPVLLR	SVM	NEGATIVE	-0.0611453
201	KQFIVIRNQTWVNQC	SVM	POSITIVE	0.133664		201	GSNRELYVGDLNTKL	SVM	NEGATIVE	-0.92794		201	YNFSLSAAVKAGATF	SVM	NEGATIVE	-0.293803		201	NTMLRRSNLCDICGE	SVM	NEGATIVE	-0.469761
202	LIAVSLIAILKGLVN	SVM	POSITIVE	0.966666		202	KVQFLLSSMINPLIV	SVM	NEGATIVE	-0.497867		202	HDCLQIITKDESAIN	SVM	NEGATIVE	-0.856204		202	PTNTSAPVLLRRQAE	SVM	NEGATIVE	-0.114478
203	PISCTVNKTLYYIRE	SVM	NEGATIVE	-0.070365		203	LVNDRALDILAAMKL	SVM	NEGATIVE	-0.150316		203	LKDAKMIADGLDFSQ	SVM	NEGATIVE	-0.514949		203	PTTIIVPVEPSAPLP	SVM	NEGATIVE	-0.485019
204	QLLVFLILAGRSCSF	SVM	POSITIVE	0.133322		204	NFKVQFLLSSMINPL	SVM	NEGATIVE	-0.724196		204	LQIITKDESAINISG	SVM	NEGATIVE	-0.453136		204	PVLLRRQAEPSLYGR	SVM	POSITIVE	0.165787
205	SHDFKETMLQRLAIL	SVM	NEGATIVE	-0.576729		205	NHLFLDGVSMIPTLP	SVM	NEGATIVE	-1.02253		205	SKINPSHTTWIDIEG	SVM	NEGATIVE	-0.399499		205	QPTNTSAPVLLRRQA	SVM	NEGATIVE	-0.152554
206	WSTLFFTTTLFLHLV	SVM	POSITIVE	0.625845		206	NLFWAIKPRTHKHIE	SVM	NEGATIVE	-0.0816789		206	FGSVPALTIACMTVQ	SVM	NEGATIVE	-0.259833		206	RHNCRCCWFADTNLV	SVM	NEGATIVE	-0.639723
207	EWILRALKYDFLNYP	SVM	POSITIVE	0.253562		207	NNHLFLDGVSMIPTL	SVM	NEGATIVE	-0.712172		207	FQQPQVRSTGVVRIW	SVM	POSITIVE	0.172356		207	SQPTNTSAPVLLRRQ	SVM	NEGATIVE	-0.462591
208	FFTTTLFLHLVGFPT	SVM	POSITIVE	0.664025		208	PDFDMLFQLAKSLVS	SVM	NEGATIVE	-0.526112		208	GFQQPQVRSTGVVRI	SVM	NEGATIVE	-0.067805		208	SSQPTNTSAPVLLRR	SVM	NEGATIVE	-0.283196
209	GLFQLLVFLILAGRS	SVM	POSITIVE	0.592884		209	RALDILAAMKLIRHK	SVM	POSITIVE	0.275975		209	PQVRSTGVVRIWDVA	SVM	NEGATIVE	-0.0493884		209	SSQPTNTSAPVLLRR	SVM	NEGATIVE	-0.283196
210	GQLVSFFQEIPNIIQ	SVM	NEGATIVE	-0.366547		210	VQFLLSSMINPLIVS	SVM	NEGATIVE	-0.403653		210	QPQVRSTGVVRIWDV	SVM	NEGATIVE	-0.00774869		210	TIIVPVEPSAPLPGQ	SVM	NEGATIVE	-0.239653
211	KGLVNLWKSGLFQLL	SVM	POSITIVE	0.438147		211	WIEFTSFSVAYSKHL	SVM	NEGATIVE	-0.812318		211	QQPQVRSTGVVRIWD	SVM	NEGATIVE	-0.115029		211	ADTNLVNCSNHYLCL	SVM	NEGATIVE	-0.566812
212	KTPKQFIVIRNQTWV	SVM	NEGATIVE	-0.286638		212	DEQLVELVKPKLRSL	SVM	NEGATIVE	-0.748461		212	QVRSTGVVRIWDVAD	SVM	POSITIVE	0.0560522		212	DTNLVNCSNHYLCLK	SVM	NEGATIVE	-0.551041
213	KTPKQFIVIRNQTWV	SVM	NEGATIVE	-0.286638		213	DNPNLFWAIKPRTHK	SVM	NEGATIVE	-0.0164453		213	LPEVLLFTMKPAFAI	SVM	POSITIVE	0.0440644		213	LNTMLRRSNLCDICG	SVM	NEGATIVE	-0.564389
214	LKGLVNLWKSGLFQL	SVM	POSITIVE	0.22292		214	ELYVGDLNTKLMTRL	SVM	NEGATIVE	-0.89595		214	SELMDLASDLEKLKK	SVM	NEGATIVE	-0.130518		214	MLRRSNLCDICGEEL	SVM	NEGATIVE	-0.720206
215	LLTHSINALISDNLL	SVM	POSITIVE	0.144902		215	EQLVELVKPKLRSLV	SVM	NEGATIVE	-0.272443		215	DTMGNVVQALTSLGL	SVM	POSITIVE	0.70453		215	NLVNCSNHYLCLKCL	SVM	NEGATIVE	-0.148023
216	LVSFFQEIPNIIQEA	SVM	POSITIVE	0.0316907		216	GKTLILLETFVRVNP	SVM	NEGATIVE	-0.301042		216	IGLLPQDMVLTAQGS	SVM	NEGATIVE	-0.0927102		216	NTSAPVLLRRQAEPS	SVM	NEGATIVE	-0.0971262
217	MGQLVSFFQEIPNII	SVM	NEGATIVE	-0.106031		217	IVCFHEYLSSKLNKF	SVM	NEGATIVE	-0.774012		217	MDLASDLEKLKKKVG	SVM	POSITIVE	0.18048		217	SLYGRHNCRCCWFAD	SVM	NEGATIVE	-0.270229
218	PKQFIVIRNQTWVNQ	SVM	NEGATIVE	-0.227434		218	KFLLNISYLCHFVTK	SVM	POSITIVE	0.210916		218	ESAQPGLLSYIIGLL	SVM	POSITIVE	0.955625		218	TIIVPVEPSAPLPGQ	SVM	NEGATIVE	-0.239653
219	QLVSFFQEIPNIIQE	SVM	NEGATIVE	-0.236515		219	LLCNLWPYLKSIKKT	SVM	NEGATIVE	-0.627372		219	GNVVQALTSLGLLYT	SVM	POSITIVE	0.940691		219	TMLRRSNLCDICGEE	SVM	NEGATIVE	-0.484579
220	TINMLKVFEDHPISC	SVM	POSITIVE	0.415202		220	LLSQVHPRLVLVEGF	SVM	POSITIVE	0.267288		220	MGNVVQALTSLGLLY	SVM	POSITIVE	0.717764		220	TNLVNCSNHYLCLKC	SVM	NEGATIVE	-0.113697
221	TPKQFIVIRNQTWVN	SVM	NEGATIVE	-0.355719		221	LMGKTLILLETFVRV	SVM	POSITIVE	0.317845		221	NNQFGSVPALTIACM	SVM	POSITIVE	0.0328599		221	CSNHYLCLKCLNTML	SVM	POSITIVE	0.0451436
222	TPKQFIVIRNQTWVN	SVM	NEGATIVE	-0.355719		222	LRTKIMSSKRVLERE	SVM	NEGATIVE	-0.32962		222	LNNQFGSVPALTIAC	SVM	POSITIVE	0.469985		222	LKCLNTMLRRSNLCD	SVM	NEGATIVE	-0.322166
223	VFLILAGRSCSFKIG	SVM	NEGATIVE	-0.0902457		223	MGKTLILLETFVRVN	SVM	NEGATIVE	-0.097605		223	QSLRRELSSFTIPVK	SVM	NEGATIVE	-1.0571		223	LRRQAEPSLYGRHNC	SVM	NEGATIVE	-0.0842841
224	GRSTELQNITINMLK	SVM	POSITIVE	0.223667		224	MLFQLAKSLVSERPI	SVM	POSITIVE	0.0271751		224	TMGNVVQALTSLGLL	SVM	POSITIVE	0.830709		224	NHYLCLKCLNTMLRR	SVM	NEGATIVE	-0.0366648
225	INMLKVFEDHPISCT	SVM	POSITIVE	0.095574		225	NPNLFWAIKPRTHKH	SVM	NEGATIVE	-0.139836		225	FSLSAAVKAGATFLD	SVM	NEGATIVE	-0.221169		225	PTNTSAPVLLRRQAE	SVM	NEGATIVE	-0.114478
226	LIAILKGLVNLWKSG	SVM	POSITIVE	0.243701		226	PNLFWAIKPRTHKHI	SVM	POSITIVE	0.202153		226	NFSLSAAVKAGATFL	SVM	NEGATIVE	-0.378305		226	SAPVLLRRQAEPSLY	SVM	POSITIVE	0.10479
227	NTLHLMMANAGHAVK	SVM	NEGATIVE	-0.587101		227	QLVELVKPKLRSLVL	SVM	NEGATIVE	-0.12248		227	LPEVLLFTMKPAFAI	SVM	POSITIVE	0.0440644		227	SLYGRHNCRCCWFAD	SVM	NEGATIVE	-0.270229
228	RNDWILESDHLLSEM	SVM	NEGATIVE	-0.210081		228	RLRWLLIEILKGVKA	SVM	POSITIVE	0.97104		228	VQALTSLGLLYTVKF	SVM	POSITIVE	0.962703		228	SNHYLCLKCLNTMLR	SVM	POSITIVE	0.232093
229	TMLQRLAILFGTKLM	SVM	NEGATIVE	-0.507784		229	RTKIMSSKRVLERES	SVM	NEGATIVE	-0.380464		229	AGATFLDGGNMLETI	SVM	NEGATIVE	-0.872118		229	TIIVPVEPSAPLPGQ	SVM	NEGATIVE	-0.239653
230	AILKGLVNLWKSGLF	SVM	NEGATIVE	-0.0609851		230	SFLANLNLTEPKSRA	SVM	NEGATIVE	-0.113938		230	VYLGNLSQSQLSKRT	SVM	POSITIVE	0.204398		230	WFADTNLVNCSNHYL	SVM	NEGATIVE	-0.564132
231	IAVSLIAILKGLVNL	SVM	POSITIVE	0.613459		231	SLVSERPIMRYTVHK	SVM	POSITIVE	0.295865		231	KAGATFLDGGNMLET	SVM	NEGATIVE	-0.872049		231	APVLLRRQAEPSLYG	SVM	NEGATIVE	-0.027166
232	RLAILFGTKLMFDKT	SVM	NEGATIVE	-0.814115		232	TPLLTKFVAAALHNV	SVM	NEGATIVE	-0.150509		232	VKAGATFLDGGNMLE	SVM	NEGATIVE	-0.714029		232	GEELPTTIIVPVEPS	SVM	NEGATIVE	-0.417811
233	STELQNITINMLKVF	SVM	POSITIVE	0.165751		233	VFQNGAFMADNQKLS	SVM	NEGATIVE	-0.239043		233	GATFLDGGNMLETIK	SVM	NEGATIVE	-0.795598		233	LPTTIIVPVEPSAPL	SVM	NEGATIVE	-0.234961
234	DKTPKQFIVIRNQTW	SVM	NEGATIVE	-0.454689		234	VLRTKIMSSKRVLER	SVM	POSITIVE	0.195455		234	KVVDVKLSSDQARNY	SVM	NEGATIVE	-0.033625		234	PVLLRRQAEPSLYGR	SVM	POSITIVE	0.165787
235	ISDNLLMKNRLKELL	SVM	POSITIVE	0.289667		235	ALDLSSNKSVVVPKL	SVM	NEGATIVE	-0.634734		235	VDVKLSSDQARNYEE	SVM	NEGATIVE	-0.290414		235	GEELPTTIIVPVEPS	SVM	NEGATIVE	-0.417811
236	LISDNLLMKNRLKEL	SVM	POSITIVE	0.0631795		236	ARKVFLGIKNGRIFE	SVM	POSITIVE	0.0797149		236	VVDVKLSSDQARNYE	SVM	NEGATIVE	-0.204449		236	NLVNCSNHYLCLKCL	SVM	NEGATIVE	-0.148023
237	MLVTSDLKCFGNTAL	SVM	NEGATIVE	-0.268671		237	ARRFKFLLNISYLCH	SVM	NEGATIVE	-0.252514		237	DVKLSSDQARNYEEQ	SVM	NEGATIVE	-0.491466		237	TMLRRSNLCDICGEE	SVM	NEGATIVE	-0.484579
238	PNIIQEAINIALIAV	SVM	POSITIVE	0.906503		238	DFDEQLVELVKPKLR	SVM	NEGATIVE	-0.405156		238	GVVRIWDVADPTRLN	SVM	POSITIVE	0.178577		238	EELPTTIIVPVEPSA	SVM	NEGATIVE	-0.165084
239	SNHVNTLHLMMANAG	SVM	NEGATIVE	-0.450945		239	FARRFKFLLNISYLC	SVM	POSITIVE	0.0673343		239	VKLSSDQARNYEEQV	SVM	NEGATIVE	-0.555468		239	NCSNHYLCLKCLNTM	SVM	NEGATIVE	-0.0766581
240	DLKCFGNTALAKCNL	SVM	NEGATIVE	-0.0706393		240	FDEQLVELVKPKLRS	SVM	NEGATIVE	-0.745182		240	VVQALTSLGLLYTVK	SVM	POSITIVE	1.63296		240	NLVNCSNHYLCLKCL	SVM	NEGATIVE	-0.148023
241	LFLHLVGFPTHRHIQ	SVM	POSITIVE	0.532895		241	GARKVFLGIKNGRIF	SVM	POSITIVE	0.028929		241	MGNVVQALTSLGLLY	SVM	POSITIVE	0.717764		241	QYQSNSSQPTNTSAP	SVM	NEGATIVE	-0.383943
242	VKLRRLQGVFTWTIT	SVM	NEGATIVE	-0.0804346		242	GLRYFIMAYANQAHH	SVM	POSITIVE	0.342931		242	CALLDCLMFQSVIDG	SVM	NEGATIVE	-0.0411684		242	LLRRQAEPSLYGRHN	SVM	NEGATIVE	-0.188445
243	VSFFQEIPNIIQEAI	SVM	POSITIVE	0.030958		243	IQGLRYFIMAYANQA	SVM	POSITIVE	0.402344		243	VVRIWDVADPTRLNN	SVM	POSITIVE	0.249844		243	SAPVLLRRQAEPSLY	SVM	POSITIVE	0.10479
244	AVKLRRLQGVFTWTI	SVM	POSITIVE	0.0391621		244	KTFFTSAALRNLCFY	SVM	NEGATIVE	-0.481027		244	QPGLLSYIIGLLPQD	SVM	POSITIVE	0.446967		244	TSAPVLLRRQAEPSL	SVM	NEGATIVE	-0.0108104
245	EWILRALKYDFLNYP	SVM	POSITIVE	0.253562		245	LRYFIMAYANQAHHV	SVM	POSITIVE	0.331337		245	RNYEEQVWSDFGHLC	SVM	NEGATIVE	-0.334871		245	VLLRRQAEPSLYGRH	SVM	NEGATIVE	-0.00534847
246	FGTKLMFDKTPKQFI	SVM	NEGATIVE	-0.86242		246	LVELVKPKLRSLVLL	SVM	POSITIVE	0.00511501		246	LLPEVLLFTMKPAFA	SVM	POSITIVE	0.330192		246	VLLRRQAEPSLYGRH	SVM	NEGATIVE	-0.00534847
247	GLFQLLVFLILAGRS	SVM	POSITIVE	0.592884		247	NTLLFLDLIMLNFIV	SVM	NEGATIVE	-0.165907		247	LPEVLLFTMKPAFAI	SVM	POSITIVE	0.0440644		247	DICGEELPTTIIVPV	SVM	NEGATIVE	-0.425941
248	GSHDFKETMLQRLAI	SVM	NEGATIVE	-0.444029		248	QFLLSSMINPLIVST	SVM	NEGATIVE	-0.177896		248	QSLLPEVLLFTMKPA	SVM	POSITIVE	0.214912		248	ELPTTIIVPVEPSAP	SVM	NEGATIVE	-0.537961
249	ISCTVNKTLYYIRES	SVM	NEGATIVE	-0.278278		249	QGLRYFIMAYANQAH	SVM	POSITIVE	0.167398		249	GRKDLKVVDVKLSSD	SVM	NEGATIVE	-0.294508		249	LPTTIIVPVEPSAPL	SVM	NEGATIVE	-0.234961
250	IVIRNQTWVNQCKSN	SVM	POSITIVE	0.0981909		250	RFKFLLNISYLCHFV	SVM	POSITIVE	0.226436		250	HGRKDLKVVDVKLSS	SVM	NEGATIVE	-0.216843		250	LVNCSNHYLCLKCLN	SVM	NEGATIVE	-0.0543438
251	LKYDFLNYPPLLCEK	SVM	NEGATIVE	-0.0537834		251	RKVFLGIKNGRIFEE	SVM	POSITIVE	0.209147		251	KDLKVVDVKLSSDQA	SVM	NEGATIVE	-0.36949		251	QPTNTSAPVLLRRQA	SVM	NEGATIVE	-0.152554
252	NDWILESDHLLSEML	SVM	NEGATIVE	-0.234707		252	RRFKFLLNISYLCHF	SVM	NEGATIVE	-0.150346		252	LPEVLLFTMKPAFAI	SVM	POSITIVE	0.0440644		252	QSNSSQPTNTSAPVL	SVM	NEGATIVE	-0.132039
253	QCKSNHVNTLHLMMA	SVM	NEGATIVE	-0.296097		253	TKIMSSKRVLERESI	SVM	NEGATIVE	-0.512406		253	RKDLKVVDVKLSSDQ	SVM	NEGATIVE	-0.56411		253	TSAPVLLRRQAEPSL	SVM	NEGATIVE	-0.0108104
254	SGLFQLLVFLILAGR	SVM	POSITIVE	0.634649		254	TLLFLDLIMLNFIVD	SVM	NEGATIVE	-0.0678264		254	KNGSRHSHGMLLKDL	SVM	NEGATIVE	-0.370396		254	ADTNLVNCSNHYLCL	SVM	NEGATIVE	-0.566812
255	TKNKVNLLTHSINAL	SVM	NEGATIVE	-0.510789		255	TSFSVAYSKHLQDLV	SVM	NEGATIVE	-0.733207		255	NYEEQVWSDFGHLCK	SVM	NEGATIVE	-0.508331		255	LPTTIIVPVEPSAPL	SVM	NEGATIVE	-0.234961
256	IIQEAINIALIAVSL	SVM	POSITIVE	0.411266		256	VCFHEYLSSKLNKFV	SVM	NEGATIVE	-0.55604		256	ENMFIDERPGNRNPY	SVM	NEGATIVE	-0.375569		256	LRRQAEPSLYGRHNC	SVM	NEGATIVE	-0.0842841
257	LKCFGNTALAKCNLN	SVM	POSITIVE	0.00613147		257	YNFKVQFLLSSMINP	SVM	NEGATIVE	-0.941519		257	KGFKNGSRHSHGMLL	SVM	NEGATIVE	-0.511617		257	NTSAPVLLRRQAEPS	SVM	NEGATIVE	-0.0971262
258	WILRALKYDFLNYPP	SVM	POSITIVE	0.0852137		258	AKSLVSERPIMRYTV	SVM	POSITIVE	0.218418		258	DFSQVALVQRVLRKT	SVM	POSITIVE	0.371096		258	TSAPVLLRRQAEPSL	SVM	NEGATIVE	-0.0108104
259	ELQNITINMLKVFED	SVM	POSITIVE	0.0568553		259	ARRFKFLLNISYLCH	SVM	NEGATIVE	-0.252514		259	FSQVALVQRVLRKTK	SVM	POSITIVE	0.286663		259	FADTNLVNCSNHYLC	SVM	NEGATIVE	-0.202081
260	ILAGRSCSFKIGRST	SVM	POSITIVE	0.399998		260	CFKYLLIQGGFDQKL	SVM	NEGATIVE	-0.436755		260	GVVRIWDVADPTRLN	SVM	POSITIVE	0.178577		260	GRHNCRCCWFADTNL	SVM	NEGATIVE	-0.742266
261	ILKGLVNLWKSGLFQ	SVM	POSITIVE	0.309464		261	DMLFQLAKSLVSERP	SVM	NEGATIVE	-0.463692		261	LDFSQVALVQRVLRK	SVM	POSITIVE	0.247006		261	ICGEELPTTIIVPVE	SVM	NEGATIVE	-0.412175
262	LEWILRALKYDFLNY	SVM	POSITIVE	0.774938		262	DQSFKAMLKALSHVS	SVM	POSITIVE	0.016234		262	NVVQALTSLGLLYTV	SVM	POSITIVE	1.34912		262	LVNCSNHYLCLKCLN	SVM	NEGATIVE	-0.0543438
263	LILAGRSCSFKIGRS	SVM	POSITIVE	0.257101		263	FKYLLIQGGFDQKLG	SVM	NEGATIVE	-0.128504		263	QVALVQRVLRKTKRT	SVM	POSITIVE	0.684335		263	PTTIIVPVEPSAPLP	SVM	NEGATIVE	-0.485019
264	LLVFLILAGRSCSFK	SVM	POSITIVE	0.386838		264	FRILLLINLSEHLRE	SVM	NEGATIVE	-0.281447		264	SQVALVQRVLRKTKR	SVM	POSITIVE	0.507686		264	TTIIVPVEPSAPLPG	SVM	NEGATIVE	-0.00236957
265	LQNITINMLKVFEDH	SVM	NEGATIVE	-0.19645		265	GAFMADNQKLSYMRV	SVM	NEGATIVE	-0.329504		265	VRIWDVADPTRLNNQ	SVM	POSITIVE	0.194102		265	CGEELPTTIIVPVEP	SVM	NEGATIVE	-0.701788
266	SFFQEIPNIIQEAIN	SVM	POSITIVE	0.216675		266	GQGILHNLSDLYALI	SVM	NEGATIVE	-0.253646		266	VVRIWDVADPTRLNN	SVM	POSITIVE	0.249844		266	CRCCWFADTNLVNCS	SVM	NEGATIVE	-0.686064
267	SGLFQLLVFLILAGR	SVM	POSITIVE	0.634649		267	ISDQSFKAMLKALSH	SVM	POSITIVE	0.0293779		267	AQPGLLSYIIGLLPQ	SVM	POSITIVE	0.398052		267	GRHNCRCCWFADTNL	SVM	NEGATIVE	-0.742266
268	ALISDNLLMKNRLKE	SVM	POSITIVE	0.172016		268	KGARKVFLGIKNGRI	SVM	POSITIVE	0.184034		268	AVKAGATFLDGGNML	SVM	NEGATIVE	-0.961845		268	HNCRCCWFADTNLVN	SVM	NEGATIVE	-0.814869
269	FFTTTLFLHLVGFPT	SVM	POSITIVE	0.664025		269	KSLVSERPIMRYTVH	SVM	POSITIVE	0.0367265		269	DFSQVALVQRVLRKT	SVM	POSITIVE	0.371096		269	NCRCCWFADTNLVNC	SVM	NEGATIVE	-0.539181
270	FLHLVGFPTHRHIQG	SVM	POSITIVE	0.510943		270	LDILAAMKLIRHKLG	SVM	POSITIVE	0.133166		270	DLLRRLGFQQPQVRS	SVM	NEGATIVE	-0.107227		270	RCCWFADTNLVNCSN	SVM	NEGATIVE	-0.522348
271	LHLVGFPTHRHIQGE	SVM	POSITIVE	0.384412		271	LDKTFFTSAALRNLC	SVM	NEGATIVE	-0.439502		271	DNLMAMKSAQKNTIL	SVM	POSITIVE	0.0413747		271	TIIVPVEPSAPLPGQ	SVM	NEGATIVE	-0.239653
272	QRLAILFGTKLMFDK	SVM	NEGATIVE	-0.586356		272	NGAFMADNQKLSYMR	SVM	NEGATIVE	-0.339327		272	EKVGLNVRLSHLTEI	SVM	POSITIVE	0.293242		272	MLRRSNLCDICGEEL	SVM	NEGATIVE	-0.720206
273	TTLFLHLVGFPTHRH	SVM	POSITIVE	0.906185		273	NLLCNLWPYLKSIKK	SVM	NEGATIVE	-0.674456		273	FKNGSRHSHGMLLKD	SVM	NEGATIVE	-0.399471		273	NCSNHYLCLKCLNTM	SVM	NEGATIVE	-0.0766581
274	AGSHDFKETMLQRLA	SVM	NEGATIVE	-0.619358		274	PKLNFNSVIVNPSLS	SVM	NEGATIVE	-0.562368		274	FSQVALVQRVLRKTK	SVM	POSITIVE	0.286663		274	SNSSQPTNTSAPVLL	SVM	NEGATIVE	-0.261706
275	DKTPKQFIVIRNQTW	SVM	NEGATIVE	-0.454689		275	PLLTKFVAAALHNVR	SVM	NEGATIVE	-0.243944		275	GFKNGSRHSHGMLLK	SVM	NEGATIVE	-0.444036		275	CCWFADTNLVNCSNH	SVM	NEGATIVE	-0.510926
276	FTTTLFLHLVGFPTH	SVM	POSITIVE	0.869722		276	QGILHNLSDLYALIT	SVM	NEGATIVE	-0.305624		276	GVYLGNLSQSQLSKR	SVM	POSITIVE	0.313079		276	CWFADTNLVNCSNHY	SVM	NEGATIVE	-0.35896
277	HVNTLHLMMANAGHA	SVM	NEGATIVE	-0.551897		277	QNGAFMADNQKLSYM	SVM	NEGATIVE	-0.381356		277	LDFSQVALVQRVLRK	SVM	POSITIVE	0.247006		277	CWFADTNLVNCSNHY	SVM	NEGATIVE	-0.35896
278	IAILKGLVNLWKSGL	SVM	POSITIVE	0.470415		278	QSFKAMLKALSHVSL	SVM	POSITIVE	0.0302349		278	LLRRLGFQQPQVRST	SVM	POSITIVE	0.0826567		278	ELPTTIIVPVEPSAP	SVM	NEGATIVE	-0.537961
279	PKQFIVIRNQTWVNQ	SVM	NEGATIVE	-0.227434		279	RNTLLFLDLIMLNFI	SVM	NEGATIVE	-0.283195		279	LMAMKSAQKNTILKL	SVM	POSITIVE	0.0558118		279	GNTKTKDRQYQSNSS	SVM	POSITIVE	0.0881016
280	SAGSHDFKETMLQRL	SVM	NEGATIVE	-0.680786		280	SDQSFKAMLKALSHV	SVM	POSITIVE	0.171302		280	LRRLGFQQPQVRSTG	SVM	NEGATIVE	-0.0152849		280	LRRSNLCDICGEELP	SVM	NEGATIVE	-0.802285
281	ILRALKYDFLNYPPL	SVM	POSITIVE	0.0453464		281	TALDLSSNKSVVVPK	SVM	NEGATIVE	-0.711694		281	MFIDERPGNRNPYEN	SVM	NEGATIVE	-0.354536		281	MGNTKTKDRQYQSNS	SVM	POSITIVE	0.0434669
282	SCSFKIGRSTELQNI	SVM	NEGATIVE	-0.0315098		282	TFRILLLINLSEHLR	SVM	NEGATIVE	-0.148558		282	NGSRHSHGMLLKDLE	SVM	NEGATIVE	-0.411958		282	PTTIIVPVEPSAPLP	SVM	NEGATIVE	-0.485019
283	TLFLHLVGFPTHRHI	SVM	POSITIVE	0.888929		283	YTFRILLLINLSEHL	SVM	NEGATIVE	-0.319738		283	NMFIDERPGNRNPYE	SVM	NEGATIVE	-0.499904		283	RRSNLCDICGEELPT	SVM	NEGATIVE	-0.576681
284	ELLGLLEWILRALKY	SVM	POSITIVE	1.00343		284	FARRFKFLLNISYLC	SVM	POSITIVE	0.0673343		284	PGLLSYIIGLLPQDM	SVM	POSITIVE	0.375295		284	VNCSNHYLCLKCLNT	SVM	NEGATIVE	-0.118564
285	ESEFRNDWILESDHL	SVM	POSITIVE	0.304732		285	FKFLLNISYLCHFVT	SVM	POSITIVE	0.125147		285	QPGLLSYIIGLLPQD	SVM	POSITIVE	0.446967		285	VNCSNHYLCLKCLNT	SVM	NEGATIVE	-0.118564
286	ILFGTKLMFDKTPKQ	SVM	NEGATIVE	-0.908284		286	IFQFTRSIMWDYFTL	SVM	NEGATIVE	-0.269627		286	REAMSKINPSHTTWI	SVM	NEGATIVE	-0.178805		286	VNCSNHYLCLKCLNT	SVM	NEGATIVE	-0.118564
287	KSGLFQLLVFLILAG	SVM	POSITIVE	0.216579		287	KTLILLETFVRVNPN	SVM	NEGATIVE	-0.266347		287	RENMFIDERPGNRNP	SVM	NEGATIVE	-0.574929		287	CGEELPTTIIVPVEP	SVM	NEGATIVE	-0.701788
288	LERWMLVTSDLKCFG	SVM	NEGATIVE	-0.257981		288	KVFLGIKNGRIFEEN	SVM	POSITIVE	0.0584655		288	REVDNLMAMKSAQKN	SVM	NEGATIVE	-0.223294		288	DRQYQSNSSQPTNTS	SVM	NEGATIVE	-0.227265
289	NMLKVFEDHPISCTV	SVM	POSITIVE	0.171358		289	LAKSLVSERPIMRYT	SVM	NEGATIVE	-0.0038751		289	RRLGFQQPQVRSTGV	SVM	POSITIVE	0.14336		289	KDRQYQSNSSQPTNT	SVM	POSITIVE	0.0474058
290	TPKQFIVIRNQTWVN	SVM	NEGATIVE	-0.355719		290	LCNLWPYLKSIKKTI	SVM	NEGATIVE	-0.560969		290	SLLPEVLLFTMKPAF	SVM	POSITIVE	0.0644184		290	KTKDRQYQSNSSQPT	SVM	NEGATIVE	-0.172068
291	HDFKETMLQRLAILF	SVM	NEGATIVE	-0.86705		291	LDNPNLFWAIKPRTH	SVM	NEGATIVE	-0.340561		291	SLRRELSSFTIPVKS	SVM	NEGATIVE	-0.974523		291	LCDICGEELPTTIIV	SVM	NEGATIVE	-0.302968
292	RALKYDFLNYPPLLC	SVM	POSITIVE	0.0472847		292	LSQVHPRLVLVEGFK	SVM	POSITIVE	0.252379		292	SQVALVQRVLRKTKR	SVM	POSITIVE	0.507686		292	MLRRSNLCDICGEEL	SVM	NEGATIVE	-0.720206
293	SVNETRIQINVSDSA	SVM	NEGATIVE	-0.899626		293	LVLRTKIMSSKRVLE	SVM	POSITIVE	0.0605513		293	TGVVRIWDVADPTRL	SVM	POSITIVE	0.21659		293	PTTIIVPVEPSAPLP	SVM	NEGATIVE	-0.485019
294	TWVNQCKSNHVNTLH	SVM	NEGATIVE	-0.149502		294	LVLVEGFKLLSLLVE	SVM	POSITIVE	0.321447		294	TQSLRRELSSFTIPV	SVM	NEGATIVE	-1.04744		294	RQYQSNSSQPTNTSA	SVM	NEGATIVE	-0.14503
295	ALKYDFLNYPPLLCE	SVM	NEGATIVE	-0.573338		295	MGQGILHNLSDLYAL	SVM	NEGATIVE	-0.280399		295	VDNLMAMKSAQKNTI	SVM	NEGATIVE	-0.110579		295	TKDRQYQSNSSQPTN	SVM	NEGATIVE	-0.14739
296	HAVKLRRLQGVFTWT	SVM	POSITIVE	0.186388		296	QLAKSLVSERPIMRY	SVM	NEGATIVE	-0.014023		296	VKLSSDQARNYEEQV	SVM	NEGATIVE	-0.555468		296	TSAPVLLRRQAEPSL	SVM	NEGATIVE	-0.0108104
297	KQFIVIRNQTWVNQC	SVM	POSITIVE	0.133664		297	RRNTLLFLDLIMLNF	SVM	NEGATIVE	-0.698811		297	YEEQVWSDFGHLCKK	SVM	NEGATIVE	-0.502629		297	NCSNHYLCLKCLNTM	SVM	NEGATIVE	-0.0766581
298	THSINALISDNLLMK	SVM	POSITIVE	0.222476		298	SFYCDPKRFFLPVFS	SVM	NEGATIVE	-0.887674		298	YLGNLSQSQLSKRTD	SVM	POSITIVE	0.295087		298	NTKTKDRQYQSNSSQ	SVM	NEGATIVE	-0.0594862
299	HVNTLHLMMANAGHA	SVM	NEGATIVE	-0.551897		299	TRRNTLLFLDLIMLN	SVM	NEGATIVE	-0.553505		299	EEQVWSDFGHLCKKH	SVM	NEGATIVE	-0.421575		299	TNTSAPVLLRRQAEP	SVM	NEGATIVE	-0.392691
300	LHLMMANAGHAVKLR	SVM	NEGATIVE	-0.461604		300	VGNFVAEFKSRFFVM	SVM	NEGATIVE	-0.266259		300	GLDFSQVALVQRVLR	SVM	POSITIVE	0.473374		300	ELPTTIIVPVEPSAP	SVM	NEGATIVE	-0.537961
301	NTLHLMMANAGHAVK	SVM	NEGATIVE	-0.587101		301	VVGNFVAEFKSRFFV	SVM	POSITIVE	0.189577		301	GWPYIGSRSQVKGRS	SVM	POSITIVE	0.13403		301	FADTNLVNCSNHYLC	SVM	NEGATIVE	-0.202081
302	TLHLMMANAGHAVKL	SVM	NEGATIVE	-0.610216		302	EPKLNFNSVIVNPSL	SVM	NEGATIVE	-0.663915		302	KKHNGVVVPKKKKDK	SVM	POSITIVE	0.0355131		302	HYLCLKCLNTMLRRS	SVM	NEGATIVE	-0.0257998
303	VNTLHLMMANAGHAV	SVM	NEGATIVE	-0.679097		303	EQIKQDVQLTLSRMK	SVM	NEGATIVE	-0.123443		303	KLQSLLPEVLLFTMK	SVM	POSITIVE	0.114449		303	LCLKCLNTMLRRSNL	SVM	NEGATIVE	-0.20227
304	LEWILRALKYDFLNY	SVM	POSITIVE	0.774938		304	GFARRFKFLLNISYL	SVM	NEGATIVE	-0.30705		304	KRENMFIDERPGNRN	SVM	NEGATIVE	-0.252072		304	LYGRHNCRCCWFADT	SVM	NEGATIVE	-0.407225
305	QRLAILFGTKLMFDK	SVM	NEGATIVE	-0.586356		305	IGHLLRGRNNTIYIV	SVM	NEGATIVE	-0.396268		305	KVGLNVRLSHLTEIQ	SVM	NEGATIVE	-0.268202		305	MLRRSNLCDICGEEL	SVM	NEGATIVE	-0.720206
306	GLVNLWKSGLFQLLV	SVM	POSITIVE	0.718516		306	KQDVQLTLSRMKESK	SVM	NEGATIVE	-0.231172		306	LMAMKSAQKNTILKL	SVM	POSITIVE	0.0558118		306	NHYLCLKCLNTMLRR	SVM	NEGATIVE	-0.0366648
307	GQLVSFFQEIPNIIQ	SVM	NEGATIVE	-0.366547		307	LDLSSNKSVVVPKLD	SVM	NEGATIVE	-0.682565		307	MAMKSAQKNTILKLG	SVM	POSITIVE	0.14032		307	NTKTKDRQYQSNSSQ	SVM	NEGATIVE	-0.0594862
308	LNESEFRNDWILESD	SVM	POSITIVE	0.212279		308	LRLVLRTKIMSSKRV	SVM	NEGATIVE	-0.060627		308	MIADGLDFSQVALVQ	SVM	NEGATIVE	-0.0241727		308	NTSAPVLLRRQAEPS	SVM	NEGATIVE	-0.0971262
309	NESEFRNDWILESDH	SVM	POSITIVE	0.21328		309	LRYFIMAYANQAHHV	SVM	POSITIVE	0.331337		309	NLMAMKSAQKNTILK	SVM	POSITIVE	0.103309		309	YLCLKCLNTMLRRSN	SVM	POSITIVE	0.0250683
310	RALKYDFLNYPPLLC	SVM	POSITIVE	0.0472847		310	QDVQLTLSRMKESKC	SVM	POSITIVE	0.123795		310	NQFGSVPALTIACMT	SVM	NEGATIVE	-0.105229		310	CLNTMLRRSNLCDIC	SVM	NEGATIVE	-0.446037
311	SDLKCFGNTALAKCN	SVM	POSITIVE	0.116537		311	RRFKFLLNISYLCHF	SVM	NEGATIVE	-0.150346		311	AINISGYNFSLSAAV	SVM	POSITIVE	0.67144		311	ELPTTIIVPVEPSAP	SVM	NEGATIVE	-0.537961
312	YLNESEFRNDWILES	SVM	POSITIVE	0.104937		312	VGNFVAEFKSRFFVM	SVM	NEGATIVE	-0.266259		312	AMSKINPSHTTWIDI	SVM	NEGATIVE	-0.409314		312	ICGEELPTTIIVPVE	SVM	NEGATIVE	-0.412175
313	KTPKQFIVIRNQTWV	SVM	NEGATIVE	-0.286638		313	VLKNLSNLVSVSVSK	SVM	POSITIVE	0.267327		313	EVDNLMAMKSAQKNT	SVM	NEGATIVE	-0.0425053		313	KDRQYQSNSSQPTNT	SVM	POSITIVE	0.0474058
314	LMFDKTPKQFIVIRN	SVM	NEGATIVE	-0.551806		314	AMLKALSHVSLSLIN	SVM	POSITIVE	0.207508		314	FSLSAAVKAGATFLD	SVM	NEGATIVE	-0.221169		314	LLRRQAEPSLYGRHN	SVM	NEGATIVE	-0.188445
315	LVSFFQEIPNIIQEA	SVM	POSITIVE	0.0316907		315	ARKVFLGIKNGRIFE	SVM	POSITIVE	0.0797149		315	GLDFSQVALVQRVLR	SVM	POSITIVE	0.473374		315	LLRRQAEPSLYGRHN	SVM	NEGATIVE	-0.188445
316	QLVSFFQEIPNIIQE	SVM	NEGATIVE	-0.236515		316	CYNFKVQFLLSSMIN	SVM	NEGATIVE	-0.464262		316	KHNGVVVPKKKKDKD	SVM	NEGATIVE	-0.126489		316	LNTMLRRSNLCDICG	SVM	NEGATIVE	-0.564389
317	WILESDHLLSEMLNK	SVM	NEGATIVE	-0.240607		317	FKAMLKALSHVSLSL	SVM	POSITIVE	0.173013		317	LETIKVTPDNFSTII	SVM	NEGATIVE	-0.557697		317	LRRQAEPSLYGRHNC	SVM	NEGATIVE	-0.0842841
318	GRSTELQNITINMLK	SVM	POSITIVE	0.223667		318	FKVQFLLSSMINPLI	SVM	NEGATIVE	-0.447534		318	LMAMKSAQKNTILKL	SVM	POSITIVE	0.0558118		318	LRRQAEPSLYGRHNC	SVM	NEGATIVE	-0.0842841
319	HVNTLHLMMANAGHA	SVM	NEGATIVE	-0.551897		319	FQFTRSIMWDYFTLV	SVM	NEGATIVE	-0.130744		319	MLLKDLESAQPGLLS	SVM	POSITIVE	0.117202		319	LVNCSNHYLCLKCLN	SVM	NEGATIVE	-0.0543438
320	VKLRRLQGVFTWTIT	SVM	NEGATIVE	-0.0804346		320	FQLAKSLVSERPIMR	SVM	POSITIVE	0.0288378		320	NLMAMKSAQKNTILK	SVM	POSITIVE	0.103309		320	NCSNHYLCLKCLNTM	SVM	NEGATIVE	-0.0766581
321	WILRALKYDFLNYPP	SVM	POSITIVE	0.0852137		321	GFARRFKFLLNISYL	SVM	NEGATIVE	-0.30705		321	TGVVRIWDVADPTRL	SVM	POSITIVE	0.21659		321	NTMLRRSNLCDICGE	SVM	NEGATIVE	-0.469761
322	NIALIAVSLIAILKG	SVM	POSITIVE	1.35238		322	GHLLRGRNNTIYIVK	SVM	NEGATIVE	-0.595651		322	VGLNVRLSHLTEIQE	SVM	NEGATIVE	-0.437134		322	NTMLRRSNLCDICGE	SVM	NEGATIVE	-0.469761
323	STLFFTTTLFLHLVG	SVM	POSITIVE	0.63933		323	GKFKRTNKSNLLSDL	SVM	NEGATIVE	-0.192112		323	VQALTSLGLLYTVKF	SVM	POSITIVE	0.962703		323	PSLYGRHNCRCCWFA	SVM	NEGATIVE	-0.118037
324	TELQNITINMLKVFE	SVM	POSITIVE	0.257581		324	GLGKFKRTNKSNLLS	SVM	NEGATIVE	-0.0253724		324	CLMFQSVIDGQPPQI	SVM	NEGATIVE	-0.662667		324	PSLYGRHNCRCCWFA	SVM	NEGATIVE	-0.118037
325	LHLMMANAGHAVKLR	SVM	NEGATIVE	-0.461604		325	GLRYFIMAYANQAHH	SVM	POSITIVE	0.342931		325	CLQIITKDESAINIS	SVM	NEGATIVE	-0.288069		325	WFADTNLVNCSNHYL	SVM	NEGATIVE	-0.564132
326	NALISDNLLMKNRLK	SVM	POSITIVE	0.28626		326	HMSPALFYSFLANLN	SVM	NEGATIVE	-1.15382		326	DGLDFSQVALVQRVL	SVM	POSITIVE	0.114917		326	CCWFADTNLVNCSNH	SVM	NEGATIVE	-0.510926
327	SDNLLMKNRLKELLD	SVM	POSITIVE	0.227472		327	ICYNFKVQFLLSSMI	SVM	NEGATIVE	-0.462551		327	EAMSKINPSHTTWID	SVM	NEGATIVE	-0.170806		327	RQYQSNSSQPTNTSA	SVM	NEGATIVE	-0.14503
328	TLHLMMANAGHAVKL	SVM	NEGATIVE	-0.610216		328	IKQDVQLTLSRMKES	SVM	NEGATIVE	-0.20134		328	EGWPYIGSRSQVKGR	SVM	POSITIVE	0.267829		328	TKDRQYQSNSSQPTN	SVM	NEGATIVE	-0.14739
329	AGHAVKLRRLQGVFT	SVM	NEGATIVE	-0.228744		329	INKSAFQSSVASGFI	SVM	POSITIVE	0.137044		329	KSELMDLASDLEKLK	SVM	NEGATIVE	-0.385407		329	TKTKDRQYQSNSSQP	SVM	NEGATIVE	-0.425412
330	GHAVKLRRLQGVFTW	SVM	NEGATIVE	-0.0484785		330	KAMLKALSHVSLSLI	SVM	POSITIVE	0.603716		330	KVGLNVRLSHLTEIQ	SVM	NEGATIVE	-0.268202		330	TKTKDRQYQSNSSQP	SVM	NEGATIVE	-0.425412
331	KLRRLQGVFTWTITD	SVM	NEGATIVE	-0.0139241		331	KSAFQSSVASGFIGF	SVM	POSITIVE	0.215959		331	LCKKHNGVVVPKKKK	SVM	POSITIVE	0.336357		331	CDICGEELPTTIIVP	SVM	NEGATIVE	-0.816215
332	LRRLQGVFTWTITDA	SVM	NEGATIVE	-0.0599625		332	MLKALSHVSLSLINS	SVM	POSITIVE	0.148894		332	MKSAQKNTILKLGDL	SVM	NEGATIVE	-0.170105		332	CSNHYLCLKCLNTML	SVM	POSITIVE	0.0451436
333	VKLRRLQGVFTWTIT	SVM	NEGATIVE	-0.0804346		333	NKSAFQSSVASGFIG	SVM	POSITIVE	0.0974653		333	MLETIKVTPDNFSTI	SVM	NEGATIVE	-0.586796		333	CSNHYLCLKCLNTML	SVM	POSITIVE	0.0451436
334	VNTLHLMMANAGHAV	SVM	NEGATIVE	-0.679097		334	QIKQDVQLTLSRMKE	SVM	NEGATIVE	-0.121255		334	NLMAMKSAQKNTILK	SVM	POSITIVE	0.103309		334	DRQYQSNSSQPTNTS	SVM	NEGATIVE	-0.227265
335	VSFFQEIPNIIQEAI	SVM	POSITIVE	0.030958		335	RYFIMAYANQAHHVD	SVM	POSITIVE	0.311651		335	NREVDNLMAMKSAQK	SVM	NEGATIVE	-0.0100736		335	DRQYQSNSSQPTNTS	SVM	NEGATIVE	-0.227265
336	GTKLMFDKTPKQFIV	SVM	NEGATIVE	-0.966946		336	SLDFLVLKNLSNLVS	SVM	NEGATIVE	-0.352399		336	PEKVGLNVRLSHLTE	SVM	POSITIVE	0.273215		336	KDRQYQSNSSQPTNT	SVM	POSITIVE	0.0474058
337	LGLLEWILRALKYDF	SVM	POSITIVE	0.600675		337	TFIQGLRYFIMAYAN	SVM	POSITIVE	0.0063776		337	RIWDVADPTRLNNQF	SVM	NEGATIVE	-0.0858343		337	KTKDRQYQSNSSQPT	SVM	NEGATIVE	-0.172068
338	LWKSGLFQLLVFLIL	SVM	POSITIVE	0.494721		338	AMLKALSHVSLSLIN	SVM	POSITIVE	0.207508		338	RSTGVVRIWDVADPT	SVM	POSITIVE	0.142038		338	MGNTKTKDRQYQSNS	SVM	POSITIVE	0.0434669
339	NTLHLMMANAGHAVK	SVM	NEGATIVE	-0.587101		339	ARKVFLGIKNGRIFE	SVM	POSITIVE	0.0797149		339	RSTGVVRIWDVADPT	SVM	POSITIVE	0.142038		339	RQYQSNSSQPTNTSA	SVM	NEGATIVE	-0.14503
340	WKSGLFQLLVFLILA	SVM	POSITIVE	0.6662		340	DILAAMKLIRHKLGN	SVM	POSITIVE	0.368647		340	STGVVRIWDVADPTR	SVM	POSITIVE	0.214158		340	SNHYLCLKCLNTMLR	SVM	POSITIVE	0.232093
341	RSCSFKIGRSTELQN	SVM	POSITIVE	0.0499793		341	DMGQGILHNLSDLYA	SVM	NEGATIVE	-0.576937		341	STGVVRIWDVADPTR	SVM	POSITIVE	0.214158		341	TKDRQYQSNSSQPTN	SVM	NEGATIVE	-0.14739
342	ELQNITINMLKVFED	SVM	POSITIVE	0.0568553		342	DRALDILAAMKLIRH	SVM	POSITIVE	0.136868		342	TDLLRRLGFQQPQVR	SVM	NEGATIVE	-0.0895754		342	ELPTTIIVPVEPSAP	SVM	NEGATIVE	-0.537961
343	IAVSLIAILKGLVNL	SVM	POSITIVE	0.613459		343	FKLLECVIMDFSNFL	SVM	NEGATIVE	-0.105411		343	TMGNVVQALTSLGLL	SVM	POSITIVE	0.830709		343	KTKDRQYQSNSSQPT	SVM	NEGATIVE	-0.172068
344	LQRLAILFGTKLMFD	SVM	NEGATIVE	-0.624629		344	GARKVFLGIKNGRIF	SVM	POSITIVE	0.028929		344	VRIWDVADPTRLNNQ	SVM	POSITIVE	0.194102		344	PTNTSAPVLLRRQAE	SVM	NEGATIVE	-0.114478
345	MLQRLAILFGTKLMF	SVM	NEGATIVE	-0.866628		345	INPLIVSTSTLRSFF	SVM	POSITIVE	0.185936		345	VVQALTSLGLLYTVK	SVM	POSITIVE	1.63296		345	SLYGRHNCRCCWFAD	SVM	NEGATIVE	-0.270229
346	DHPISCTVNKTLYYI	SVM	POSITIVE	0.236509		346	KAMLKALSHVSLSLI	SVM	POSITIVE	0.603716		346	VVQALTSLGLLYTVK	SVM	POSITIVE	1.63296		346	DICGEELPTTIIVPV	SVM	NEGATIVE	-0.425941
347	GLLEWILRALKYDFL	SVM	POSITIVE	0.985546		347	KGAKKILAESINKSA	SVM	NEGATIVE	-0.0116362		347	APEKVGLNVRLSHLT	SVM	POSITIVE	0.178285		347	EELPTTIIVPVEPSA	SVM	NEGATIVE	-0.165084
348	IAILKGLVNLWKSGL	SVM	POSITIVE	0.470415		348	LDFLVLKNLSNLVSV	SVM	NEGATIVE	-0.352583		348	AQPGLLSYIIGLLPQ	SVM	POSITIVE	0.398052		348	ELPTTIIVPVEPSAP	SVM	NEGATIVE	-0.537961
349	IGRSTELQNITINML	SVM	POSITIVE	0.0552489		349	LRSFFWFNEVLSIEE	SVM	NEGATIVE	-0.423879		349	CKKHNGVVVPKKKKD	SVM	POSITIVE	0.245342		349	NLCDICGEELPTTII	SVM	NEGATIVE	-0.427277
350	LQGVFTWTITDAAGN	SVM	POSITIVE	0.0210055		350	QTFIQGLRYFIMAYA	SVM	POSITIVE	0.32173		350	CLQIITKDESAINIS	SVM	NEGATIVE	-0.288069		350	QYQSNSSQPTNTSAP	SVM	NEGATIVE	-0.383943
351	TSDLKCFGNTALAKC	SVM	POSITIVE	0.204816		351	SAFQSSVASGFIGFC	SVM	POSITIVE	0.531344		351	DCLQIITKDESAINI	SVM	NEGATIVE	-0.358293		351	TIIVPVEPSAPLPGQ	SVM	NEGATIVE	-0.239653
352	IQEAINIALIAVSLI	SVM	POSITIVE	0.902863		352	STKFDISRKVVYTFR	SVM	POSITIVE	0.547011		352	DLASDLEKLKKKVGQ	SVM	POSITIVE	0.313851		352	TTIIVPVEPSAPLPG	SVM	NEGATIVE	-0.00236957
353	KSGLFQLLVFLILAG	SVM	POSITIVE	0.216579		353	SVIVNPSLSGILTEA	SVM	POSITIVE	0.084616		353	DNLMAMKSAQKNTIL	SVM	POSITIVE	0.0413747		353	YGRHNCRCCWFADTN	SVM	NEGATIVE	-0.579591
354	KYDFLNYPPLLCEKV	SVM	NEGATIVE	-0.261744		354	VVGNFVAEFKSRFFV	SVM	POSITIVE	0.189577		354	EHDCLQIITKDESAI	SVM	NEGATIVE	-0.570579		354	YQSNSSQPTNTSAPV	SVM	NEGATIVE	-0.070612
355	LAILFGTKLMFDKTP	SVM	NEGATIVE	-0.986531		355	YNFKVQFLLSSMINP	SVM	NEGATIVE	-0.941519		355	EKVGLNVRLSHLTEI	SVM	POSITIVE	0.293242		355	EELPTTIIVPVEPSA	SVM	NEGATIVE	-0.165084
356	LKLFEFNKKAIESLN	SVM	NEGATIVE	-0.671234		356	FIYLKDIYKKITTCE	SVM	POSITIVE	0.0211429		356	EPHCALLDCLMFQSV	SVM	NEGATIVE	-0.268745		356	EELPTTIIVPVEPSA	SVM	NEGATIVE	-0.165084
357	LQRLAILFGTKLMFD	SVM	NEGATIVE	-0.624629		357	GAGNNHLFLDGVSMI	SVM	NEGATIVE	-0.512644		357	ETIKVTPDNFSTIIK	SVM	NEGATIVE	-0.531299		357	EELPTTIIVPVEPSA	SVM	NEGATIVE	-0.165084
358	MLKLFEFNKKAIESL	SVM	NEGATIVE	-0.685354		358	LCFYSEDSPTEFTSV	SVM	NEGATIVE	-0.714533		358	GGVYLGNLSQSQLSK	SVM	POSITIVE	0.194775		358	GNTKTKDRQYQSNSS	SVM	POSITIVE	0.0881016
359	MLQRLAILFGTKLMF	SVM	NEGATIVE	-0.866628		359	LETFVRVNPNDFERK	SVM	NEGATIVE	-0.549524		359	GLLSYIIGLLPQDMV	SVM	POSITIVE	0.288645		359	RRSNLCDICGEELPT	SVM	NEGATIVE	-0.576681
360	QLLVFLILAGRSCSF	SVM	POSITIVE	0.133322		360	LGKFKRTNKSNLLSD	SVM	POSITIVE	0.183214		360	GYNFSLSAAVKAGAT	SVM	POSITIVE	0.493694		360	SQPTNTSAPVLLRRQ	SVM	NEGATIVE	-0.462591
361	QRLAILFGTKLMFDK	SVM	NEGATIVE	-0.586356		361	NHLFLDGVSMIPTLP	SVM	NEGATIVE	-1.02253		361	HCALLDCLMFQSVID	SVM	POSITIVE	0.0783438		361	TNTSAPVLLRRQAEP	SVM	NEGATIVE	-0.392691
362	SGLFQLLVFLILAGR	SVM	POSITIVE	0.634649		362	NNHLFLDGVSMIPTL	SVM	NEGATIVE	-0.712172		362	HDCLQIITKDESAIN	SVM	NEGATIVE	-0.856204		362	TSAPVLLRRQAEPSL	SVM	NEGATIVE	-0.0108104
363	TTLFLHLVGFPTHRH	SVM	POSITIVE	0.906185		363	RKVFLGIKNGRIFEE	SVM	POSITIVE	0.209147		363	KSELMDLASDLEKLK	SVM	NEGATIVE	-0.385407		363	EPSLYGRHNCRCCWF	SVM	NEGATIVE	-0.501793
364	HLMMANAGHAVKLRR	SVM	NEGATIVE	-0.55578		364	RSTKFDISRKVVYTF	SVM	NEGATIVE	-0.00602163		364	KVGLNVRLSHLTEIQ	SVM	NEGATIVE	-0.268202		364	LVNCSNHYLCLKCLN	SVM	NEGATIVE	-0.0543438
365	LQRLAILFGTKLMFD	SVM	NEGATIVE	-0.624629		365	SRGYRLQRNIENSLR	SVM	POSITIVE	0.0952722		365	LALYQPESGNYILCY	SVM	NEGATIVE	-0.0654362		365	LYGRHNCRCCWFADT	SVM	NEGATIVE	-0.407225
366	TTTLFLHLVGFPTHR	SVM	POSITIVE	1.00429		366	SVVGNFVAEFKSRFF	SVM	NEGATIVE	-0.272833		366	LETIKVTPDNFSTII	SVM	NEGATIVE	-0.557697		366	NSSQPTNTSAPVLLR	SVM	NEGATIVE	-0.0611453
367	AVSLIAILKGLVNLW	SVM	POSITIVE	0.369144		367	ALSHVSLSLINSMKT	SVM	POSITIVE	0.0190975		367	LGNLSQSQLSKRTDL	SVM	POSITIVE	0.0837153		367	CDICGEELPTTIIVP	SVM	NEGATIVE	-0.816215
368	CSFKIGRSTELQNIT	SVM	POSITIVE	0.113012		368	CVIMDFSNFLDELRD	SVM	POSITIVE	0.0278651		368	LMFQSVIDGQPPQIK	SVM	NEGATIVE	-0.581576		368	CGEELPTTIIVPVEP	SVM	NEGATIVE	-0.701788
369	LRALKYDFLNYPPLL	SVM	POSITIVE	0.0356733		369	FIQGLRYFIMAYANQ	SVM	POSITIVE	0.0808105		369	LPEVLLFTMKPAFAI	SVM	POSITIVE	0.0440644		369	DICGEELPTTIIVPV	SVM	NEGATIVE	-0.425941
370	MLQRLAILFGTKLMF	SVM	NEGATIVE	-0.866628		370	FRILLLINLSEHLRE	SVM	NEGATIVE	-0.281447		370	LQIITKDESAINISG	SVM	NEGATIVE	-0.453136		370	DRQYQSNSSQPTNTS	SVM	NEGATIVE	-0.227265
371	ALIAVSLIAILKGLV	SVM	POSITIVE	1.26846		371	GARKVFLGIKNGRIF	SVM	POSITIVE	0.028929		371	LRRELSSFTIPVKSD	SVM	NEGATIVE	-0.666043		371	GEELPTTIIVPVEPS	SVM	NEGATIVE	-0.417811
372	LISDNLLMKNRLKEL	SVM	POSITIVE	0.0631795		372	IQGLRYFIMAYANQA	SVM	POSITIVE	0.402344		372	LRRELSSFTIPVKSD	SVM	NEGATIVE	-0.666043		372	ICGEELPTTIIVPVE	SVM	NEGATIVE	-0.412175
373	LLGLLEWILRALKYD	SVM	POSITIVE	0.877436		373	KLMTRLVEDFSEMIT	SVM	NEGATIVE	-0.247378		373	PDNFSTIIKTVLGVK	SVM	POSITIVE	0.31947		373	KDRQYQSNSSQPTNT	SVM	POSITIVE	0.0474058
374	YDFLNYPPLLCEKVT	SVM	NEGATIVE	-0.465524		374	LLTKFVAAALHNVRC	SVM	NEGATIVE	-0.137116		374	PHCALLDCLMFQSVI	SVM	POSITIVE	0.0814861		374	LCDICGEELPTTIIV	SVM	NEGATIVE	-0.302968
375	GLLEWILRALKYDFL	SVM	POSITIVE	0.985546		375	LMTRLVEDFSEMITS	SVM	NEGATIVE	-0.489016		375	PVKSDVLKDAKMIAD	SVM	NEGATIVE	-0.451658		375	NTKTKDRQYQSNSSQ	SVM	NEGATIVE	-0.0594862
376	HSLPRCWMVKNNSYL	SVM	NEGATIVE	-0.731379		376	NLCFYSEDSPTEFTS	SVM	NEGATIVE	-0.86804		376	QIITKDESAINISGY	SVM	NEGATIVE	-0.263002		376	QYQSNSSQPTNTSAP	SVM	NEGATIVE	-0.383943
377	LDMSVLLSPHDPRVM	SVM	NEGATIVE	-0.598626		377	NLMGKTLILLETFVR	SVM	POSITIVE	0.164305		377	QSLRRELSSFTIPVK	SVM	NEGATIVE	-1.0571		377	RRQAEPSLYGRHNCR	SVM	NEGATIVE	-0.267102
378	NITINMLKVFEDHPI	SVM	POSITIVE	0.25145		378	NPLIVSTSTLRSFFW	SVM	POSITIVE	0.593202		378	RELSSFTIPVKSDVL	SVM	NEGATIVE	-0.320725		378	RSNLCDICGEELPTT	SVM	NEGATIVE	-0.576433
379	SPHDPRVMGNLSNCV	SVM	NEGATIVE	-0.459898		379	PALFYSFLANLNLTE	SVM	NEGATIVE	-0.432312		379	SLGLLYTVKFPNLAD	SVM	POSITIVE	0.699643		379	TKDRQYQSNSSQPTN	SVM	NEGATIVE	-0.14739
380	IPNIIQEAINIALIA	SVM	POSITIVE	0.361863		380	QGLRYFIMAYANQAH	SVM	POSITIVE	0.167398		380	SLRRELSSFTIPVKS	SVM	NEGATIVE	-0.974523		380	TKTKDRQYQSNSSQP	SVM	NEGATIVE	-0.425412
381	MGQLVSFFQEIPNII	SVM	NEGATIVE	-0.106031		381	RSFFWFNEVLSIEED	SVM	NEGATIVE	-0.611741		381	TRLNNQFGSVPALTI	SVM	POSITIVE	0.36718		381	NLCDICGEELPTTII	SVM	NEGATIVE	-0.427277
382	AILKGLVNLWKSGLF	SVM	NEGATIVE	-0.0609851		382	SPALFYSFLANLNLT	SVM	NEGATIVE	-0.608471		382	TSLGLLYTVKFPNLA	SVM	POSITIVE	0.712764		382	NSSQPTNTSAPVLLR	SVM	NEGATIVE	-0.0611453
383	DMSVLLSPHDPRVMG	SVM	NEGATIVE	-0.377554		383	SVVGNFVAEFKSRFF	SVM	NEGATIVE	-0.272833		383	VDNLMAMKSAQKNTI	SVM	NEGATIVE	-0.110579		383	NTSAPVLLRRQAEPS	SVM	NEGATIVE	-0.0971262
384	ILKGLVNLWKSGLFQ	SVM	POSITIVE	0.309464		384	TLRSFFWFNEVLSIE	SVM	NEGATIVE	-0.108038		384	VGLNVRLSHLTEIQE	SVM	NEGATIVE	-0.437134		384	QPTNTSAPVLLRRQA	SVM	NEGATIVE	-0.152554
385	LLEWILRALKYDFLN	SVM	POSITIVE	0.721555		385	YMRVEIFGDTIVKAL	SVM	NEGATIVE	-0.563252		385	VRSTGVVRIWDVADP	SVM	NEGATIVE	-0.0165985		385	QSNSSQPTNTSAPVL	SVM	NEGATIVE	-0.132039
386	SNCVHPDIKHRSELL	SVM	NEGATIVE	-0.0714349		386	ADFEMIYDLHRTALL	SVM	POSITIVE	0.240702		386	WPYIGSRSQVKGRSW	SVM	NEGATIVE	-0.0567238		386	QSNSSQPTNTSAPVL	SVM	NEGATIVE	-0.132039
387	AILFGTKLMFDKTPK	SVM	NEGATIVE	-0.787761		387	AFQSSVASGFIGFCK	SVM	POSITIVE	0.314933		387	YNFSLSAAVKAGATF	SVM	NEGATIVE	-0.283628		387	SNSSQPTNTSAPVLL	SVM	NEGATIVE	-0.261706
388	LRALKYDFLNYPPLL	SVM	POSITIVE	0.0356733		388	AGNNHLFLDGVSMIP	SVM	NEGATIVE	-1.02277								388	SQPTNTSAPVLLRRQ	SVM	NEGATIVE	-0.462591
389	RLAILFGTKLMFDKT	SVM	NEGATIVE	-0.814115		389	FEQIKQDVQLTLSRM	SVM	NEGATIVE	-0.38935								389	SSQPTNTSAPVLLRR	SVM	NEGATIVE	-0.283196
390	TLFFTTTLFLHLVGF	SVM	POSITIVE	0.595742		390	GIRNDVRESKIIEEL	SVM	NEGATIVE	-0.522727								390	VNCSNHYLCLKCLNT	SVM	NEGATIVE	-0.118564
391	LWKSGLFQLLVFLIL	SVM	POSITIVE	0.494721		391	GNFVAEFKSRFFVMG	SVM	NEGATIVE	-0.26589								391	YQSNSSQPTNTSAPV	SVM	NEGATIVE	-0.070612
392	MSVLLSPHDPRVMGN	SVM	NEGATIVE	-0.293738		392	GNNHLFLDGVSMIPT	SVM	NEGATIVE	-0.591187								392	AEPSLYGRHNCRCCW	SVM	NEGATIVE	-0.214418
393	TKLMFDKTPKQFIVI	SVM	NEGATIVE	-0.574598		393	GQGILHNLSDLYALI	SVM	NEGATIVE	-0.253646								393	DRQYQSNSSQPTNTS	SVM	NEGATIVE	-0.227265
394	WKSGLFQLLVFLILA	SVM	POSITIVE	0.6662		394	GSKIFNTRRNTLLFL	SVM	NEGATIVE	-0.440612								394	EPSLYGRHNCRCCWF	SVM	NEGATIVE	-0.501793
395	KLRRLQGVFTWTITD	SVM	NEGATIVE	-0.0139241		395	IIGHLLRGRNNTIYI	SVM	NEGATIVE	-0.228124								395	KDRQYQSNSSQPTNT	SVM	POSITIVE	0.0474058
396	FGTKLMFDKTPKQFI	SVM	NEGATIVE	-0.86242		396	IRNDVRESKIIEELI	SVM	NEGATIVE	-0.314496								396	KTKDRQYQSNSSQPT	SVM	NEGATIVE	-0.172068
397	LHLMMANAGHAVKLR	SVM	NEGATIVE	-0.461604		397	KVQFLLSSMINPLIV	SVM	NEGATIVE	-0.497867								397	LRRQAEPSLYGRHNC	SVM	NEGATIVE	-0.0842841
398	LSNCVHPDIKHRSEL	SVM	NEGATIVE	-0.299997		398	QFLLSSMINPLIVST	SVM	NEGATIVE	-0.177896								398	LRRSNLCDICGEELP	SVM	NEGATIVE	-0.802285
399	TLHLMMANAGHAVKL	SVM	NEGATIVE	-0.610216		399	RGYRLQRNIENSLRD	SVM	POSITIVE	0.0981899								399	NTSAPVLLRRQAEPS	SVM	NEGATIVE	-0.0971262
400	SELLGLLEWILRALK	SVM	POSITIVE	1.02402		400	RILLLINLSEHLREE	SVM	NEGATIVE	-0.354587								400	QYQSNSSQPTNTSAP	SVM	NEGATIVE	-0.383943
401	IALIAVSLIAILKGL	SVM	POSITIVE	1.56584		401	RNLCFYSEDSPTEFT	SVM	NEGATIVE	-0.790614								401	RQYQSNSSQPTNTSA	SVM	NEGATIVE	-0.14503
402	TWCVEIAALDMSVLL	SVM	POSITIVE	0.0366777		402	STALDLSSNKSVVVP	SVM	NEGATIVE	-0.680347								402	SNLCDICGEELPTTI	SVM	NEGATIVE	-0.402736
403	WCVEIAALDMSVLLS	SVM	NEGATIVE	-0.00615129		403	DSLDFLVLKNLSNLV	SVM	NEGATIVE	-0.285643								403	TKDRQYQSNSSQPTN	SVM	NEGATIVE	-0.14739
404	DKTPKQFIVIRNQTW	SVM	NEGATIVE	-0.454689		404	EIQLQRLAVTLFELV	SVM	NEGATIVE	-0.35631								404	TMLRRSNLCDICGEE	SVM	NEGATIVE	-0.484579
405	DKTPKQFIVIRNQTW	SVM	NEGATIVE	-0.454689		405	FDMLFQLAKSLVSER	SVM	NEGATIVE	-0.611811								405	TNTSAPVLLRRQAEP	SVM	NEGATIVE	-0.392691
406	IALIAVSLIAILKGL	SVM	POSITIVE	1.56584		406	FQFTRSIMWDYFTLV	SVM	NEGATIVE	-0.130744								406	YQSNSSQPTNTSAPV	SVM	NEGATIVE	-0.070612
407	QLLVFLILAGRSCSF	SVM	POSITIVE	0.133322		407	FTRSIMWDYFTLVLT	SVM	NEGATIVE	-0.127821								407	GEELPTTIIVPVEPS	SVM	NEGATIVE	-0.417811
408	GRSCSFKIGRSTELQ	SVM	POSITIVE	0.200248		408	GNFVAEFKSRFFVMG	SVM	NEGATIVE	-0.26589								408	LRRSNLCDICGEELP	SVM	NEGATIVE	-0.802285
409	LLVFLILAGRSCSFK	SVM	POSITIVE	0.386838		409	KATILDNPNLFWAIK	SVM	POSITIVE	0.222926								409	NCSNHYLCLKCLNTM	SVM	NEGATIVE	-0.0766581
410	RRLQGVFTWTITDAA	SVM	POSITIVE	0.110089		410	KKLDKTFFTSAALRN	SVM	NEGATIVE	-0.650382								410	NSSQPTNTSAPVLLR	SVM	NEGATIVE	-0.0611453
411	SVNETRIQINVSDSA	SVM	NEGATIVE	-0.899626		411	KVGLNIQIVHQRRST	SVM	NEGATIVE	-0.328727								411	SSQPTNTSAPVLLRR	SVM	NEGATIVE	-0.283196
412	VNETRIQINVSDSAG	SVM	NEGATIVE	-0.867225		412	QFTRSIMWDYFTLVL	SVM	NEGATIVE	-0.216537								412	TNLVNCSNHYLCLKC	SVM	NEGATIVE	-0.113697
413	AINIALIAVSLIAIL	SVM	POSITIVE	1.22817		413	RDGSGGFIYLKDIYK	SVM	NEGATIVE	-0.029668								413	LRRQAEPSLYGRHNC	SVM	NEGATIVE	-0.0842841
414	ALIAVSLIAILKGLV	SVM	POSITIVE	1.26846		414	RKVFLGIKNGRIFEE	SVM	POSITIVE	0.209147								414	NLVNCSNHYLCLKCL	SVM	NEGATIVE	-0.148023
415	CVEIAALDMSVLLSP	SVM	NEGATIVE	-0.476414		415	SFSVAYSKHLQDLVV	SVM	NEGATIVE	-0.544016								415	SQPTNTSAPVLLRRQ	SVM	NEGATIVE	-0.462591
416	EAINIALIAVSLIAI	SVM	POSITIVE	1.52124		416	TFRILLLINLSEHLR	SVM	NEGATIVE	-0.148558								416	SSQPTNTSAPVLLRR	SVM	NEGATIVE	-0.283196
417	HSINALISDNLLMKN	SVM	POSITIVE	0.104499		417	VELVKPKLRSLVLLL	SVM	NEGATIVE	-0.0355613								417	TNTSAPVLLRRQAEP	SVM	NEGATIVE	-0.392691
418	INIALIAVSLIAILK	SVM	POSITIVE	1.37328		418	VGLNIQIVHQRRSTK	SVM	NEGATIVE	-0.503297								418	ADTNLVNCSNHYLCL	SVM	NEGATIVE	-0.566812
419	LIAVSLIAILKGLVN	SVM	POSITIVE	0.966666		419	VKVGLNIQIVHQRRS	SVM	NEGATIVE	-0.430989								419	DTNLVNCSNHYLCLK	SVM	NEGATIVE	-0.551041
420	VEIAALDMSVLLSPH	SVM	NEGATIVE	-0.43666		420	VNDRALDILAAMKLI	SVM	POSITIVE	0.0644119								420	FADTNLVNCSNHYLC	SVM	NEGATIVE	-0.202081
421	CFWSTLFFTTTLFLH	SVM	POSITIVE	0.6286		421	VQFLLSSMINPLIVS	SVM	NEGATIVE	-0.403653								421	GEELPTTIIVPVEPS	SVM	NEGATIVE	-0.417811
422	CVEIAALDMSVLLSP	SVM	NEGATIVE	-0.476414		422	ALRVQEDARVSTRES	SVM	NEGATIVE	-0.165445								422	GNTKTKDRQYQSNSS	SVM	POSITIVE	0.0881016
423	EIAALDMSVLLSPHD	SVM	NEGATIVE	-0.405394		423	CNLWPYLKSIKKTID	SVM	NEGATIVE	-0.672836								423	LRRQAEPSLYGRHNC	SVM	NEGATIVE	-0.0842841
424	ETMLQRLAILFGTKL	SVM	NEGATIVE	-0.758959		424	EALRVQEDARVSTRE	SVM	NEGATIVE	-0.20288								424	LVNCSNHYLCLKCLN	SVM	NEGATIVE	-0.0543438
425	GLFQLLVFLILAGRS	SVM	POSITIVE	0.592884		425	EQIKQDVQLTLSRMK	SVM	NEGATIVE	-0.123443								425	VNCSNHYLCLKCLNT	SVM	NEGATIVE	-0.118564
426	GLFQLLVFLILAGRS	SVM	POSITIVE	0.592884		426	FLLSSMINPLIVSTS	SVM	NEGATIVE	-0.178394								426	WFADTNLVNCSNHYL	SVM	NEGATIVE	-0.564132
427	HSINALISDNLLMKN	SVM	POSITIVE	0.104499		427	FQSSVASGFIGFCKS	SVM	POSITIVE	0.311834								427	CCWFADTNLVNCSNH	SVM	NEGATIVE	-0.510926
428	INALISDNLLMKNRL	SVM	POSITIVE	0.148227		428	FSVAYSKHLQDLVVS	SVM	NEGATIVE	-0.41753								428	CDICGEELPTTIIVP	SVM	NEGATIVE	-0.816215
429	KSGLFQLLVFLILAG	SVM	POSITIVE	0.216579		429	INPLIVSTSTLRSFF	SVM	POSITIVE	0.185936								429	CRCCWFADTNLVNCS	SVM	NEGATIVE	-0.686064
430	LFFTTTLFLHLVGFP	SVM	POSITIVE	0.494647		430	KFKRTNKSNLLSDLL	SVM	NEGATIVE	-0.355097								430	CWFADTNLVNCSNHY	SVM	NEGATIVE	-0.35896
431	LFQLLVFLILAGRSC	SVM	POSITIVE	0.460964		431	LEPKLNFNSVIVNPS	SVM	NEGATIVE	-0.306849								431	EPSLYGRHNCRCCWF	SVM	NEGATIVE	-0.501793
432	LGLLEWILRALKYDF	SVM	POSITIVE	0.600675		432	LKALSHVSLSLINSM	SVM	POSITIVE	0.0240307								432	HNCRCCWFADTNLVN	SVM	NEGATIVE	-0.814869
433	LVNLWKSGLFQLLVF	SVM	POSITIVE	0.241971		433	MINPLIVSTSTLRSF	SVM	POSITIVE	0.166765								433	LCDICGEELPTTIIV	SVM	NEGATIVE	-0.302968
434	LVSFFQEIPNIIQEA	SVM	POSITIVE	0.0316907		434	MKTSFSSRLLINEKD	SVM	NEGATIVE	-0.235441								434	LKCLNTMLRRSNLCD	SVM	NEGATIVE	-0.322166
435	LWKSGLFQLLVFLIL	SVM	POSITIVE	0.494721		435	NHILHSIKKNYPQLF	SVM	NEGATIVE	-0.842667								435	LYGRHNCRCCWFADT	SVM	NEGATIVE	-0.407225
436	MFDKTPKQFIVIRNQ	SVM	NEGATIVE	-0.623806		436	NLWPYLKSIKKTIDF	SVM	NEGATIVE	-0.789128								436	MGNTKTKDRQYQSNS	SVM	POSITIVE	0.0434669
437	MMANAGHAVKLRRLQ	SVM	NEGATIVE	-0.484647		437	RSIMWDYFTLVLTNA	SVM	NEGATIVE	-0.437879								437	MGNTKTKDRQYQSNS	SVM	POSITIVE	0.0434669
438	NALISDNLLMKNRLK	SVM	POSITIVE	0.28626		438	SEALRVQEDARVSTR	SVM	POSITIVE	0.0783567								438	NCRCCWFADTNLVNC	SVM	NEGATIVE	-0.539181
439	NIALIAVSLIAILKG	SVM	POSITIVE	1.35238		439	TKATILDNPNLFWAI	SVM	POSITIVE	0.105063								439	NLCDICGEELPTTII	SVM	NEGATIVE	-0.427277
440	QTWVNQCKSNHVNTL	SVM	POSITIVE	0.0350675		440	TRSIMWDYFTLVLTN	SVM	NEGATIVE	-0.36601								440	PSLYGRHNCRCCWFA	SVM	NEGATIVE	-0.118037
441	RALKYDFLNYPPLLC	SVM	POSITIVE	0.0472847		441	WLEIVCFHEYLSSKL	SVM	NEGATIVE	-0.299835								441	QPTNTSAPVLLRRQA	SVM	NEGATIVE	-0.152554
442	SGLFQLLVFLILAGR	SVM	POSITIVE	0.634649		442	DDQISIMKLPAYEHI	SVM	POSITIVE	0.00459943								442	RCCWFADTNLVNCSN	SVM	NEGATIVE	-0.522348
443	SHDFKETMLQRLAIL	SVM	NEGATIVE	-0.576729		443	DFFRDLGEDFVKVGL	SVM	POSITIVE	0.504316								443	RSNLCDICGEELPTT	SVM	NEGATIVE	-0.576433
444	SINALISDNLLMKNR	SVM	POSITIVE	0.20415		444	DMLFQLAKSLVSERP	SVM	NEGATIVE	-0.463692								444	SLYGRHNCRCCWFAD	SVM	NEGATIVE	-0.270229
445	SINALISDNLLMKNR	SVM	POSITIVE	0.20415		445	ELVKPKLRSLVLLLL	SVM	POSITIVE	0.267024								445	SNLCDICGEELPTTI	SVM	NEGATIVE	-0.402736
446	THSINALISDNLLMK	SVM	POSITIVE	0.222476		446	ETFVRVNPNDFERKW	SVM	NEGATIVE	-0.814865								446	DICGEELPTTIIVPV	SVM	NEGATIVE	-0.425941
447	THSINALISDNLLMK	SVM	POSITIVE	0.222476		447	FFRDLGEDFVKVGLN	SVM	POSITIVE	0.0980034								447	RQAEPSLYGRHNCRC	SVM	NEGATIVE	-0.156255
448	TMLQRLAILFGTKLM	SVM	NEGATIVE	-0.507784		448	FYCDPKRFFLPVFSE	SVM	NEGATIVE	-1.02258								448	RSNLCDICGEELPTT	SVM	NEGATIVE	-0.576433
449	TWCVEIAALDMSVLL	SVM	POSITIVE	0.0366777		449	HLLRGRNNTIYIVKQ	SVM	NEGATIVE	-0.655013								449	SNLCDICGEELPTTI	SVM	NEGATIVE	-0.402736
450	VEIAALDMSVLLSPH	SVM	NEGATIVE	-0.43666		450	ILHSIKKNYPQLFEE	SVM	NEGATIVE	-0.659335								450	TMLRRSNLCDICGEE	SVM	NEGATIVE	-0.484579
451	VSFFQEIPNIIQEAI	SVM	POSITIVE	0.030958		451	LANLNLTEPKSRAKL	SVM	NEGATIVE	-0.267393								451	YGRHNCRCCWFADTN	SVM	NEGATIVE	-0.579591
452	VTSDLKCFGNTALAK	SVM	NEGATIVE	-0.295643		452	LLETFVRVNPNDFER	SVM	NEGATIVE	-0.518865								452	YQSNSSQPTNTSAPV	SVM	NEGATIVE	-0.070612
453	WCVEIAALDMSVLLS	SVM	NEGATIVE	-0.00615129		453	LVNDRALDILAAMKL	SVM	NEGATIVE	-0.150316								453	AEPSLYGRHNCRCCW	SVM	NEGATIVE	-0.214418
454	WKSGLFQLLVFLILA	SVM	POSITIVE	0.6662		454	MLFQLAKSLVSERPI	SVM	POSITIVE	0.0271751								454	CLKCLNTMLRRSNLC	SVM	NEGATIVE	-0.0177013
455	YCNYTKFWYVNHTIT	SVM	NEGATIVE	-0.566851		455	MTRLVEDFSEMITSS	SVM	NEGATIVE	-0.492161								455	GNTKTKDRQYQSNSS	SVM	POSITIVE	0.0881016
456	AALDMSVLLSPHDPR	SVM	NEGATIVE	-0.368628		456	NPIVFQNGAFMADNQ	SVM	POSITIVE	0.162128								456	LCDICGEELPTTIIV	SVM	NEGATIVE	-0.302968
457	ALDMSVLLSPHDPRV	SVM	NEGATIVE	-0.396057		457	SDDQISIMKLPAYEH	SVM	NEGATIVE	-0.306073								457	LCDICGEELPTTIIV	SVM	NEGATIVE	-0.302968
458	ALKYDFLNYPPLLCE	SVM	NEGATIVE	-0.573338		458	SGGFIYLKDIYKKIT	SVM	POSITIVE	0.14092								458	MGNTKTKDRQYQSNS	SVM	POSITIVE	0.0434669
459	CKSNHVNTLHLMMAN	SVM	NEGATIVE	-0.408785		459	SSDDQISIMKLPAYE	SVM	NEGATIVE	-0.317513								459	MLRRSNLCDICGEEL	SVM	NEGATIVE	-0.720206
460	DFLNYPPLLCEKVTS	SVM	NEGATIVE	-0.39449														460	NLCDICGEELPTTII	SVM	NEGATIVE	-0.427277
461	EIAALDMSVLLSPHD	SVM	NEGATIVE	-0.405394														461	NSSQPTNTSAPVLLR	SVM	NEGATIVE	-0.0611453
462	FLILAGRSCSFKIGR	SVM	POSITIVE	0.371824														462	NSSQPTNTSAPVLLR	SVM	NEGATIVE	-0.0611453
463	HLVGFPTHRHIQGEP	SVM	POSITIVE	0.145066														463	NTMLRRSNLCDICGE	SVM	NEGATIVE	-0.469761
464	IAILKGLVNLWKSGL	SVM	POSITIVE	0.470415														464	RSNLCDICGEELPTT	SVM	NEGATIVE	-0.576433
465	IALIAVSLIAILKGL	SVM	POSITIVE	1.56584														465	SNLCDICGEELPTTI	SVM	NEGATIVE	-0.402736
466	IGRSTELQNITINML	SVM	POSITIVE	0.0552489														466	TKTKDRQYQSNSSQP	SVM	NEGATIVE	-0.425412
467	INALISDNLLMKNRL	SVM	POSITIVE	0.148227														467	YGRHNCRCCWFADTN	SVM	NEGATIVE	-0.579591
468	KCFGNTALAKCNLNH	SVM	NEGATIVE	-0.045728														468	CGEELPTTIIVPVEP	SVM	NEGATIVE	-0.701788
469	KLFEFNKKAIESLND	SVM	NEGATIVE	-0.81937														469	GRHNCRCCWFADTNL	SVM	NEGATIVE	-0.742266
470	LEWILRALKYDFLNY	SVM	POSITIVE	0.774938														470	ICGEELPTTIIVPVE	SVM	NEGATIVE	-0.412175
471	LIAILKGLVNLWKSG	SVM	POSITIVE	0.243701														471	LRRSNLCDICGEELP	SVM	NEGATIVE	-0.802285
472	LKGLVNLWKSGLFQL	SVM	POSITIVE	0.22292														472	NCSNHYLCLKCLNTM	SVM	NEGATIVE	-0.0766581
473	LQNITINMLKVFEDH	SVM	NEGATIVE	-0.19645														473	PSLYGRHNCRCCWFA	SVM	NEGATIVE	-0.118037
474	LRRLQGVFTWTITDA	SVM	NEGATIVE	-0.0599625														474	QYQSNSSQPTNTSAP	SVM	NEGATIVE	-0.383943
475	MGQLVSFFQEIPNII	SVM	NEGATIVE	-0.106031														475	SNSSQPTNTSAPVLL	SVM	NEGATIVE	-0.261706
476	NCVHPDIKHRSELLG	SVM	POSITIVE	0.0930088														476	CDICGEELPTTIIVP	SVM	NEGATIVE	-0.816215
477	NIALIAVSLIAILKG	SVM	POSITIVE	1.35238														477	GEELPTTIIVPVEPS	SVM	NEGATIVE	-0.417811
478	NLSNCVHPDIKHRSE	SVM	NEGATIVE	-0.346163														478	NLCDICGEELPTTII	SVM	NEGATIVE	-0.427277
479	QFIVIRNQTWVNQCK	SVM	POSITIVE	0.193143														479	NTKTKDRQYQSNSSQ	SVM	NEGATIVE	-0.0594862
480	QLVSFFQEIPNIIQE	SVM	NEGATIVE	-0.236515														480	PSLYGRHNCRCCWFA	SVM	NEGATIVE	-0.118037
481	RWMLVTSDLKCFGNT	SVM	NEGATIVE	-0.215997														481	QAEPSLYGRHNCRCC	SVM	NEGATIVE	-0.122356
482	SCTVNKTLYYIRESE	SVM	NEGATIVE	-0.751764														482	RQAEPSLYGRHNCRC	SVM	NEGATIVE	-0.156255
483	SFKIGRSTELQNITI	SVM	POSITIVE	0.283113														483	SLYGRHNCRCCWFAD	SVM	NEGATIVE	-0.270229
484	SLIAILKGLVNLWKS	SVM	POSITIVE	0.316992														484	TKTKDRQYQSNSSQP	SVM	NEGATIVE	-0.425412
485	TKNKVNLLTHSINAL	SVM	NEGATIVE	-0.510789														485	AEPSLYGRHNCRCCW	SVM	NEGATIVE	-0.214418
486	TLHLMMANAGHAVKL	SVM	NEGATIVE	-0.610216														486	CDICGEELPTTIIVP	SVM	NEGATIVE	-0.816215
487	TWCVEIAALDMSVLL	SVM	POSITIVE	0.0366777														487	DICGEELPTTIIVPV	SVM	NEGATIVE	-0.425941
488	ATWCVEIAALDMSVL	SVM	NEGATIVE	-0.00654581														488	DICGEELPTTIIVPV	SVM	NEGATIVE	-0.425941
489	DFKETMLQRLAILFG	SVM	NEGATIVE	-0.632464														489	EPSLYGRHNCRCCWF	SVM	NEGATIVE	-0.501793
490	DMLKLFEFNKKAIES	SVM	NEGATIVE	-0.582717														490	ICGEELPTTIIVPVE	SVM	NEGATIVE	-0.412175
491	EWILRALKYDFLNYP	SVM	POSITIVE	0.253562														491	NTKTKDRQYQSNSSQ	SVM	NEGATIVE	-0.0594862
492	FGTKLMFDKTPKQFI	SVM	NEGATIVE	-0.86242														492	PTNTSAPVLLRRQAE	SVM	NEGATIVE	-0.114478
493	FLHLVGFPTHRHIQG	SVM	POSITIVE	0.510943														493	QAEPSLYGRHNCRCC	SVM	NEGATIVE	-0.122356
494	GTKLMFDKTPKQFIV	SVM	NEGATIVE	-0.966946														494	QAEPSLYGRHNCRCC	SVM	NEGATIVE	-0.122356
495	INALISDNLLMKNRL	SVM	POSITIVE	0.148227														495	SLYGRHNCRCCWFAD	SVM	NEGATIVE	-0.270229
496	KLMFDKTPKQFIVIR	SVM	NEGATIVE	-0.443577														496	EPSLYGRHNCRCCWF	SVM	NEGATIVE	-0.501793
497	LFLHLVGFPTHRHIQ	SVM	POSITIVE	0.532895														497	ICGEELPTTIIVPVE	SVM	NEGATIVE	-0.412175
498	LHLMMANAGHAVKLR	SVM	NEGATIVE	-0.461604														498	LYGRHNCRCCWFADT	SVM	NEGATIVE	-0.407225
499	LVFLILAGRSCSFKI	SVM	POSITIVE	0.0500823														499	QYQSNSSQPTNTSAP	SVM	NEGATIVE	-0.383943
500	NIIQEAINIALIAVS	SVM	POSITIVE	0.680026														500	RQYQSNSSQPTNTSA	SVM	NEGATIVE	-0.14503
501	NLWKSGLFQLLVFLI	SVM	POSITIVE	0.327782														501	RRQAEPSLYGRHNCR	SVM	NEGATIVE	-0.267102
502	QEAINIALIAVSLIA	SVM	POSITIVE	1.19056														502	VNCSNHYLCLKCLNT	SVM	NEGATIVE	-0.118564
503	QTWVNQCKSNHVNTL	SVM	POSITIVE	0.0350675														503	YQSNSSQPTNTSAPV	SVM	NEGATIVE	-0.070612
504	RLQGVFTWTITDAAG	SVM	NEGATIVE	-0.00345475														504	CCWFADTNLVNCSNH	SVM	NEGATIVE	-0.510926
505	RSELLGLLEWILRAL	SVM	POSITIVE	1.03984														505	CGEELPTTIIVPVEP	SVM	NEGATIVE	-0.701788
506	SINALISDNLLMKNR	SVM	POSITIVE	0.20415														506	CWFADTNLVNCSNHY	SVM	NEGATIVE	-0.35896
507	TKLMFDKTPKQFIVI	SVM	NEGATIVE	-0.574598														507	QSNSSQPTNTSAPVL	SVM	NEGATIVE	-0.132039
508	TLYYIRESENATWCV	SVM	POSITIVE	0.141939														508	RHNCRCCWFADTNLV	SVM	NEGATIVE	-0.639723
509	ALIAVSLIAILKGLV	SVM	POSITIVE	1.26846														509	RRSNLCDICGEELPT	SVM	NEGATIVE	-0.576681
510	CDMLKLFEFNKKAIE	SVM	NEGATIVE	-0.631281														510	AEPSLYGRHNCRCCW	SVM	NEGATIVE	-0.214418
511	CNYTKFWYVNHTITG	SVM	NEGATIVE	-0.662283														511	AEPSLYGRHNCRCCW	SVM	NEGATIVE	-0.214418
512	DWILESDHLLSEMLN	SVM	NEGATIVE	-0.148484														512	LRRSNLCDICGEELP	SVM	NEGATIVE	-0.802285
513	FCDMLKLFEFNKKAI	SVM	NEGATIVE	-0.217804														513	LYGRHNCRCCWFADT	SVM	NEGATIVE	-0.407225
514	FFQEIPNIIQEAINI	SVM	POSITIVE	0.306704														514	RQAEPSLYGRHNCRC	SVM	NEGATIVE	-0.156255
515	FKETMLQRLAILFGT	SVM	NEGATIVE	-0.607853														515	RRSNLCDICGEELPT	SVM	NEGATIVE	-0.576681
516	GLLEWILRALKYDFL	SVM	POSITIVE	0.985546														516	RSNLCDICGEELPTT	SVM	NEGATIVE	-0.576433
517	GQLVSFFQEIPNIIQ	SVM	NEGATIVE	-0.366547														517	SNLCDICGEELPTTI	SVM	NEGATIVE	-0.402736
518	GSHDFKETMLQRLAI	SVM	NEGATIVE	-0.444029														518	TMLRRSNLCDICGEE	SVM	NEGATIVE	-0.484579
519	GTKLMFDKTPKQFIV	SVM	NEGATIVE	-0.966946														519	YGRHNCRCCWFADTN	SVM	NEGATIVE	-0.579591
520	HRSELLGLLEWILRA	SVM	POSITIVE	1.12378														520	CGEELPTTIIVPVEP	SVM	NEGATIVE	-0.701788
521	IIQEAINIALIAVSL	SVM	POSITIVE	0.411266														521	CRCCWFADTNLVNCS	SVM	NEGATIVE	-0.686064
522	INMLKVFEDHPISCT	SVM	POSITIVE	0.095574														522	MGNTKTKDRQYQSNS	SVM	POSITIVE	0.0434669
523	INMLKVFEDHPISCT	SVM	POSITIVE	0.095574														523	RRQAEPSLYGRHNCR	SVM	NEGATIVE	-0.267102
524	ITINMLKVFEDHPIS	SVM	POSITIVE	0.482446														524	RRQAEPSLYGRHNCR	SVM	NEGATIVE	-0.267102
525	KETMLQRLAILFGTK	SVM	NEGATIVE	-0.926623														525	YGRHNCRCCWFADTN	SVM	NEGATIVE	-0.579591
526	KHRSELLGLLEWILR	SVM	POSITIVE	0.858119														526	EELPTTIIVPVEPSA	SVM	NEGATIVE	-0.165084
527	LEWILRALKYDFLNY	SVM	POSITIVE	0.774938														527	GNTKTKDRQYQSNSS	SVM	POSITIVE	0.0881016
528	LFQLLVFLILAGRSC	SVM	POSITIVE	0.460964														528	NTSAPVLLRRQAEPS	SVM	NEGATIVE	-0.0971262
529	LGLLEWILRALKYDF	SVM	POSITIVE	0.600675														529	QAEPSLYGRHNCRCC	SVM	NEGATIVE	-0.122356
530	LILAGRSCSFKIGRS	SVM	POSITIVE	0.257101														530	RRQAEPSLYGRHNCR	SVM	NEGATIVE	-0.267102
531	LLEWILRALKYDFLN	SVM	POSITIVE	0.721555														531	GNTKTKDRQYQSNSS	SVM	POSITIVE	0.0881016
532	LLTHSINALISDNLL	SVM	POSITIVE	0.144902														532	GRHNCRCCWFADTNL	SVM	NEGATIVE	-0.742266
533	LVTSDLKCFGNTALA	SVM	NEGATIVE	-0.635664														533	HNCRCCWFADTNLVN	SVM	NEGATIVE	-0.814869
534	LYYIRESENATWCVE	SVM	NEGATIVE	-0.145012														534	NTKTKDRQYQSNSSQ	SVM	NEGATIVE	-0.0594862
535	NLLTHSINALISDNL	SVM	NEGATIVE	-0.0819871														535	RHNCRCCWFADTNLV	SVM	NEGATIVE	-0.639723
536	NLNHDSEFCDMLKLF	SVM	NEGATIVE	-0.973213														536	RHNCRCCWFADTNLV	SVM	NEGATIVE	-0.639723
537	RLAILFGTKLMFDKT	SVM	NEGATIVE	-0.814115														537	SNSSQPTNTSAPVLL	SVM	NEGATIVE	-0.261706
538	SEFCDMLKLFEFNKK	SVM	NEGATIVE	-0.3887														538	TKTKDRQYQSNSSQP	SVM	NEGATIVE	-0.425412
539	SSVNETRIQINVSDS	SVM	NEGATIVE	-0.799686														539	GEELPTTIIVPVEPS	SVM	NEGATIVE	-0.417811
540	SVLLSPHDPRVMGNL	SVM	NEGATIVE	-0.459696														540	NCRCCWFADTNLVNC	SVM	NEGATIVE	-0.539181
541	TINMLKVFEDHPISC	SVM	POSITIVE	0.415202														541	PTNTSAPVLLRRQAE	SVM	NEGATIVE	-0.114478
542	TINMLKVFEDHPISC	SVM	POSITIVE	0.415202														542	RCCWFADTNLVNCSN	SVM	NEGATIVE	-0.522348
543	TWVNQCKSNHVNTLH	SVM	NEGATIVE	-0.149502														543	RQAEPSLYGRHNCRC	SVM	NEGATIVE	-0.156255
544	VNQCKSNHVNTLHLM	SVM	NEGATIVE	-0.384765														544	RRQAEPSLYGRHNCR	SVM	NEGATIVE	-0.267102
545	WILESDHLLSEMLNK	SVM	NEGATIVE	-0.240607														545	RRQAEPSLYGRHNCR	SVM	NEGATIVE	-0.267102
546	ALIAVSLIAILKGLV	SVM	POSITIVE	1.26846														546	RRSNLCDICGEELPT	SVM	NEGATIVE	-0.576681
547	ALISDNLLMKNRLKE	SVM	POSITIVE	0.172016														547	SNLCDICGEELPTTI	SVM	NEGATIVE	-0.402736
548	CKSNHVNTLHLMMAN	SVM	NEGATIVE	-0.408785														548	YGRHNCRCCWFADTN	SVM	NEGATIVE	-0.579591
549	CVHPDIKHRSELLGL	SVM	POSITIVE	0.417088														549	CDICGEELPTTIIVP	SVM	NEGATIVE	-0.816215
550	DFKETMLQRLAILFG	SVM	NEGATIVE	-0.632464														550	LCDICGEELPTTIIV	SVM	NEGATIVE	-0.302968
551	EFCDMLKLFEFNKKA	SVM	NEGATIVE	-0.192302														551	LCDICGEELPTTIIV	SVM	NEGATIVE	-0.302968
552	FKETMLQRLAILFGT	SVM	NEGATIVE	-0.607853														552	NLCDICGEELPTTII	SVM	NEGATIVE	-0.427277
553	FQLLVFLILAGRSCS	SVM	POSITIVE	0.439868														553	NTKTKDRQYQSNSSQ	SVM	NEGATIVE	-0.0594862
554	HDSEFCDMLKLFEFN	SVM	NEGATIVE	-0.725644														554	TNTSAPVLLRRQAEP	SVM	NEGATIVE	-0.392691
555	ILESDHLLSEMLNKE	SVM	NEGATIVE	-0.50622														555	YGRHNCRCCWFADTN	SVM	NEGATIVE	-0.579591
556	ILRALKYDFLNYPPL	SVM	POSITIVE	0.0453464														556	CDICGEELPTTIIVP	SVM	NEGATIVE	-0.816215
557	INIALIAVSLIAILK	SVM	POSITIVE	1.37328														557	DICGEELPTTIIVPV	SVM	NEGATIVE	-0.425941
558	ISDNLLMKNRLKELL	SVM	POSITIVE	0.289667														558	GNTKTKDRQYQSNSS	SVM	POSITIVE	0.0881016
559	KVNLLTHSINALISD	SVM	NEGATIVE	-0.0387823														559	MLRRSNLCDICGEEL	SVM	NEGATIVE	-0.720206
560	LAILFGTKLMFDKTP	SVM	NEGATIVE	-0.986531														560	RQAEPSLYGRHNCRC	SVM	NEGATIVE	-0.156255
561	LFGTKLMFDKTPKQF	SVM	NEGATIVE	-1.29513														561	CGEELPTTIIVPVEP	SVM	NEGATIVE	-0.701788
562	LFLHLVGFPTHRHIQ	SVM	POSITIVE	0.532895														562	LYGRHNCRCCWFADT	SVM	NEGATIVE	-0.407225
563	LLVFLILAGRSCSFK	SVM	POSITIVE	0.386838														563	NLCDICGEELPTTII	SVM	NEGATIVE	-0.427277
564	LTHSINALISDNLLM	SVM	POSITIVE	0.0106663														564	RHNCRCCWFADTNLV	SVM	NEGATIVE	-0.639723
565	LTHSINALISDNLLM	SVM	POSITIVE	0.0106663														565	GRHNCRCCWFADTNL	SVM	NEGATIVE	-0.742266
566	LVFLILAGRSCSFKI	SVM	POSITIVE	0.0500823														566	GRHNCRCCWFADTNL	SVM	NEGATIVE	-0.742266
567	MLKVFEDHPISCTVN	SVM	POSITIVE	0.123707														567	ICGEELPTTIIVPVE	SVM	NEGATIVE	-0.412175
568	NALISDNLLMKNRLK	SVM	POSITIVE	0.28626														568	LRRSNLCDICGEELP	SVM	NEGATIVE	-0.802285
569	NHDSEFCDMLKLFEF	SVM	NEGATIVE	-0.666925														569	MGNTKTKDRQYQSNS	SVM	POSITIVE	0.0434669
570	NHVNTLHLMMANAGH	SVM	NEGATIVE	-0.763724														570	PSLYGRHNCRCCWFA	SVM	NEGATIVE	-0.118037
571	NITINMLKVFEDHPI	SVM	POSITIVE	0.25145														571	QAEPSLYGRHNCRCC	SVM	NEGATIVE	-0.122356
572	NMLKVFEDHPISCTV	SVM	POSITIVE	0.171358														572	QAEPSLYGRHNCRCC	SVM	NEGATIVE	-0.122356
573	RSCSFKIGRSTELQN	SVM	POSITIVE	0.0499793														573	QSNSSQPTNTSAPVL	SVM	NEGATIVE	-0.132039
574	SCSFKIGRSTELQNI	SVM	NEGATIVE	-0.0315098														574	QSNSSQPTNTSAPVL	SVM	NEGATIVE	-0.132039
575	SFFQEIPNIIQEAIN	SVM	POSITIVE	0.216675														575	RQAEPSLYGRHNCRC	SVM	NEGATIVE	-0.156255
576	SFFQEIPNIIQEAIN	SVM	POSITIVE	0.216675														576	RRSNLCDICGEELPT	SVM	NEGATIVE	-0.576681
577	TLFLHLVGFPTHRHI	SVM	POSITIVE	0.888929														577	RSNLCDICGEELPTT	SVM	NEGATIVE	-0.576433
578	VFLILAGRSCSFKIG	SVM	NEGATIVE	-0.0902457														578	SLYGRHNCRCCWFAD	SVM	NEGATIVE	-0.270229
579	WCVEIAALDMSVLLS	SVM	NEGATIVE	-0.00615129														579	SNLCDICGEELPTTI	SVM	NEGATIVE	-0.402736
580	WMLVTSDLKCFGNTA	SVM	NEGATIVE	-0.436443														580	SNSSQPTNTSAPVLL	SVM	NEGATIVE	-0.261706
581	WVNQCKSNHVNTLHL	SVM	NEGATIVE	-0.219277														581	SNSSQPTNTSAPVLL	SVM	NEGATIVE	-0.261706
582	WYVNHTITGEHSLPR	SVM	NEGATIVE	-0.206267														582	TKTKDRQYQSNSSQP	SVM	NEGATIVE	-0.425412
583	YDFLNYPPLLCEKVT	SVM	NEGATIVE	-0.641442														583	EPSLYGRHNCRCCWF	SVM	NEGATIVE	-0.501793
																		584	RRSNLCDICGEELPT	SVM	NEGATIVE	-0.576681
																		585	RSNLCDICGEELPTT	SVM	NEGATIVE	-0.576433
																		586	AEPSLYGRHNCRCCW	SVM	NEGATIVE	-0.214418
																		587	GRHNCRCCWFADTNL	SVM	NEGATIVE	-0.742266
																		588	QSNSSQPTNTSAPVL	SVM	NEGATIVE	-0.214208
LUJV
Protein 1						Protein 2						Protein 3						Protein 4
Serial No	Sequence	Method	Result	Score		Serial No	Sequence	Method	Result	Score		Serial No	Sequence	Method	Result	Score		Serial No	Sequence	Method	Result	Score
1	DFMSFKKSGSIPVMN	SVM	NEGATIVE	-0.550318		1	EVKSFLWLQTLRREL	SVM	NEGATIVE	-0.0610677		1	CKSCWKSKKALVKCY	SVM	POSITIVE	0.186341		1	RVIFDLFREFHHRVG	MERCI	NEGATIVE	1
2	EDFMSFKKSGSIPVM	SVM	NEGATIVE	-0.568393		2	VKSFLWLQTLRRELS	SVM	NEGATIVE	-0.196307		2	NCKSCWKSKKALVKC	SVM	POSITIVE	0.105095		2	RVIFDLFREFHHRVG	MERCI	NEGATIVE	6155
3	FMSFKKSGSIPVMNY	SVM	NEGATIVE	-0.366924		3	KEVKSFLWLQTLRRE	SVM	NEGATIVE	-0.330493		3	KSCWKSKKALVKCYD	SVM	POSITIVE	0.267086		3	EAINIVIIVIIMFTL	SVM	POSITIVE	0.697531
4	FPINPFLLNVNTDIK	SVM	POSITIVE	0.066361		4	KSFLWLQTLRRELSP	SVM	NEGATIVE	-0.511054		4	LNCKSCWKSKKALVK	SVM	POSITIVE	0.00188657		4	LRLFDYNKASIAKLR	SVM	POSITIVE	0.703335
5	INPFLLNVNTDIKDW	SVM	NEGATIVE	-0.216423		5	SKEVKSFLWLQTLRR	SVM	NEGATIVE	-0.2974		5	SCWKSKKALVKCYDH	SVM	POSITIVE	0.131011		5	MLRLFDYNKASIAKL	SVM	POSITIVE	0.238343
6	NPFLLNVNTDIKDWI	SVM	NEGATIVE	-0.0656521		6	DVRAKVVKDAVSLIN	SVM	POSITIVE	0.542856		6	CWKSKKALVKCYDHY	SVM	POSITIVE	0.20032		6	AINIVIIVIIMFTLI	SVM	POSITIVE	0.737702
7	PINPFLLNVNTDIKD	SVM	NEGATIVE	-0.0804865		7	RAKVVKDAVSLINGL	SVM	POSITIVE	0.382986		7	WKSKKALVKCYDHYL	SVM	POSITIVE	0.0560963		7	INIVIIVIIMFTLIK	SVM	POSITIVE	0.734176
8	GMISMLNKSKSIKLM	SVM	NEGATIVE	-0.487245		8	TDVRAKVVKDAVSLI	SVM	POSITIVE	0.499896		8	YDHYLCLNCLSLLMG	SVM	NEGATIVE	-0.302311		8	RCWLVSNGSYLNETK	SVM	NEGATIVE	-0.370464
9	LEDFMSFKKSGSIPV	SVM	NEGATIVE	-0.238362		9	AKVVKDAVSLINGLD	SVM	POSITIVE	0.178836		9	DHYLCLNCLSLLMGI	SVM	NEGATIVE	-0.197655		9	RLFDYNKASIAKLRG	SVM	POSITIVE	0.547201
10	MSFKKSGSIPVMNYE	SVM	NEGATIVE	-0.579017		10	VRAKVVKDAVSLING	SVM	POSITIVE	0.323776		10	CYDHYLCLNCLSLLM	SVM	NEGATIVE	-0.400429		10	PRCWLVSNGSYLNET	SVM	NEGATIVE	-0.337844
11	CGMISMLNKSKSIKL	SVM	NEGATIVE	-0.566218		11	FSMVSDVQRLMRKDK	SVM	NEGATIVE	-0.777602		11	ALVKCYDHYLCLNCL	SVM	NEGATIVE	-0.057137		11	RINAIISDTLLMRSS	SVM	POSITIVE	0.305283
12	EVPFNVINAITKSFV	SVM	POSITIVE	0.0746979		12	DFSMVSDVQRLMRKD	SVM	NEGATIVE	-0.558554		12	KALVKCYDHYLCLNC	SVM	POSITIVE	0.213683		12	INAIISDTLLMRSSL	SVM	POSITIVE	0.0421091
13	KYVEVPFNVINAITK	SVM	POSITIVE	0.34433		13	LDFSMVSDVQRLMRK	SVM	NEGATIVE	-0.409017		13	KKALVKCYDHYLCLN	SVM	NEGATIVE	-0.0430086		13	KGVFNLYKSGLFQLV	SVM	POSITIVE	0.0917415
14	VEVPFNVINAITKSF	SVM	NEGATIVE	-0.267192		14	RRDVKFIDIQMSKEA	SVM	NEGATIVE	-0.433252		14	KSKKALVKCYDHYLC	SVM	POSITIVE	0.287935		14	GRINAIISDTLLMRS	SVM	POSITIVE	0.436313
15	VPFNVINAITKSFVK	SVM	NEGATIVE	-0.188029		15	GRRDVKFIDIQMSKE	SVM	NEGATIVE	-0.464513		15	LVKCYDHYLCLNCLS	SVM	NEGATIVE	-0.207034		15	DMLRLFDYNKASIAK	SVM	POSITIVE	0.297651
16	YVEVPFNVINAITKS	SVM	POSITIVE	0.063645		16	RDVKFIDIQMSKEAS	SVM	NEGATIVE	-0.218331		16	SKKALVKCYDHYLCL	SVM	POSITIVE	0.0112044		16	LPRCWLVSNGSYLNE	SVM	NEGATIVE	-0.137741
17	KSIKLMNTRRKLLLG	SVM	POSITIVE	0.337066		17	QGRRDVKFIDIQMSK	SVM	NEGATIVE	-0.558613		17	HYLCLNCLSLLMGIT	SVM	NEGATIVE	-0.212984		17	IKGVFNLYKSGLFQL	SVM	POSITIVE	0.0604774
18	SKSIKLMNTRRKLLL	SVM	NEGATIVE	-0.108076		18	VQMFVSEVPGERNPY	SVM	NEGATIVE	-0.509099		18	HYLCLNCLSLLMGIT	SVM	NEGATIVE	-0.212984		18	CWLVSNGSYLNETKF	SVM	NEGATIVE	-0.664883
19	EHISTLLSWHVHKYV	SVM	POSITIVE	0.523634		19	HQFPVGVSFSQSQLL	SVM	NEGATIVE	-0.427747		19	LCLNCLSLLMGITPR	SVM	POSITIVE	0.0425352		19	GVFNLYKSGLFQLVI	SVM	POSITIVE	0.255043
20	IEHISTLLSWHVHKY	SVM	POSITIVE	0.463599		20	KVQMFVSEVPGERNP	SVM	NEGATIVE	-0.697057		20	YLCLNCLSLLMGITP	SVM	NEGATIVE	-0.319082		20	NAIISDTLLMRSSLK	SVM	POSITIVE	0.0148938
21	MISMLNKSKSIKLMN	SVM	NEGATIVE	-0.485933		21	PVGVSFSQSQLLDDI	SVM	NEGATIVE	-0.11772		21	LSLLMGITPRCPFCY	SVM	POSITIVE	0.488169		21	IVIIVIIMFTLIKGV	SVM	POSITIVE	1.03929
22	KSFVKRQLGIQQGVI	SVM	NEGATIVE	-0.0587349		22	VGVSFSQSQLLDDIM	SVM	NEGATIVE	-0.327039		22	NCLSLLMGITPRCPF	SVM	NEGATIVE	-0.182568		22	NIVIIVIIMFTLIKG	SVM	POSITIVE	0.719102
23	PIEHISTLLSWHVHK	SVM	POSITIVE	0.730307		23	AINISGYNLSLASLV	SVM	NEGATIVE	-0.219993		23	CLSLLMGITPRCPFC	SVM	POSITIVE	0.325053		23	TKFWYLNHTKLGIHS	SVM	POSITIVE	0.38179
24	RDPFTVLKSLFKHYD	SVM	NEGATIVE	-0.341683		24	FPVGVSFSQSQLLDD	SVM	NEGATIVE	-0.204586		24	CLNCLSLLMGITPRC	SVM	POSITIVE	0.0379648		24	LFDYNKASIAKLRGE	SVM	POSITIVE	0.439031
25	SRDPFTVLKSLFKHY	SVM	NEGATIVE	-0.209964		25	QFPVGVSFSQSQLLD	SVM	NEGATIVE	-0.145428		25	KCYDHYLCLNCLSLL	SVM	NEGATIVE	-0.241349		25	SLPRCWLVSNGSYLN	SVM	POSITIVE	0.0130766
26	KPIEHISTLLSWHVH	SVM	POSITIVE	0.419006		26	NISGYNLSLASLVKA	SVM	POSITIVE	0.276785		26	LNCLSLLMGITPRCP	SVM	NEGATIVE	-0.484253		26	YTKFWYLNHTKLGIH	SVM	POSITIVE	0.221703
27	ISMLNKSKSIKLMNT	SVM	NEGATIVE	-0.397314		27	NKVQMFVSEVPGERN	SVM	NEGATIVE	-0.626401		27	ARRSELHSDASHLGP	SVM	NEGATIVE	-0.897841		27	KCNFTRLQAVDRVIF	SVM	POSITIVE	0.295985
28	KSKSIKLMNTRRKLL	SVM	NEGATIVE	-0.144483		28	QMFVSEVPGERNPYE	SVM	NEGATIVE	-0.628411		28	EARRSELHSDASHLG	SVM	NEGATIVE	-0.57533		28	LIKGVFNLYKSGLFQ	SVM	POSITIVE	0.00824398
29	NKSKSIKLMNTRRKL	SVM	NEGATIVE	-0.249091		29	ISGYNLSLASLVKAG	SVM	POSITIVE	0.305925		29	RRSELHSDASHLGPL	SVM	NEGATIVE	-0.909658		29	CNFTRLQAVDRVIFD	SVM	POSITIVE	0.14727
30	DGFKVSGNMLILLEC	SVM	NEGATIVE	-0.518721		30	SQGRRDVKFIDIQMS	SVM	NEGATIVE	-0.372689		30	RSELHSDASHLGPLN	SVM	NEGATIVE	-0.861192		30	EKCNFTRLQAVDRVI	SVM	POSITIVE	0.940897
31	LNKSKSIKLMNTRRK	SVM	NEGATIVE	-0.212612		31	VLDYVSNCDSAINIS	SVM	POSITIVE	0.0432852		31	YLCLNCLSLLMGITP	SVM	NEGATIVE	-0.319082		31	KFWYLNHTKLGIHSL	SVM	POSITIVE	0.199188
32	PDGFKVSGNMLILLE	SVM	NEGATIVE	-0.635375		32	GLDFSMVSDVQRLMR	SVM	NEGATIVE	-0.167563		32	LSLLMGITPRCPFCY	SVM	POSITIVE	0.488169		32	NYTKFWYLNHTKLGI	SVM	POSITIVE	0.207555
33	TPDGFKVSGNMLILL	SVM	NEGATIVE	-0.691385		33	SFLWLQTLRRELSPF	SVM	NEGATIVE	-0.103985		33	SELHSDASHLGPLNC	SVM	NEGATIVE	-0.702596		33	SGRINAIISDTLLMR	SVM	POSITIVE	0.147629
34	GESFSVDDPLAYTRL	SVM	NEGATIVE	-0.269131		34	FLWLQTLRRELSPFC	SVM	POSITIVE	0.201023		34	LNCKSCWKSKKALVK	SVM	POSITIVE	0.00188657		34	LEKCNFTRLQAVDRV	SVM	POSITIVE	0.707636
35	ICSFYADPKRYFLPI	SVM	NEGATIVE	-0.408521		35	EGWPYISSRTSIKGR	SVM	POSITIVE	0.451057		35	LNCLSLLMGITPRCP	SVM	NEGATIVE	-0.484253		35	QHCIQHNHSSITFSL	SVM	NEGATIVE	-0.597238
36	PFLLNVNTDIKDWID	SVM	NEGATIVE	-0.156428		36	INISGYNLSLASLVK	SVM	NEGATIVE	-0.155104		36	SLLMGITPRCPFCYR	SVM	POSITIVE	0.668009		36	RKLMKLFQWSLSDET	SVM	NEGATIVE	-0.310966
37	RPMYRDDLSSGFSWI	SVM	NEGATIVE	-0.277619		37	GWPYISSRTSIKGRS	SVM	POSITIVE	0.166267		37	SLLMGITPRCPFCYR	SVM	POSITIVE	0.668009		37	AIISDTLLMRSSLKR	SVM	POSITIVE	0.33897
38	SFVKRQLGIQQGVIN	SVM	NEGATIVE	-0.243435		38	KSFLWLQTLRRELSP	SVM	NEGATIVE	-0.511054		38	CKSCWKSKKALVKCY	SVM	POSITIVE	0.186341		38	WLVSNGSYLNETKFT	SVM	NEGATIVE	-0.707138
39	ITDLRMISSLSLSLV	SVM	POSITIVE	0.141999		39	PVLDYVSNCDSAINI	SVM	NEGATIVE	-0.113752		39	CLSLLMGITPRCPFC	SVM	POSITIVE	0.325053		39	LETVHFNMSLLSSIP	SVM	NEGATIVE	-0.824943
40	SIKLMNTRRKLLLGL	SVM	POSITIVE	0.391842		40	SGYNLSLASLVKAGA	SVM	POSITIVE	0.0664183		40	NCKSCWKSKKALVKC	SVM	POSITIVE	0.105095		40	AINIVIIVIIMFTLI	SVM	POSITIVE	0.737702
41	TDLRMISSLSLSLVN	SVM	NEGATIVE	-0.0055356		41	VKSFLWLQTLRRELS	SVM	NEGATIVE	-0.196307		41	KSCWKSKKALVKCYD	SVM	POSITIVE	0.267086		41	CDMLRLFDYNKASIA	SVM	POSITIVE	0.107224
42	DKPIEHISTLLSWHV	SVM	POSITIVE	0.791846		42	LDYVSNCDSAINISG	SVM	NEGATIVE	-0.0963393		42	NCLSLLMGITPRCPF	SVM	NEGATIVE	-0.182568		42	ETVHFNMSLLSSIPM	SVM	NEGATIVE	-0.926085
43	PDGFKVSGNMLILLE	SVM	NEGATIVE	-0.635375		43	INISGYNLSLASLVK	SVM	NEGATIVE	-0.155104		43	RRSELHSDASHLGPL	SVM	NEGATIVE	-0.909658		43	INIVIIVIIMFTLIK	SVM	POSITIVE	0.734176
44	EHICSFYADPKRYFL	SVM	NEGATIVE	-0.225764		44	WPYISSRTSIKGRSW	SVM	NEGATIVE	-0.123915		44	WKSKKALVKCYDHYL	SVM	POSITIVE	0.0560963		44	VRKLMKLFQWSLSDE	SVM	POSITIVE	0.00137996
45	TPDGFKVSGNMLILL	SVM	NEGATIVE	-0.691385		45	GLDFSMVSDVQRLMR	SVM	NEGATIVE	-0.167563		45	ARRSELHSDASHLGP	SVM	NEGATIVE	-0.897841		45	CTGLHPLNYLRLLKE	SVM	POSITIVE	0.0857735
46	FMSFKKSGSIPVMNY	SVM	NEGATIVE	-0.366924		46	LPADMIFRTAAKLSL	SVM	NEGATIVE	-0.641428		46	RRSELHSDASHLGPL	SVM	NEGATIVE	-0.909658		46	HCIQHNHSSITFSLL	SVM	NEGATIVE	-0.905136
47	HICSFYADPKRYFLP	SVM	NEGATIVE	-0.58809		47	DFSMVSDVQRLMRKD	SVM	NEGATIVE	-0.558554		47	RSELHSDASHLGPLN	SVM	NEGATIVE	-0.861192		47	IIVIIMFTLIKGVFN	SVM	POSITIVE	0.248702
48	FSRDPFTVLKSLFKH	SVM	NEGATIVE	-0.219006		48	KVVKDAVSLINGLDF	SVM	NEGATIVE	-0.0761023		48	RSELHSDASHLGPLN	SVM	NEGATIVE	-0.861192		48	KESLPRLQEAVSTLF	SVM	NEGATIVE	-0.497613
49	IPGESFSVDDPLAYT	SVM	NEGATIVE	-0.405641		49	NISGYNLSLASLVKA	SVM	POSITIVE	0.276785		49	SELHSDASHLGPLNC	SVM	NEGATIVE	-0.702596		49	KGVFNLYKSGLFQLV	SVM	POSITIVE	0.0917415
50	PGESFSVDDPLAYTR	SVM	POSITIVE	0.0305395		50	NNQFGTMPSLTLACL	SVM	NEGATIVE	-0.91416		50	SLLMGITPRCPFCYR	SVM	POSITIVE	0.668009		50	LHPLNYLRLLKENSE	SVM	POSITIVE	0.118003
51	DEIKILLKIIFMSVL	SVM	NEGATIVE	-0.131174		51	RNKVQMFVSEVPGER	SVM	NEGATIVE	-0.482584		51	CLSLLMGITPRCPFC	SVM	POSITIVE	0.325053		51	NLETVHFNMSLLSSI	SVM	NEGATIVE	-0.769295
52	DGFKVSGNMLILLEC	SVM	NEGATIVE	-0.518721		52	INISGYNLSLASLVK	SVM	NEGATIVE	-0.155104		52	LSLLMGITPRCPFCY	SVM	POSITIVE	0.488169		52	QQHCIQHNHSSITFS	SVM	NEGATIVE	-0.392008
53	IKILLKIIFMSVLLN	SVM	NEGATIVE	-0.0343547		53	LDDIMKNLNPKGRTW	SVM	NEGATIVE	-0.791951		53	NCLSLLMGITPRCPF	SVM	NEGATIVE	-0.182568		53	TGLHPLNYLRLLKEN	SVM	POSITIVE	0.561641
54	SMLNKSKSIKLMNTR	SVM	NEGATIVE	-0.452641		54	VVKDAVSLINGLDFS	SVM	POSITIVE	0.207974		54	PLNCKSCWKSKKALV	SVM	POSITIVE	0.0256869		54	VFNLYKSGLFQLVIF	SVM	NEGATIVE	-0.216409
55	TKSFVKRQLGIQQGV	SVM	POSITIVE	0.0920316		55	ISGYNLSLASLVKAG	SVM	POSITIVE	0.305925		55	SLLMGITPRCPFCYR	SVM	POSITIVE	0.668009		55	YKVRKLMKLFQWSLS	SVM	POSITIVE	0.0284712
56	VTPDGFKVSGNMLIL	SVM	NEGATIVE	-0.505022		56	LDFSMVSDVQRLMRK	SVM	NEGATIVE	-0.409017		56	CKSCWKSKKALVKCY	SVM	POSITIVE	0.186341		56	HPLNYLRLLKENSET	SVM	POSITIVE	0.0925498
57	IKYIKDFDKPIEHIS	SVM	POSITIVE	0.579715		57	LLNNQFGTMPSLTLA	SVM	NEGATIVE	-0.513648		57	CLNCLSLLMGITPRC	SVM	POSITIVE	0.0379648		57	TLIKGVFNLYKSGLF	SVM	NEGATIVE	-0.206969
58	KILLKIIFMSVLLNP	SVM	NEGATIVE	-0.349353		58	LNNQFGTMPSLTLAC	SVM	NEGATIVE	-0.547429		58	EARRSELHSDASHLG	SVM	NEGATIVE	-0.57533		58	KVRKLMKLFQWSLSD	SVM	POSITIVE	0.0291319
59	LKNIKYIKDFDKPIE	SVM	POSITIVE	0.233312		59	MFVSEVPGERNPYEN	SVM	NEGATIVE	-0.799319		59	KSCWKSKKALVKCYD	SVM	POSITIVE	0.267086		59	VIIVIIMFTLIKGVF	SVM	POSITIVE	0.800427
60	NIKYIKDFDKPIEHI	SVM	POSITIVE	0.399569		60	NGLDFSMVSDVQRLM	SVM	NEGATIVE	-0.415392		60	LNCLSLLMGITPRCP	SVM	NEGATIVE	-0.484253		60	KTPITLMDILMFSVS	SVM	NEGATIVE	-0.0264247
61	VLKNIKYIKDFDKPI	SVM	POSITIVE	0.508205		61	NISGYNLSLASLVKA	SVM	POSITIVE	0.276785		61	KCYDHYLCLNCLSLL	SVM	NEGATIVE	-0.241349		61	TLIKGVFNLYKSGLF	SVM	NEGATIVE	-0.206969
62	ERPMYRDDLSSGFSW	SVM	NEGATIVE	-0.470659		62	SLLNNQFGTMPSLTL	SVM	NEGATIVE	-0.691752		62	LSLLMGITPRCPFCY	SVM	POSITIVE	0.488169		62	TVHFNMSLLSSIPMV	SVM	NEGATIVE	-0.69977
63	FVKRQLGIQQGVINT	SVM	NEGATIVE	-0.156796		63	NNQFGTMPSLTLACL	SVM	NEGATIVE	-0.91416		63	NCLSLLMGITPRCPF	SVM	NEGATIVE	-0.182568		63	FNLETVHFNMSLLSS	SVM	NEGATIVE	-0.808054
64	KNIKYIKDFDKPIEH	SVM	POSITIVE	0.0617726		64	SGYNLSLASLVKAGA	SVM	POSITIVE	0.0664183		64	VKCYDHYLCLNCLSL	SVM	NEGATIVE	-0.266975		64	GLHPLNYLRLLKENS	SVM	POSITIVE	0.727455
65	DITDLRMISSLSLSL	SVM	NEGATIVE	-0.0913107		65	LLDDIMKNLNPKGRT	SVM	NEGATIVE	-0.631582		65	CLSLLMGITPRCPFC	SVM	POSITIVE	0.325053		65	GRINAIISDTLLMRS	SVM	POSITIVE	0.436313
66	EIKILLKIIFMSVLL	SVM	NEGATIVE	-0.00621203		66	SMVSDVQRLMRKDKR	SVM	NEGATIVE	-0.538863		66	DHYLCLNCLSLLMGI	SVM	NEGATIVE	-0.197655		66	HYKVRKLMKLFQWSL	SVM	POSITIVE	0.0715138
67	DPFTVLKSLFKHYDL	SVM	NEGATIVE	-0.521027		67	VGKLTSDELMILATD	SVM	NEGATIVE	-0.0469795		67	HYLCLNCLSLLMGIT	SVM	NEGATIVE	-0.212984		67	SGRINAIISDTLLMR	SVM	POSITIVE	0.147629
68	ILLKIIFMSVLLNPS	SVM	NEGATIVE	-0.0852143		68	FSMVSDVQRLMRKDK	SVM	NEGATIVE	-0.777602		68	LLMGITPRCPFCYRE	SVM	POSITIVE	0.341743		68	EKTPITLMDILMFSV	SVM	POSITIVE	0.313452
69	CSFYADPKRYFLPIM	SVM	NEGATIVE	-0.547995		69	GVGKLTSDELMILAT	SVM	POSITIVE	0.128561		69	CLNCLSLLMGITPRC	SVM	POSITIVE	0.0379648		69	ESLPRLQEAVSTLFP	SVM	NEGATIVE	-0.418244
70	CVTPDGFKVSGNMLI	SVM	NEGATIVE	-0.558831		70	VGVGKLTSDELMILA	SVM	POSITIVE	0.152738		70	CYDHYLCLNCLSLLM	SVM	NEGATIVE	-0.400429		70	GVFNLYKSGLFQLVI	SVM	POSITIVE	0.255043
71	IKLMNTRRKLLLGLD	SVM	POSITIVE	0.073747		71	FVSEVPGERNPYENL	SVM	NEGATIVE	-0.780693		71	LLMGITPRCPFCYRE	SVM	POSITIVE	0.341743		71	IKGVFNLYKSGLFQL	SVM	POSITIVE	0.0604774
72	KSAFQSSVASGFIGL	SVM	POSITIVE	0.466337		72	GEGWPYISSRTSIKG	SVM	POSITIVE	0.0630527		72	LNCKSCWKSKKALVK	SVM	POSITIVE	0.00188657		72	IVIIVIIMFTLIKGV	SVM	POSITIVE	1.03929
73	SAFQSSVASGFIGLA	SVM	POSITIVE	0.63345		73	LLNNQFGTMPSLTLA	SVM	NEGATIVE	-0.513648		73	NCKSCWKSKKALVKC	SVM	POSITIVE	0.105095		73	NIVIIVIIMFTLIKG	SVM	POSITIVE	0.719102
74	VNKSAFQSSVASGFI	SVM	POSITIVE	0.229111		74	DVRAKVVKDAVSLIN	SVM	POSITIVE	0.542856		74	SCWKSKKALVKCYDH	SVM	POSITIVE	0.131011		74	EAINIVIIVIIMFTL	SVM	POSITIVE	0.697531
75	PFTVLKSLFKHYDLD	SVM	NEGATIVE	-0.625717		75	LNNQFGTMPSLTLAC	SVM	NEGATIVE	-0.547429		75	CYDHYLCLNCLSLLM	SVM	NEGATIVE	-0.400429		75	KGVFNLYKSGLFQLV	SVM	POSITIVE	0.0917415
76	RDEFVRTNILAIARS	SVM	POSITIVE	0.143299		76	GKLTSDELMILATDL	SVM	NEGATIVE	-0.246638		76	DHYLCLNCLSLLMGI	SVM	NEGATIVE	-0.197655		76	LIKGVFNLYKSGLFQ	SVM	POSITIVE	0.00824398
77	RFPINPFLLNVNTDI	SVM	NEGATIVE	-0.124537		77	HPVLDYVSNCDSAIN	SVM	NEGATIVE	-0.183605		77	ELHSDASHLGPLNCK	SVM	NEGATIVE	-0.696238		77	CNYTKFWYLNHTKLG	SVM	NEGATIVE	-0.0676415
78	DLRMISSLSLSLVNS	SVM	NEGATIVE	-0.239851		78	DDIMKNLNPKGRTWM	SVM	NEGATIVE	-0.907653		78	YDHYLCLNCLSLLMG	SVM	NEGATIVE	-0.302311		78	EQQHCIQHNHSSITF	SVM	NEGATIVE	-0.586171
79	NKSAFQSSVASGFIG	SVM	POSITIVE	0.0974653		79	DIMKNLNPKGRTWMD	SVM	NEGATIVE	-0.694698		79	KCYDHYLCLNCLSLL	SVM	NEGATIVE	-0.241349		79	IKGVFNLYKSGLFQL	SVM	POSITIVE	0.0604774
80	SVNKSAFQSSVASGF	SVM	POSITIVE	0.0972545		80	GYNLSLASLVKAGAS	SVM	POSITIVE	0.239839		80	NCLSLLMGITPRCPF	SVM	NEGATIVE	-0.182568		80	IMFTLIKGVFNLYKS	SVM	NEGATIVE	-0.469642
81	AHHPIRMVLRQKVLF	SVM	POSITIVE	0.270214		81	NQFGTMPSLTLACLT	SVM	NEGATIVE	-0.818522		81	YLCLNCLSLLMGITP	SVM	NEGATIVE	-0.319082		81	LPRLQEAVSTLFPDL	SVM	NEGATIVE	-0.44887
82	QERPMYRDDLSSGFS	SVM	NEGATIVE	-0.738926		82	LLDDIMKNLNPKGRT	SVM	NEGATIVE	-0.631582		82	CYDHYLCLNCLSLLM	SVM	NEGATIVE	-0.400429		82	QEKTPITLMDILMFS	SVM	POSITIVE	0.260105
83	EAHHPIRMVLRQKVL	SVM	POSITIVE	0.667101		83	PVLDYVSNCDSAINI	SVM	NEGATIVE	-0.113752		83	KKALVKCYDHYLCLN	SVM	NEGATIVE	-0.0430086		83	CIQHNHSSITFSLLT	SVM	NEGATIVE	-0.806124
84	ESFSVDDPLAYTRLG	SVM	POSITIVE	0.0624199		84	QLLDDIMKNLNPKGR	SVM	NEGATIVE	-0.779986		84	YDHYLCLNCLSLLMG	SVM	NEGATIVE	-0.302311		84	FWYLNHTKLGIHSLP	SVM	NEGATIVE	-0.0148241
85	HHPIRMVLRQKVLFP	SVM	POSITIVE	0.0802172		85	SLLNNQFGTMPSLTL	SVM	NEGATIVE	-0.691752		85	ARRSELHSDASHLGP	SVM	NEGATIVE	-0.897841		85	ACGFFKSINRSTGWA	SVM	POSITIVE	0.0796192
86	HPIRMVLRQKVLFPS	SVM	POSITIVE	0.355033		86	VLDYVSNCDSAINIS	SVM	POSITIVE	0.0432852		86	CLSLLMGITPRCPFC	SVM	POSITIVE	0.325053		86	CGFFKSINRSTGWAK	SVM	POSITIVE	0.0506102
87	MLNKSKSIKLMNTRR	SVM	NEGATIVE	-0.406356		87	DDIMKNLNPKGRTWM	SVM	NEGATIVE	-0.907653		87	DHYLCLNCLSLLMGI	SVM	NEGATIVE	-0.197655		87	DTLLMRSSLKRLMGI	SVM	POSITIVE	0.436855
88	VENFLEFKAKLKKGV	SVM	POSITIVE	0.513691		88	HPVLDYVSNCDSAIN	SVM	NEGATIVE	-0.183605		88	LCLNCLSLLMGITPR	SVM	POSITIVE	0.0425352		88	IIMFTLIKGVFNLYK	SVM	NEGATIVE	-0.405112
89	DFMSFKKSGSIPVMN	SVM	NEGATIVE	-0.550318		89	KHPVLDYVSNCDSAI	SVM	NEGATIVE	-0.0191126		89	LCLNCLSLLMGITPR	SVM	POSITIVE	0.0425352		89	LIKGVFNLYKSGLFQ	SVM	POSITIVE	0.00824398
90	HISTLLSWHVHKYVE	SVM	POSITIVE	0.423277		90	LDDIMKNLNPKGRTW	SVM	NEGATIVE	-0.791951		90	LMGITPRCPFCYREL	SVM	POSITIVE	0.203003		90	SLPRLQEAVSTLFPD	SVM	NEGATIVE	-0.111326
91	IVENFLEFKAKLKKG	SVM	POSITIVE	0.032089		91	LDYVSNCDSAINISG	SVM	NEGATIVE	-0.0963393		91	SELHSDASHLGPLNC	SVM	NEGATIVE	-0.702596		91	THYKVRKLMKLFQWS	SVM	POSITIVE	0.0442211
92	LIPGESFSVDDPLAY	SVM	NEGATIVE	-0.16876		92	MVSDVQRLMRKDKRN	SVM	NEGATIVE	-0.405595		92	YDHYLCLNCLSLLMG	SVM	NEGATIVE	-0.302311		92	TVHFNMSLLSSIPMV	SVM	NEGATIVE	-0.69977
93	SFKKSGSIPVMNYER	SVM	NEGATIVE	-0.440306		93	NGLDFSMVSDVQRLM	SVM	NEGATIVE	-0.415392		93	CYDHYLCLNCLSLLM	SVM	NEGATIVE	-0.400429		93	ETVHFNMSLLSSIPM	SVM	NEGATIVE	-0.926085
94	SFYADPKRYFLPIMS	SVM	NEGATIVE	-0.381803		94	NQFGTMPSLTLACLT	SVM	NEGATIVE	-0.818522		94	HLGPLNCKSCWKSKK	SVM	NEGATIVE	-0.601227		94	GFFKSINRSTGWAKH	SVM	POSITIVE	0.104453
95	EWLRPMIRPILIDYL	SVM	POSITIVE	1.2461		95	RAKVVKDAVSLINGL	SVM	POSITIVE	0.382986		95	LGPLNCKSCWKSKKA	SVM	NEGATIVE	-0.451155		95	ISDTLLMRSSLKRLM	SVM	POSITIVE	0.330347
96	VRDEFVRTNILAIAR	SVM	POSITIVE	0.304845		96	NKVQMFVSEVPGERN	SVM	NEGATIVE	-0.626401		96	LNCLSLLMGITPRCP	SVM	NEGATIVE	-0.484253		96	QAIPEILNEAINIVI	SVM	POSITIVE	0.322841
97	YRRLILNKVFNSLNA	SVM	NEGATIVE	-0.164536		97	QLLDDIMKNLNPKGR	SVM	NEGATIVE	-0.779986		97	SKKALVKCYDHYLCL	SVM	POSITIVE	0.0112044		97	VHFNMSLLSSIPMVS	SVM	NEGATIVE	-0.720634
98	ITKSFVKRQLGIQQG	SVM	NEGATIVE	-0.380205		98	RVGVGKLTSDELMIL	SVM	POSITIVE	0.00297708		98	HYLCLNCLSLLMGIT	SVM	NEGATIVE	-0.212984		98	LSGRINAIISDTLLM	SVM	NEGATIVE	-0.118807
99	KIVENFLEFKAKLKK	SVM	POSITIVE	0.0887327		99	DYVSNCDSAINISGY	SVM	POSITIVE	0.122799		99	YDHYLCLNCLSLLMG	SVM	NEGATIVE	-0.302311		99	NLETVHFNMSLLSSI	SVM	NEGATIVE	-0.769295
100	ENFLEFKAKLKKGVI	SVM	POSITIVE	0.693384		100	GVGKLTSDELMILAT	SVM	POSITIVE	0.128561		100	CYRELPKNLDLAEAP	SVM	NEGATIVE	-0.773296		100	PRLQEAVSTLFPDLH	SVM	NEGATIVE	-0.447695
101	WLRPMIRPILIDYLC	SVM	POSITIVE	1.37426		101	VGKLTSDELMILATD	SVM	NEGATIVE	-0.0469795		101	DHYLCLNCLSLLMGI	SVM	NEGATIVE	-0.197655		101	RQEKTPITLMDILMF	SVM	POSITIVE	0.11721
102	LEAHHPIRMVLRQKV	SVM	POSITIVE	0.783932		102	VQMFVSEVPGERNPY	SVM	NEGATIVE	-0.509099		102	ELPKNLDLAEAPSAP	SVM	NEGATIVE	-0.566781		102	SDTLLMRSSLKRLMG	SVM	POSITIVE	0.467482
103	DITDLRMISSLSLSL	SVM	NEGATIVE	-0.0913107		103	VRAKVVKDAVSLING	SVM	POSITIVE	0.323776		103	HYLCLNCLSLLMGIT	SVM	NEGATIVE	-0.212984		103	SDTLLMRSSLKRLMG	SVM	POSITIVE	0.467482
104	ITDLRMISSLSLSLV	SVM	POSITIVE	0.141999		104	KVQMFVSEVPGERNP	SVM	NEGATIVE	-0.697057		104	HYLCLNCLSLLMGIT	SVM	NEGATIVE	-4.35265		104	DLKCSHNTSYRVIEY	SVM	POSITIVE	0.118165
105	PMYRDDLSSGFSWID	SVM	NEGATIVE	-0.714784		105	QMFVSEVPGERNPYE	SVM	NEGATIVE	-0.628411		105	KALVKCYDHYLCLNC	SVM	POSITIVE	0.213683		105	IISDTLLMRSSLKRL	SVM	POSITIVE	0.272518
106	TDLRMISSLSLSLVN	SVM	NEGATIVE	-0.0055356		106	SKEVKSFLWLQTLRR	SVM	NEGATIVE	-0.2974		106	KCYDHYLCLNCLSLL	SVM	NEGATIVE	-0.241349		106	MFTLIKGVFNLYKSG	SVM	NEGATIVE	-0.562759
107	GQERPMYRDDLSSGF FNVI NAITKSFVKRQ	SVM	POSITIVE	4.84852		107	VKFIDIQMSKEASRK	SVM	NEGATIVE	-0.164696		107	LPKNLDLAEAPSAPP	SVM	NEGATIVE	-0.714266		107	DLEKCNFTRLQAVDR	SVM	POSITIVE	0.642995
108	GFKVSGNMLILLECF	SVM	NEGATIVE	-0.659143		108	DVKFIDIQMSKEASR	SVM	POSITIVE	0.0229164		108	LSLLMGITPRCPFCY	SVM	POSITIVE	0.488169		108	LLSGRINAIISDTLL	SVM	POSITIVE	0.26995
109	MSFKKSGSIPVMNYE	SVM	NEGATIVE	-0.579017		109	ISGYNLSLASLVKAG	SVM	POSITIVE	0.305925		109	RELPKNLDLAEAPSA	SVM	NEGATIVE	-0.627623		109	TLLMRSSLKRLMGIP	SVM	POSITIVE	0.141851
110	VTPDGFKVSGNMLIL	SVM	NEGATIVE	-0.505022		110	SFLWLQTLRRELSPF	SVM	NEGATIVE	-0.103985		110	SLLMGITPRCPFCYR	SVM	POSITIVE	0.668009		110	VHFNMSLLSSIPMVS	SVM	NEGATIVE	-0.720634
111	ESFSVDDPLAYTRLG	SVM	POSITIVE	0.0624199		111	TDVRAKVVKDAVSLI	SVM	POSITIVE	0.499896		111	YRELPKNLDLAEAPS	SVM	NEGATIVE	-0.756236		111	ISDTLLMRSSLKRLM	SVM	POSITIVE	0.330347
112	GEHICSFYADPKRYF	SVM	NEGATIVE	-0.273896		112	QRLMRKDKRNDEDLM	SVM	NEGATIVE	-0.29631		112	DHYLCLNCLSLLMGI	SVM	NEGATIVE	-0.197655		112	IVIIMFTLIKGVFNL	SVM	NEGATIVE	-0.0863319
113	GESFSVDDPLAYTRL	SVM	NEGATIVE	-0.269131		113	RLMRKDKRNDEDLMK	SVM	NEGATIVE	-0.480517		113	ELHSDASHLGPLNCK	SVM	NEGATIVE	-0.696238		113	LLMRSSLKRLMGIPY	SVM	NEGATIVE	-7.57102e-05
114	DLRMISSLSLSLVNS	SVM	NEGATIVE	-0.239851		114	GVSFSQSQLLDDIMK	SVM	NEGATIVE	-0.193276		114	SCWKSKKALVKCYDH	SVM	POSITIVE	0.131011		114	RLQEAVSTLFPDLHL	SVM	NEGATIVE	-0.428077
115	LRLNYKFDYKKLYED	SVM	POSITIVE	0.110987		115	RNKVQMFVSEVPGER	SVM	NEGATIVE	-0.482584		115	SKKALVKCYDHYLCL	SVM	POSITIVE	0.0112044		115	SDLKCSHNTSYRVIE	SVM	POSITIVE	0.092926
116	PFNVINAITKSFVKR	SVM	NEGATIVE	-0.382855		116	TGIVVTKSKKGKKEI	SVM	NEGATIVE	-0.756671		116	VKCYDHYLCLNCLSL	SVM	NEGATIVE	-0.266975		116	VIIMFTLIKGVFNLY	SVM	NEGATIVE	-0.0338335
117	PGESFSVDDPLAYTR	SVM	POSITIVE	0.0305395		117	VQRLMRKDKRNDEDL	SVM	NEGATIVE	-0.566462		117	CPFCYRELPKNLDLA	SVM	NEGATIVE	-0.425573		117	AIPEILNEAINIVII	SVM	POSITIVE	0.361204
118	DYRRLILNKVFNSLN	SVM	NEGATIVE	-0.224916		118	AINISGYNLSLASLV	SVM	NEGATIVE	-0.219993		118	CWKSKKALVKCYDHY	SVM	POSITIVE	0.20032		118	INIVIIVIIMFTLIK	SVM	POSITIVE	0.734176
119	EDFMSFKKSGSIPVM	SVM	NEGATIVE	-0.568393		119	DVQRLMRKDKRNDED	SVM	NEGATIVE	-0.534239		119	RCPFCYRELPKNLDL	SVM	NEGATIVE	-0.373114		119	LKCSHNTSYRVIEYE	SVM	POSITIVE	0.098981
120	IPGESFSVDDPLAYT	SVM	NEGATIVE	-0.405641		120	FSMVSDVQRLMRKDK	SVM	NEGATIVE	-0.777602		120	YDHYLCLNCLSLLMG	SVM	NEGATIVE	-0.302311		120	TSDLKCSHNTSYRVI	SVM	POSITIVE	0.0155366
121	LRMISSLSLSLVNSM	SVM	NEGATIVE	-0.0806898		121	LMILATDLEKLKKKV	SVM	POSITIVE	0.419663		121	HYLCLNCLSLLMGIT	SVM	NEGATIVE	-0.212984		121	VIIVIIMFTLIKGVF	SVM	POSITIVE	0.800427
122	TDLRMISSLSLSLVN	SVM	NEGATIVE	-0.0055356		122	LYQEPIRNLLPADMI	SVM	NEGATIVE	-0.363215		122	KKALVKCYDHYLCLN	SVM	NEGATIVE	-0.0430086		122	AIISDTLLMRSSLKR	SVM	POSITIVE	0.33897
123	LFSRDPFTVLKSLFK	SVM	POSITIVE	0.09582		123	SDVQRLMRKDKRNDE	SVM	NEGATIVE	-0.402986		123	KSKKALVKCYDHYLC	SVM	POSITIVE	0.287935		123	FNMSLLSSIPMVSEQ	SVM	NEGATIVE	-1.12696
124	CQTEPKFIMIEGLKL	SVM	NEGATIVE	-0.428858		124	DIMKNLNPKGRTWMD	SVM	NEGATIVE	-0.694698		124	CYDHYLCLNCLSLLM	SVM	NEGATIVE	-0.400429		124	HFNMSLLSSIPMVSE	SVM	NEGATIVE	-1.02642
125	EPKFIMIEGLKLLST	SVM	NEGATIVE	-0.416504		125	HTGIVVTKSKKGKKE	SVM	NEGATIVE	-0.383304		125	LCLNCLSLLMGITPR	SVM	POSITIVE	0.0425352		125	IISDTLLMRSSLKRL	SVM	POSITIVE	0.272518
126	PKFIMIEGLKLLSTC	SVM	NEGATIVE	-0.285329		126	QHTGIVVTKSKKGKK	SVM	NEGATIVE	-0.284485		126	LLMGITPRCPFCYRE	SVM	POSITIVE	0.341743		126	IIVIIMFTLIKGVFN	SVM	POSITIVE	0.248702
127	QTEPKFIMIEGLKLL	SVM	NEGATIVE	-0.26741		127	RNKVQMFVSEVPGER	SVM	NEGATIVE	-0.482584		127	CLNCLSLLMGITPRC	SVM	POSITIVE	0.0379648		127	IVIIVIIMFTLIKGV	SVM	POSITIVE	1.03929
128	RLNYKFDYKKLYEDA	SVM	NEGATIVE	-0.157796		128	SGYNLSLASLVKAGA	SVM	POSITIVE	0.0664183		128	LMGITPRCPFCYREL	SVM	POSITIVE	0.203003		128	LNEAINIVIIVIIMF	SVM	POSITIVE	0.571094
129	TEPKFIMIEGLKLLS	SVM	NEGATIVE	-0.351593		129	VKFIDIQMSKEASRK	SVM	NEGATIVE	-0.164696		129	LSLLMGITPRCPFCY	SVM	POSITIVE	0.488169		129	NEAINIVIIVIIMFT	SVM	POSITIVE	0.844485
130	RPMIRPILIDYLCIV	SVM	POSITIVE	1.07044		130	ELMILATDLEKLKKK	SVM	POSITIVE	0.594472		130	PFCYRELPKNLDLAE	SVM	NEGATIVE	-0.281087		130	NMSLLSSIPMVSEQQ	SVM	NEGATIVE	-0.947552
131	LRPMIRPILIDYLCI	SVM	POSITIVE	1.16882		131	DELMILATDLEKLKK	SVM	POSITIVE	0.260811		131	PFCYRELPKNLDLAE	SVM	NEGATIVE	-0.281087		131	GFNLETVHFNMSLLS	SVM	NEGATIVE	-0.86639
132	RLRLNYKFDYKKLYE	SVM	POSITIVE	0.0244919		132	INISGYNLSLASLVK	SVM	NEGATIVE	-0.155104		132	YLCLNCLSLLMGITP	SVM	NEGATIVE	-0.319082		132	GVFNLYKSGLFQLVI	SVM	POSITIVE	0.255043
133	NFLEFKAKLKKGVIP	SVM	NEGATIVE	-0.12304		133	AINISGYNLSLASLV	SVM	NEGATIVE	-0.219993		133	CLSLLMGITPRCPFC	SVM	POSITIVE	0.325053		133	HSLPRCWLVSNGSYL	SVM	NEGATIVE	-0.254345
134	LDYRRLILNKVFNSL	SVM	NEGATIVE	-0.421052		134	MILATDLEKLKKKVT	SVM	POSITIVE	0.462009		134	CPFCYRELPKNLDLA	SVM	NEGATIVE	-0.425573		134	IPEILNEAINIVIIV	SVM	POSITIVE	0.363516
135	TILLQLNVNHYSGRF	SVM	NEGATIVE	-0.856335		135	QEPIRNLLPADMIFR	SVM	NEGATIVE	-0.357256		135	LLMGITPRCPFCYRE	SVM	POSITIVE	0.341743		135	NIVIIVIIMFTLIKG	SVM	POSITIVE	0.719102
136	YNHILQSVRRLYPSL	SVM	POSITIVE	0.121957		136	SDELMILATDLEKLK	SVM	POSITIVE	0.0976822		136	NCLSLLMGITPRCPF	SVM	NEGATIVE	-0.182568		136	NLLSGRINAIISDTL	SVM	NEGATIVE	-0.217154
137	FMSVLLNPSKRSQKF	SVM	NEGATIVE	-0.743999		137	AKVVKDAVSLINGLD	SVM	POSITIVE	0.178836		137	EARRSELHSDASHLG	SVM	NEGATIVE	-0.57533		137	LETVHFNMSLLSSIP	SVM	NEGATIVE	-0.824943
138	DEFVRTNILAIARSL	SVM	POSITIVE	0.134945		138	DVKFIDIQMSKEASR	SVM	POSITIVE	0.0229164		138	FCYRELPKNLDLAEA	SVM	NEGATIVE	-0.477137		138	MSLLSSIPMVSEQQH	SVM	NEGATIVE	-0.85554
139	PMIRPILIDYLCIVL	SVM	POSITIVE	0.397986		139	GWPYISSRTSIKGRS	SVM	POSITIVE	0.166267		139	KSKKALVKCYDHYLC	SVM	POSITIVE	0.287935		139	VIIVIIMFTLIKGVF	SVM	POSITIVE	0.800427
140	RRLILNKVFNSLNAH	SVM	NEGATIVE	-0.302497		140	YQEPIRNLLPADMIF	SVM	NEGATIVE	-0.601217		140	NCLSLLMGITPRCPF	SVM	NEGATIVE	-0.182568		140	CACGFFKSINRSTGW	SVM	NEGATIVE	-0.0522212
141	FKKSGSIPVMNYERD	SVM	NEGATIVE	-0.636501		141	EPIRNLLPADMIFRT	SVM	NEGATIVE	-0.211379		141	SLLMGITPRCPFCYR	SVM	POSITIVE	0.668009		141	VHFNMSLLSSIPMVS	SVM	NEGATIVE	-0.720634
142	ITDLRMISSLSLSLV	SVM	POSITIVE	0.141999		142	KFIDIQMSKEASRKF	SVM	NEGATIVE	-0.125877		142	YLCLNCLSLLMGITP	SVM	NEGATIVE	-0.319082		142	FTLIKGVFNLYKSGL	SVM	POSITIVE	0.0613865
143	ILLQLNVNHYSGRFK	SVM	NEGATIVE	-0.780381		143	VGVGKLTSDELMILA	SVM	POSITIVE	0.152738		143	LLMGITPRCPFCYRE	SVM	POSITIVE	0.341743		143	TPITLMDILMFSVSF	SVM	NEGATIVE	-0.18021
144	KTILLQLNVNHYSGR	SVM	NEGATIVE	-0.619858		144	VSFSQSQLLDDIMKN	SVM	NEGATIVE	-0.377596		144	LSLLMGITPRCPFCY	SVM	POSITIVE	0.488169		144	HFNMSLLSSIPMVSE	SVM	NEGATIVE	-1.02642
145	IFMSVLLNPSKRSQK	SVM	NEGATIVE	-0.548823		145	ARNKVQMFVSEVPGE	SVM	NEGATIVE	-0.502464		145	MGITPRCPFCYRELP	SVM	POSITIVE	0.0213774		145	LFQLVIFLLLCGKRC	SVM	POSITIVE	0.44671
146	RDCFNLDERVVITIT	SVM	NEGATIVE	-0.281942		146	VDGLVDLKSSNKKNR	SVM	NEGATIVE	-0.436548		146	CLSLLMGITPRCPFC	SVM	POSITIVE	0.325053		146	TLIKGVFNLYKSGLF	SVM	NEGATIVE	-0.206969
147	FTVLKSLFKHYDLDE	SVM	NEGATIVE	-0.983351		147	DGLVDLKSSNKKNRV	SVM	NEGATIVE	-0.480189		147	ELHSDASHLGPLNCK	SVM	NEGATIVE	-0.696238		147	DTLLMRSSLKRLMGI	SVM	POSITIVE	0.436855
148	GYNHILQSVRRLYPS	SVM	POSITIVE	0.166268		148	EGWPYISSRTSIKGR	SVM	POSITIVE	0.451057		148	KCYDHYLCLNCLSLL	SVM	NEGATIVE	-0.241349		148	FNMSLLSSIPMVSEQ	SVM	NEGATIVE	-1.12696
149	ISTLLSWHVHKYVEV	SVM	POSITIVE	0.61676		149	QSKEVKSFLWLQTLR	SVM	NEGATIVE	-0.223035		149	RCPFCYRELPKNLDL	SVM	NEGATIVE	-0.373114		149	NEAINIVIIVIIMFT	SVM	POSITIVE	0.844485
150	SRFKFLLNLSYICHF	SVM	NEGATIVE	-0.68675		150	GRRDVKFIDIQMSKE	SVM	NEGATIVE	-0.464513		150	VKCYDHYLCLNCLSL	SVM	NEGATIVE	-0.266975		150	SSSINLLSGRINAII	SVM	NEGATIVE	-0.405753
151	SFSVDDPLAYTRLGP	SVM	NEGATIVE	-0.399876		151	KEVKSFLWLQTLRRE	SVM	NEGATIVE	-0.330493		151	YLCLNCLSLLMGITP	SVM	NEGATIVE	-0.319082		151	AIPEILNEAINIVII	SVM	POSITIVE	0.361204
152	LRMISSLSLSLVNSM	SVM	NEGATIVE	-0.0806898		152	QGRRDVKFIDIQMSK	SVM	NEGATIVE	-0.558613		152	ALVKCYDHYLCLNCL	SVM	NEGATIVE	-0.057137		152	GLFQLVIFLLLCGKR	SVM	POSITIVE	0.661641
153	GRDCFNLDERVVITI	SVM	NEGATIVE	-0.549566		153	RDVKFIDIQMSKEAS	SVM	NEGATIVE	-0.218331		153	CKSCWKSKKALVKCY	SVM	POSITIVE	0.186341		153	IPEILNEAINIVIIV	SVM	POSITIVE	0.363516
154	SRLRLNYKFDYKKLY	SVM	POSITIVE	0.0348517		154	RGNLSQDQLGRRSEL	SVM	POSITIVE	0.0928492		154	GITPRCPFCYRELPK	SVM	POSITIVE	0.104563		154	FQLVIFLLLCGKRCD	SVM	POSITIVE	0.135123
155	RFKFLLNLSYICHFI	SVM	NEGATIVE	-0.334993		155	RRDVKFIDIQMSKEA	SVM	NEGATIVE	-0.433252		155	LCLNCLSLLMGITPR	SVM	POSITIVE	0.0425352		155	KSGLFQLVIFLLLCG	SVM	POSITIVE	0.413623
156	EDITDLRMISSLSLS	SVM	NEGATIVE	-0.31137		156	SQSKEVKSFLWLQTL	SVM	NEGATIVE	-0.237887		156	LNCKSCWKSKKALVK	SVM	POSITIVE	0.00188657		156	LNEAINIVIIVIIMF	SVM	POSITIVE	0.571094
157	SEDITDLRMISSLSL	SVM	NEGATIVE	-0.571436		157	GKLTSDELMILATDL	SVM	NEGATIVE	-0.246638		157	LNCKSCWKSKKALVK	SVM	POSITIVE	0.00188657		157	FDYNKASIAKLRGEA	SVM	POSITIVE	0.410395
158	CINFLKQLFFESLIR	SVM	NEGATIVE	-0.357135		158	HSQGRRDVKFIDIQM	SVM	NEGATIVE	-0.408428		158	LNCLSLLMGITPRCP	SVM	NEGATIVE	-0.484253		158	VHFNMSLLSSIPMVS	SVM	NEGATIVE	-0.720634
159	MYRDDLSSGFSWIDL	SVM	NEGATIVE	-0.83715		159	IRNLLPADMIFRTAA	SVM	NEGATIVE	-0.449744		159	NCKSCWKSKKALVKC	SVM	POSITIVE	0.105095		159	IVIIMFTLIKGVFNL	SVM	NEGATIVE	-0.0863319
160	VKLSSYTLAYSKHLK	SVM	NEGATIVE	-0.789498		160	GNLSQDQLGRRSELL	SVM	POSITIVE	0.0112307		160	PLNCKSCWKSKKALV	SVM	POSITIVE	0.0256869		160	NFTRLQAVDRVIFDL	SVM	POSITIVE	0.0786899
161	IIFMSVLLNPSKRSQ	SVM	NEGATIVE	-0.543209		161	GYNLSLASLVKAGAS	SVM	POSITIVE	0.239839		161	PRCPFCYRELPKNLD	SVM	NEGATIVE	-0.229118		161	QAIPEILNEAINIVI	SVM	POSITIVE	0.322841
162	INFLKQLFFESLIRP	SVM	NEGATIVE	-0.188444		162	LSLASLVKAGASLMK	SVM	POSITIVE	0.753409		162	SLLMGITPRCPFCYR	SVM	POSITIVE	0.668009		162	SGLFQLVIFLLLCGK	SVM	POSITIVE	0.473955
163	KLSSYTLAYSKHLKD	SVM	NEGATIVE	-0.644774		163	GIVVTKSKKGKKEIT	SVM	NEGATIVE	-0.478905		163	KALVKCYDHYLCLNC	SVM	POSITIVE	0.213683		163	ETHYKVRKLMKLFQW	SVM	NEGATIVE	-0.195298
164	TSRFKFLLNLSYICH	SVM	NEGATIVE	-0.913375		164	GLVDLKSSNKKNRVG	SVM	NEGATIVE	-0.2382		164	KSCWKSKKALVKCYD	SVM	POSITIVE	0.267086		164	FTRLQAVDRVIFDLF	SVM	NEGATIVE	-0.0392041
165	NHILQSVRRLYPSLF	SVM	NEGATIVE	-0.191433		165	INISGYNLSLASLVK	SVM	NEGATIVE	-0.155104		165	NCKSCWKSKKALVKC	SVM	POSITIVE	0.105095		165	GLFQLVIFLLLCGKR	SVM	POSITIVE	0.661641
166	RPQMHLDETSFSEDI	SVM	NEGATIVE	-0.747139		166	YRGNLSQDQLGRRSE	SVM	POSITIVE	0.149663		166	PLNCKSCWKSKKALV	SVM	POSITIVE	0.0256869		166	IIMFTLIKGVFNLYK	SVM	NEGATIVE	-0.405112
167	EFVRTNILAIARSLS	SVM	POSITIVE	0.109021		167	SLASLVKAGASLMKG	SVM	POSITIVE	0.889641		167	CKSCWKSKKALVKCY	SVM	POSITIVE	0.186341		167	KSGLFQLVIFLLLCG	SVM	POSITIVE	0.413623
168	LSSYTLAYSKHLKDL	SVM	NEGATIVE	-1.03533		168	VYRGNLSQDQLGRRS	SVM	POSITIVE	0.0812746		168	FCYRELPKNLDLAEA	SVM	NEGATIVE	-0.477137		168	LYKSGLFQLVIFLLL	SVM	POSITIVE	0.462566
169	NFLKQLFFESLIRPV	SVM	POSITIVE	0.193347		169	NISGYNLSLASLVKA	SVM	POSITIVE	0.276785		169	LNCLSLLMGITPRCP	SVM	NEGATIVE	-0.484253		169	SGLFQLVIFLLLCGK	SVM	POSITIVE	0.473955
170	AVRDEFVRTNILAIA	SVM	POSITIVE	0.409953		170	PIRNLLPADMIFRTA	SVM	NEGATIVE	-0.246596		170	KCYDHYLCLNCLSLL	SVM	NEGATIVE	-0.241349		170	YKSGLFQLVIFLLLC	SVM	POSITIVE	0.573521
171	IDEIKILLKIIFMSV	SVM	NEGATIVE	-0.337146		171	QLYQEPIRNLLPADM	SVM	NEGATIVE	-0.594554		171	KKALVKCYDHYLCLN	SVM	NEGATIVE	-0.0430086		171	HFNMSLLSSIPMVSE	SVM	NEGATIVE	-1.02642
172	LKVIMKDDILIVELE	SVM	POSITIVE	0.24667		172	ISGYNLSLASLVKAG	SVM	POSITIVE	0.305925		172	PLNCKSCWKSKKALV	SVM	POSITIVE	0.0256869		172	LSEDRFLQIQAHDDK	SVM	NEGATIVE	-0.880367
173	LPTVIRVLQNKLSHS	SVM	NEGATIVE	-0.0854217		173	KHPVLDYVSNCDSAI	SVM	NEGATIVE	-0.0191126		173	RRSELHSDASHLGPL	SVM	NEGATIVE	-0.909658		173	ASSSINLLSGRINAI	SVM	NEGATIVE	-0.328655
174	QLKVSLDTKDVMIFL	SVM	NEGATIVE	-0.687085		174	AINISGYNLSLASLV	SVM	NEGATIVE	-0.219993		174	CLNCLSLLMGITPRC	SVM	POSITIVE	0.0379648		174	FNLYKSGLFQLVIFL	SVM	NEGATIVE	-0.060897
175	NLPTVIRVLQNKLSH	SVM	NEGATIVE	-0.360153		175	LASLVKAGASLMKGG	SVM	POSITIVE	0.722768		175	KKALVKCYDHYLCLN	SVM	NEGATIVE	-0.0430086		175	FNMSLLSSIPMVSEQ	SVM	NEGATIVE	-1.12696
176	PTVIRVLQNKLSHSF	SVM	POSITIVE	0.0661578		176	SQGRRDVKFIDIQMS	SVM	NEGATIVE	-0.372689		176	LCLNCLSLLMGITPR	SVM	POSITIVE	0.0425352		176	FQAIPEILNEAINIV	SVM	POSITIVE	0.173845
177	VNLPTVIRVLQNKLS	SVM	NEGATIVE	-0.171398		177	ASLVKAGASLMKGGD	SVM	POSITIVE	0.548311		177	LVKCYDHYLCLNCLS	SVM	NEGATIVE	-0.207034		177	NMSLLSSIPMVSEQQ	SVM	NEGATIVE	-0.947552
178	MILVLGDSVETMLTS	SVM	NEGATIVE	-0.42164		178	IVVTKSKKGKKEITP	SVM	NEGATIVE	-0.872569		178	SKKALVKCYDHYLCL	SVM	POSITIVE	0.0112044		178	PEILNEAINIVIIVI	SVM	POSITIVE	0.800797
179	VMILVLGDSVETMLT	SVM	NEGATIVE	-0.213692		179	NISGYNLSLASLVKA	SVM	POSITIVE	0.276785		179	WKSKKALVKCYDHYL	SVM	POSITIVE	0.0560963		179	SEDRFLQIQAHDDKN	SVM	NEGATIVE	-0.803288
180	LNYKFDYKKLYEDAR	SVM	POSITIVE	0.00606118		180	WPYISSRTSIKGRSW	SVM	NEGATIVE	-0.123915		180	GPLNCKSCWKSKKAL	SVM	NEGATIVE	-0.418942		180	KASIAKLRGEASSSI	SVM	POSITIVE	0.612006
181	FKTILLQLNVNHYSG	SVM	NEGATIVE	-0.849099		181	EVKSFLWLQTLRREL	SVM	NEGATIVE	-0.0610677		181	KALVKCYDHYLCLNC	SVM	POSITIVE	0.213683		181	MSLLSSIPMVSEQQH	SVM	NEGATIVE	-0.85554
182	GLVLIDGDVKELKET	SVM	NEGATIVE	-0.408165		182	LLPADMIFRTAAKLS	SVM	NEGATIVE	-0.459787		182	EARRSELHSDASHLG	SVM	NEGATIVE	-0.57533		182	HFNMSLLSSIPMVSE	SVM	NEGATIVE	-1.02642
183	LLQLNVNHYSGRFKH	SVM	NEGATIVE	-0.769089		183	FIDIQMSKEASRKFE	SVM	NEGATIVE	-0.0555074		183	CWKSKKALVKCYDHY	SVM	POSITIVE	0.20032		183	LHLSEDRFLQIQAHD	SVM	NEGATIVE	-0.902167
184	MSVLLNPSKRSQKFL	SVM	NEGATIVE	-0.486127		184	SGEGWPYISSRTSIK	SVM	NEGATIVE	-0.132737		184	HEARRSELHSDASHL	SVM	NEGATIVE	-0.585754		184	NYTKFWYLNHTKLGI	SVM	POSITIVE	0.207555
185	PVGLVLIDGDVKELK	SVM	NEGATIVE	-0.303208		185	LSLASLVKAGASLMK	SVM	POSITIVE	0.753409		185	KSKKALVKCYDHYLC	SVM	POSITIVE	0.287935		185	FNMSLLSSIPMVSEQ	SVM	NEGATIVE	-1.12696
186	VGLVLIDGDVKELKE	SVM	NEGATIVE	-0.0608988		186	TARNKVQMFVSEVPG	SVM	NEGATIVE	-0.717924		186	LCLNCLSLLMGITPR	SVM	POSITIVE	0.0425352		186	FQLVIFLLLCGKRCD	SVM	POSITIVE	0.135123
187	GLKVIMKDDILIVEL	SVM	POSITIVE	0.22133		187	CNQHTGIVVTKSKKG	SVM	NEGATIVE	-0.777229		187	SKKALVKCYDHYLCL	SVM	POSITIVE	0.0112044		187	IIVIIMFTLIKGVFN	SVM	POSITIVE	0.248702
188	ALNEIFLDYRRLILN	SVM	NEGATIVE	-0.331783		188	NLSLASLVKAGASLM	SVM	POSITIVE	0.42145		188	WKSKKALVKCYDHYL	SVM	POSITIVE	0.0560963		188	LFQLVIFLLLCGKRC	SVM	POSITIVE	0.44671
189	AQLKVSLDTKDVMIF	SVM	NEGATIVE	-0.682667		189	MSQSKEVKSFLWLQT	SVM	NEGATIVE	-0.694969		189	KSCWKSKKALVKCYD	SVM	POSITIVE	0.267086		189	SSINLLSGRINAIIS	SVM	NEGATIVE	-0.358501
190	DLRMISSLSLSLVNS	SVM	NEGATIVE	-0.239851		190	NQHTGIVVTKSKKGK	SVM	NEGATIVE	-0.432426		190	RSELHSDASHLGPLN	SVM	NEGATIVE	-0.861192		190	VIIMFTLIKGVFNLY	SVM	NEGATIVE	-0.0338335
191	EDITDLRMISSLSLS	SVM	NEGATIVE	-0.31137		191	HTGIVVTKSKKGKKE	SVM	NEGATIVE	-0.383304		191	ARRSELHSDASHLGP	SVM	NEGATIVE	-0.897841		191	YTKFWYLNHTKLGIH	SVM	POSITIVE	0.221703
192	ETSFSEDITDLRMIS	SVM	NEGATIVE	-0.653372		192	KFIDIQMSKEASRKF	SVM	NEGATIVE	-0.125877		192	ELHSDASHLGPLNCK	SVM	NEGATIVE	-0.696238		192	ASIAKLRGEASSSIN	SVM	POSITIVE	0.568539
193	FLDYRRLILNKVFNS	SVM	NEGATIVE	-0.188649		193	PYISSRTSIKGRSWD	SVM	NEGATIVE	-0.358981		193	PKNLDLAEAPSAPPL	SVM	NEGATIVE	-0.342936		193	LNYLRLLKENSETHY	SVM	NEGATIVE	-0.221603
194	FRPQMHLDETSFSED	SVM	NEGATIVE	-0.767238		194	QFGTMPSLTLACLTR	SVM	NEGATIVE	-0.658617		194	SELHSDASHLGPLNC	SVM	NEGATIVE	-0.702596		194	PLNYLRLLKENSETH	SVM	NEGATIVE	-0.288407
195	GVIGWVKLSSYTLAY	SVM	POSITIVE	0.316185		195	QHTGIVVTKSKKGKK	SVM	NEGATIVE	-0.284485		195	SHLGPLNCKSCWKSK	SVM	NEGATIVE	-0.506519		195	TVHFNMSLLSSIPMV	SVM	NEGATIVE	-0.69977
196	ILVLGDSVETMLTSR	SVM	NEGATIVE	-0.417951		196	TGIVVTKSKKGKKEI	SVM	NEGATIVE	-0.756671		196	VKCYDHYLCLNCLSL	SVM	NEGATIVE	-0.266975		196	ISDTLLMRSSLKRLM	SVM	POSITIVE	0.330347
197	KVIMKDDILIVELES	SVM	POSITIVE	0.187472		197	TSDELMILATDLEKL	SVM	NEGATIVE	-0.179762		197	ARRSELHSDASHLGP	SVM	NEGATIVE	-0.897841		197	IVIIMFTLIKGVFNL	SVM	NEGATIVE	-0.0863319
198	RDRNLILSEVSYHLV	SVM	NEGATIVE	-0.24471		198	FIDIQMSKEASRKFE	SVM	NEGATIVE	-0.0555074		198	CLNCLSLLMGITPRC	SVM	POSITIVE	0.0379648		198	LRLFDYNKASIAKLR	SVM	POSITIVE	0.703335
199	RLILNKVFNSLNAHG	SVM	NEGATIVE	-0.0157242		199	SMVSDVQRLMRKDKR	SVM	NEGATIVE	-0.538863		199	DHYLCLNCLSLLMGI	SVM	NEGATIVE	-0.197655		199	MDILMFSVSFYMFSV	SVM	NEGATIVE	-0.479056
200	SEDITDLRMISSLSL	SVM	NEGATIVE	-0.571436		200	DVIKATLTARNKVQM	SVM	NEGATIVE	-0.0647133		200	EARRSELHSDASHLG	SVM	NEGATIVE	-0.57533		200	QLVIFLLLCGKRCDS	SVM	POSITIVE	0.178621
201	SFKKSGSIPVMNYER	SVM	NEGATIVE	-0.440306		201	KEVKSFLWLQTLRRE	SVM	NEGATIVE	-0.330493		201	HEARRSELHSDASHL	SVM	NEGATIVE	-0.585754		201	YNKASIAKLRGEASS	SVM	POSITIVE	0.345569
202	TSFSEDITDLRMISS	SVM	NEGATIVE	-0.596472		202	AINISGYNLSLASLV	SVM	NEGATIVE	-0.219993		202	LHSDASHLGPLNCKS	SVM	NEGATIVE	-0.775204		202	DYNKASIAKLRGEAS	SVM	POSITIVE	0.637472
203	WVKLSSYTLAYSKHL	SVM	NEGATIVE	-0.605487		203	GYNLSLASLVKAGAS	SVM	POSITIVE	0.239839		203	PKNLDLAEAPSAPPL	SVM	NEGATIVE	-0.342936		203	NKASIAKLRGEASSS	SVM	POSITIVE	0.286082
204	AGRDCFNLDERVVIT	SVM	NEGATIVE	-0.442475		204	NQHTGIVVTKSKKGK	SVM	NEGATIVE	-0.432426		204	PRCPFCYRELPKNLD	SVM	NEGATIVE	-0.229118		204	TCACGFFKSINRSTG	SVM	NEGATIVE	-0.36822
205	CPIEMFTKNITRKFY	SVM	NEGATIVE	-0.402954		205	QFGTMPSLTLACLTR	SVM	NEGATIVE	-0.658617		205	RRSELHSDASHLGPL	SVM	NEGATIVE	-0.909658		205	QIVAVFQAIPEILNE	SVM	NEGATIVE	-0.405631
206	HLLPFLDDNSLRKSS	SVM	POSITIVE	0.200645		206	SDELMILATDLEKLK	SVM	POSITIVE	0.0976822		206	RSELHSDASHLGPLN	SVM	NEGATIVE	-0.861192		206	RLFDYNKASIAKLRG	SVM	POSITIVE	0.547201
207	IEMFTKNITRKFYEE	SVM	NEGATIVE	-0.616186		207	QKQFKNDSKYCHGMD	SVM	NEGATIVE	-0.86097		207	SELHSDASHLGPLNC	SVM	NEGATIVE	-0.702596		207	TKFWYLNHTKLGIHS	SVM	POSITIVE	0.38179
208	KALNEIFLDYRRLIL	SVM	NEGATIVE	-0.155334		208	TVDGLVDLKSSNKKN	SVM	NEGATIVE	-0.54264		208	YDHYLCLNCLSLLMG	SVM	NEGATIVE	-0.302311		208	VFNLYKSGLFQLVIF	SVM	NEGATIVE	-0.216409
209	KCFKTILLQLNVNHY	SVM	NEGATIVE	-0.108162		209	VIKATLTARNKVQMF	SVM	NEGATIVE	-0.169972		209	CLNCLSLLMGITPRC	SVM	POSITIVE	0.0379648		209	YCNYTKFWYLNHTKL	SVM	NEGATIVE	-0.317727
210	KHLFRLSRMPKNKSK	SVM	NEGATIVE	-0.825319		210	FLWLQTLRRELSPFC	SVM	POSITIVE	0.201023		210	CPFCYRELPKNLDLA	SVM	NEGATIVE	-0.425573		210	FNLYKSGLFQLVIFL	SVM	NEGATIVE	-0.060897
211	KIIFMSVLLNPSKRS	SVM	NEGATIVE	-0.440961		211	KVVKDAVSLINGLDF	SVM	NEGATIVE	-0.0761023		211	CYRELPKNLDLAEAP	SVM	NEGATIVE	-0.773296		211	GQIVAVFQAIPEILN	SVM	NEGATIVE	-0.40694
212	KKHLFRLSRMPKNKS	SVM	NEGATIVE	-0.697398		212	YISSRTSIKGRSWDN	SVM	NEGATIVE	-0.249946		212	FCYRELPKNLDLAEA	SVM	NEGATIVE	-0.477137		212	LLSSIPMVSEQQHCI	SVM	NEGATIVE	-0.92452
213	KVMILVLGDSVETML	SVM	NEGATIVE	-0.201295		213	PGVYRGNLSQDQLGR	SVM	POSITIVE	0.43983		213	KALVKCYDHYLCLNC	SVM	POSITIVE	0.213683		213	LSSIPMVSEQQHCIQ	SVM	NEGATIVE	-1.26524
214	LIPGESFSVDDPLAY	SVM	NEGATIVE	-0.16876		214	IDIQMSKEASRKFED	SVM	NEGATIVE	-0.200676		214	KKALVKCYDHYLCLN	SVM	NEGATIVE	-0.0430086		214	VIIMFTLIKGVFNLY	SVM	NEGATIVE	-0.0338335
215	LLPFLDDNSLRKSSW	SVM	POSITIVE	0.428619		215	SGYNLSLASLVKAGA	SVM	POSITIVE	0.0664183		215	PFCYRELPKNLDLAE	SVM	NEGATIVE	-0.281087		215	VHFNMSLLSSIPMVS	SVM	NEGATIVE	-0.720634
216	NYKFDYKKLYEDARI	SVM	POSITIVE	0.196177		216	SLASLVKAGASLMKG	SVM	POSITIVE	0.889641		216	PRCPFCYRELPKNLD	SVM	NEGATIVE	-0.229118		216	IVIIMFTLIKGVFNL	SVM	NEGATIVE	-0.0863319
217	PIEMFTKNITRKFYE	SVM	NEGATIVE	-0.534853		217	VKSFLWLQTLRRELS	SVM	NEGATIVE	-0.196307		217	RCPFCYRELPKNLDL	SVM	NEGATIVE	-0.373114		217	SDTLLMRSSLKRLMG	SVM	POSITIVE	0.467482
218	TCINFLKQLFFESLI	SVM	NEGATIVE	-0.419003		218	GEGWPYISSRTSIKG	SVM	POSITIVE	0.0630527		218	SKKALVKCYDHYLCL	SVM	POSITIVE	0.0112044		218	FDYNKASIAKLRGEA	SVM	POSITIVE	0.410395
219	VGYNHILQSVRRLYP	SVM	NEGATIVE	-0.450486		219	GVYRGNLSQDQLGRR	SVM	POSITIVE	0.341873		219	LMGITPRCPFCYREL	SVM	POSITIVE	0.203003		219	IIVIIMFTLIKGVFN	SVM	POSITIVE	0.248702
220	AITKSFVKRQLGIQQ	SVM	NEGATIVE	-0.474676		220	GVYRGNLSQDQLGRR	SVM	POSITIVE	0.341873		220	ALVKCYDHYLCLNCL	SVM	NEGATIVE	-0.057137		220	LFDYNKASIAKLRGE	SVM	POSITIVE	0.439031
221	DITDLRMISSLSLSL	SVM	NEGATIVE	-0.0913107		221	IMKNLNPKGRTWMDI	SVM	NEGATIVE	-0.727147		221	CPFCYRELPKNLDLA	SVM	NEGATIVE	-0.425573		221	LMDILMFSVSFYMFS	SVM	NEGATIVE	-0.4869
222	DRNLILSEVSYHLVE	SVM	NEGATIVE	-0.158133		222	KSFLWLQTLRRELSP	SVM	NEGATIVE	-0.511054		222	ITPRCPFCYRELPKN	SVM	NEGATIVE	-0.211009		222	LVIFLLLCGKRCDSS	SVM	POSITIVE	0.279759
223	EQLEYKILKSISHTM	SVM	POSITIVE	0.0824719		223	VKSFLWLQTLRRELS	SVM	NEGATIVE	-0.196307		223	RCPFCYRELPKNLDL	SVM	NEGATIVE	-0.373114		223	PEILNEAINIVIIVI	SVM	POSITIVE	0.800797
224	EYKILKSISHTMAEE	SVM	POSITIVE	0.567854		224	DDVIKATLTARNKVQ	SVM	NEGATIVE	-0.112008		224	CYDHYLCLNCLSLLM	SVM	NEGATIVE	-0.400429		224	SSIPMVSEQQHCIQH	SVM	NEGATIVE	-0.808708
225	GLKVIMKDDILIVEL	SVM	POSITIVE	0.22133		225	EPIRNLLPADMIFRT	SVM	NEGATIVE	-0.211379		225	GITPRCPFCYRELPK	SVM	POSITIVE	0.104563		225	DILMFSVSFYMFSVT	SVM	NEGATIVE	-0.221974
226	KWELLRDFKEATSFT	SVM	NEGATIVE	-0.411341		226	EVKSFLWLQTLRREL	SVM	NEGATIVE	-0.0610677		226	ITPRCPFCYRELPKN	SVM	NEGATIVE	-0.211009		226	EASSSINLLSGRINA	SVM	NEGATIVE	-0.45105
227	KYIKDFDKPIEHIST	SVM	POSITIVE	0.378548		227	IDIQMSKEASRKFED	SVM	NEGATIVE	-0.200676		227	KALVKCYDHYLCLNC	SVM	POSITIVE	0.213683		227	FNMSLLSSIPMVSEQ	SVM	NEGATIVE	-1.12696
228	LEYKILKSISHTMAE	SVM	POSITIVE	0.57816		228	LSLASLVKAGASLMK	SVM	POSITIVE	0.753409		228	KKALVKCYDHYLCLN	SVM	NEGATIVE	-0.0430086		228	HFNMSLLSSIPMVSE	SVM	NEGATIVE	-1.02642
229	LKVSLDTKDVMIFLA	SVM	NEGATIVE	-0.476376		229	LASLVKAGASLMKGG	SVM	POSITIVE	0.722768		229	KSKKALVKCYDHYLC	SVM	POSITIVE	0.287935		229	RINAIISDTLLMRSS	SVM	POSITIVE	0.305283
230	LNEIFLDYRRLILNK	SVM	NEGATIVE	-0.215011		230	NNQFGTMPSLTLACL	SVM	NEGATIVE	-0.91416		230	MGITPRCPFCYRELP	SVM	POSITIVE	0.0213774		230	RRQEKTPITLMDILM	SVM	POSITIVE	0.182788
231	LRMISSLSLSLVNSM	SVM	NEGATIVE	-0.0806898		231	IDDVIKATLTARNKV	SVM	POSITIVE	0.255201		231	SKKALVKCYDHYLCL	SVM	POSITIVE	0.0112044		231	KCSHNTSYRVIEYEV	SVM	POSITIVE	0.0106846
232	NEIFLDYRRLILNKV	SVM	NEGATIVE	-0.282729		232	ISGYNLSLASLVKAG	SVM	POSITIVE	0.305925		232	YLCLNCLSLLMGITP	SVM	NEGATIVE	-0.319082		232	KFWYLNHTKLGIHSL	SVM	POSITIVE	0.199188
233	PEQLEYKILKSISHT	SVM	POSITIVE	0.0503045		233	RVGVGKLTSDELMIL	SVM	POSITIVE	0.00297708		233	ELPKNLDLAEAPSAP	SVM	NEGATIVE	-0.566781		233	KLMKLFQWSLSDETG	SVM	NEGATIVE	-0.704447
234	QLEYKILKSISHTMA	SVM	POSITIVE	0.36826		234	SLLNNQFGTMPSLTL	SVM	NEGATIVE	-0.691752		234	LLMGITPRCPFCYRE	SVM	POSITIVE	0.341743		234	CIQHNHSSITFSLLT	SVM	NEGATIVE	-0.806124
235	SKWELLRDFKEATSF	SVM	NEGATIVE	-0.640658		235	GPGVYRGNLSQDQLG	SVM	POSITIVE	0.198173		235	LVKCYDHYLCLNCLS	SVM	NEGATIVE	-0.207034		235	HCIQHNHSSITFSLL	SVM	NEGATIVE	-0.905136
236	SPEQLEYKILKSISH	SVM	NEGATIVE	-0.508583		236	LLNNQFGTMPSLTLA	SVM	NEGATIVE	-0.513648		236	RCPFCYRELPKNLDL	SVM	NEGATIVE	-0.373114		236	SLLSSIPMVSEQQHC	SVM	NEGATIVE	-0.487722
237	VIGWVKLSSYTLAYS	SVM	POSITIVE	0.360009		237	SLASLVKAGASLMKG	SVM	POSITIVE	0.889641		237	SCWKSKKALVKCYDH	SVM	POSITIVE	0.131011		237	TLMDILMFSVSFYMF	SVM	NEGATIVE	-0.47825
238	VKLSSYTLAYSKHLK	SVM	NEGATIVE	-0.789498		238	SQLLDDIMKNLNPKG	SVM	NEGATIVE	-0.91722		238	ALVKCYDHYLCLNCL	SVM	NEGATIVE	-0.057137		238	DLHLSEDRFLQIQAH	SVM	NEGATIVE	-0.99009
239	YIKDFDKPIEHISTL	SVM	POSITIVE	0.473883		239	LPADMIFRTAAKLSL	SVM	NEGATIVE	-0.641428		239	LLMGITPRCPFCYRE	SVM	POSITIVE	0.341743		239	ETKFTHDMEDEADKL	SVM	NEGATIVE	-1.14462
240	YKFDYKKLYEDARIS	SVM	POSITIVE	0.114277		240	DQKQFKNDSKYCHGM	SVM	NEGATIVE	-1.05261		240	LPKNLDLAEAPSAPP	SVM	NEGATIVE	-0.714266		240	VFNLYKSGLFQLVIF	SVM	NEGATIVE	-0.216409
241	DCFNLDERVVITITH	SVM	NEGATIVE	-0.385507		241	KQFKNDSKYCHGMDF	SVM	NEGATIVE	-0.920197		241	TPRCPFCYRELPKNL	SVM	NEGATIVE	-0.249201		241	CNYTKFWYLNHTKLG	SVM	NEGATIVE	-0.0676415
242	FKAYISSAHQRISRV	SVM	POSITIVE	1.02126		242	SLASLVKAGASLMKG	SVM	POSITIVE	0.889641		242	ALVKCYDHYLCLNCL	SVM	NEGATIVE	-0.057137		242	FPVTSDLKCSHNTSY	SVM	NEGATIVE	-0.271839
243	FKCFKTILLQLNVNH	SVM	NEGATIVE	-0.268396		243	RGPGVYRGNLSQDQL	SVM	POSITIVE	0.32931		243	KCYDHYLCLNCLSLL	SVM	NEGATIVE	-0.241349		243	MSLLSSIPMVSEQQH	SVM	NEGATIVE	-0.85554
244	IDLKDFKAYISSAHQ	SVM	POSITIVE	0.122816		244	YNLSLASLVKAGASL	SVM	POSITIVE	0.441943		244	LVKCYDHYLCLNCLS	SVM	NEGATIVE	-0.207034		244	VTLCICNIPTHRHIT	SVM	NEGATIVE	-0.335874
245	LLKIIFMSVLLNPSK	SVM	NEGATIVE	-0.379737		245	DYVSNCDSAINISGY	SVM	POSITIVE	0.122799		245	PFCYRELPKNLDLAE	SVM	NEGATIVE	-0.281087		245	AINIVIIVIIMFTLI	SVM	POSITIVE	0.737702
246	LTSRFKFLLNLSYIC	SVM	NEGATIVE	-0.59269		246	LNNQFGTMPSLTLAC	SVM	NEGATIVE	-0.547429		246	PRCPFCYRELPKNLD	SVM	NEGATIVE	-0.229118		246	AIPEILNEAINIVII	SVM	POSITIVE	0.361204
247	NFRPQMHLDETSFSE	SVM	NEGATIVE	-0.694897		247	EVKSFLWLQTLRREL	SVM	NEGATIVE	-0.0610677		247	RCPFCYRELPKNLDL	SVM	NEGATIVE	-0.373114		247	EAINIVIIVIIMFTL	SVM	POSITIVE	0.697531
248	RLRLNYKFDYKKLYE	SVM	POSITIVE	0.0244919		248	FGTMPSLTLACLTRQ	SVM	NEGATIVE	-0.785262		248	RELPKNLDLAEAPSA	SVM	NEGATIVE	-0.627623		248	GLFQLVIFLLLCGKR	SVM	POSITIVE	0.661641
249	RNLILSEVSYHLVED	SVM	NEGATIVE	-0.302028		249	LASLVKAGASLMKGG	SVM	POSITIVE	0.722768		249	ASHLGPLNCKSCWKS	SVM	NEGATIVE	-0.469228		249	INIVIIVIIMFTLIK	SVM	POSITIVE	0.734176
250	SRLRLNYKFDYKKLY	SVM	POSITIVE	0.0348517		250	NQFGTMPSLTLACLT	SVM	NEGATIVE	-0.818522		250	CPFCYRELPKNLDLA	SVM	NEGATIVE	-0.425573		250	KSGLFQLVIFLLLCG	SVM	POSITIVE	0.413623
251	APSLGPFENFVLKTI	SVM	POSITIVE	0.381446		251	VKSFLWLQTLRRELS	SVM	NEGATIVE	-0.196307		251	EARRSELHSDASHLG	SVM	NEGATIVE	-0.57533		251	LFQLVIFLLLCGKRC	SVM	POSITIVE	0.44671
252	DWVVFKFKNLIFRLL	SVM	POSITIVE	0.115659		252	LPADMIFRTAAKLSL	SVM	NEGATIVE	-0.641428		252	FCYRELPKNLDLAEA	SVM	NEGATIVE	-0.477137		252	LNEAINIVIIVIIMF	SVM	POSITIVE	0.571094
253	FKAYISSAHQRISRV	SVM	POSITIVE	1.02126		253	LTARNKVQMFVSEVP	SVM	NEGATIVE	-0.884559		253	LVKCYDHYLCLNCLS	SVM	NEGATIVE	-0.207034		253	LYKSGLFQLVIFLLL	SVM	POSITIVE	0.462566
254	FKFLLNLSYICHFIT	SVM	NEGATIVE	-0.093433		254	LTSDELMILATDLEK	SVM	NEGATIVE	-0.159361		254	RELPKNLDLAEAPSA	SVM	NEGATIVE	-0.627623		254	NEAINIVIIVIIMFT	SVM	POSITIVE	0.844485
255	FKVSGNMLILLECFV	SVM	NEGATIVE	-0.353599		255	KLTSDELMILATDLE	SVM	NEGATIVE	-0.190686		255	WKSKKALVKCYDHYL	SVM	POSITIVE	0.0560963		255	QAIPEILNEAINIVI	SVM	POSITIVE	0.322841
256	FVRTNILAIARSLSF	SVM	NEGATIVE	-0.125267		256	KLTSDELMILATDLE	SVM	NEGATIVE	-0.190686		256	ALVKCYDHYLCLNCL	SVM	NEGATIVE	-0.057137		256	SGLFQLVIFLLLCGK	SVM	POSITIVE	0.473955
257	GCIDEIKILLKIIFM	SVM	NEGATIVE	-0.295663		257	TRQTRVDLNDSVQAC	SVM	NEGATIVE	-0.200071		257	CPFCYRELPKNLDLA	SVM	NEGATIVE	-0.425573		257	YKSGLFQLVIFLLLC	SVM	POSITIVE	0.573521
258	GFKVSGNMLILLECF	SVM	NEGATIVE	-0.659143		258	KSFLWLQTLRRELSP	SVM	NEGATIVE	-0.511054		258	CYRELPKNLDLAEAP	SVM	NEGATIVE	-0.773296		258	YKVRKLMKLFQWSLS	SVM	POSITIVE	0.0284712
259	HRDRNLILSEVSYHL	SVM	NEGATIVE	-0.109699		259	LWLQTLRRELSPFCT	SVM	NEGATIVE	-0.178622		259	ELPKNLDLAEAPSAP	SVM	NEGATIVE	-0.566781		259	TKFTHDMEDEADKLL	SVM	NEGATIVE	-0.758761
260	IGWVKLSSYTLAYSK	SVM	NEGATIVE	-0.149851		260	MFVSEVPGERNPYEN	SVM	NEGATIVE	-0.799319		260	FCYRELPKNLDLAEA	SVM	NEGATIVE	-0.477137		260	INAIISDTLLMRSSL	SVM	POSITIVE	0.0421091
261	IPDWVVFKFKNLIFR	SVM	POSITIVE	0.0591056		261	ASLVKAGASLMKGGD	SVM	POSITIVE	0.548311		261	KSKKALVKCYDHYLC	SVM	POSITIVE	0.287935		261	IVAVFQAIPEILNEA	SVM	NEGATIVE	-0.00512733
262	ITEKFINYTLKLLFR	SVM	POSITIVE	0.622348		262	ASLVKAGASLMKGGD	SVM	POSITIVE	0.548311		262	LPKNLDLAEAPSAPP	SVM	NEGATIVE	-0.714266		262	NAIISDTLLMRSSLK	SVM	POSITIVE	0.0148938
263	LKVIMKDDILIVELE	SVM	POSITIVE	0.24667		263	DELMILATDLEKLKK	SVM	POSITIVE	0.260811		263	PFCYRELPKNLDLAE	SVM	NEGATIVE	-0.281087		263	PHRLRKNGTCACGFF	SVM	NEGATIVE	-0.386336
264	PDWVVFKFKNLIFRL	SVM	POSITIVE	0.00992454		264	EDLMKLRELNQTVDG	SVM	NEGATIVE	-0.323094		264	PKNLDLAEAPSAPPL	SVM	NEGATIVE	-0.342936		264	SETHYKVRKLMKLFQ	SVM	NEGATIVE	-0.468817
265	SIPDWVVFKFKNLIF	SVM	NEGATIVE	-0.166228		265	LASLVKAGASLMKGG	SVM	POSITIVE	0.722768		265	PRCPFCYRELPKNLD	SVM	NEGATIVE	-0.229118		265	SVTLCICNIPTHRHI	SVM	NEGATIVE	-0.436245
266	VFKFKNLIFRLLEYV	SVM	NEGATIVE	-0.0497749		266	LMRKDKRNDEDLMKL	SVM	NEGATIVE	-0.466066		266	RCPFCYRELPKNLDL	SVM	NEGATIVE	-0.373114		266	DRVIFDLFREFHHRV	SVM	POSITIVE	0.511724
267	VVFKFKNLIFRLLEY	SVM	POSITIVE	0.0594875		267	LPADMIFRTAAKLSL	SVM	NEGATIVE	-0.641428		267	RELPKNLDLAEAPSA	SVM	NEGATIVE	-0.627623		267	HRLRKNGTCACGFFK	SVM	NEGATIVE	-0.221589
268	WIDLKDFKAYISSAH	SVM	POSITIVE	0.32626		268	LSLASLVKAGASLMK	SVM	POSITIVE	0.753409		268	YRELPKNLDLAEAPS	SVM	NEGATIVE	-0.756236		268	KVRKLMKLFQWSLSD	SVM	POSITIVE	0.0291319
269	WVVFKFKNLIFRLLE	SVM	POSITIVE	0.0706843		269	LTRQTRVDLNDSVQA	SVM	NEGATIVE	-0.0679648		269	YRELPKNLDLAEAPS	SVM	NEGATIVE	-0.756236		269	MLRLFDYNKASIAKL	SVM	POSITIVE	0.238343
270	YKILKSISHTMAEEN	SVM	POSITIVE	0.211812		270	MKNLNPKGRTWMDIE	SVM	NEGATIVE	-0.683865		270	ARRSELHSDASHLGP	SVM	NEGATIVE	-0.897841		270	VTSDLKCSHNTSYRV	SVM	NEGATIVE	-0.121362
271	ALDLSSNKSVVIPKT	SVM	NEGATIVE	-0.463205		271	MRKDKRNDEDLMKLR	SVM	NEGATIVE	-0.474192		271	CPFCYRELPKNLDLA	SVM	NEGATIVE	-0.425573		271	AIISDTLLMRSSLKR	SVM	POSITIVE	0.33897
272	CFKTILLQLNVNHYS	SVM	NEGATIVE	-0.532639		272	PIRNLLPADMIFRTA	SVM	NEGATIVE	-0.246596		272	CWKSKKALVKCYDHY	SVM	POSITIVE	0.20032		272	DFPVTSDLKCSHNTS	SVM	NEGATIVE	-0.463564
273	CVEGVRPDIPLSEVN	SVM	NEGATIVE	-0.175949		273	QTVDGLVDLKSSNKK	SVM	NEGATIVE	-0.446094		273	GPLNCKSCWKSKKAL	SVM	NEGATIVE	-0.418942		273	FQAIPEILNEAINIV	SVM	POSITIVE	0.173845
274	DETSFSEDITDLRMI	SVM	NEGATIVE	-0.804126		274	RQTRVDLNDSVQACV	SVM	NEGATIVE	-0.496752		274	GPLNCKSCWKSKKAL	SVM	NEGATIVE	-0.418942		274	IISDTLLMRSSLKRL	SVM	POSITIVE	0.272518
275	DRLVSVMSTQRDLKK	SVM	NEGATIVE	-0.391748		275	RQTRVDLNDSVQACV	SVM	NEGATIVE	-0.496752		275	MGITPRCPFCYRELP	SVM	POSITIVE	0.0213774		275	LLMRSSLKRLMGIPY	SVM	NEGATIVE	-7.57102e-05
276	EKFINYTLKLLFRGE	SVM	POSITIVE	0.371446		276	TVVRVWDVKDSSLLN	SVM	NEGATIVE	-0.493754		276	PFCYRELPKNLDLAE	SVM	NEGATIVE	-0.281087		276	RKLMKLFQWSLSDET	SVM	NEGATIVE	-0.310966
277	FLLNVNTDIKDWIDG	SVM	NEGATIVE	-0.652376		277	VKFIDIQMSKEASRK	SVM	NEGATIVE	-0.164696		277	PLNCKSCWKSKKALV	SVM	POSITIVE	0.0256869		277	CLERWLIFASDIKCF	SVM	POSITIVE	0.35312
278	ILNKVFNSLNAHGLT	SVM	POSITIVE	0.217828		278	VVKDAVSLINGLDFS	SVM	POSITIVE	0.207974		278	PRCPFCYRELPKNLD	SVM	NEGATIVE	-0.229118		278	IPEILNEAINIVIIV	SVM	POSITIVE	0.363516
279	KDFKAYISSAHQRIS	SVM	POSITIVE	1.01486		279	VVRVWDVKDSSLLNN	SVM	NEGATIVE	-0.707013		279	SCWKSKKALVKCYDH	SVM	POSITIVE	0.131011		279	MGQIVAVFQAIPEIL	SVM	NEGATIVE	-0.279723
280	KLLLGLDVVRLSHLI	SVM	POSITIVE	0.7859		280	YNLSLASLVKAGASL	SVM	POSITIVE	0.441943		280	WKSKKALVKCYDHYL	SVM	POSITIVE	0.0560963		280	VRKLMKLFQWSLSDE	SVM	POSITIVE	0.00137996
281	KLSSYTLAYSKHLKD	SVM	NEGATIVE	-0.644774		281	YVSNCDSAINISGYN	SVM	NEGATIVE	-0.3093		281	ELPKNLDLAEAPSAP	SVM	NEGATIVE	-0.566781		281	CGFFKSINRSTGWAK	SVM	POSITIVE	0.0506102
282	KVFNSLNAHGLTAHS	SVM	POSITIVE	0.308406		282	AIFQPEERLCLHFYR	SVM	NEGATIVE	-0.561308		282	CYRELPKNLDLAEAP	SVM	NEGATIVE	-0.773296		282	EKCNFTRLQAVDRVI	SVM	POSITIVE	0.940897
283	LCVEGVRPDIPLSEV	SVM	POSITIVE	0.122276		283	CDSAINISGYNLSLA	SVM	NEGATIVE	-0.355093		283	LPKNLDLAEAPSAPP	SVM	NEGATIVE	-0.714266		283	HLSEDRFLQIQAHDD	SVM	NEGATIVE	-0.791213
284	LLLGLDVVRLSHLIS	SVM	POSITIVE	1.03013		284	CLTRQTRVDLNDSVQ	SVM	NEGATIVE	-0.386091		284	ALVKCYDHYLCLNCL	SVM	NEGATIVE	-0.057137		284	TVHFNMSLLSSIPMV	SVM	NEGATIVE	-0.69977
285	LNKVFNSLNAHGLTA	SVM	POSITIVE	0.0875985		285	DIQMSKEASRKFEDQ	SVM	NEGATIVE	-0.290119		285	ARRSELHSDASHLGP	SVM	NEGATIVE	-0.897841		285	LQAVDRVIFDLFREF	SVM	NEGATIVE	-0.172388
286	LSSYTLAYSKHLKDL	SVM	NEGATIVE	-1.03533		286	DSAINISGYNLSLAS	SVM	NEGATIVE	-0.138878		286	CYRELPKNLDLAEAP	SVM	NEGATIVE	-0.773296		286	CWLVSNGSYLNETKF	SVM	NEGATIVE	-0.664883
287	LVLIDGDVKELKETV	SVM	NEGATIVE	-0.519299		287	EIAIFQPEERLCLHF	SVM	NEGATIVE	-0.461866		287	EARRSELHSDASHLG	SVM	NEGATIVE	-0.57533		287	GDFPVTSDLKCSHNT	SVM	NEGATIVE	-0.678574
288	NKVFNSLNAHGLTAH	SVM	POSITIVE	0.0918666		288	ELSPFCTDVRAKVVK	SVM	POSITIVE	0.560393		288	ELPKNLDLAEAPSAP	SVM	NEGATIVE	-0.566781		288	HSLPRCWLVSNGSYL	SVM	NEGATIVE	-0.254345
289	PQMHLDETSFSEDIT	SVM	NEGATIVE	-1.16875		289	FGTMPSLTLACLTRQ	SVM	NEGATIVE	-0.785262		289	LHSDASHLGPLNCKS	SVM	NEGATIVE	-0.775204		289	LFPDLHLSEDRFLQI	SVM	NEGATIVE	-1.04455
290	QTEPKFIMIEGLKLL	SVM	NEGATIVE	-0.26741		290	FSQSQLLDDIMKNLN	SVM	NEGATIVE	-0.574978		290	LMGITPRCPFCYREL	SVM	POSITIVE	0.203003		290	LPRCWLVSNGSYLNE	SVM	NEGATIVE	-0.137741
291	RKLLLGLDVVRLSHL	SVM	POSITIVE	0.656982		291	IAIFQPEERLCLHFY	SVM	NEGATIVE	-0.441989		291	LPKNLDLAEAPSAPP	SVM	NEGATIVE	-0.714266		291	PRCWLVSNGSYLNET	SVM	NEGATIVE	-0.337844
292	SATLRDDTEELLCFL	SVM	POSITIVE	0.346834		292	IKATLTARNKVQMFV	SVM	NEGATIVE	-0.340282		292	MGITPRCPFCYRELP	SVM	POSITIVE	0.0213774		292	RCWLVSNGSYLNETK	SVM	NEGATIVE	-0.370464
293	SDRLVSVMSTQRDLK	SVM	NEGATIVE	-0.437705		293	KSFLWLQTLRRELSP	SVM	NEGATIVE	-0.511054		293	PKNLDLAEAPSAPPL	SVM	NEGATIVE	-0.342936		293	SLPRCWLVSNGSYLN	SVM	POSITIVE	0.0130766
294	TEKFINYTLKLLFRG	SVM	POSITIVE	0.438539		294	LTSDELMILATDLEK	SVM	NEGATIVE	-0.159361		294	RELPKNLDLAEAPSA	SVM	NEGATIVE	-0.627623		294	IVIIVIIMFTLIKGV	SVM	POSITIVE	1.03929
295	THLLPFLDDNSLRKS	SVM	POSITIVE	0.22429		295	LVDLKSSNKKNRVGV	SVM	NEGATIVE	-0.327541		295	RRSELHSDASHLGPL	SVM	NEGATIVE	-0.909658		295	PEILNEAINIVIIVI	SVM	POSITIVE	0.800797
296	TTVSDRLVSVMSTQR	SVM	POSITIVE	0.110176		296	NLSLASLVKAGASLM	SVM	POSITIVE	0.42145		296	RSELHSDASHLGPLN	SVM	NEGATIVE	-0.861192		296	INAIISDTLLMRSSL	SVM	POSITIVE	0.0421091
297	TVSDRLVSVMSTQRD	SVM	NEGATIVE	-0.111852		297	NTVVRVWDVKDSSLL	SVM	NEGATIVE	-0.442933		297	SELHSDASHLGPLNC	SVM	NEGATIVE	-0.702596		297	ETVHFNMSLLSSIPM	SVM	NEGATIVE	-0.926085
298	VEGVRPDIPLSEVNS	SVM	NEGATIVE	-0.081027		298	PVEIAIFQPEERLCL	SVM	NEGATIVE	-0.333899		298	TPRCPFCYRELPKNL	SVM	NEGATIVE	-0.249201		298	GRINAIISDTLLMRS	SVM	POSITIVE	0.436313
299	VSDRLVSVMSTQRDL	SVM	NEGATIVE	-0.400439		299	PYISSRTSIKGRSWD	SVM	NEGATIVE	-0.358981		299	FCYRELPKNLDLAEA	SVM	NEGATIVE	-0.477137		299	ITLMDILMFSVSFYM	SVM	NEGATIVE	-0.475355
300	WVKLSSYTLAYSKHL	SVM	NEGATIVE	-0.605487		300	QFGTMPSLTLACLTR	SVM	NEGATIVE	-0.658617		300	GPLNCKSCWKSKKAL	SVM	NEGATIVE	-0.418942		300	SGRINAIISDTLLMR	SVM	POSITIVE	0.147629
301	CIDEIKILLKIIFMS	SVM	NEGATIVE	-0.289089		301	SFSQSQLLDDIMKNL	SVM	NEGATIVE	-0.599519		301	HLGPLNCKSCWKSKK	SVM	NEGATIVE	-0.601227		301	CDMLRLFDYNKASIA	SVM	POSITIVE	0.107224
302	CVTPDGFKVSGNMLI	SVM	NEGATIVE	-0.558831		302	SGEGWPYISSRTSIK	SVM	NEGATIVE	-0.132737		302	LGPLNCKSCWKSKKA	SVM	NEGATIVE	-0.451155		302	DTLLMRSSLKRLMGI	SVM	POSITIVE	0.436855
303	DFKAYISSAHQRISR	SVM	POSITIVE	0.919356		303	SKEVKSFLWLQTLRR	SVM	NEGATIVE	-0.2974		303	LGPLNCKSCWKSKKA	SVM	NEGATIVE	-0.451155		303	LEKCNFTRLQAVDRV	SVM	POSITIVE	0.707636
304	DFKAYISSAHQRISR	SVM	POSITIVE	0.919356		304	SLVKAGASLMKGGDM	SVM	NEGATIVE	-0.14461		304	LMGITPRCPFCYREL	SVM	POSITIVE	0.203003		304	NAIISDTLLMRSSLK	SVM	POSITIVE	0.0148938
305	EGCIDEIKILLKIIF	SVM	NEGATIVE	-0.390761		305	SQSQLLDDIMKNLNP	SVM	NEGATIVE	-0.930523		305	PKNLDLAEAPSAPPL	SVM	NEGATIVE	-0.342936		305	PDLHLSEDRFLQIQA	SVM	NEGATIVE	-1.02782
306	EGVRPDIPLSEVNSK	SVM	NEGATIVE	-0.371795		306	SVQACVDLGLIYTAK	SVM	POSITIVE	0.541962		306	PNPKPSDSDHEARRS	SVM	POSITIVE	0.164171		306	RINAIISDTLLMRSS	SVM	POSITIVE	0.305283
307	ESKWELLRDFKEATS	SVM	NEGATIVE	-0.374232		307	TDQKQFKNDSKYCHG	SVM	NEGATIVE	-0.904137		307	QPNPKPSDSDHEARR	SVM	POSITIVE	0.0856698		307	TLLMRSSLKRLMGIP	SVM	POSITIVE	0.141851
308	KRYFLPIMSSEVIKG	SVM	NEGATIVE	-0.097003		308	VEIAIFQPEERLCLH	SVM	NEGATIVE	-0.488749		308	VKCYDHYLCLNCLSL	SVM	NEGATIVE	-0.266975		308	VAVFQAIPEILNEAI	SVM	POSITIVE	0.290552
309	KSAFQSSVASGFIGL	SVM	POSITIVE	0.466337		309	VKSFLWLQTLRRELS	SVM	NEGATIVE	-0.196307		309	YRELPKNLDLAEAPS	SVM	NEGATIVE	-0.756236		309	FPDLHLSEDRFLQIQ	SVM	NEGATIVE	-1.16266
310	LKKHLFRLSRMPKNK	SVM	NEGATIVE	-0.422502		310	VQACVDLGLIYTAKF	SVM	POSITIVE	0.0762328		310	MGITPRCPFCYRELP	SVM	POSITIVE	0.0213774		310	IIMFTLIKGVFNLYK	SVM	NEGATIVE	-0.405112
311	LSATLRDDTEELLCF	SVM	POSITIVE	0.0700845		311	YVSNCDSAINISGYN	SVM	NEGATIVE	-0.3093		311	ELHSDASHLGPLNCK	SVM	NEGATIVE	-0.696238		311	VIFDLFREFHHRVGD	SVM	POSITIVE	0.105965
312	NLILSEVSYHLVEDF	SVM	NEGATIVE	-0.438954		312	ASLVKAGASLMKGGD	SVM	POSITIVE	0.548311		312	LMGITPRCPFCYREL	SVM	POSITIVE	0.203003		312	ILMFSVSFYMFSVTL	SVM	NEGATIVE	-0.269581
313	PKRYFLPIMSSEVIK	SVM	NEGATIVE	-0.0451755		313	DEDLMKLRELNQTVD	SVM	NEGATIVE	-0.275632		313	NPKPSDSDHEARRSE	SVM	NEGATIVE	-0.0327309		313	AINIVIIVIIMFTLI	SVM	POSITIVE	0.737702
314	RLCVEGVRPDIPLSE	SVM	POSITIVE	0.0484136		314	DSVQACVDLGLIYTA	SVM	POSITIVE	0.501259		314	PKNLDLAEAPSAPPL	SVM	NEGATIVE	-0.342936		314	EAINIVIIVIIMFTL	SVM	POSITIVE	0.697531
315	RRKLLLGLDVVRLSH	SVM	POSITIVE	0.334975		315	ELSPFCTDVRAKVVK	SVM	POSITIVE	0.560393		315	YRELPKNLDLAEAPS	SVM	NEGATIVE	-0.756236		315	EILNEAINIVIIVII	SVM	POSITIVE	1.08876
316	SAFQSSVASGFIGLA	SVM	POSITIVE	0.63345		316	EPIRNLLPADMIFRT	SVM	NEGATIVE	-0.211379		316	DASHLGPLNCKSCWK	SVM	NEGATIVE	-0.533248		316	ILNEAINIVIIVIIM	SVM	POSITIVE	0.809843
317	SKIVENFLEFKAKLK	SVM	NEGATIVE	-0.154608		317	EVKSFLWLQTLRREL	SVM	NEGATIVE	-0.0610677		317	LPKNLDLAEAPSAPP	SVM	NEGATIVE	-0.714266		317	INIVIIVIIMFTLIK	SVM	POSITIVE	0.734176
318	SSYTLAYSKHLKDLV	SVM	NEGATIVE	-0.855953		318	EVKSFLWLQTLRREL	SVM	NEGATIVE	-0.0610677		318	RRSELHSDASHLGPL	SVM	NEGATIVE	-0.909658		318	LLMRSSLKRLMGIPY	SVM	NEGATIVE	-7.57102e-05
319	TALDLSSNKSVVIPK	SVM	NEGATIVE	-0.483463		319	HSQGRRDVKFIDIQM	SVM	NEGATIVE	-0.408428		319	VKCYDHYLCLNCLSL	SVM	NEGATIVE	-0.266975		319	LNEAINIVIIVIIMF	SVM	POSITIVE	0.571094
320	TEELLCFLNYHYYLS	SVM	POSITIVE	0.295476		320	KLTSDELMILATDLE	SVM	NEGATIVE	-0.190686		320	VKCYDHYLCLNCLSL	SVM	NEGATIVE	-0.266975		320	LQEAVSTLFPDLHLS	SVM	NEGATIVE	-0.551354
321	TRRKLLLGLDVVRLS	SVM	POSITIVE	0.70962		321	LLPADMIFRTAAKLS	SVM	NEGATIVE	-0.459787		321	CWKSKKALVKCYDHY	SVM	POSITIVE	0.20032		321	NEAINIVIIVIIMFT	SVM	POSITIVE	0.844485
322	VAQLKVSLDTKDVMI	SVM	NEGATIVE	-0.283415		322	LSPFCTDVRAKVVKD	SVM	POSITIVE	0.127082		322	HEARRSELHSDASHL	SVM	NEGATIVE	-0.585754		322	SLLSSIPMVSEQQHC	SVM	NEGATIVE	-0.487722
323	EPKFIMIEGLKLLST	SVM	NEGATIVE	-0.416504		323	NDSVQACVDLGLIYT	SVM	POSITIVE	0.101148		323	LHSDASHLGPLNCKS	SVM	NEGATIVE	-0.775204		323	LMRSSLKRLMGIPYC	SVM	NEGATIVE	-0.271551
324	FLEFKAKLKKGVIPP	SVM	NEGATIVE	-0.090394		324	PIRNLLPADMIFRTA	SVM	NEGATIVE	-0.246596		324	LNCLSLLMGITPRCP	SVM	NEGATIVE	-0.484253		324	LRLFDYNKASIAKLR	SVM	POSITIVE	0.703335
325	FYADPKRYFLPIMSS	SVM	NEGATIVE	-0.42035		325	PTDQKQFKNDSKYCH	SVM	NEGATIVE	-1.18042		325	PFCYRELPKNLDLAE	SVM	NEGATIVE	-0.281087		325	TSDLKCSHNTSYRVI	SVM	POSITIVE	0.0155366
326	HLFRLSRMPKNKSKG	SVM	NEGATIVE	-0.871131		326	QSQLLDDIMKNLNPK	SVM	NEGATIVE	-0.937581		326	RELPKNLDLAEAPSA	SVM	NEGATIVE	-0.627623		326	IMFTLIKGVFNLYKS	SVM	NEGATIVE	-0.469642
327	KLKVLCQTEPKFIMI	SVM	NEGATIVE	-0.28852		327	RAKVVKDAVSLINGL	SVM	POSITIVE	0.382986		327	RSELHSDASHLGPLN	SVM	NEGATIVE	-0.861192		327	ITLMDILMFSVSFYM	SVM	NEGATIVE	-0.475355
328	LEDFMSFKKSGSIPV	SVM	NEGATIVE	-0.238362		328	SAINISGYNLSLASL	SVM	NEGATIVE	-0.154039		328	SDHEARRSELHSDAS	SVM	POSITIVE	0.12509		328	PITLMDILMFSVSFY	SVM	NEGATIVE	-0.0368332
329	LKIIFMSVLLNPSKR	SVM	NEGATIVE	-0.433178		329	SFLWLQTLRRELSPF	SVM	NEGATIVE	-0.103985		329	ELPKNLDLAEAPSAP	SVM	NEGATIVE	-0.566781		329	SDLKCSHNTSYRVIE	SVM	POSITIVE	0.092926
330	LKVLCQTEPKFIMIE	SVM	NEGATIVE	-0.337553		330	SGYNLSLASLVKAGA	SVM	POSITIVE	0.0664183		330	GITPRCPFCYRELPK	SVM	POSITIVE	0.104563		330	SEQQHCIQHNHSSIT	SVM	NEGATIVE	-0.56556
331	LPFLDDNSLRKSSWA	SVM	POSITIVE	0.535249		331	SYKTFCNQHTGIVVT	SVM	NEGATIVE	-0.486643		331	GQPNPKPSDSDHEAR	SVM	POSITIVE	0.28945		331	FCDMLRLFDYNKASI	SVM	POSITIVE	0.235598
332	NKSAFQSSVASGFIG	SVM	POSITIVE	0.0974653		332	YNLSLASLVKAGASL	SVM	POSITIVE	0.441943		332	HEARRSELHSDASHL	SVM	NEGATIVE	-0.585754		332	LFDYNKASIAKLRGE	SVM	POSITIVE	0.439031
333	PKFIMIEGLKLLSTC	SVM	NEGATIVE	-0.285329		333	CNQHTGIVVTKSKKG	SVM	NEGATIVE	-0.777229		333	KALVKCYDHYLCLNC	SVM	POSITIVE	0.213683		333	LNETKFTHDMEDEAD	SVM	NEGATIVE	-0.923234
334	PKRYFLPIMSSEVIK	SVM	NEGATIVE	-0.0451755		334	DIEKLLHSQGRRDVK	SVM	NEGATIVE	-0.228628		334	LVKCYDHYLCLNCLS	SVM	NEGATIVE	-0.207034		334	RLFDYNKASIAKLRG	SVM	POSITIVE	0.547201
335	PSLGPFENFVLKTIH	SVM	POSITIVE	0.190689		335	FLWLQTLRRELSPFC	SVM	POSITIVE	0.201023		335	LVKCYDHYLCLNCLS	SVM	NEGATIVE	-0.207034		335	VGDFPVTSDLKCSHN	SVM	NEGATIVE	-0.672144
336	SFSEDITDLRMISSL	SVM	NEGATIVE	-0.59012		336	KATLTARNKVQMFVS	SVM	NEGATIVE	-0.408336		336	SGQPNPKPSDSDHEA	SVM	NEGATIVE	-0.0567859		336	VIIVIIMFTLIKGVF	SVM	POSITIVE	0.800427
337	SLCEFVAEFKSRFFV	SVM	NEGATIVE	-0.0118852		337	LETIELNSRNIDDVI	SVM	NEGATIVE	-0.38557		337	WKSKKALVKCYDHYL	SVM	POSITIVE	0.0560963		337	DYNKASIAKLRGEAS	SVM	POSITIVE	0.637472
338	SSYTLAYSKHLKDLV	SVM	NEGATIVE	-0.855953		338	LLNNQFGTMPSLTLA	SVM	NEGATIVE	-0.513648		338	CWKSKKALVKCYDHY	SVM	POSITIVE	0.20032		338	GFFKSINRSTGWAKH	SVM	POSITIVE	0.104453
339	SVLLNPSKRSQKFLQ	SVM	NEGATIVE	-0.386428		339	LSPFCTDVRAKVVKD	SVM	POSITIVE	0.127082		339	CWKSKKALVKCYDHY	SVM	POSITIVE	0.20032		339	NETKFTHDMEDEADK	SVM	NEGATIVE	-0.872542
340	VNKSAFQSSVASGFI	SVM	POSITIVE	0.229111		340	LSPFCTDVRAKVVKD	SVM	POSITIVE	0.127082		340	DHEARRSELHSDASH	SVM	NEGATIVE	-0.496626		340	KPHRLRKNGTCACGF	SVM	NEGATIVE	-0.478813
341	WELLRDFKEATSFTN	SVM	NEGATIVE	-0.146541		341	QEPIRNLLPADMIFR	SVM	NEGATIVE	-0.357256		341	ITPRCPFCYRELPKN	SVM	NEGATIVE	-0.211009		341	LERWLIFASDIKCFD	SVM	POSITIVE	0.565857
342	DTEELLCFLNYHYYL	SVM	NEGATIVE	-0.059163		342	QEPIRNLLPADMIFR	SVM	NEGATIVE	-0.357256		342	ITPRCPFCYRELPKN	SVM	NEGATIVE	-0.211009		342	LERWLIFASDIKCFD	SVM	POSITIVE	0.565857
343	EMFTKNITRKFYEEG	SVM	NEGATIVE	-0.558989		343	QTRVDLNDSVQACVD	SVM	NEGATIVE	-0.342561		343	KSCWKSKKALVKCYD	SVM	POSITIVE	0.267086		343	TLCICNIPTHRHITG	SVM	NEGATIVE	-0.30902
344	EPKFIMIEGLKLLST	SVM	NEGATIVE	-0.416504		344	QTRVDLNDSVQACVD	SVM	NEGATIVE	-0.342561		344	KSKKALVKCYDHYLC	SVM	POSITIVE	0.287935		344	VIFLLLCGKRCDSSL	SVM	NEGATIVE	-0.0636705
345	IFSKYQHKQNPKKVQ	SVM	NEGATIVE	-0.290365		345	SMVSDVQRLMRKDKR	SVM	NEGATIVE	-0.538863		345	LGPLNCKSCWKSKKA	SVM	NEGATIVE	-0.451155		345	ERWLIFASDIKCFDN	SVM	POSITIVE	0.343165
346	KFINYTLKLLFRGEL	SVM	POSITIVE	0.39992		346	SQLLDDIMKNLNPKG	SVM	NEGATIVE	-0.91722		346	PRCPFCYRELPKNLD	SVM	NEGATIVE	-0.229118		346	GVFNLYKSGLFQLVI	SVM	POSITIVE	0.255043
347	KGNSVDYDYDKLVGV	SVM	POSITIVE	0.389657		347	YKTFCNQHTGIVVTK	SVM	NEGATIVE	-0.550996		347	TPRCPFCYRELPKNL	SVM	NEGATIVE	-0.249201		347	RWLIFASDIKCFDNA	SVM	POSITIVE	0.439968
348	KQMLSLMLSFVNSTS	SVM	NEGATIVE	-0.433026		348	ACLTRQTRVDLNDSV	SVM	NEGATIVE	-0.332905		348	HEARRSELHSDASHL	SVM	NEGATIVE	-0.585754		348	STLFPDLHLSEDRFL	SVM	NEGATIVE	-0.742002
349	KVGYNHILQSVRRLY	SVM	POSITIVE	0.0238551		349	DIQMSKEASRKFEDQ	SVM	NEGATIVE	-0.290119		349	KPSDSDHEARRSELH	SVM	NEGATIVE	-0.0126309		349	VTSDLKCSHNTSYRV	SVM	NEGATIVE	-0.121362
350	LCEFVAEFKSRFFVW	SVM	NEGATIVE	-0.307135		350	DIQMSKEASRKFEDQ	SVM	NEGATIVE	-0.290119		350	KSCWKSKKALVKCYD	SVM	POSITIVE	0.267086		350	YTKFWYLNHTKLGIH	SVM	POSITIVE	0.221703
351	LEPKLKFKSVFVNPK	SVM	NEGATIVE	-0.340381		351	DSAINISGYNLSLAS	SVM	NEGATIVE	-0.138878		351	PKPSDSDHEARRSEL	SVM	POSITIVE	0.101391		351	FDYNKASIAKLRGEA	SVM	POSITIVE	0.410395
352	LPTVIRVLQNKLSHS	SVM	NEGATIVE	-0.0854217		352	DSYKTFCNQHTGIVV	SVM	NEGATIVE	-0.246143		352	CKSCWKSKKALVKCY	SVM	POSITIVE	0.186341		352	MLRLFDYNKASIAKL	SVM	POSITIVE	0.238343
353	LRLNYKFDYKKLYED	SVM	POSITIVE	0.110987		353	DSYKTFCNQHTGIVV	SVM	NEGATIVE	-0.246143		353	DSDHEARRSELHSDA	SVM	NEGATIVE	-0.0132836		353	NLYKSGLFQLVIFLL	SVM	POSITIVE	0.17873
354	NSVDYDYDKLVGVSL	SVM	POSITIVE	0.384147		354	FIDIQMSKEASRKFE	SVM	NEGATIVE	-0.0555074		354	ELHSDASHLGPLNCK	SVM	NEGATIVE	-0.696238		354	WLIFASDIKCFDNAA	SVM	POSITIVE	0.200894
355	PGLKVIMKDDILIVE	SVM	POSITIVE	0.162997		355	FLWLQTLRRELSPFC	SVM	POSITIVE	0.201023		355	GPLNCKSCWKSKKAL	SVM	NEGATIVE	-0.418942		355	DMLRLFDYNKASIAK	SVM	POSITIVE	0.297651
356	PGLKVIMKDDILIVE	SVM	POSITIVE	0.162997		356	GQLYQEPIRNLLPAD	SVM	NEGATIVE	-0.449537		356	LHSDASHLGPLNCKS	SVM	NEGATIVE	-0.775204		356	LMFSVSFYMFSVTLC	SVM	NEGATIVE	-0.00247636
357	PKFIMIEGLKLLSTC	SVM	NEGATIVE	-0.285329		357	IDIQMSKEASRKFED	SVM	NEGATIVE	-0.200676		357	LNCKSCWKSKKALVK	SVM	POSITIVE	0.00188657		357	NYTKFWYLNHTKLGI	SVM	POSITIVE	0.207555
358	PTVIRVLQNKLSHSF	SVM	POSITIVE	0.0661578		358	IMKNLNPKGRTWMDI	SVM	NEGATIVE	-0.727147		358	TPRCPFCYRELPKNL	SVM	NEGATIVE	-0.249201		358	EILNEAINIVIIVII	SVM	POSITIVE	1.08876
359	SGVIGWVKLSSYTLA	SVM	POSITIVE	0.119088		359	IQMSKEASRKFEDQV	SVM	NEGATIVE	-0.362007		359	GQRHSSGSGQPNPKP	SVM	NEGATIVE	-0.463798		359	HYKVRKLMKLFQWSL	SVM	POSITIVE	0.0715138
360	TKALNEIFLDYRRLI	SVM	NEGATIVE	-0.0120291		360	LHSQGRRDVKFIDIQ	SVM	NEGATIVE	-0.506239		360	HLGPLNCKSCWKSKK	SVM	NEGATIVE	-0.601227		360	KGVFNLYKSGLFQLV	SVM	POSITIVE	0.0917415
361	TQKLLSDSVNKSAFQ	SVM	NEGATIVE	-0.484089		361	LLHSQGRRDVKFIDI	SVM	NEGATIVE	-0.240479		361	ITPRCPFCYRELPKN	SVM	NEGATIVE	-0.211009		361	EKTPITLMDILMFSV	SVM	POSITIVE	0.313452
362	CQTEPKFIMIEGLKL	SVM	NEGATIVE	-0.428858		362	MLETIELNSRNIDDV	SVM	NEGATIVE	-0.610942		362	LHSDASHLGPLNCKS	SVM	NEGATIVE	-0.775204		362	KTPITLMDILMFSVS	SVM	NEGATIVE	-0.0264247
363	DYLCIVLSNCLELGT	SVM	NEGATIVE	-0.17277		363	MVSDVQRLMRKDKRN	SVM	NEGATIVE	-0.405595		363	NCKSCWKSKKALVKC	SVM	POSITIVE	0.105095		363	ETVHFNMSLLSSIPM	SVM	NEGATIVE	-0.926085
364	EIFLDYRRLILNKVF	SVM	NEGATIVE	-0.378226		364	NDEDLMKLRELNQTV	SVM	NEGATIVE	-0.408762		364	QRHSSGSGQPNPKPS	SVM	NEGATIVE	-0.253876		364	GTCACGFFKSINRST	SVM	NEGATIVE	-0.414889
365	GAPSLGPFENFVLKT	SVM	POSITIVE	0.226894		365	NIDDVIKATLTARNK	SVM	POSITIVE	0.28103		365	SCWKSKKALVKCYDH	SVM	POSITIVE	0.131011		365	HCLERWLIFASDIKC	SVM	POSITIVE	0.588521
366	GNSVDYDYDKLVGVS	SVM	POSITIVE	0.516594		366	NLSLASLVKAGASLM	SVM	POSITIVE	0.42145		366	TPRCPFCYRELPKNL	SVM	NEGATIVE	-0.249201		366	MRSSLKRLMGIPYCN	SVM	NEGATIVE	-0.717207
367	HILQSVRRLYPSLFE	SVM	POSITIVE	0.105008		367	NNQFGTMPSLTLACL	SVM	NEGATIVE	-0.91416		367	CKSCWKSKKALVKCY	SVM	POSITIVE	0.186341		367	QHCIQHNHSSITFSL	SVM	NEGATIVE	-0.597238
368	IDYLCIVLSNCLELG	SVM	NEGATIVE	-0.111155		368	RELSPFCTDVRAKVV	SVM	POSITIVE	0.664846		368	CYRELPKNLDLAEAP	SVM	NEGATIVE	-0.773296		368	QLVIFLLLCGKRCDS	SVM	POSITIVE	0.178621
369	IPPLFMMTDKERLLK	SVM	NEGATIVE	-0.600471		369	SFLWLQTLRRELSPF	SVM	NEGATIVE	-0.103985		369	MGQRHSSGSGQPNPK	SVM	NEGATIVE	-0.0927004		369	TPITLMDILMFSVSF	SVM	NEGATIVE	-0.18021
370	KAYISSAHQRISRVS	SVM	POSITIVE	1.05628		370	SGYNLSLASLVKAGA	SVM	POSITIVE	0.0664183		370	NPKPSDSDHEARRSE	SVM	NEGATIVE	-0.0327309		370	CGFFKSINRSTGWAK	SVM	POSITIVE	0.0506102
371	KFIMIEGLKLLSTCI	SVM	NEGATIVE	-0.421587		371	TARNKVQMFVSEVPG	SVM	NEGATIVE	-0.717924		371	PSDSDHEARRSELHS	SVM	POSITIVE	0.20132		371	CNYTKFWYLNHTKLG	SVM	NEGATIVE	-0.0676415
372	KFLEPKLKFKSVFVN	SVM	NEGATIVE	-0.279366		372	VYRGNLSQDQLGRRS	SVM	POSITIVE	0.0271023		372	SCWKSKKALVKCYDH	SVM	POSITIVE	0.131011		372	VFNLYKSGLFQLVIF	SVM	NEGATIVE	-0.216409
373	KSTQKLLSDSVNKSA	SVM	NEGATIVE	-0.266882								373	TPRCPFCYRELPKNL	SVM	NEGATIVE	-0.249201		373	FTLIKGVFNLYKSGL	SVM	POSITIVE	0.0613865
374	KVIMKDDILIVELES	SVM	POSITIVE	0.187472								374	TPRCPFCYRELPKNL	SVM	NEGATIVE	-0.249201		374	LIFASDIKCFDNAAI	SVM	POSITIVE	0.270667
375	LDLSSNKSVVIPKTD	SVM	NEGATIVE	-0.582703								375	ELPKNLDLAEAPSAP	SVM	NEGATIVE	-0.566781		375	LMRSSLKRLMGIPYC	SVM	NEGATIVE	-0.271551
376	LIDYLCIVLSNCLEL	SVM	POSITIVE	0.0307364								376	FCYRELPKNLDLAEA	SVM	NEGATIVE	-0.477137		376	LVIFLLLCGKRCDSS	SVM	POSITIVE	0.279759
377	LKDFKAYISSAHQRI	SVM	POSITIVE	0.717501								377	GITPRCPFCYRELPK	SVM	POSITIVE	0.104563		377	SSINLLSGRINAIIS	SVM	NEGATIVE	-0.358501
378	LPGLKVIMKDDILIV	SVM	NEGATIVE	-0.0283402								378	HEARRSELHSDASHL	SVM	NEGATIVE	-0.585754		378	GLFQLVIFLLLCGKR	SVM	POSITIVE	0.661641
379	MISSLSLSLVNSMKT	SVM	NEGATIVE	-0.0191052								379	LGPLNCKSCWKSKKA	SVM	NEGATIVE	-0.451155		379	KFTHDMEDEADKLLT	SVM	NEGATIVE	-0.139548
380	NLPTVIRVLQNKLSH	SVM	NEGATIVE	-0.360153								380	LHSDASHLGPLNCKS	SVM	NEGATIVE	-0.775204		380	IQHNHSSITFSLLTN	SVM	NEGATIVE	-0.766721
381	PIRMVLRQKVLFPSA	SVM	POSITIVE	0.101471								381	LMGITPRCPFCYREL	SVM	POSITIVE	0.203003		381	LLMRSSLKRLMGIPY	SVM	NEGATIVE	-7.57102e-05
382	PLFMMTDKERLLKEF	SVM	NEGATIVE	-0.525097								382	LPKNLDLAEAPSAPP	SVM	NEGATIVE	-0.714266		382	CACGFFKSINRSTGW	SVM	NEGATIVE	-0.0522212
383	PPLFMMTDKERLLKE	SVM	NEGATIVE	-0.543443								383	MGITPRCPFCYRELP	SVM	POSITIVE	0.0213774		383	DLHLSEDRFLQIQAH	SVM	NEGATIVE	-0.99009
384	QKLKVLCQTEPKFIM	SVM	NEGATIVE	-0.560814								384	PKNLDLAEAPSAPPL	SVM	NEGATIVE	-0.342936		384	DTLLMRSSLKRLMGI	SVM	POSITIVE	0.436855
385	QKLLSDSVNKSAFQS	SVM	NEGATIVE	-0.178541								385	RELPKNLDLAEAPSA	SVM	NEGATIVE	-0.627623		385	INIVIIVIIMFTLIK	SVM	POSITIVE	0.734176
386	SKQMLSLMLSFVNST	SVM	NEGATIVE	-0.331662								386	RHSSGSGQPNPKPSD	SVM	NEGATIVE	-0.289492		386	RSSLKRLMGIPYCNY	SVM	NEGATIVE	-0.549923
387	STQKLLSDSVNKSAF	SVM	NEGATIVE	-0.497769								387	SELHSDASHLGPLNC	SVM	NEGATIVE	-0.702596		387	VSTLFPDLHLSEDRF	SVM	NEGATIVE	-0.918799
388	SVSKIRQNASGKNRY	SVM	POSITIVE	0.170225								388	HEARRSELHSDASHL	SVM	NEGATIVE	-0.585754		388	ISDTLLMRSSLKRLM	SVM	POSITIVE	0.330347
389	TKSTQKLLSDSVNKS	SVM	NEGATIVE	-0.605388								389	GITPRCPFCYRELPK	SVM	POSITIVE	0.104563		389	TCACGFFKSINRSTG	SVM	NEGATIVE	-0.36822
390	VLIDGDVKELKETVA	SVM	NEGATIVE	-0.248207								390	ITPRCPFCYRELPKN	SVM	NEGATIVE	-0.211009		390	AVSTLFPDLHLSEDR	SVM	NEGATIVE	-0.445684
391	VNLPTVIRVLQNKLS	SVM	NEGATIVE	-0.171398								391	PNPKPSDSDHEARRS	SVM	POSITIVE	0.164171		391	SITFSLLTNKSDLEK	SVM	POSITIVE	0.0253754
392	AFQSSVASGFIGLAK	SVM	POSITIVE	0.359232								392	SDSDHEARRSELHSD	SVM	POSITIVE	0.277202		392	SSINLLSGRINAIIS	SVM	NEGATIVE	-0.358501
393	ALNEIFLDYRRLILN	SVM	NEGATIVE	-0.331783								393	DSDHEARRSELHSDA	SVM	NEGATIVE	-0.0132836		393	ACGFFKSINRSTGWA	SVM	POSITIVE	0.0796192
394	EDITDLRMISSLSLS	SVM	NEGATIVE	-0.31137								394	HSDASHLGPLNCKSC	SVM	NEGATIVE	-0.669882		394	ACGFFKSINRSTGWA	SVM	POSITIVE	0.0796192
395	EVPFNVINAITKSFV	SVM	POSITIVE	0.0746979								395	KPSDSDHEARRSELH	SVM	NEGATIVE	-0.0126309		395	AVFQAIPEILNEAIN	SVM	POSITIVE	0.153902
396	FLEPKLKFKSVFVNP	SVM	NEGATIVE	-0.494256								396	KPSDSDHEARRSELH	SVM	NEGATIVE	-0.0126309		396	CACGFFKSINRSTGW	SVM	NEGATIVE	-0.0522212
397	FSKYQHKQNPKKVQD	SVM	NEGATIVE	-0.011706								397	LNCKSCWKSKKALVK	SVM	POSITIVE	0.00188657		397	CNFTRLQAVDRVIFD	SVM	POSITIVE	0.14727
398	FVRTNILAIARSLSF	SVM	NEGATIVE	-0.125267								398	MGITPRCPFCYRELP	SVM	POSITIVE	0.0213774		398	DRFLQIQAHDDKNCT	SVM	NEGATIVE	-0.722216
399	KDFKAYISSAHQRIS	SVM	POSITIVE	1.01486								399	MGQRHSSGSGQPNPK	SVM	NEGATIVE	-0.0927004		399	EAVSTLFPDLHLSED	SVM	NEGATIVE	-0.507735
400	KDFKAYISSAHQRIS	SVM	POSITIVE	1.01486								400	NCKSCWKSKKALVKC	SVM	POSITIVE	0.105095		400	EDRFLQIQAHDDKNC	SVM	NEGATIVE	-0.643641
401	KFLLNLSYICHFITK	SVM	NEGATIVE	-0.231834								401	PKPSDSDHEARRSEL	SVM	POSITIVE	0.101391		401	EILNEAINIVIIVII	SVM	POSITIVE	1.08876
402	KRYFLPIMSSEVIKG	SVM	NEGATIVE	-0.097003								402	PLNCKSCWKSKKALV	SVM	POSITIVE	0.0256869		402	EKTPITLMDILMFSV	SVM	POSITIVE	0.313452
403	KVLCQTEPKFIMIEG	SVM	NEGATIVE	-0.164488								403	PSDSDHEARRSELHS	SVM	POSITIVE	0.20132		403	ERWLIFASDIKCFDN	SVM	POSITIVE	0.343165
404	LCEFVAEFKSRFFVW	SVM	NEGATIVE	-0.307135								404	SDSDHEARRSELHSD	SVM	POSITIVE	0.277202		404	FSVSFYMFSVTLCIC	SVM	POSITIVE	0.033218
405	LEYKILKSISHTMAE	SVM	POSITIVE	0.57816								405	SHLGPLNCKSCWKSK	SVM	NEGATIVE	-0.506519		405	FSVTLCICNIPTHRH	SVM	NEGATIVE	-0.450446
406	LKDFKAYISSAHQRI	SVM	POSITIVE	0.717501								406	CYRELPKNLDLAEAP	SVM	NEGATIVE	-0.773296		406	FWYLNHTKLGIHSLP	SVM	NEGATIVE	-0.0148241
407	LNKSKSIKLMNTRRK	SVM	NEGATIVE	-0.212612								407	GITPRCPFCYRELPK	SVM	POSITIVE	0.104563		407	FYMFSVTLCICNIPT	SVM	NEGATIVE	-0.634535
408	QLEYKILKSISHTMA	SVM	POSITIVE	0.36826								408	GITPRCPFCYRELPK	SVM	POSITIVE	0.104563		408	GFFKSINRSTGWAKH	SVM	POSITIVE	0.104453
409	QLEYKILKSISHTMA	SVM	POSITIVE	0.36826								409	HLGPLNCKSCWKSKK	SVM	NEGATIVE	-0.601227		409	IISDTLLMRSSLKRL	SVM	POSITIVE	0.272518
410	SLCEFVAEFKSRFFV	SVM	NEGATIVE	-0.0118852								410	HSDASHLGPLNCKSC	SVM	NEGATIVE	-0.669882		410	ILNEAINIVIIVIIM	SVM	POSITIVE	0.809843
411	TSRFKFLLNLSYICH	SVM	NEGATIVE	-0.913375								411	ITPRCPFCYRELPKN	SVM	NEGATIVE	-0.211009		411	IMFTLIKGVFNLYKS	SVM	NEGATIVE	-0.469642
412	VPFNVINAITKSFVK	SVM	NEGATIVE	-0.188029								412	PLNCKSCWKSKKALV	SVM	POSITIVE	0.0256869		412	IQHNHSSITFSLLTN	SVM	NEGATIVE	-0.766721
413	VSKIRQNASGKNRYG	SVM	POSITIVE	0.0458182								413	SDASHLGPLNCKSCW	SVM	NEGATIVE	-0.641149		413	ITFSLLTNKSDLEKC	SVM	POSITIVE	0.158982
414	CEFVAEFKSRFFVWG	SVM	NEGATIVE	-0.542514								414	SHLGPLNCKSCWKSK	SVM	NEGATIVE	-0.506519		414	KCNFTRLQAVDRVIF	SVM	POSITIVE	0.295985
415	DPKRYFLPIMSSEVI	SVM	NEGATIVE	-0.170235								415	ASHLGPLNCKSCWKS	SVM	NEGATIVE	-0.469228		415	KLMKLFQWSLSDETG	SVM	NEGATIVE	-0.704447
416	EELLCFLNYHYYLSS	SVM	POSITIVE	0.225012								416	DSDHEARRSELHSDA	SVM	NEGATIVE	-0.0132836		416	KTPITLMDILMFSVS	SVM	NEGATIVE	-0.0264247
417	EKFLEPKLKFKSVFV	SVM	POSITIVE	0.0180105								417	ELHSDASHLGPLNCK	SVM	NEGATIVE	-0.696238		417	LERWLIFASDIKCFD	SVM	POSITIVE	0.565857
418	EPKLKFKSVFVNPKN	SVM	NEGATIVE	-0.640273								418	HSSGSGQPNPKPSDS	SVM	NEGATIVE	-0.302792		418	LKRLMGIPYCNYTKF	SVM	NEGATIVE	-0.964375
419	FKAYISSAHQRISRV	SVM	POSITIVE	1.02126								419	PKPSDSDHEARRSEL	SVM	POSITIVE	0.101391		419	LLSGFNLETVHFNMS	SVM	NEGATIVE	-0.851679
420	FQSSVASGFIGLAKT	SVM	POSITIVE	0.0901513								420	SDSDHEARRSELHSD	SVM	POSITIVE	0.277202		420	LMFSVSFYMFSVTLC	SVM	NEGATIVE	-0.00247636
421	GMISMLNKSKSIKLM	SVM	NEGATIVE	-0.487245								421	YRELPKNLDLAEAPS	SVM	NEGATIVE	-0.756236		421	LSGFNLETVHFNMSL	SVM	NEGATIVE	-0.810616
422	LEYKILKSISHTMAE	SVM	POSITIVE	0.57816								422	DASHLGPLNCKSCWK	SVM	NEGATIVE	-0.533248		422	LSGRINAIISDTLLM	SVM	NEGATIVE	-0.118807
423	LILNKVFNSLNAHGL	SVM	POSITIVE	0.0864963								423	DASHLGPLNCKSCWK	SVM	NEGATIVE	-0.533248		423	MFSVSFYMFSVTLCI	SVM	NEGATIVE	-0.0995555
424	LNEIFLDYRRLILNK	SVM	NEGATIVE	-0.215011								424	PSDSDHEARRSELHS	SVM	POSITIVE	0.20132		424	MFSVSFYMFSVTLCI	SVM	NEGATIVE	-0.0995555
425	PQKLKVLCQTEPKFI	SVM	NEGATIVE	-0.294939								425	YRELPKNLDLAEAPS	SVM	NEGATIVE	-0.756236		425	NYLRLLKENSETHYK	SVM	NEGATIVE	-0.264067
426	QLEYKILKSISHTMA	SVM	POSITIVE	0.36826								426	ASHLGPLNCKSCWKS	SVM	NEGATIVE	-0.469228		426	PITLMDILMFSVSFY	SVM	NEGATIVE	-0.0368332
427	QMLSLMLSFVNSTSG	SVM	NEGATIVE	-0.285404								427	DSDHEARRSELHSDA	SVM	NEGATIVE	-0.0132836		427	QAVDRVIFDLFREFH	SVM	POSITIVE	0.0894569
428	SLGPFENFVLKTIHK	SVM	POSITIVE	0.470246								428	KPSDSDHEARRSELH	SVM	NEGATIVE	-0.0126309		428	QEAVSTLFPDLHLSE	SVM	NEGATIVE	-0.707717
429	TEPKFIMIEGLKLLS	SVM	NEGATIVE	-0.351593								429	SDASHLGPLNCKSCW	SVM	NEGATIVE	-0.641149		429	RWLIFASDIKCFDNA	SVM	POSITIVE	0.439968
430	DPKRYFLPIMSSEVI	SVM	NEGATIVE	-0.170235								430	SDHEARRSELHSDAS	SVM	POSITIVE	0.12509		430	SDTLLMRSSLKRLMG	SVM	POSITIVE	0.467482
431	ELYIGDMKTKMYTRF	SVM	NEGATIVE	-0.669676								431	DHEARRSELHSDASH	SVM	NEGATIVE	-0.496626		431	SFYMFSVTLCICNIP	SVM	NEGATIVE	-0.869394
432	EPKFIMIEGLKLLST	SVM	NEGATIVE	-0.416504								432	HSDASHLGPLNCKSC	SVM	NEGATIVE	-0.669882		432	SINLLSGRINAIISD	SVM	NEGATIVE	-0.262004
433	EQLEYKILKSISHTM	SVM	POSITIVE	0.0824719								433	LHSDASHLGPLNCKS	SVM	NEGATIVE	-0.775204		433	SLKRLMGIPYCNYTK	SVM	NEGATIVE	-0.520081
434	FIMIEGLKLLSTCIE	SVM	NEGATIVE	-0.386491								434	SDHEARRSELHSDAS	SVM	POSITIVE	0.12509		434	SLLSGFNLETVHFNM	SVM	NEGATIVE	-0.813672
435	GGNRELYIGDMKTKM	SVM	NEGATIVE	-0.754108								435	SHLGPLNCKSCWKSK	SVM	NEGATIVE	-0.506519		435	SSLKRLMGIPYCNYT	SVM	NEGATIVE	-0.529414
436	GNRELYIGDMKTKMY	SVM	NEGATIVE	-0.591678								436	SHLGPLNCKSCWKSK	SVM	NEGATIVE	-0.506519		436	SVSFYMFSVTLCICN	SVM	NEGATIVE	-0.448225
437	IRMVLRQKVLFPSAL	SVM	POSITIVE	0.0394953								437	ASHLGPLNCKSCWKS	SVM	NEGATIVE	-0.469228		437	TKFWYLNHTKLGIHS	SVM	POSITIVE	0.38179
438	KAYISSAHQRISRVS	SVM	POSITIVE	1.05628								438	ASHLGPLNCKSCWKS	SVM	NEGATIVE	-0.469228		438	TLLMRSSLKRLMGIP	SVM	POSITIVE	0.141851
439	KLKFKSVFVNPKNDV	SVM	NEGATIVE	-0.602613								439	HLGPLNCKSCWKSKK	SVM	NEGATIVE	-0.601227		439	TLMDILMFSVSFYMF	SVM	NEGATIVE	-0.47825
440	KVGYNHILQSVRRLY	SVM	POSITIVE	0.0238551								440	QPNPKPSDSDHEARR	SVM	POSITIVE	0.0856698		440	TPITLMDILMFSVSF	SVM	NEGATIVE	-0.18021
441	LEYKILKSISHTMAE	SVM	POSITIVE	0.57816								441	SDASHLGPLNCKSCW	SVM	NEGATIVE	-0.641149		441	VFQAIPEILNEAINI	SVM	POSITIVE	0.248374
442	LTSRFKFLLNLSYIC	SVM	NEGATIVE	-0.59269								442	SHLGPLNCKSCWKSK	SVM	NEGATIVE	-0.506519		442	VIFDLFREFHHRVGD	SVM	POSITIVE	0.105965
443	LYIGDMKTKMYTRFV	SVM	NEGATIVE	-0.654996								443	ASHLGPLNCKSCWKS	SVM	NEGATIVE	-0.469228		443	VSFYMFSVTLCICNI	SVM	NEGATIVE	-0.703743
444	NRELYIGDMKTKMYT	SVM	NEGATIVE	-0.745172								444	DASHLGPLNCKSCWK	SVM	NEGATIVE	-0.533248		444	WLIFASDIKCFDNAA	SVM	POSITIVE	0.200894
445	RELYIGDMKTKMYTR	SVM	NEGATIVE	-0.445324								445	DHEARRSELHSDASH	SVM	NEGATIVE	-0.496626		445	YCNYTKFWYLNHTKL	SVM	NEGATIVE	-0.317727
446	RTNILAIARSLSFSK	SVM	NEGATIVE	-0.351211								446	GPLNCKSCWKSKKAL	SVM	NEGATIVE	-0.418942		446	YMFSVTLCICNIPTH	SVM	NEGATIVE	-0.737298
447	SFSVDDPLAYTRLGP	SVM	NEGATIVE	-0.399876								447	HSDASHLGPLNCKSC	SVM	NEGATIVE	-0.669882		447	DILMFSVSFYMFSVT	SVM	NEGATIVE	-0.221974
448	STALDLSSNKSVVIP	SVM	NEGATIVE	-0.405024								448	SDASHLGPLNCKSCW	SVM	NEGATIVE	-0.641149		448	DRVIFDLFREFHHRV	SVM	POSITIVE	0.511724
449	SWIDLKDFKAYISSA	SVM	POSITIVE	0.580983								449	SDASHLGPLNCKSCW	SVM	NEGATIVE	-0.641149		449	EFCDMLRLFDYNKAS	SVM	POSITIVE	0.0913437
450	TEPKFIMIEGLKLLS	SVM	NEGATIVE	-0.351593								450	SDHEARRSELHSDAS	SVM	POSITIVE	0.12509		450	EQQHCIQHNHSSITF	SVM	NEGATIVE	-0.586171
451	WVKLSSYTLAYSKHL	SVM	NEGATIVE	-0.605487								451	DHEARRSELHSDASH	SVM	NEGATIVE	-0.496626		451	FNLYKSGLFQLVIFL	SVM	NEGATIVE	-0.060897
452	YSGRFKHNSRLRLNY	SVM	NEGATIVE	-0.399195								452	GPLNCKSCWKSKKAL	SVM	NEGATIVE	-0.418942		452	GFNLETVHFNMSLLS	SVM	NEGATIVE	-0.86639
453	AVRDEFVRTNILAIA	SVM	POSITIVE	0.409953								453	GQRHSSGSGQPNPKP	SVM	NEGATIVE	-0.463798		453	GHCLERWLIFASDIK	SVM	POSITIVE	0.13969
454	CFNLDERVVITITHN	SVM	NEGATIVE	-0.41449								454	HLGPLNCKSCWKSKK	SVM	NEGATIVE	-0.601227		454	GLHPLNYLRLLKENS	SVM	POSITIVE	0.727455
455	CGMISMLNKSKSIKL	SVM	NEGATIVE	-0.566218								455	KPSDSDHEARRSELH	SVM	NEGATIVE	-0.0126309		455	GRINAIISDTLLMRS	SVM	POSITIVE	0.436313
456	DAGRDCFNLDERVVI	SVM	NEGATIVE	-0.65344								456	LGPLNCKSCWKSKKA	SVM	NEGATIVE	-0.451155		456	GTCACGFFKSINRST	SVM	NEGATIVE	-0.414889
457	DEFVRTNILAIARSL	SVM	POSITIVE	0.134945								457	PKPSDSDHEARRSEL	SVM	POSITIVE	0.101391		457	IAKLRGEASSSINLL	SVM	NEGATIVE	-0.0790048
458	DFKAYISSAHQRISR	SVM	POSITIVE	0.919356								458	SSGSGQPNPKPSDSD	SVM	NEGATIVE	-0.0660945		458	IAKLRGEASSSINLL	SVM	NEGATIVE	-0.0790048
459	DKVGYNHILQSVRRL	SVM	NEGATIVE	-0.233138								459	DASHLGPLNCKSCWK	SVM	NEGATIVE	-0.533248		459	ILMFSVSFYMFSVTL	SVM	NEGATIVE	-0.269581
460	EPKLKFKSVFVNPKN	SVM	NEGATIVE	-0.640273								460	DASHLGPLNCKSCWK	SVM	NEGATIVE	-0.533248		460	INLLSGRINAIISDT	SVM	NEGATIVE	-0.234183
461	FKSVFVNPKNDVTKE	SVM	NEGATIVE	-0.979281								461	HSDASHLGPLNCKSC	SVM	NEGATIVE	-0.669882		461	KEHDEEFCDMLRLFD	SVM	NEGATIVE	-1.00423
462	FNLDERVVITITHNF	SVM	NEGATIVE	-0.498686								462	MGQRHSSGSGQPNPK	SVM	NEGATIVE	-0.0927004		462	LETVHFNMSLLSSIP	SVM	NEGATIVE	-0.824943
463	GAVRDEFVRTNILAI	SVM	POSITIVE	0.517954								463	PSDSDHEARRSELHS	SVM	POSITIVE	0.20132		463	LFQLVIFLLLCGKRC	SVM	POSITIVE	0.44671
464	GMISMLNKSKSIKLM	SVM	NEGATIVE	-0.487245								464	SDSDHEARRSELHSD	SVM	POSITIVE	0.277202		464	LHPLNYLRLLKENSE	SVM	POSITIVE	0.118003
465	HRKSCGMISMLNKSK	SVM	NEGATIVE	-0.61121								465	SGSGQPNPKPSDSDH	SVM	NEGATIVE	-0.334179		465	LMKLFQWSLSDETGS	SVM	NEGATIVE	-0.55507
466	KALNEIFLDYRRLIL	SVM	NEGATIVE	-0.155334								466	ASHLGPLNCKSCWKS	SVM	NEGATIVE	-0.469228		466	LQAVDRVIFDLFREF	SVM	NEGATIVE	-0.172388
467	KFIMIEGLKLLSTCI	SVM	NEGATIVE	-0.421587								467	DHEARRSELHSDASH	SVM	NEGATIVE	-0.496626		467	MDILMFSVSFYMFSV	SVM	NEGATIVE	-0.479056
468	KFKSVFVNPKNDVTK	SVM	NEGATIVE	-0.776305								468	HLGPLNCKSCWKSKK	SVM	NEGATIVE	-0.601227		468	NCTGLHPLNYLRLLK	SVM	POSITIVE	0.298038
469	KIFSKYQHKQNPKKV	SVM	NEGATIVE	-0.161117								469	LGPLNCKSCWKSKKA	SVM	NEGATIVE	-0.451155		469	NLLSGRINAIISDTL	SVM	NEGATIVE	-0.217154
470	KSCGMISMLNKSKSI	SVM	NEGATIVE	-0.480139								470	NPKPSDSDHEARRSE	SVM	NEGATIVE	-0.0327309		470	PVTSDLKCSHNTSYR	SVM	NEGATIVE	-0.260344
471	LEPKLKFKSVFVNPK	SVM	NEGATIVE	-0.340381								471	PKPSDSDHEARRSEL	SVM	POSITIVE	0.101391		471	QQHCIQHNHSSITFS	SVM	NEGATIVE	-0.392008
472	LFMMTDKERLLKEFC	SVM	NEGATIVE	-0.1269								472	PNPKPSDSDHEARRS	SVM	POSITIVE	0.164171		472	RLRKNGTCACGFFKS	SVM	NEGATIVE	-0.4543
473	LKFKSVFVNPKNDVT	SVM	NEGATIVE	-0.799822								473	QRHSSGSGQPNPKPS	SVM	NEGATIVE	-0.253876		473	RVGDFPVTSDLKCSH	SVM	NEGATIVE	-0.585686
474	LTKFVAASLHNVKCK	SVM	NEGATIVE	-0.299737								474	SDASHLGPLNCKSCW	SVM	NEGATIVE	-0.641149		474	SGRINAIISDTLLMR	SVM	POSITIVE	0.147629
475	MISMLNKSKSIKLMN	SVM	NEGATIVE	-0.485933								475	SHLGPLNCKSCWKSK	SVM	NEGATIVE	-0.506519		475	SINLLSGRINAIISD	SVM	NEGATIVE	-0.262004
476	PKLKFKSVFVNPKND	SVM	NEGATIVE	-0.791724								476	DHEARRSELHSDASH	SVM	NEGATIVE	-0.496626		476	SSSINLLSGRINAII	SVM	NEGATIVE	-0.405753
477	PLLTKFVAASLHNVK	SVM	NEGATIVE	-0.646932								477	DSDHEARRSELHSDA	SVM	NEGATIVE	-0.0132836		477	TCACGFFKSINRSTG	SVM	NEGATIVE	-0.36822
478	QKFLQNLRYFIMAFF	SVM	NEGATIVE	-0.299102								478	GSGQPNPKPSDSDHE	SVM	NEGATIVE	-0.000869436		478	TFSLLTNKSDLEKCN	SVM	NEGATIVE	-0.215811
479	QTEPKFIMIEGLKLL	SVM	NEGATIVE	-0.26741								479	HSDASHLGPLNCKSC	SVM	NEGATIVE	-0.669882		479	TLLMRSSLKRLMGIP	SVM	POSITIVE	0.141851
480	RDEFVRTNILAIARS	SVM	POSITIVE	0.143299								480	MGQRHSSGSGQPNPK	SVM	NEGATIVE	-0.0927004		480	TLLMRSSLKRLMGIP	SVM	POSITIVE	0.141851
481	RKSCGMISMLNKSKS	SVM	NEGATIVE	-0.648392								481	PSDSDHEARRSELHS	SVM	POSITIVE	0.20132		481	WLVSNGSYLNETKFT	SVM	NEGATIVE	-0.707138
482	RLNYKFDYKKLYEDA	SVM	NEGATIVE	-0.157796								482	SDHEARRSELHSDAS	SVM	POSITIVE	0.12509		482	AIPEILNEAINIVII	SVM	POSITIVE	0.361204
483	RYFLPIMSSEVIKGV	SVM	POSITIVE	0.265012								483	SDHEARRSELHSDAS	SVM	POSITIVE	0.12509		483	AKLRGEASSSINLLS	SVM	NEGATIVE	-0.332649
484	SCGMISMLNKSKSIK	SVM	NEGATIVE	-0.560467								484	SDSDHEARRSELHSD	SVM	POSITIVE	0.277202		484	CDSSLLSGFNLETVH	SVM	NEGATIVE	-1.13188
485	SGRFKHNSRLRLNYK	SVM	NEGATIVE	-0.310775								485	SDSDHEARRSELHSD	SVM	POSITIVE	0.277202		485	CLERWLIFASDIKCF	SVM	POSITIVE	0.35312
486	SRFKFLLNLSYICHF	SVM	NEGATIVE	-0.68675								486	DASHLGPLNCKSCWK	SVM	NEGATIVE	-0.533248		486	CTGLHPLNYLRLLKE	SVM	POSITIVE	0.0857735
487	SVDYDYDKLVGVSLC	SVM	POSITIVE	0.912682								487	DSDHEARRSELHSDA	SVM	NEGATIVE	-0.0132836		487	DRVIFDLFREFHHRV	SVM	POSITIVE	0.511724
488	TNILAIARSLSFSKE	SVM	NEGATIVE	-0.426436								488	DSDHEARRSELHSDA	SVM	NEGATIVE	-0.0132836		488	DSSLLSGFNLETVHF	SVM	NEGATIVE	-0.834065
489	VPLLTKFVAASLHNV	SVM	NEGATIVE	-0.36612								489	GQRHSSGSGQPNPKP	SVM	NEGATIVE	-0.463798		489	ERWLIFASDIKCFDN	SVM	POSITIVE	0.343165
490	VRDEFVRTNILAIAR	SVM	POSITIVE	0.304845								490	GQRHSSGSGQPNPKP	SVM	NEGATIVE	-0.463798		490	FNLYKSGLFQLVIFL	SVM	NEGATIVE	-0.060897
491	ATLRDDTEELLCFLN	SVM	POSITIVE	0.215343								491	GQRHSSGSGQPNPKP	SVM	NEGATIVE	-0.463798		491	GEASSSINLLSGRIN	SVM	NEGATIVE	-0.375244
492	DKPIEHISTLLSWHV	SVM	POSITIVE	0.791846								492	HSDASHLGPLNCKSC	SVM	NEGATIVE	-0.669882		492	INLLSGRINAIISDT	SVM	NEGATIVE	-0.234183
493	EHISTLLSWHVHKYV	SVM	POSITIVE	0.523634								493	HSSGSGQPNPKPSDS	SVM	NEGATIVE	-0.302792		493	IPEILNEAINIVIIV	SVM	POSITIVE	0.363516
494	FSVDDPLAYTRLGPD	SVM	NEGATIVE	-0.156412								494	KPSDSDHEARRSELH	SVM	NEGATIVE	-0.0126309		494	LIFASDIKCFDNAAI	SVM	POSITIVE	0.270667
495	GNGSKLFDLDAFNLL	SVM	NEGATIVE	-0.958603								495	MGQRHSSGSGQPNPK	SVM	NEGATIVE	-0.0927004		495	LKKEYVRRQEKTPIT	SVM	NEGATIVE	-0.0855737
496	GSKLFDLDAFNLLKN	SVM	NEGATIVE	-0.740264								496	MGQRHSSGSGQPNPK	SVM	NEGATIVE	-0.0927004		496	LLSSIPMVSEQQHCI	SVM	NEGATIVE	-0.92452
497	IEHISTLLSWHVHKY	SVM	POSITIVE	0.463599								497	PSDSDHEARRSELHS	SVM	POSITIVE	0.20132		497	LMDILMFSVSFYMFS	SVM	NEGATIVE	-0.4869
498	KFIMIEGLKLLSTCI	SVM	NEGATIVE	-0.421587								498	QPNPKPSDSDHEARR	SVM	POSITIVE	0.0856698		498	LMRSSLKRLMGIPYC	SVM	NEGATIVE	-0.271551
499	KPIEHISTLLSWHVH	SVM	POSITIVE	0.419006								499	QRHSSGSGQPNPKPS	SVM	NEGATIVE	-0.253876		499	LPRCWLVSNGSYLNE	SVM	NEGATIVE	-0.137741
500	LVDCFSGVIGWVKLS	SVM	POSITIVE	0.255811								500	QRHSSGSGQPNPKPS	SVM	NEGATIVE	-0.253876		500	MFSVSFYMFSVTLCI	SVM	NEGATIVE	-0.0995555
501	MISMLNKSKSIKLMN	SVM	NEGATIVE	-0.485933								501	QRHSSGSGQPNPKPS	SVM	NEGATIVE	-0.253876		501	MFTLIKGVFNLYKSG	SVM	NEGATIVE	-0.562759
502	MLTSRFKFLLNLSYI	SVM	NEGATIVE	-0.722722								502	RHSSGSGQPNPKPSD	SVM	NEGATIVE	-0.289492		502	MLKKEYVRRQEKTPI	SVM	POSITIVE	0.012065
503	NGSKLFDLDAFNLLK	SVM	NEGATIVE	-0.932123								503	SDASHLGPLNCKSCW	SVM	NEGATIVE	-0.641149		503	MRSSLKRLMGIPYCN	SVM	NEGATIVE	-0.717207
504	PLLTKFVAASLHNVK	SVM	NEGATIVE	-0.646932								504	SDHEARRSELHSDAS	SVM	POSITIVE	0.12509		504	MRSSLKRLMGIPYCN	SVM	NEGATIVE	-0.717207
505	TEPKFIMIEGLKLLS	SVM	NEGATIVE	-0.351593								505	SGSGQPNPKPSDSDH	SVM	NEGATIVE	-0.334179		505	NLETVHFNMSLLSSI	SVM	NEGATIVE	-0.769295
506	VDCFSGVIGWVKLSS	SVM	NEGATIVE	-0.0380317								506	SSGSGQPNPKPSDSD	SVM	NEGATIVE	-0.0660945		506	PITLMDILMFSVSFY	SVM	NEGATIVE	-0.0368332
												507	DHEARRSELHSDASH	SVM	NEGATIVE	-0.496626		507	RCDSSLLSGFNLETV	SVM	NEGATIVE	-0.985355
												508	HSSGSGQPNPKPSDS	SVM	NEGATIVE	-0.302792		508	RSSLKRLMGIPYCNY	SVM	NEGATIVE	-0.549923
												509	HSSGSGQPNPKPSDS	SVM	NEGATIVE	-0.302792		509	SGFNLETVHFNMSLL	SVM	NEGATIVE	-0.980362
												510	MGQRHSSGSGQPNPK	SVM	NEGATIVE	-0.0927004		510	SGFNLETVHFNMSLL	SVM	NEGATIVE	-0.980362
												511	RHSSGSGQPNPKPSD	SVM	NEGATIVE	-0.289492		511	SGRINAIISDTLLMR	SVM	POSITIVE	0.147629
												512	RHSSGSGQPNPKPSD	SVM	NEGATIVE	-0.289492		512	SINLLSGRINAIISD	SVM	NEGATIVE	-0.262004
												513	RHSSGSGQPNPKPSD	SVM	NEGATIVE	-0.289492		513	SLPRCWLVSNGSYLN	SVM	POSITIVE	0.0130766
												514	SDSDHEARRSELHSD	SVM	POSITIVE	0.277202		514	SSLKRLMGIPYCNYT	SVM	NEGATIVE	-0.529414
												515	GQPNPKPSDSDHEAR	SVM	POSITIVE	0.28945		515	SSLLSGFNLETVHFN	SVM	NEGATIVE	-0.566959
												516	GQPNPKPSDSDHEAR	SVM	POSITIVE	0.28945		516	SSSINLLSGRINAII	SVM	NEGATIVE	-0.405753
												517	GQPNPKPSDSDHEAR	SVM	POSITIVE	0.28945		517	TGLHPLNYLRLLKEN	SVM	POSITIVE	0.561641
												518	GQPNPKPSDSDHEAR	SVM	POSITIVE	0.28945		518	VDRVIFDLFREFHHR	SVM	POSITIVE	0.409366
												519	GQPNPKPSDSDHEAR	SVM	POSITIVE	0.28945		519	VTSDLKCSHNTSYRV	SVM	NEGATIVE	-0.121362
												520	GQRHSSGSGQPNPKP	SVM	NEGATIVE	-0.463798		520	AINIVIIVIIMFTLI	SVM	POSITIVE	0.737702
												521	GSGQPNPKPSDSDHE	SVM	NEGATIVE	-0.000869436		521	AVDRVIFDLFREFHH	SVM	NEGATIVE	-0.0224921
												522	GSGQPNPKPSDSDHE	SVM	NEGATIVE	-0.000869436		522	CDMLRLFDYNKASIA	SVM	POSITIVE	0.107224
												523	GSGQPNPKPSDSDHE	SVM	NEGATIVE	-0.000869436		523	CNFTRLQAVDRVIFD	SVM	POSITIVE	0.14727
												524	HSSGSGQPNPKPSDS	SVM	NEGATIVE	-0.302792		524	DEEFCDMLRLFDYNK	SVM	NEGATIVE	-0.556523
												525	HSSGSGQPNPKPSDS	SVM	NEGATIVE	-0.302792		525	DILMFSVSFYMFSVT	SVM	NEGATIVE	-0.221974
												526	KPSDSDHEARRSELH	SVM	NEGATIVE	-0.0126309		526	DMLRLFDYNKASIAK	SVM	POSITIVE	0.297651
												527	NPKPSDSDHEARRSE	SVM	NEGATIVE	-0.0327309		527	DTLLMRSSLKRLMGI	SVM	POSITIVE	0.436855
												528	NPKPSDSDHEARRSE	SVM	NEGATIVE	-0.0327309		528	EHDEEFCDMLRLFDY	SVM	NEGATIVE	-0.800699
												529	NPKPSDSDHEARRSE	SVM	NEGATIVE	-0.0327309		529	FSVSFYMFSVTLCIC	SVM	POSITIVE	0.033218
												530	NPKPSDSDHEARRSE	SVM	NEGATIVE	-0.0327309		530	FTRLQAVDRVIFDLF	SVM	NEGATIVE	-0.0392041
												531	PKPSDSDHEARRSEL	SVM	POSITIVE	0.101391		531	GRINAIISDTLLMRS	SVM	POSITIVE	0.436313
												532	PKPSDSDHEARRSEL	SVM	POSITIVE	0.101391		532	HDEEFCDMLRLFDYN	SVM	NEGATIVE	-0.878079
												533	PNPKPSDSDHEARRS	SVM	POSITIVE	0.164171		533	IFLLLCGKRCDSSLL	SVM	POSITIVE	0.053352
												534	PNPKPSDSDHEARRS	SVM	POSITIVE	0.164171		534	ITLMDILMFSVSFYM	SVM	NEGATIVE	-0.475355
												535	PNPKPSDSDHEARRS	SVM	POSITIVE	0.164171		535	LCICNIPTHRHITGL	SVM	NEGATIVE	-0.317934
												536	PNPKPSDSDHEARRS	SVM	POSITIVE	0.164171		536	LETVHFNMSLLSSIP	SVM	NEGATIVE	-0.824943
												537	PSDSDHEARRSELHS	SVM	POSITIVE	0.20132		537	LLSGRINAIISDTLL	SVM	POSITIVE	0.26995
												538	QPNPKPSDSDHEARR	SVM	POSITIVE	0.0856698		538	LMDILMFSVSFYMFS	SVM	NEGATIVE	-0.4869
												539	QPNPKPSDSDHEARR	SVM	POSITIVE	0.0856698		539	LSGRINAIISDTLLM	SVM	NEGATIVE	-0.118807
												540	QPNPKPSDSDHEARR	SVM	POSITIVE	0.0856698		540	MDILMFSVSFYMFSV	SVM	NEGATIVE	-0.479056
												541	QRHSSGSGQPNPKPS	SVM	NEGATIVE	-0.253876		541	MLRLFDYNKASIAKL	SVM	POSITIVE	0.238343
												542	RHSSGSGQPNPKPSD	SVM	NEGATIVE	-0.289492		542	MLRLFDYNKASIAKL	SVM	POSITIVE	0.238343
												543	SGQPNPKPSDSDHEA	SVM	NEGATIVE	-0.0567859		543	NFTRLQAVDRVIFDL	SVM	POSITIVE	0.0786899
												544	SGQPNPKPSDSDHEA	SVM	NEGATIVE	-0.0567859		544	NFTRLQAVDRVIFDL	SVM	POSITIVE	0.0786899
												545	SGQPNPKPSDSDHEA	SVM	NEGATIVE	-0.0567859		545	NKEHDEEFCDMLRLF	SVM	NEGATIVE	-1.16387
												546	SGSGQPNPKPSDSDH	SVM	NEGATIVE	-0.334179		546	NLETVHFNMSLLSSI	SVM	NEGATIVE	-0.769295
												547	SGSGQPNPKPSDSDH	SVM	NEGATIVE	-0.334179		547	NMSLLSSIPMVSEQQ	SVM	NEGATIVE	-0.947552
												548	SGSGQPNPKPSDSDH	SVM	NEGATIVE	-0.334179		548	NYTKFWYLNHTKLGI	SVM	POSITIVE	0.207555
												549	SSGSGQPNPKPSDSD	SVM	NEGATIVE	-0.0660945		549	PRCWLVSNGSYLNET	SVM	NEGATIVE	-0.337844
												550	SSGSGQPNPKPSDSD	SVM	NEGATIVE	-0.0660945		550	QEKTPITLMDILMFS	SVM	POSITIVE	0.260105
												551	SSGSGQPNPKPSDSD	SVM	NEGATIVE	-0.0660945		551	RLQAVDRVIFDLFRE	SVM	POSITIVE	0.0885016
												552	GQPNPKPSDSDHEAR	SVM	POSITIVE	0.28945		552	SDTLLMRSSLKRLMG	SVM	POSITIVE	0.467482
												553	GQRHSSGSGQPNPKP	SVM	NEGATIVE	-0.463798		553	SGFNLETVHFNMSLL	SVM	NEGATIVE	-0.980362
												554	GSGQPNPKPSDSDHE	SVM	NEGATIVE	-0.000869436		554	TLMDILMFSVSFYMF	SVM	NEGATIVE	-0.47825
												555	GSGQPNPKPSDSDHE	SVM	NEGATIVE	-0.000869436		555	TRLQAVDRVIFDLFR	SVM	POSITIVE	0.438645
												556	GSGQPNPKPSDSDHE	SVM	NEGATIVE	-0.000869436		556	YLNETKFTHDMEDEA	SVM	NEGATIVE	-0.821407
												557	HSSGSGQPNPKPSDS	SVM	NEGATIVE	-0.302792		557	DLKCSHNTSYRVIEY	SVM	POSITIVE	0.118165
												558	QPNPKPSDSDHEARR	SVM	POSITIVE	0.0856698		558	DTLLMRSSLKRLMGI	SVM	POSITIVE	0.436855
												559	QRHSSGSGQPNPKPS	SVM	NEGATIVE	-0.253876		559	EAINIVIIVIIMFTL	SVM	POSITIVE	0.697531
												560	RHSSGSGQPNPKPSD	SVM	NEGATIVE	-0.289492		560	EKCNFTRLQAVDRVI	SVM	POSITIVE	0.940897
												561	SGQPNPKPSDSDHEA	SVM	NEGATIVE	-0.0567859		561	FNLETVHFNMSLLSS	SVM	NEGATIVE	-0.808054
												562	SGQPNPKPSDSDHEA	SVM	NEGATIVE	-0.0567859		562	FNLETVHFNMSLLSS	SVM	NEGATIVE	-0.808054
												563	SGQPNPKPSDSDHEA	SVM	NEGATIVE	-0.0567859		563	FPDLHLSEDRFLQIQ	SVM	NEGATIVE	-1.16266
												564	SGSGQPNPKPSDSDH	SVM	NEGATIVE	-0.334179		564	FSVSFYMFSVTLCIC	SVM	POSITIVE	0.033218
												565	SGSGQPNPKPSDSDH	SVM	NEGATIVE	-0.334179		565	GFNLETVHFNMSLLS	SVM	NEGATIVE	-0.86639
												566	SSGSGQPNPKPSDSD	SVM	NEGATIVE	-0.0660945		566	IAKLRGEASSSINLL	SVM	NEGATIVE	-0.0790048
												567	SSGSGQPNPKPSDSD	SVM	NEGATIVE	-0.252109		567	ISDTLLMRSSLKRLM	SVM	POSITIVE	0.330347
																		568	KCNFTRLQAVDRVIF	SVM	POSITIVE	0.295985
																		569	KEYVRRQEKTPITLM	SVM	POSITIVE	0.157663
																		570	LERWLIFASDIKCFD	SVM	POSITIVE	0.565857
																		571	LFPDLHLSEDRFLQI	SVM	NEGATIVE	-1.04455
																		572	LKCSHNTSYRVIEYE	SVM	POSITIVE	0.098981
																		573	LPRCWLVSNGSYLNE	SVM	NEGATIVE	-0.137741
																		574	LSGRINAIISDTLLM	SVM	NEGATIVE	-0.118807
																		575	LVSNGSYLNETKFTH	SVM	NEGATIVE	-1.04393
																		576	MSLLSSIPMVSEQQH	SVM	NEGATIVE	-0.85554
																		577	NIVIIVIIMFTLIKG	SVM	POSITIVE	0.719102
																		578	PDLHLSEDRFLQIQA	SVM	NEGATIVE	-1.02782
																		579	RINAIISDTLLMRSS	SVM	POSITIVE	0.305283
																		580	RLQAVDRVIFDLFRE	SVM	POSITIVE	0.0885016
																		581	SDIKCFDNAAIAKCN	SVM	POSITIVE	0.315569
																		582	SGLFQLVIFLLLCGK	SVM	POSITIVE	0.473955
																		583	SIAKLRGEASSSINL	SVM	POSITIVE	0.153573
																		584	SLLSSIPMVSEQQHC	SVM	NEGATIVE	-0.487722
																		585	SSLLSGFNLETVHFN	SVM	NEGATIVE	-0.566959
																		586	TLLMRSSLKRLMGIP	SVM	POSITIVE	0.141851
																		587	VDRVIFDLFREFHHR	SVM	POSITIVE	0.409366
																		588	WYLNHTKLGIHSLPR	SVM	POSITIVE	0.337639
																		589	YCNYTKFWYLNHTKL	SVM	NEGATIVE	-0.363176
GTOV
Protein 1						Protein 2						Protein 3						Protein 4
Serial No	Sequence	Method	Result	Score		Serial No	Sequence	Method	Result	Score		Serial No	Sequence	Method	Result	Score		Serial No	Sequence	Method	Result	Score
1	IKKYNLNRAMMLDDL	SVM	NEGATIVE	-0.449414		1	PTVTEFRRTAIHSLY	SVM	NEGATIVE	-0.0158235		1	AGVAGLITGGRRTRR	SVM	POSITIVE	0.542513		1	EIPSFRWTQSLRREL	SVM	POSITIVE	0.249914
2	ILIKKYNLNRAMMLD	SVM	NEGATIVE	-0.0813739		2	APTVTEFRRTAIHSL	SVM	NEGATIVE	-0.121904		2	AIGLAWIPYFGPAAE	SVM	NEGATIVE	-0.614479		2	IPSFRWTQSLRRELG	SVM	POSITIVE	0.140566
3	KKYNLNRAMMLDDLT	SVM	POSITIVE	0.0970088		3	TVTEFRRTAIHSLYG	SVM	NEGATIVE	-0.0880458		3	ALQLFLRATTELRTF	SVM	POSITIVE	0.175879		3	KEIPSFRWTQSLRRE	SVM	POSITIVE	0.150494
4	KVPILLNNPNLFWAV	SVM	POSITIVE	0.506024		4	VTEFRRTAIHSLYGR	SVM	POSITIVE	0.0104383		4	DEGAAIGLAWIPYFG	SVM	NEGATIVE	-0.172737		4	PSFRWTQSLRRELGM	SVM	POSITIVE	0.200001
5	LIKKYNLNRAMMLDD	SVM	NEGATIVE	-0.18234		5	TEFRRTAIHSLYGRY	SVM	POSITIVE	0.195532		5	DKLSSTNQLRPVGLN	SVM	POSITIVE	0.266092		5	SKEIPSFRWTQSLRR	SVM	POSITIVE	0.173704
6	QGLRYFIMAYVNQAH	SVM	POSITIVE	0.0970243		6	EFRRTAIHSLYGRYN	SVM	POSITIVE	0.0159739		6	DKLSSTNQLRSVGLN	SVM	NEGATIVE	-0.0674473		6	SGYNFSLSAAVKAGA	SVM	POSITIVE	0.633447
7	TILIKKYNLNRAMML	SVM	NEGATIVE	-0.188189		7	FRRTAIHSLYGRYNC	SVM	POSITIVE	0.129914		7	EGAAIGLAWIPYFGP	SVM	NEGATIVE	-0.356749		7	GYNFSLSAAVKAGAS	SVM	POSITIVE	0.522675
8	DCFKYILIQAGFDQR	SVM	POSITIVE	0.32103		8	VTEFRRTAIHSLYGR	SVM	POSITIVE	0.0104383		8	EGNGVATDVPSATKR	SVM	POSITIVE	0.084421		8	NISGYNFSLSAAVKA	SVM	POSITIVE	1.29022
9	KYNLNRAMMLDDLTM	SVM	NEGATIVE	-0.0218502		9	TEFRRTAIHSLYGRY	SVM	POSITIVE	0.195532		9	ELRTFSILNRKAIDF	SVM	NEGATIVE	-0.248411		9	AGILRTLGFQQQRGA	SVM	POSITIVE	1.10679
10	PKVPILLNNPNLFWA	SVM	POSITIVE	0.334779		10	TVTEFRRTAIHSLYG	SVM	NEGATIVE	-0.0880458		10	FLRATTELRTFSILN	SVM	POSITIVE	0.635873		10	GILRTLGFQQQRGAA	SVM	POSITIVE	0.996506
11	VPILLNNPNLFWAVK	SVM	POSITIVE	0.435413		11	PTVTEFRRTAIHSLY	SVM	NEGATIVE	-0.0158235		11	FSILNRKAIDFLLQR	SVM	POSITIVE	0.216337		11	ALNISGYNFSLSAAV	SVM	POSITIVE	0.868855
12	DRVLDILVARRLLLK	SVM	POSITIVE	0.849914		12	RRTAIHSLYGRYNCK	SVM	NEGATIVE	-0.220861		12	GLNLEGNGVATDVPS	SVM	POSITIVE	0.340187		12	ISGYNFSLSAAVKAG	SVM	POSITIVE	1.32387
13	RVLDILVARRLLLKK	SVM	POSITIVE	0.999983		13	RTAIHSLYGRYNCKC	SVM	POSITIVE	0.370476		13	GNGVATDVPSATKRW	SVM	POSITIVE	0.132863		13	LNISGYNFSLSAAVK	SVM	POSITIVE	0.869349
14	CFKYILIQAGFDQRL	SVM	POSITIVE	0.138084		14	EFRRTAIHSLYGRYN	SVM	POSITIVE	0.0159739		14	GVIHNSTLQVSDVDK	SVM	POSITIVE	0.49552		14	SGYNFSLSAAVKAGA	SVM	POSITIVE	0.633447
15	FDCFKYILIQAGFDQ	SVM	POSITIVE	0.0976783		15	FRRTAIHSLYGRYNC	SVM	POSITIVE	0.129914		15	IHNSTLQVSDVDKLV	SVM	POSITIVE	0.0189991		15	RAGILRTLGFQQQRG	SVM	POSITIVE	1.2577
16	FKIQLVFSSMINPLV	SVM	POSITIVE	0.208363		16	KCCWFADKNLIKCSD	SVM	POSITIVE	0.29885		16	ILNRKAIDFLLQRWG	SVM	POSITIVE	0.147407		16	SFRWTQSLRRELGMF	SVM	NEGATIVE	-0.145326
17	LVNSMKTSFSSRLLV	SVM	NEGATIVE	-0.340059		17	APTVTEFRRTAIHSL	SVM	NEGATIVE	-0.121904		17	ITNTIAGVAGLITGG	SVM	NEGATIVE	-0.109014		17	ISGYNFSLSAAVKAG	SVM	POSITIVE	1.32387
18	PILLNNPNLFWAVKP	SVM	NEGATIVE	-0.165138		18	CCWFADKNLIKCSDH	SVM	NEGATIVE	-0.20092		18	KAIDFLLQRWGGTCH	SVM	NEGATIVE	-0.0144736		18	FRWTQSLRRELGMFT	SVM	NEGATIVE	-0.0922178
19	SLVNSMKTSFSSRLL	SVM	NEGATIVE	-0.731268		19	CCWFADKNLIKCSDH	SVM	NEGATIVE	-0.20092		19	KLSSTNQLRPVGLNL	SVM	NEGATIVE	-0.063838		19	YNFSLSAAVKAGASL	SVM	POSITIVE	0.336406
20	FKYILIQAGFDQRLG	SVM	POSITIVE	0.158389		20	CKCCWFADKNLIKCS	SVM	POSITIVE	0.243963		20	KLSSTNQLRSVGLNL	SVM	NEGATIVE	-0.373628		20	NISGYNFSLSAAVKA	SVM	POSITIVE	1.29022
21	LGSFYSDPKRFFLPI	SVM	NEGATIVE	-0.407149		21	CKCCWFADKNLIKCS	SVM	POSITIVE	0.243963		21	LEGNGVATDVPSATK	SVM	POSITIVE	0.0124133		21	LAVFQPSSGNYVHCF	SVM	NEGATIVE	-0.0136351
22	NDRVLDILVARRLLL	SVM	POSITIVE	0.648753		22	EFRRTAIHSLYGRYN	SVM	POSITIVE	0.0159739		22	LFLRATTELRTFSIL	SVM	POSITIVE	0.545998		22	KRAGILRTLGFQQQR	SVM	POSITIVE	1.32262
23	VELGSFYSDPKRFFL	SVM	NEGATIVE	-0.511263		23	EFRRTAIHSLYGRYN	SVM	POSITIVE	0.0159739		23	LITNTIAGVAGLITG	SVM	POSITIVE	0.0398344		23	RREGMFIDERPGNRN	SVM	NEGATIVE	-0.322301
24	ELGSFYSDPKRFFLP	SVM	NEGATIVE	-0.728896		24	FRRTAIHSLYGRYNC	SVM	POSITIVE	0.129914		24	LNLEGNGVATDVPSA	SVM	POSITIVE	0.170375		24	ELAVFQPSSGNYVHC	SVM	POSITIVE	0.28597
25	GSFYSDPKRFFLPIF	SVM	NEGATIVE	-0.695335		25	KCCWFADKNLIKCSD	SVM	POSITIVE	0.29885		25	LNRKAIDFLLQRWGG	SVM	POSITIVE	0.0260064		25	KSSVLNDAKLIADSL	SVM	NEGATIVE	-0.325209
26	VLDILVARRLLLKKV	SVM	POSITIVE	0.739131		26	NCKCCWFADKNLIKC	SVM	POSITIVE	0.289791		26	LQLFLRATTELRTFS	SVM	POSITIVE	0.432032		26	PVELAVFQPSSGNYV	SVM	POSITIVE	0.116001
27	NFKIQLVFSSMINPL	SVM	NEGATIVE	-0.27977		27	NCKCCWFADKNLIKC	SVM	POSITIVE	0.289791		27	LRPVGLNLEGNGVAT	SVM	POSITIVE	0.785984		27	SGEGWPYIGSRSQIL	SVM	NEGATIVE	-0.473114
28	DFLIMRNLTNLLSAR	SVM	NEGATIVE	-0.18831		28	TAIHSLYGRYNCKCC	SVM	POSITIVE	0.244492		28	LRSVGLNLEGNGVAT	SVM	POSITIVE	0.333805		28	VELAVFQPSSGNYVH	SVM	POSITIVE	0.120974
29	PPKVPILLNNPNLFW	SVM	POSITIVE	0.165851		29	YNCKCCWFADKNLIK	SVM	NEGATIVE	-0.0620781		29	LRTFSILNRKAIDFL	SVM	NEGATIVE	-0.0618373		29	ILRTLGFQQQRGAAG	SVM	POSITIVE	0.774068
30	RKFKFVLNVSYLCHL	SVM	NEGATIVE	-0.31254		30	HYLCLRCLNVMLKNS	SVM	NEGATIVE	-0.132054		30	NGVATDVPSATKRWG	SVM	NEGATIVE	-0.106284		30	SSVLNDAKLIADSLD	SVM	NEGATIVE	-0.13108
31	VNSMKTSFSSRLLVN	SVM	NEGATIVE	-0.356934		31	YNCKCCWFADKNLIK	SVM	NEGATIVE	-0.0620781		31	NLEGNGVATDVPSAT	SVM	POSITIVE	0.339661		31	TKSSVLNDAKLIADS	SVM	NEGATIVE	-0.248165
32	FLIMRNLTNLLSARK	SVM	NEGATIVE	-0.406885		32	LNVMLKNSDLCNICW	SVM	NEGATIVE	-0.188691		32	NQLRPVGLNLEGNGV	SVM	POSITIVE	0.540215		32	NNQFGSMPALTIACM	SVM	POSITIVE	0.0858009
33	KDFIRRQVPDIPELS	SVM	NEGATIVE	-0.518162		33	CKCCWFADKNLIKCS	SVM	POSITIVE	0.243963		33	NQLRSVGLNLEGNGV	SVM	POSITIVE	0.0605266		33	PTKSSVLNDAKLIAD	SVM	NEGATIVE	-0.252887
34	GLRYFIMAYVNQAHH	SVM	POSITIVE	0.236837		34	DHYLCLRCLNVMLKN	SVM	NEGATIVE	-0.311687		34	NRKAIDFLLQRWGGT	SVM	POSITIVE	0.127938		34	LETIKVTPNNFSSIV	SVM	NEGATIVE	-0.56076
35	GNFVQTDRKSLLQTL	SVM	POSITIVE	0.262846		35	RCLNVMLKNSDLCNI	SVM	NEGATIVE	-0.32718		35	NTIAGVAGLITGGRR	SVM	POSITIVE	0.0171134		35	AVFQPSSGNYVHCFR	SVM	POSITIVE	0.431325
36	IDFLIMRNLTNLLSA	SVM	NEGATIVE	-0.462365		36	YLCLRCLNVMLKNSD	SVM	NEGATIVE	-0.0639004		36	PVGLNLEGNGVATDV	SVM	POSITIVE	0.421652		36	EGWPYIGSRSQILGR	SVM	POSITIVE	0.203556
37	KFKFVLNVSYLCHLI	SVM	NEGATIVE	-0.100885		37	CLNVMLKNSDLCNIC	SVM	NEGATIVE	-0.291708		37	QALQLFLRATTELRT	SVM	POSITIVE	0.793244		37	GEGWPYIGSRSQILG	SVM	NEGATIVE	-0.102202
38	LDILVARRLLLKKVE	SVM	POSITIVE	0.330669		38	KCCWFADKNLIKCSD	SVM	POSITIVE	0.29885		38	QDEGAAIGLAWIPYF	SVM	NEGATIVE	-0.140001		38	GWPYIGSRSQILGRS	SVM	POSITIVE	0.160597
39	LKDFIRRQVPDIPEL	SVM	NEGATIVE	-0.365748		39	LCLRCLNVMLKNSDL	SVM	NEGATIVE	-0.28709		39	QLFLRATTELRTFSI	SVM	POSITIVE	0.619647		39	KLNNQFGSMPALTIA	SVM	POSITIVE	0.796707
40	LVELGSFYSDPKRFF	SVM	NEGATIVE	-0.571896		40	NCKCCWFADKNLIKC	SVM	POSITIVE	0.289791		40	QLRPVGLNLEGNGVA	SVM	POSITIVE	0.572782		40	LAVFQPSSGNYVHCF	SVM	NEGATIVE	-0.0136351
41	PLLKILVLSILSSPT	SVM	NEGATIVE	-0.0137537		41	NVMLKNSDLCNICWE	SVM	NEGATIVE	-0.0843905		41	QLRSVGLNLEGNGVA	SVM	POSITIVE	0.202531		41	NQFGSMPALTIACMT	SVM	NEGATIVE	-0.10961
42	TRKFKFVLNVSYLCH	SVM	NEGATIVE	-0.330194		42	AIHSLYGRYNCKCCW	SVM	POSITIVE	0.215868		42	RDKLSSTNQLRPVGL	SVM	POSITIVE	0.126241		42	REGMFIDERPGNRNP	SVM	NEGATIVE	-0.499507
43	LGNFVQTDRKSLLQT	SVM	POSITIVE	0.253452		43	SDHYLCLRCLNVMLK	SVM	NEGATIVE	-0.140409		43	RDKLSSTNQLRSVGL	SVM	NEGATIVE	-0.297676		43	SKLNNQFGSMPALTI	SVM	POSITIVE	0.523751
44	LRYFIMAYVNQAHHI	SVM	POSITIVE	0.336736		44	CCWFADKNLIKCSDH	SVM	NEGATIVE	-0.20092		44	RKAIDFLLQRWGGTC	SVM	POSITIVE	0.298106		44	WPYIGSRSQILGRSW	SVM	NEGATIVE	-0.0374754
45	TPLLKILVLSILSSP	SVM	NEGATIVE	-0.0964486		45	CWFADKNLIKCSDHY	SVM	NEGATIVE	-0.120018		45	RPVGLNLEGNGVATD	SVM	POSITIVE	0.765526		45	ETIKVTPNNFSSIVK	SVM	NEGATIVE	-0.684829
46	NSMKTSFSSRLLVNE	SVM	NEGATIVE	-0.624235		46	HYLCLRCLNVMLKNS	SVM	NEGATIVE	-0.132054		46	RSVGLNLEGNGVATD	SVM	POSITIVE	0.354151		46	LNNQFGSMPALTIAC	SVM	POSITIVE	0.557977
47	RYFIMAYVNQAHHIQ	SVM	POSITIVE	0.0722443		47	RRTAIHSLYGRYNCK	SVM	NEGATIVE	-0.220861		47	RTFSILNRKAIDFLL	SVM	POSITIVE	0.00253109		47	EGMFIDERPGNRNPY	SVM	NEGATIVE	-0.281416
48	LWPFIRINNLKVKMA	SVM	POSITIVE	0.0312559		48	RYNCKCCWFADKNLI	SVM	POSITIVE	0.131826		48	SILNRKAIDFLLQRW	SVM	POSITIVE	0.350584		48	EIPSFRWTQSLRREL	SVM	POSITIVE	0.249914
49	ALFHAFFGALKFKIS	SVM	POSITIVE	0.322597		49	FRRTAIHSLYGRYNC	SVM	POSITIVE	0.129914		49	SVGLNLEGNGVATDV	SVM	POSITIVE	0.518178		49	IPSFRWTQSLRRELG	SVM	POSITIVE	0.140566
50	FFDCFKYILIQAGFD	SVM	POSITIVE	0.360814		50	PTVTEFRRTAIHSLY	SVM	NEGATIVE	-0.0158235		50	TELRTFSILNRKAID	SVM	NEGATIVE	-0.0595189		50	EPTKSSVLNDAKLIA	SVM	NEGATIVE	-0.342728
51	GLWPFIRINNLKVKM	SVM	POSITIVE	0.225357		51	DHYLCLRCLNVMLKN	SVM	NEGATIVE	-0.311687		51	TIAGVAGLITGGRRT	SVM	POSITIVE	0.145503		51	MLETIKVTPNNFSSI	SVM	NEGATIVE	-0.386448
52	LWPFIRINNLKVKMA	SVM	POSITIVE	0.0312559		52	PTVTEFRRTAIHSLY	SVM	NEGATIVE	-0.0158235		52	TNTIAGVAGLITGGR	SVM	POSITIVE	0.00668704		52	PSFRWTQSLRRELGM	SVM	POSITIVE	0.200001
53	VLKDFIRRQVPDIPE	SVM	NEGATIVE	-0.313759		53	TVTEFRRTAIHSLYG	SVM	NEGATIVE	-0.0880458		53	TQALQLFLRATTELR	SVM	POSITIVE	0.565812		53	ELAVFQPSSGNYVHC	SVM	POSITIVE	0.28597
54	GLRYFIMAYVNQAHH	SVM	POSITIVE	0.236837		54	VTEFRRTAIHSLYGR	SVM	POSITIVE	0.0104383		54	TQDEGAAIGLAWIPY	SVM	POSITIVE	0.0865582		54	FSSIVKAALNVKRRE	SVM	NEGATIVE	-0.472217
55	TIDFLIMRNLTNLLS	SVM	NEGATIVE	-0.564479		55	YNCKCCWFADKNLIK	SVM	NEGATIVE	-0.0620781		55	TTELRTFSILNRKAI	SVM	NEGATIVE	-0.0814735		55	KEIPSFRWTQSLRRE	SVM	POSITIVE	0.150494
56	VTPLLKILVLSILSS	SVM	POSITIVE	0.0558793		56	CLRCLNVMLKNSDLC	SVM	NEGATIVE	-0.114227		56	TTQDEGAAIGLAWIP	SVM	POSITIVE	0.0657827		56	KRREGMFIDERPGNR	SVM	NEGATIVE	-0.132726
57	WPFIRINNLKVKMAQ	SVM	POSITIVE	0.0762116		57	LRCLNVMLKNSDLCN	SVM	NEGATIVE	-0.410647		57	VGLNLEGNGVATDVP	SVM	POSITIVE	0.105613		57	NFSSIVKAALNVKRR	SVM	NEGATIVE	-0.383269
58	KYILIQAGFDQRLGA	SVM	POSITIVE	0.329532		58	RTAIHSLYGRYNCKC	SVM	POSITIVE	0.370476		58	VIHNSTLQVSDVDKL	SVM	POSITIVE	0.359685		58	NNFSSIVKAALNVKR	SVM	NEGATIVE	-0.240087
59	DGGSILADGKKLSSI	SVM	POSITIVE	0.496352		59	VTEFRRTAIHSLYGR	SVM	POSITIVE	0.0104383		59	WTTQDEGAAIGLAWI	SVM	POSITIVE	0.642922		59	SKEIPSFRWTQSLRR	SVM	POSITIVE	0.173704
60	GGSILADGKKLSSIK	SVM	POSITIVE	0.594241		60	WFADKNLIKCSDHYL	SVM	NEGATIVE	-0.25118		60	YWTTQDEGAAIGLAW	SVM	POSITIVE	0.189959		60	VELAVFQPSSGNYVH	SVM	POSITIVE	0.120974
61	GSILADGKKLSSIKV	SVM	POSITIVE	0.361082		61	APTVTEFRRTAIHSL	SVM	NEGATIVE	-0.121904								61	SSIVKAALNVKRREG	SVM	NEGATIVE	-0.320144
62	WPFIRINNLKVKMAQ	SVM	POSITIVE	0.0762116		62	CWFADKNLIKCSDHY	SVM	NEGATIVE	-0.120018								62	TIKVTPNNFSSIVKA	SVM	NEGATIVE	-0.481065
63	LLKILVLSILSSPTK	SVM	NEGATIVE	-0.173365		63	TEFRRTAIHSLYGRY	SVM	POSITIVE	0.195532								63	AVFQPSSGNYVHCFR	SVM	POSITIVE	0.431325
64	PALFHAFFGALKFKI	SVM	POSITIVE	0.483542		64	YLCLRCLNVMLKNSD	SVM	NEGATIVE	-0.0639004								64	NFSLSAAVKAGASLI	SVM	POSITIVE	0.518378
65	CYSLYLSDKGNLVEL	SVM	NEGATIVE	-0.292195		65	CSDHYLCLRCLNVML	SVM	NEGATIVE	-0.258862								65	SIVKAALNVKRREGM	SVM	NEGATIVE	-0.320241
66	FLDGVNLVASQPIFT	SVM	NEGATIVE	-0.213668		66	DHYLCLRCLNVMLKN	SVM	NEGATIVE	-0.311687								66	GYNFSLSAAVKAGAS	SVM	POSITIVE	0.522675
67	ICSNFKIQLVFSSMI	SVM	NEGATIVE	-0.207152		67	SDHYLCLRCLNVMLK	SVM	NEGATIVE	-0.140409								67	NNQFGSMPALTIACM	SVM	POSITIVE	0.0858009
68	QFLDGVNLVASQPIF	SVM	NEGATIVE	-0.429791		68	TVTEFRRTAIHSLYG	SVM	NEGATIVE	-0.0880458								68	NQFGSMPALTIACMT	SVM	NEGATIVE	-0.10961
69	INKSAFQSSVASGFI	SVM	POSITIVE	0.137044		69	VMLKNSDLCNICWEQ	SVM	NEGATIVE	-0.202097								69	PDTIPIQLLPNTLVF	SVM	NEGATIVE	-0.196603
70	KSAFQSSVASGFIGF	SVM	POSITIVE	0.215959		70	YLCLRCLNVMLKNSD	SVM	NEGATIVE	-0.0639004								70	YNFSLSAAVKAGASL	SVM	POSITIVE	0.336406
71	YSLYLSDKGNLVELG	SVM	NEGATIVE	-0.468768		71	TEFRRTAIHSLYGRY	SVM	POSITIVE	0.195532								71	DTIPIQLLPNTLVFQ	SVM	NEGATIVE	-0.0310376
72	GLWPFIRINNLKVKM	SVM	POSITIVE	0.225357		72	TEFRRTAIHSLYGRY	SVM	POSITIVE	0.195532								72	LPDTIPIQLLPNTLV	SVM	POSITIVE	0.0280919
73	TGLWPFIRINNLKVK	SVM	POSITIVE	0.174621		73	APTVTEFRRTAIHSL	SVM	NEGATIVE	-0.121904								73	SVLNDAKLIADSLDF	SVM	NEGATIVE	-0.321566
74	EFFDCFKYILIQAGF	SVM	NEGATIVE	-0.0339526		74	HYLCLRCLNVMLKNS	SVM	NEGATIVE	-0.132054								74	EKRAGILRTLGFQQQ	SVM	POSITIVE	1.10805
75	GLGNFVQTDRKSLLQ	SVM	POSITIVE	0.408975		75	KCSDHYLCLRCLNVM	SVM	NEGATIVE	-0.0942121								75	KLNNQFGSMPALTIA	SVM	POSITIVE	0.796707
76	KIQLVFSSMINPLVI	SVM	POSITIVE	0.761326		76	LCLRCLNVMLKNSDL	SVM	NEGATIVE	-0.28709								76	LNNQFGSMPALTIAC	SVM	POSITIVE	0.557977
77	NKSAFQSSVASGFIG	SVM	POSITIVE	0.0974653		77	SDHYLCLRCLNVMLK	SVM	NEGATIVE	-0.140409								77	EIPSFRWTQSLRREL	SVM	POSITIVE	0.249914
78	SAFQSSVASGFIGFC	SVM	POSITIVE	0.531344		78	TVTEFRRTAIHSLYG	SVM	NEGATIVE	-0.0880458								78	GWPYIGSRSQILGRS	SVM	POSITIVE	0.160597
79	SINKSAFQSSVASGF	SVM	NEGATIVE	-0.2063		79	VTEFRRTAIHSLYGR	SVM	POSITIVE	0.0104383								79	SKLNNQFGSMPALTI	SVM	POSITIVE	0.523751
80	ERFRWLLIDLLRESR	SVM	POSITIVE	0.24386		80	APTVTEFRRTAIHSL	SVM	NEGATIVE	-0.121904								80	IPSFRWTQSLRRELG	SVM	POSITIVE	0.140566
81	LDGGSILADGKKLSS	SVM	NEGATIVE	-0.0552825		81	LRCLNVMLKNSDLCN	SVM	NEGATIVE	-0.410647								81	MSMKSVQNNTVLKVG	SVM	NEGATIVE	-0.254055
82	TERFRWLLIDLLRES	SVM	POSITIVE	0.242273		82	RCLNVMLKNSDLCNI	SVM	NEGATIVE	-0.32718								82	EGWPYIGSRSQILGR	SVM	POSITIVE	0.203556
83	ATERFRWLLIDLLRE	SVM	POSITIVE	0.175818		83	TEFRRTAIHSLYGRY	SVM	POSITIVE	0.195532								83	IPIQLLPNTLVFQAK	SVM	POSITIVE	0.297629
84	DWATERFRWLLIDLL	SVM	POSITIVE	0.268648		84	CKCCWFADKNLIKCS	SVM	POSITIVE	0.243963								84	KEIPSFRWTQSLRRE	SVM	POSITIVE	0.150494
85	FGSLIVNPSLNGFLS	SVM	NEGATIVE	-0.31622		85	CLRCLNVMLKNSDLC	SVM	NEGATIVE	-0.114227								85	LNISGYNFSLSAAVK	SVM	POSITIVE	0.869349
86	LKILVLSILSSPTKR	SVM	NEGATIVE	-0.15421		86	IHSLYGRYNCKCCWF	SVM	NEGATIVE	-0.0931194								86	PSFRWTQSLRRELGM	SVM	POSITIVE	0.200001
87	MTRKFKFVLNVSYLC	SVM	NEGATIVE	-0.0742522		87	IKCSDHYLCLRCLNV	SVM	POSITIVE	0.0464778								87	SKEIPSFRWTQSLRR	SVM	POSITIVE	0.173704
88	SMKTSFSSRLLVNEK	SVM	NEGATIVE	-0.285651		88	LCLRCLNVMLKNSDL	SVM	NEGATIVE	-0.28709								88	TIPIQLLPNTLVFQA	SVM	POSITIVE	0.275549
89	WATERFRWLLIDLLR	SVM	POSITIVE	0.520413		89	LRCLNVMLKNSDLCN	SVM	NEGATIVE	-0.410647								89	CLQIITKDESALNIS	SVM	NEGATIVE	-0.291049
90	FEKKWKTDMAKLLSL	SVM	NEGATIVE	-0.214081		90	PTVTEFRRTAIHSLY	SVM	NEGATIVE	-0.0158235								90	DCLQIITKDESALNI	SVM	NEGATIVE	-0.343135
91	FVLKDFIRRQVPDIP	SVM	NEGATIVE	-0.32796		91	PTVTEFRRTAIHSLY	SVM	NEGATIVE	-0.0158235								91	TIPIQLLPNTLVFQA	SVM	POSITIVE	0.275549
92	NFVQTDRKSLLQTLV	SVM	POSITIVE	0.239561		92	WFADKNLIKCSDHYL	SVM	NEGATIVE	-0.25118								92	MKSVQNNTVLKVGDL	SVM	NEGATIVE	-0.363773
93	EKKWKTDMAKLLSLK	SVM	POSITIVE	0.0051084		93	YNCKCCWFADKNLIK	SVM	NEGATIVE	-0.0620781								93	NISGYNFSLSAAVKA	SVM	POSITIVE	1.29022
94	IQLVFSSMINPLVIT	SVM	POSITIVE	1.00511		94	AIHSLYGRYNCKCCW	SVM	POSITIVE	0.215868								94	GMFIDERPGNRNPYE	SVM	NEGATIVE	-0.452626
95	LIMRNLTNLLSARKL	SVM	NEGATIVE	-0.426462		95	CCWFADKNLIKCSDH	SVM	NEGATIVE	-0.20092								95	HDCLQIITKDESALN	SVM	NEGATIVE	-0.856489
96	QGLRYFIMAYVNQAH	SVM	POSITIVE	0.0970243		96	CSDHYLCLRCLNVML	SVM	NEGATIVE	-0.258862								96	ISGYNFSLSAAVKAG	SVM	POSITIVE	1.32387
97	EEFEKKWKTDMAKLL	SVM	NEGATIVE	-0.237265		97	CWFADKNLIKCSDHY	SVM	NEGATIVE	-0.120018								97	LMSMKSVQNNTVLKV	SVM	NEGATIVE	-0.383274
98	EFEKKWKTDMAKLLS	SVM	NEGATIVE	-0.0989737		98	DHYLCLRCLNVMLKN	SVM	NEGATIVE	-0.311687								98	LQIITKDESALNISG	SVM	NEGATIVE	-0.403292
99	KKWKTDMAKLLSLKE	SVM	NEGATIVE	-0.29978		99	KCCWFADKNLIKCSD	SVM	POSITIVE	0.29885								99	SMKSVQNNTVLKVGD	SVM	NEGATIVE	-0.288255
100	CSNFKIQLVFSSMIN	SVM	NEGATIVE	-0.227278		100	NCKCCWFADKNLIKC	SVM	POSITIVE	0.289791								100	WPYIGSRSQILGRSW	SVM	NEGATIVE	-0.0374754
101	HQFLDGVNLVASQPI	SVM	NEGATIVE	-0.170336		101	SDHYLCLRCLNVMLK	SVM	NEGATIVE	-0.140409								101	DTIPIQLLPNTLVFQ	SVM	NEGATIVE	-0.0310376
102	PFIRINNLKVKMAQE	SVM	POSITIVE	0.088556		102	TAIHSLYGRYNCKCC	SVM	POSITIVE	0.244492								102	PDTIPIQLLPNTLVF	SVM	NEGATIVE	-0.196603
103	LDGVNLVASQPIFTG	SVM	NEGATIVE	-0.281603		103	CLRCLNVMLKNSDLC	SVM	NEGATIVE	-0.114227								103	LPDTIPIQLLPNTLV	SVM	POSITIVE	0.0280919
104	RCYSLYLSDKGNLVE	SVM	NEGATIVE	-0.459379		104	DKNLIKCSDHYLCLR	SVM	NEGATIVE	-0.11605								104	NMLETIKVTPNNFSS	SVM	NEGATIVE	-0.606499
105	EFGSLIVNPSLNGFL	SVM	NEGATIVE	-0.267809		105	IHSLYGRYNCKCCWF	SVM	NEGATIVE	-0.0931194								105	PIQLLPNTLVFQAKS	SVM	POSITIVE	0.248864
106	TILIKKYNLNRAMML	SVM	NEGATIVE	-0.188189		106	TVTEFRRTAIHSLYG	SVM	NEGATIVE	-0.0880458								106	QFGSMPALTIACMTV	SVM	POSITIVE	0.0212075
107	AVTPLLKILVLSILS	SVM	POSITIVE	0.219521		107	ADKNLIKCSDHYLCL	SVM	NEGATIVE	-0.368834								107	SGYNFSLSAAVKAGA	SVM	POSITIVE	0.633447
108	FKFVLNVSYLCHLIT	SVM	NEGATIVE	-0.165959		108	KNLIKCSDHYLCLRC	SVM	NEGATIVE	-0.0641881								108	TIPIQLLPNTLVFQA	SVM	POSITIVE	0.275549
109	DDALKGFLSYAGCES	SVM	NEGATIVE	-0.228603		109	LNVMLKNSDLCNICW	SVM	NEGATIVE	-0.188691								109	MNNVVQALTSLGLLY	SVM	POSITIVE	0.741371
110	DGVNLVASQPIFTGK	SVM	POSITIVE	0.201113		110	CLNVMLKNSDLCNIC	SVM	NEGATIVE	-0.291708								110	NNVVQALTSLGLLYT	SVM	POSITIVE	1.0742
111	KDGDDALKGFLSYAG	SVM	NEGATIVE	-0.574232		111	KGAPTVTEFRRTAIH	SVM	POSITIVE	0.102878								111	TMNNVVQALTSLGLL	SVM	POSITIVE	0.826233
112	LVSLKRNSNSIVGEQ	SVM	NEGATIVE	-0.396238		112	GAPTVTEFRRTAIHS	SVM	POSITIVE	0.154072								112	NVVQALTSLGLLYTV	SVM	POSITIVE	1.34912
113	VLDGGSILADGKKLS	SVM	NEGATIVE	-0.181146		113	QKGAPTVTEFRRTAI	SVM	POSITIVE	0.253109								113	PRMYMGNLTQSQLEK	SVM	NEGATIVE	-0.0559367
114	SLYLSDKGNLVELGS	SVM	NEGATIVE	-0.283548		114	APTVTEFRRTAIHSL	SVM	NEGATIVE	-0.121904								114	VFQPSSGNYVHCFRK	SVM	POSITIVE	0.368666
115	SNFKIQLVFSSMINP	SVM	NEGATIVE	-0.371129		115	CLNVMLKNSDLCNIC	SVM	NEGATIVE	-0.291708								115	GLLSYVIGLLPQGSV	SVM	POSITIVE	0.549971
116	DALKGFLSYAGCESD	SVM	NEGATIVE	-0.124669		116	EFRRTAIHSLYGRYN	SVM	POSITIVE	0.0159739								116	IPIQLLPNTLVFQAK	SVM	POSITIVE	0.297629
117	HLVSLKRNSNSIVGE	SVM	NEGATIVE	-0.420767		117	HYLCLRCLNVMLKNS	SVM	NEGATIVE	-0.132054								117	LMSMKSVQNNTVLKV	SVM	NEGATIVE	-0.383274
118	ILLNNPNLFWAVKPR	SVM	NEGATIVE	-0.0494901		118	KCSDHYLCLRCLNVM	SVM	NEGATIVE	-0.0942121								118	DRLMSMKSVQNNTVL	SVM	NEGATIVE	-0.292042
119	KGVKKILAESINKSA	SVM	NEGATIVE	-0.160609		119	VTEFRRTAIHSLYGR	SVM	POSITIVE	0.0104383								119	EIPSFRWTQSLRREL	SVM	POSITIVE	0.249914
120	DGDDALKGFLSYAGC	SVM	NEGATIVE	-0.149891		120	FRRTAIHSLYGRYNC	SVM	POSITIVE	0.129914								120	ETMNNVVQALTSLGL	SVM	POSITIVE	0.501241
121	GDDALKGFLSYAGCE	SVM	NEGATIVE	-0.276768		121	GAPTVTEFRRTAIHS	SVM	POSITIVE	0.154072								121	FSLSAAVKAGASLID	SVM	POSITIVE	0.519646
122	YFIMAYVNQAHHIQL	SVM	NEGATIVE	-0.0807956		122	NVMLKNSDLCNICWE	SVM	NEGATIVE	-0.0843905								122	IPIQLLPNTLVFQAK	SVM	POSITIVE	0.297629
123	SPALFHAFFGALKFK	SVM	POSITIVE	0.130405		123	MGNSKSKSNPSSSSE	SVM	POSITIVE	0.0907277								123	NFSLSAAVKAGASLI	SVM	POSITIVE	0.518378
124	SRCYSLYLSDKGNLV	SVM	NEGATIVE	-0.424841		124	YLCLRCLNVMLKNSD	SVM	NEGATIVE	-0.0639004								124	RMYMGNLTQSQLEKR	SVM	POSITIVE	0.106167
125	TGLWPFIRINNLKVK	SVM	POSITIVE	0.174621		125	IKCSDHYLCLRCLNV	SVM	POSITIVE	0.0464778								125	SPRMYMGNLTQSQLE	SVM	NEGATIVE	-0.239385
126	GSLIVNPSLNGFLSK	SVM	NEGATIVE	-0.272691		126	DHYLCLRCLNVMLKN	SVM	NEGATIVE	-0.311687								126	NSPRMYMGNLTQSQL	SVM	NEGATIVE	-0.569152
127	QPPKVPILLNNPNLF	SVM	NEGATIVE	-0.285452		127	DLCNICWEQLPTCIT	SVM	NEGATIVE	-0.50593								127	RLMSMKSVQNNTVLK	SVM	NEGATIVE	-0.231615
128	IHLVSLKRNSNSIVG	SVM	NEGATIVE	-0.363983		128	NSDLCNICWEQLPTC	SVM	NEGATIVE	-0.34845								128	IPSFRWTQSLRRELG	SVM	POSITIVE	0.140566
129	STKYHLSRTVVYSYT	SVM	NEGATIVE	-0.418412		129	PTVTEFRRTAIHSLY	SVM	NEGATIVE	-0.0158235								129	LPQGSVITVQGADDI	SVM	NEGATIVE	-0.529508
130	LKILVLSILSSPTKR	SVM	NEGATIVE	-0.15421		130	RCLNVMLKNSDLCNI	SVM	NEGATIVE	-0.32718								130	PQGSVITVQGADDIK	SVM	NEGATIVE	-0.26155
131	KILVLSILSSPTKRS	SVM	NEGATIVE	-0.476415		131	SDLCNICWEQLPTCI	SVM	NEGATIVE	-0.503033								131	PVELAVFQPSSGNYV	SVM	POSITIVE	0.116001
132	LRYFIMAYVNQAHHI	SVM	POSITIVE	0.336736		132	EFRRTAIHSLYGRYN	SVM	POSITIVE	0.0159739								132	ETMNNVVQALTSLGL	SVM	POSITIVE	0.501241
133	HSTKYHLSRTVVYSY	SVM	NEGATIVE	-0.24856		133	LRCLNVMLKNSDLCN	SVM	NEGATIVE	-0.410647								133	LNISGYNFSLSAAVK	SVM	POSITIVE	0.869349
134	DFIRRQVPDIPELSY	SVM	NEGATIVE	-0.299373		134	TEFRRTAIHSLYGRY	SVM	POSITIVE	0.195532								134	MNNVVQALTSLGLLY	SVM	POSITIVE	0.741371
135	DTIDFLIMRNLTNLL	SVM	NEGATIVE	-0.700987		135	YNCKCCWFADKNLIK	SVM	NEGATIVE	-0.0620781								135	NNVVQALTSLGLLYT	SVM	POSITIVE	1.0742
136	NVLKVIRSETSVHEI	SVM	NEGATIVE	-0.0756318		136	ADKNLIKCSDHYLCL	SVM	NEGATIVE	-0.368834								136	NVVQALTSLGLLYTV	SVM	POSITIVE	1.34912
137	LEFGSLIVNPSLNGF	SVM	NEGATIVE	-0.386034		137	CSDHYLCLRCLNVML	SVM	NEGATIVE	-0.258862								137	TMNNVVQALTSLGLL	SVM	POSITIVE	0.826233
138	SFYSDPKRFFLPIFS	SVM	NEGATIVE	-0.607569		138	CWFADKNLIKCSDHY	SVM	NEGATIVE	-0.120018								138	VVQALTSLGLLYTVK	SVM	POSITIVE	1.63296
139	VSLKRNSNSIVGEQN	SVM	NEGATIVE	-0.0763575		139	DKNLIKCSDHYLCLR	SVM	NEGATIVE	-0.11605								139	ALNISGYNFSLSAAV	SVM	POSITIVE	0.868855
140	KVPILLNNPNLFWAV	SVM	POSITIVE	0.506024		140	FADKNLIKCSDHYLC	SVM	POSITIVE	0.0768252								140	HLPDTIPIQLLPNTL	SVM	NEGATIVE	-0.294699
141	KFVLNVSYLCHLITK	SVM	NEGATIVE	-0.0241092		141	FRRTAIHSLYGRYNC	SVM	POSITIVE	0.129914								141	IKVTPNNFSSIVKAA	SVM	NEGATIVE	-0.442664
142	LTGLWPFIRINNLKV	SVM	POSITIVE	0.231938		142	KNLIKCSDHYLCLRC	SVM	NEGATIVE	-0.0641881								142	LLDCIMFQSVLDGHL	SVM	NEGATIVE	-0.688639
143	FLDLIILNFVAHVYK	SVM	NEGATIVE	-0.0714071		143	LCLRCLNVMLKNSDL	SVM	NEGATIVE	-0.28709								143	MQEAIVKEAMRKLDS	SVM	NEGATIVE	-0.217166
144	KGLGNFVQTDRKSLL	SVM	POSITIVE	0.376649		144	LCNICWEQLPTCITV	SVM	NEGATIVE	-0.300266								144	QEAIVKEAMRKLDSS	SVM	NEGATIVE	-0.158275
145	FLQGLRYFIMAYVNQ	SVM	NEGATIVE	-0.079166		145	LIKCSDHYLCLRCLN	SVM	POSITIVE	0.00899371								145	VLNDAKLIADSLDFT	SVM	NEGATIVE	-0.287054
146	LQGLRYFIMAYVNQA	SVM	POSITIVE	0.311868		146	NLIKCSDHYLCLRCL	SVM	NEGATIVE	-0.0335516								146	YIGSRSQILGRSWDN	SVM	POSITIVE	0.015109
147	QGLRYFIMAYVNQAH	SVM	POSITIVE	0.0970243		147	RRTAIHSLYGRYNCK	SVM	NEGATIVE	-0.220861								147	EAIVKEAMRKLDSSD	SVM	NEGATIVE	-0.124736
148	QTFLQGLRYFIMAYV	SVM	NEGATIVE	-0.00138432		148	WFADKNLIKCSDHYL	SVM	NEGATIVE	-0.25118								148	LLSYVIGLLPQGSVI	SVM	POSITIVE	0.292695
149	TFLQGLRYFIMAYVN	SVM	NEGATIVE	-0.210216		149	WFADKNLIKCSDHYL	SVM	NEGATIVE	-0.25118								149	PYIGSRSQILGRSWD	SVM	NEGATIVE	-0.204694
150	ILIKKYNLNRAMMLD	SVM	NEGATIVE	-0.0813739		150	WFADKNLIKCSDHYL	SVM	NEGATIVE	-0.25118								150	DTIPIQLLPNTLVFQ	SVM	NEGATIVE	-0.0310376
151	IMRNLTNLLSARKLD	SVM	NEGATIVE	-0.593031		151	CLRCLNVMLKNSDLC	SVM	NEGATIVE	-0.114227								151	KSVQNNTVLKVGDLG	SVM	NEGATIVE	-0.263441
152	LIMRNLTNLLSARKL	SVM	NEGATIVE	-0.426462		152	DKNLIKCSDHYLCLR	SVM	NEGATIVE	-0.11605								152	LNISGYNFSLSAAVK	SVM	POSITIVE	0.869349
153	LTGLWPFIRINNLKV	SVM	POSITIVE	0.231938		153	EFRRTAIHSLYGRYN	SVM	POSITIVE	0.0159739								153	LSYVIGLLPQGSVIT	SVM	POSITIVE	0.105737
154	MRNLTNLLSARKLDS	SVM	NEGATIVE	-0.545329		154	KGAPTVTEFRRTAIH	SVM	POSITIVE	0.102878								154	NISGYNFSLSAAVKA	SVM	POSITIVE	1.29022
155	GLWPFIRINNLKVKM	SVM	POSITIVE	0.225357		155	KNLIKCSDHYLCLRC	SVM	NEGATIVE	-0.0641881								155	VFQPSSGNYVHCFRK	SVM	POSITIVE	0.368666
156	TKYHLSRTVVYSYTV	SVM	POSITIVE	0.134207		156	LNVMLKNSDLCNICW	SVM	NEGATIVE	-0.188691								156	GEGWPYIGSRSQILG	SVM	NEGATIVE	-0.102202
157	KRHSTKYHLSRTVVY	SVM	POSITIVE	0.115381		157	LCLRCLNVMLKNSDL	SVM	NEGATIVE	-0.28709								157	FTQVSQVQRLLRKSK	SVM	NEGATIVE	-0.244417
158	RNLTNLLSARKLDSS	SVM	NEGATIVE	-0.421041		158	RCLNVMLKNSDLCNI	SVM	NEGATIVE	-0.32718								158	ISGYNFSLSAAVKAG	SVM	POSITIVE	1.32387
159	DILVARRLLLKKVES	SVM	POSITIVE	0.460848		159	WFADKNLIKCSDHYL	SVM	NEGATIVE	-0.25118								159	LEKLTLEHDCLQIIT	SVM	NEGATIVE	-4.12118e-05
160	TGLWPFIRINNLKVK	SVM	POSITIVE	0.174621		160	FADKNLIKCSDHYLC	SVM	POSITIVE	0.0768252								160	QVSQVQRLLRKSKRG	SVM	POSITIVE	0.0437943
161	KRFFLPIFSEFVLLA	SVM	NEGATIVE	-0.343122		161	NCKCCWFADKNLIKC	SVM	POSITIVE	0.289791								161	TQVSQVQRLLRKSKR	SVM	NEGATIVE	-0.12355
162	IKKYNLNRAMMLDDL	SVM	NEGATIVE	-0.449414		162	NLIKCSDHYLCLRCL	SVM	NEGATIVE	-0.0335516								162	VDRLMSMKSVQNNTV	SVM	NEGATIVE	-0.11787
163	PKRFFLPIFSEFVLL	SVM	NEGATIVE	-0.702652		163	ADKNLIKCSDHYLCL	SVM	NEGATIVE	-0.368834								163	VSQVQRLLRKSKRGD	SVM	NEGATIVE	-0.254869
164	RFFLPIFSEFVLLAT	SVM	NEGATIVE	-0.256452		164	DHYLCLRCLNVMLKN	SVM	NEGATIVE	-0.311687								164	AMRKLDSSDTIWMDI	SVM	NEGATIVE	-0.26048
165	RLDKSFFTSAALRNL	SVM	NEGATIVE	-0.661666		165	DKNLIKCSDHYLCLR	SVM	NEGATIVE	-0.11605								165	GSVITVQGADDIKKL	SVM	NEGATIVE	-0.176282
166	DGVNLVASQPIFTGK FLIM RNLTNLLSARK	SVM	POSITIVE	5.35766		166	FADKNLIKCSDHYLC	SVM	POSITIVE	0.0768252								166	IQLLPNTLVFQAKSA	SVM	POSITIVE	0.0744187
167	ILVLSILSSPTKRSQ	SVM	NEGATIVE	-0.582319		167	GAPTVTEFRRTAIHS	SVM	POSITIVE	0.154072								167	KLTLEHDCLQIITKD	SVM	NEGATIVE	-0.714023
168	LLKILVLSILSSPTK LQGL RYFIMAYVNQA	SVM	POSITIVE	5.52658		168	HYLCLRCLNVMLKNS	SVM	NEGATIVE	-0.132054								168	LDCIMFQSVLDGHLP	SVM	NEGATIVE	-0.915677
169	PTLPKVIPDGYRFFN	SVM	NEGATIVE	-0.666015		169	KNLIKCSDHYLCLRC	SVM	NEGATIVE	-0.0641881								169	SFRWTQSLRRELGMF	SVM	NEGATIVE	-0.145326
170	LPKVIPDGYRFFNKT	SVM	NEGATIVE	-0.883668		170	LIKCSDHYLCLRCLN	SVM	POSITIVE	0.00899371								170	EAMRKLDSSDTIWMD	SVM	NEGATIVE	-0.168346
171	TLPKVIPDGYRFFNK	SVM	NEGATIVE	-0.628578		171	LRCLNVMLKNSDLCN	SVM	NEGATIVE	-0.410647								171	FGSMPALTIACMTVQ	SVM	NEGATIVE	-0.266898
172	CYSLYLSDKGNLVEL	SVM	NEGATIVE	-0.292195		172	NLIKCSDHYLCLRCL	SVM	NEGATIVE	-0.0335516								172	FRWTQSLRRELGMFT	SVM	NEGATIVE	-0.0922178
173	DEFFDCFKYILIQAG	SVM	NEGATIVE	-0.199143		173	YLCLRCLNVMLKNSD	SVM	NEGATIVE	-0.0639004								173	PSFRWTQSLRRELGM	SVM	POSITIVE	0.200001
174	DKSFFTSAALRNLCF	SVM	NEGATIVE	-0.451462		174	HYLCLRCLNVMLKNS	SVM	NEGATIVE	-0.132054								174	QGSVITVQGADDIKK	SVM	NEGATIVE	-0.057081
175	FYSDPKRFFLPIFSE	SVM	NEGATIVE	-0.811717		175	LCLRCLNVMLKNSDL	SVM	NEGATIVE	-0.28709								175	ALLDCIMFQSVLDGH	SVM	NEGATIVE	-0.681065
176	GLWPFIRINNLKVKM	SVM	POSITIVE	0.225357		176	SDHYLCLRCLNVMLK	SVM	NEGATIVE	-0.140409								176	PYIGSRSQILGRSWD	SVM	NEGATIVE	-0.204694
177	IKKYNLNRAMMLDDL	SVM	NEGATIVE	-0.449414		177	VTEFRRTAIHSLYGR	SVM	POSITIVE	0.0104383								177	AKLIADSLDFTQVSQ	SVM	NEGATIVE	-0.100565
178	INYCLDFLFDVIPVS	SVM	NEGATIVE	-0.483978		178	YLCLRCLNVMLKNSD	SVM	NEGATIVE	-0.0639004								178	DAKLIADSLDFTQVS	SVM	NEGATIVE	-0.115827
179	IQLVFSSMINPLVIT	SVM	POSITIVE	1.00511		179	CKCCWFADKNLIKCS	SVM	POSITIVE	0.243963								179	DLEKLTLEHDCLQII	SVM	NEGATIVE	-0.165412
180	KSFFTSAALRNLCFY	SVM	NEGATIVE	-0.365088		180	CLRCLNVMLKNSDLC	SVM	NEGATIVE	-0.114227								180	EKLTLEHDCLQIITK	SVM	NEGATIVE	-0.299413
181	LDKSFFTSAALRNLC	SVM	NEGATIVE	-0.31915		181	RTAIHSLYGRYNCKC	SVM	POSITIVE	0.370476								181	NDAKLIADSLDFTQV	SVM	NEGATIVE	-0.330325
182	LWPFIRINNLKVKMA	SVM	POSITIVE	0.0312559		182	TVTEFRRTAIHSLYG	SVM	NEGATIVE	-0.0880458								182	SGYNFSLSAAVKAGA	SVM	POSITIVE	0.633447
183	QLVFSSMINPLVITT	SVM	POSITIVE	0.999218		183	VMLKNSDLCNICWEQ	SVM	NEGATIVE	-0.202097								183	GHLPDTIPIQLLPNT	SVM	NEGATIVE	-0.606949
184	RHSTKYHLSRTVVYS	SVM	NEGATIVE	-0.417289		184	ADKNLIKCSDHYLCL	SVM	NEGATIVE	-0.368834								184	LEKRAGILRTLGFQQ	SVM	POSITIVE	1.02364
185	RLDKSFFTSAALRNL	SVM	NEGATIVE	-0.661666		185	DKNLIKCSDHYLCLR	SVM	NEGATIVE	-0.11605								185	VLNDAKLIADSLDFT	SVM	NEGATIVE	-0.287054
186	SLIVNPSLNGFLSKE	SVM	NEGATIVE	-0.360387		186	KNLIKCSDHYLCLRC	SVM	NEGATIVE	-0.0641881								186	LNDAKLIADSLDFTQ	SVM	NEGATIVE	-0.554505
187	TGLWPFIRINNLKVK	SVM	POSITIVE	0.174621		187	RRTAIHSLYGRYNCK	SVM	NEGATIVE	-0.220861								187	MSMKSVQNNTVLKVG	SVM	NEGATIVE	-0.254055
188	VPILLNNPNLFWAVK	SVM	POSITIVE	0.435413		188	SDHYLCLRCLNVMLK	SVM	NEGATIVE	-0.140409								188	VKRREGMFIDERPGN	SVM	NEGATIVE	-0.272058
189	YSLYLSDKGNLVELG	SVM	NEGATIVE	-0.468768		189	SLYGRYNCKCCWFAD	SVM	POSITIVE	0.359307								189	KEIPSFRWTQSLRRE	SVM	POSITIVE	0.150494
190	CSDSPLVLDGGSILA	SVM	NEGATIVE	-0.464209		190	ADKNLIKCSDHYLCL	SVM	NEGATIVE	-0.368834								190	MRKLDSSDTIWMDIE	SVM	NEGATIVE	-0.318741
191	DKSFFTSAALRNLCF	SVM	NEGATIVE	-0.451462		191	HSLYGRYNCKCCWFA	SVM	POSITIVE	0.293226								191	SVITVQGADDIKKLF	SVM	NEGATIVE	-0.303551
192	DLVISDSSGSLRLKG	SVM	POSITIVE	0.00718495		192	KCCWFADKNLIKCSD	SVM	POSITIVE	0.29885								192	GILLKDLEDAQPGLL	SVM	POSITIVE	0.13956
193	DRVLDILVARRLLLK	SVM	POSITIVE	0.849914		193	LYGRYNCKCCWFADK	SVM	POSITIVE	0.178926								193	SYVIGLLPQGSVITV	SVM	POSITIVE	0.476386
194	DSPLVLDGGSILADG	SVM	NEGATIVE	-0.456849		194	APTVTEFRRTAIHSL	SVM	NEGATIVE	-0.121904								194	HGILLKDLEDAQPGL	SVM	POSITIVE	0.0185431
195	EWVFSSVQPPKVPIL	SVM	NEGATIVE	-0.256778		195	CLNVMLKNSDLCNIC	SVM	NEGATIVE	-0.291708								195	HSHGILLKDLEDAQP	SVM	NEGATIVE	-0.32986
196	FIRINNLKVKMAQED	SVM	NEGATIVE	-0.353922		196	CNICWEQLPTCITVP	SVM	NEGATIVE	-0.746174								196	EMQEAIVKEAMRKLD	SVM	POSITIVE	0.0259754
197	FKIQLVFSSMINPLV	SVM	POSITIVE	0.208363		197	CSDHYLCLRCLNVML	SVM	NEGATIVE	-0.258862								197	LMDLASDLEKLKKKI	SVM	POSITIVE	0.0414428
198	FNVLKVIRSETSVHE	SVM	NEGATIVE	-0.34001		198	FRRTAIHSLYGRYNC	SVM	POSITIVE	0.129914								198	SQVQRLLRKSKRGDT	SVM	NEGATIVE	-0.214211
199	IKKYNLNRAMMLDDL	SVM	NEGATIVE	-0.449414		199	LNVMLKNSDLCNICW	SVM	NEGATIVE	-0.188691								199	GFKNGSRHSHGILLK	SVM	NEGATIVE	-0.239178
200	IREELIKLKTWYREE	SVM	POSITIVE	0.0106054		200	LNVMLKNSDLCNICW	SVM	NEGATIVE	-0.188691								200	NNVVQALTSLGLLYT	SVM	POSITIVE	1.0742
201	KIREELIKLKTWYRE	SVM	NEGATIVE	-0.0950984		201	NLIKCSDHYLCLRCL	SVM	NEGATIVE	-0.0335516								201	SEMQEAIVKEAMRKL	SVM	NEGATIVE	-0.258587
202	KKYNLNRAMMLDDLT	SVM	POSITIVE	0.0970088		202	RCLNVMLKNSDLCNI	SVM	NEGATIVE	-0.605245								201	SEMQEAIVKEAMRKL	SVM	NEGATIVE	-0.258587
203	KSLRDLVISDSSGSL	SVM	NEGATIVE	-0.106757														201	SEMQEAIVKEAMRKL	SVM	NEGATIVE	-0.258587
204	LFHAFFGALKFKISK	SVM	POSITIVE	0.107341														201	SEMQEAIVKEAMRKL	SVM	NEGATIVE	-0.258587
205	LIKKYNLNRAMMLDD	SVM	NEGATIVE	-0.18234														201	SEMQEAIVKEAMRKL	SVM	NEGATIVE	-0.258587
206	LRDLVISDSSGSLRL	SVM	NEGATIVE	-0.0919863														201	SEMQEAIVKEAMRKL	SVM	NEGATIVE	-0.258587
207	LSLVNSMKTSFSSRL	SVM	NEGATIVE	-0.957587														201	SEMQEAIVKEAMRKL	SVM	NEGATIVE	-0.258587
208	NYCLDFLFDVIPVSY	SVM	NEGATIVE	-0.272808														201	SEMQEAIVKEAMRKL	SVM	NEGATIVE	-0.258587
209	PKVPILLNNPNLFWA	SVM	POSITIVE	0.334779														201	SEMQEAIVKEAMRKL	SVM	NEGATIVE	-0.258587
210	PTLIKTLQSKLSKNF	SVM	NEGATIVE	-0.0432586														201	SEMQEAIVKEAMRKL	SVM	NEGATIVE	-0.258587
211	RDLVISDSSGSLRLK	SVM	NEGATIVE	-0.00946026														201	SEMQEAIVKEAMRKL	SVM	NEGATIVE	-0.258587
212	REELIKLKTWYREEI	SVM	POSITIVE	0.135633														201	SEMQEAIVKEAMRKL	SVM	NEGATIVE	-0.258587
213	RVLDILVARRLLLKK	SVM	POSITIVE	0.999983														201	SEMQEAIVKEAMRKL	SVM	NEGATIVE	-0.258587
214	SDSPLVLDGGSILAD	SVM	NEGATIVE	-0.310952														201	SEMQEAIVKEAMRKL	SVM	NEGATIVE	-0.258587
215	SKIREELIKLKTWYR	SVM	NEGATIVE	-0.122061														201	SEMQEAIVKEAMRKL	SVM	NEGATIVE	-0.258587
216	SLRDLVISDSSGSLR	SVM	POSITIVE	0.314985														201	SEMQEAIVKEAMRKL	SVM	NEGATIVE	-0.258587
[truncated: 1,223 more rows]
