# Supplementary material for: MMV-db: vaccinomics and RNA-based therapeutics database for infectious hemorrhagic fever-causing mammarenaviruses
Source: Database (Oxford). 2021 Oct 22;2021:baab063. doi: 10.1093/database/baab063 (PMC8533362; doi:10.1093/database/baab063)
Supplement: baab063_Supp [file baab063_supp.zip › Supplementary Information/Supplementary Sheet, S5.xlsx]

## Sheet: Sheet1
Vaccine constructs + Adjuvant
LASV	Sequence
Protein Z	MRVLYLLFSFLFIFLMPLPGVFGGIGDPVTCLKSGAICHPVFCPRRYKQIGTCGLPGTKCCKKPEAAKGLVECNNHYGPGPGPTKLRPSAAPTAPPTGPGPGQFCKSCWFENKGLVEKKCKSCWFENKGLVECNNKKAKAPESKDSPRASLIPKKMPLPTKLRPSAAPTAP
Protein L	MRVLYLLFSFLFIFLMPLPGVFGGIGDPVTCLKSGAICHPVFCPRRYKQIGTCGLPGTKCCKKPEAAKITDVEFLLYAAYLIDGRTSFYAAYQTEPRMLLMGPGPGYQFKRASPILRFLYAGPGPGILVLILAHPSKRSQKKKYDLIMDFDVSGVVPTIKKVVSYFRPLLWDYMCISKKTKFVAAALHNIKCKEP
Protein G	MRVLYLLFSFLFIFLMPLPGVFGGIGDPVTCLKSGAICHPVFCPRRYKQIGTCGLPGTKCCKKPEAAKMTSYQYLIIAAYAAYNWDCIMTSYAAYFSRPSPIGYGPGPGSKYWYLNHTTTGRTSGPGPGDHALMSIISTFHLSIKKWDCIMTSYQYLIIQNTKKLSDSEGKDTPGGYCLTKKYLIIQNTTWEDHCQFS
Protein N	MRVLYLLFSFLFIFLMPLPGVFGGIGDPVTCLKSGAICHPVFCPRRYKQIGTCGLPGTKCCKKPEAAKALTDLGLIYAAYYENAVWDQYGPGPGGRKDIKLIDIALSKTGPGPGGWPYIASRTSITGRAKKQFKQDAKYSHGIDVTDKKYIASRTSITGRAWENTKKGVVRVWDVKNAELLNN
CHAPV	Sequence
Protein G	MRVLYLLFSFLFIFLMPLPGVFGGIGDPVTCLKSGAICHPVFCPRRYKQIGTCGLPGTKCCKKPEAAKESENATWCVAAYSTELQNITIGPGPGLVFLILAGRSCSFKIGPGPGHAVKLRRLQGVFTWTKKLEWILRALKYDFLNYPKKAGSHDFKETMLQRLAIKKLMFDKTPKQFIVIRNQ
Protein L	MRVLYLLFSFLFIFLMPLPGVFGGIGDPVTCLKSGAICHPVFCPRRYKQIGTCGLPGTKCCKKPEAAKMADNQKLSYAAYFTRSIMWDYGPGPGRYFIMAYANQAHHVDGPGPGSCKILELCYTLSNKLKKHSKEEMKDDEVGGKQPKKHVRQADYVDQDLGLSPKKKDEIENALRYRWVNTS
Protein N	MRVLYLLFSFLFIFLMPLPGVFGGIGDPVTCLKSGAICHPVFCPRRYKQIGTCGLPGTKCCKKPEAAKESGNYILCYGPGPGLNNQFGSVPALTIACGPGPGNISGYNFSLSAAVKAKKFSTIIKTVLGVKKRENKKKGRSWENTTVDLSLKPKKAKMIADGLDFSQVALV
Protein Z	MRVLYLLFSFLFIFLMPLPGVFGGIGDPVTCLKSGAICHPVFCPRRYKQIGTCGLPGTKCCKKPEAAKNTKTKDRQYGPGPGKDRQYQSNSSQPTNTGPGPGSAPVLLRRQAEPSLYKKQAEPSLYGRHNCRCCWKKCRCCWFADTNLVNCSNKKTKTKDRQYQSNSSQPT
LUJV	Sequence
Protein L	MRVLYLLFSFLFIFLMPLPGVFGGIGDPVTCLKSGAICHPVFCPRRYKQIGTCGLPGTKCCKKPEAAKCLSPEQLEYAAYKLSSYTLAYGPGPGKYVEVPFNVINAITKGPGPGKSIKLMNTRRKLLLGKKCGMISMLNKSKSIKLMKKKQCIREGNLSYNMDHSKKLQLISRNFPNDERLAP
Protein N	MRVLYLLFSFLFIFLMPLPGVFGGIGDPVTCLKSGAICHPVFCPRRYKQIGTCGLPGTKCCKKPEAAKCTDVRAKVVAAYACVDLGLIYGPGPGFLWLQTLRRELSPFCGPGPGEGWPYISSRTSIKGRKKYISSRTSIKGRSWDNTKKDDVIKATLTARNKVQMKKAVLERLPLGMVITCQG
Protein Z	MRVLYLLFSFLFIFLMPLPGVFGGIGDPVTCLKSGAICHPVFCPRRYKQIGTCGLPGTKCCKKPEAAKHSDASHLGPGPGPGCKSCWKSKKALVKCYGPGPGLCLNCLSLLMGITPRKKSDASHLGPLNCKSCWKKKCKSCWKSKKALVKCYDKKVKCYDHYLCLNCLSLL
Protein G	MRVLYLLFSFLFIFLMPLPGVFGGIGDPVTCLKSGAICHPVFCPRRYKQIGTCGLPGTKCCKKPEAAKILMFSVSFYAAYHSSITFSLLGPGPGEAINIVIIVIIMFTLGPGPGTKFWYLNHTKLGIHSKKHSSITFSLLTNKSDLEKKLSDETGSPLPGGHCLEKKLPCPKPHRLRKNGTCA
GTOV	Sequence
Protein L	MRVLYLLFSFLFIFLMPLPGVFGGIGDPVTCLKSGAICHPVFCPRRYKQIGTCGLPGTKCCKKPEAAKTTDFTRLRYGPGPGDCFKYILIQAGFDQRGPGPGLWPFIRINNLKVKMAKKGFMYIREVLNKQRVCPKKEYTCISPNVGNLKFGL
Protein Z	MRVLYLLFSFLFIFLMPLPGVFGGIGDPVTCLKSGAICHPVFCPRRYKQIGTCGLPGTKCCKKPEAAKCSDHYLCLRGPGPGRTAIHSLYGRYNCKCGPGPGCKCCWFADKNLIKCSKKTAIHSLYGRYNCKCCWKKYGRYNCKCCWFADKNL
Protein G	MRVLYLLFSFLFIFLMPLPGVFGGIGDPVTCLKSGAICHPVFCPRRYKQIGTCGLPGTKCCKKPEAAKLSDPKGNDMGPGPGAGVAGLITGGRRTRRGPGPGFLRATTELRTFSILNKKTQCIKGSPEFDWILGWKKLGWTIKGLGHDFLRDP
Protein N	MRVLYLLFSFLFIFLMPLPGVFGGIGDPVTCLKSGAICHPVFCPRRYKQIGTCGLPGTKCCKKPEAAKPTDPVELAVGPGPGNISGYNFSLSAAVKAGPGPGAGILRTLGFQQQRGAKKCMTVQGGETMNNVVQAKKWMDIEGPPTDPVELAV
JUNV	Sequence
Protein G	MRVLYLLFSFLFIFLMPLPGVFGGIGDPVTCLKSGAICHPVFCPRRYKQIGTCGLPGTKCCKKPEAAKHTEFQTVSFGPGPGGKLCLMKAQPTSWPLGPGPGEEWMLVAAKMKCFGNKKYDVIIQHPADMSWCSKKKLCLMKAQPTSWPLQCP
Protein N	MRVLYLLFSFLFIFLMPLPGVFGGIGDPVTCLKSGAICHPVFCPRRYKQIGTCGLPGTKCCKKPEAAKATDPVEMALGPGPGKEVPSFRWTQSLRRGGPGPGNISGYNFSLSAAVKAKKAKLIADSIDFNQVAQVKKLYTVKYPNLSDLDRLT
Protein Z	MRVLYLLFSFLFIFLMPLPGVFGGIGDPVTCLKSGAICHPVFCPRRYKQIGTCGLPGTKCCKKPEAAKNLITCNDHYGPGPGAAEFRRVAHSSLYGRGPGPGPAAEFRRVAHSSLYGKKSRATQPAAEFRRVAHSKKLCNICWKPLPTTITVP
Protein L	MRVLYLLFSFLFIFLMPLPGVFGGIGDPVTCLKSGAICHPVFCPRRYKQIGTCGLPGTKCCKKPEAAKNLDPDSMDYGPGPGRYFLMAYANQIHHVDGPGPGKSAFQSSVASGFIGFKKVSLIKIPCLSDEKFQDKKLGEGEDADLYFARRFK
MACV	Sequence
Protein Z	MRVLYLLFSFLFIFLMPLPGVFGGIGDPVTCLKSGAICHPVFCPRRYKQIGTCGLPGTKCCKKPEAAKNLITCNDHYGPGPGSAEFRRTAPPSLYGRGPGPGNCKCCWFADTNLITCKKLCHICWKPLPTSITVPKKTAPPSLYGRYNCKCCW
Protein L	MRVLYLLFSFLFIFLMPLPGVFGGIGDPVTCLKSGAICHPVFCPRRYKQIGTCGLPGTKCCKKPEAAKNLDPDSTDYGPGPGRYFLMAFANQIHHIDGPGPGGQMVMLVNDRVLDILKKSIRRNYPVLFDEHLTPKKKNLGRADNSVKNGNNP
Protein G	MRVLYLLFSFLFIFLMPLPGVFGGIGDPVTCLKSGAICHPVFCPRRYKQIGTCGLPGTKCCKKPEAAKVSDISVLMKGPGPGEEWMLIAAKMKCFGNGPGPGWLIRNGSYLNTSEFRKKDVSIYEPEDLGNCLNKKKDWLMDPPMLCRNKTKK
Protein N	MRVLYLLFSFLFIFLMPLPGVFGGIGDPVTCLKSGAICHPVFCPRRYKQIGTCGLPGTKCCKKPEAAKLTSDQARLYGPGPGKEIPSFRWTQSLRRGGPGPGNISGYNFSLSAAVKAKKLDCIMYQSVMDGKMVDKKLYTVKYPNLNDLDKLT
SABV	Sequence
Protein L	MRVLYLLFSFLFIFLMPLPGVFGGIGDPVTCLKSGAICHPVFCPRRYKQIGTCGLPGTKCCKKPEAAKMIDNQKLSYGPGPGQMILLVNDRVLDILTGPGPGWTTERLRWLLIEVLKKKEIEYGFTRRFKFLLNIKKAMENFTDDDFKIMLKA
Protein Z	MRVLYLLFSFLFIFLMPLPGVFGGIGDPVTCLKSGAICHPVFCPRRYKQIGTCGLPGTKCCKKPEAAKCSDHYICLKGPGPGKQVAILKRQAEPSLYGPGPGKCLNIMLGKSSFCDIKKQAEPSLYGRHNCRCCWKKPTSIVVPIEPSAPPPE
Protein G	MRVLYLLFSFLFIFLMPLPGVFGGIGDPVTCLKSGAICHPVFCPRRYKQIGTCGLPGTKCCKKPEAAKSTELQNITFGPGPGKFWYVNHTASGEHSLGPGPGALIAVSLIAALKGMIKKEFRNDWIIESDHLLSEKKNSTWKNQCEMNHVNSM
Protein N	MRVLYLLFSFLFIFLMPLPGVFGGIGDPVTCLKSGAICHPVFCPRRYKQIGTCGLPGTKCCKKPEAAKQSDNTMGDVGPGPGKEIPSFRWTQSLRRGGPGPGLNNQFGSVPALTIACKKARKFEEPIWSDFGHLCKKAKMILDGLDFNQVSLV
