# Supplementary material for: MMV-db: vaccinomics and RNA-based therapeutics database for infectious hemorrhagic fever-causing mammarenaviruses
Source: Database (Oxford). 2021 Oct 22;2021:baab063. doi: 10.1093/database/baab063 (PMC8533362; doi:10.1093/database/baab063)
Supplement: baab063_Supp [file baab063_supp.zip › Supplementary Information/Supplementary Sheet, S6.xlsx]

## Sheet: Sheet1
			Vaccine (LASV) Protein 1
GC-Content	53.9961			DNA Sequence
CAI-Value:	1			ATGCGTGTTCTGTACCTGCTGTTCTCTTTCCTGTTCATCTTCCTGATGCC 50
Number of amino acids:	171			GCTGCCGGGTGTTTTCGGTGGTATCGGTGACCCGGTTACCTGCCTGAAAT 100
Molecular weight	18388.8			CTGGTGCTATCTGCCACCCGGTTTTCTGCCCGCGTCGTTACAAACAGATC 150
Theoretical pI	9.59			GGTACCTGCGGTCTGCCGGGTACCAAATGCTGCAAAAAACCGGAAGCTGC 200
Neg charged residues (Asp + Glu):	9			TAAAGGTCTGGTTGAATGCAACAACCACTACGGTCCGGGTCCGGGTCCGA 250
Positively charged residues (Arg + Lys)	26			CCAAACTGCGTCCGTCTGCTGCTCCGACCGCTCCGCCGACCGGTCCGGGT 300
Formula	C830H1317N223O218S15			CCGGGTCAGTTCTGCAAATCTTGCTGGTTCGAAAACAAAGGTCTGGTTGA 350
Total number of atoms	2603			AAAAAAATGCAAATCTTGCTGGTTCGAAAACAAAGGTCTGGTTGAATGCA 400
Half-life	Mammals	Yeast	E.Coli	ACAACAAAAAAGCTAAAGCTCCGGAATCTAAAGACTCTCCGCGTGCTTCT 450
	30 hours (in vitro)	>20 hours	> 10 hours	CTGATCCCGAAAAAAATGCCGCTGCCGACCAAACTGCGTCCGTCTGCTGC 500
Aliphatic index	64.5			TCCGACCGCTCCG
Hydropathicity (GRAVY)	-0.253
Antigenecity Score	0.6607
Antigenecity Status	ANTIGEN
Allergenecity Status	NON-ALLERGEN
			Vaccine (LASV) Protein 2	DNA Sequence
GC-Content	51.6239			ATGCGTGTTCTGTACCTGCTGTTCTCTTTCCTGTTCATCTTCCTGATGCC 50
CAI-Value:	1			GCTGCCGGGTGTTTTCGGTGGTATCGGTGACCCGGTTACCTGCCTGAAAT 100
Number of amino acids:	195			CTGGTGCTATCTGCCACCCGGTTTTCTGCCCGCGTCGTTACAAACAGATC 150
Molecular weight	21828.2			GGTACCTGCGGTCTGCCGGGTACCAAATGCTGCAAAAAACCGGAAGCTGC 200
Theoretical pI	9.62			TAAAATCACCGACGTTGAATTCCTGCTGTACGCTGCTTACCTGATCGACG 250
Neg charged residues (Asp + Glu):	11			GTCGTACCTCTTTCTACGCTGCTTACCAGACCGAACCGCGTATGCTGCTG 300
Positively charged residues (Arg + Lys)	27			ATGGGTCCGGGTCCGGGTTACCAGTTCAAACGTGCTTCTCCGATCCTGCG 350
Formula	C1018H1594N252O251S14			TTTCCTGTACGCTGGTCCGGGTCCGGGTATCCTGGTTCTGATCCTGGCTC 400
Total number of atoms	3129			ACCCGTCTAAACGTTCTCAGAAAAAAAAATACGACCTGATCATGGACTTC 450
Half-life	Mammals	Yeast	E.Coli	GACGTTTCTGGTGTTGTTCCGACCATCAAAAAAGTTGTTTCTTACTTCCG 500
	30 hours (in vitro)	>20 hours	> 10 hours	TCCGCTGCTGTGGGACTACATGTGCATCTCTAAAAAAACCAAATTCGTTG 550
Aliphatic index	94.51			CTGCTGCTCTGCACAACATCAAATGCAAAGAACCG
Hydropathicity (GRAVY)	0.235
Antigenecity Score	0.698
Antigenecity Status	ANTIGEN
Allergenecity Status	NON-ALLERGEN
			Vaccine (LASV) Protein 3	DNA Sequence
GC-Content	52.1886			ATGCGTGTTCTGTACCTGCTGTTCTCTTTCCTGTTCATCTTCCTGATGCC 50
CAI-Value:	1			GCTGCCGGGTGTTTTCGGTGGTATCGGTGACCCGGTTACCTGCCTGAAAT 100
Number of amino acids:	198			CTGGTGCTATCTGCCACCCGGTTTTCTGCCCGCGTCGTTACAAACAGATC 150
Molecular weight	22128.8			GGTACCTGCGGTCTGCCGGGTACCAAATGCTGCAAAAAACCGGAAGCTGC 200
Theoretical pI	9.03			TAAAATGACCTCTTACCAGTACCTGATCATCGCTGCTTACGCTGCTTACA 250
Neg charged residues (Asp + Glu):	10			ACTGGGACTGCATCATGACCTCTTACGCTGCTTACTTCTCTCGTCCGTCT 300
Positively charged residues (Arg + Lys)	19			CCGATCGGTTACGGTCCGGGTCCGGGTTCTAAATACTGGTACCTGAACCA 350
Formula	C1012H1533N251O275S16			CACCACCACCGGTCGTACCTCTGGTCCGGGTCCGGGTGACCACGCTCTGA 400
Total number of atoms	3087			TGTCTATCATCTCTACCTTCCACCTGTCTATCAAAAAATGGGACTGCATC 450
Half-life	Mammals	Yeast	E.Coli	ATGACCTCTTACCAGTACCTGATCATCCAGAACACCAAAAAACTGTCTGA 500
	30 hours (in vitro)	>20 hours	> 10 hours	CTCTGAAGGTAAAGACACCCCGGGTGGTTACTGCCTGACCAAAAAATACC 550
Aliphatic index	73.94			TGATCATCCAGAACACCACCTGGGAAGACCACTGCCAGTTCTCT
Hydropathicity (GRAVY)	-0.052
Antigenecity Score	0.6834
Antigenecity Status	ANTIGEN
Allergenecity Status	NON-ALLERGEN
			Vaccine (LASV) Protein 4	DNA Sequence
GC-Content	0.974821			ATGCGTGTTCTGTACCTGCTGTTCTCTTTCCTGTTCATCTTCCTGATGCC 50
CAI-Value:	52.0947			GCTGCCGGGTGTTTTCGGTGGTATCGGTGACCCGGTTACCTGCCTGAAAT 100
Number of amino acids:	183			CTGGTGCTATCTGCCACCCGGTTTTCTGCCCGCGTCGTTACAAACAGATC 150
Molecular weight	20092.5			GGTACCTGCGGTCTGCCGGGTACCAAATGCTGCAAAAAACCGGAAGCTGC 200
Theoretical pI	9.63			TAAAGCTCTGACCGACCTGGGTCTGATCTACGCTGCTTACTACGAAAACG 250
Neg charged residues (Asp + Glu):	13			CTGTTTGGGACCAGTACGGTCCGGGTCCGGGTGGTCGTAAAGACATCAAA 300
Positively charged residues (Arg + Lys)	27			CTGATCGACATCGCTCTGTCTAAAACCGGTCCGGGTCCGGGTGGTTGGCC 350
Formula	C916H1439N245O247S8			GTACATCGCTTCTCGTACCTCTATCACCGGTCGTGCTAAAAAACAGTTCA 400
Total number of atoms	2855			AACAGGACGCTAAATACTCTCACGGTATCGACGTTACCGACAAAAAATAC 450
Half-life	Mammals	Yeast	E.Coli	ATCGCTTCTCGTACCTCTATCACCGGTCGTGCTTGGGAAAACACCAAAAA 500
	30 hours (in vitro)	>20 hours	> 10 hours	AGGTGTAGTTCGTGTGTGGGACGTCAAAAACGCTGAACTGCTGAACAAC
Aliphatic index	83.17
Hydropathicity (GRAVY)	-0.164
Antigenecity Score	0.7405
Antigenecity Status	ANTIGEN
Allergenecity Status	NON-ALLERGEN
			Vaccine (CHAPV) Protein 1	DNA Sequence
GC-Content	0.892303			ATGCGTGTTCTGTACCTGCTGTTCTCTTTCCTGTTCATCTTCCTGATGCC 50
CAI-Value:	51.5483			GCTGCCGGGTGTTTTCGGTGGTATCGGTGACCCGGTTACCTGCCTGAAAT 100
Number of amino acids:	183			CTGGTGCTATCTGCCACCCGGTTTTCTGCCCGCGTCGTTACAAACAGATC 150
Molecular weight	20501.5			GGTACCTGCGGTCTGCCGGGTACCAAATGCTGCAAAAAACCGGAAGCTGC 200
Theoretical pI	9.81			TAAAGAATCTGAAAACGCTACCTGGTGCGTTGCTGCTTACTCTACCGAAC 250
Neg charged residues (Asp + Glu):	10			TGCAGAACATCACCATCGGTCCGGGTCCAGGGCTGGTGTTCCTAATCCTG 300
Positively charged residues (Arg + Lys)	27			GCTGGTCGTTCTTGCTCTTTCAAAATCGGTCCGGGTCCGGGTCACGCTGT 350
Formula	C947H1495N247O236S12			TAAACTGCGTCGTCTCCAGGGTGTATTCACCTGGACGAAAAAACTGGAAT 400
Total number of atoms	2937			GGATCCTGCGTGCTCTGAAATACGACTTCCTGAACTACCCGAAAAAAGCT 450
Half-life	Mammals	Yeast	E.Coli	GGTTCTCACGACTTCAAAGAAACCATGCTGCAGCGTCTGGCTATCAAAAA 500
	30 hours (in vitro)	>20 hours	> 10 hours	ACTGATGTTCGACAAAACCCCGAAACAGTTCATCGTTATCCGTAACCAG
Aliphatic index	90.6
Hydropathicity (GRAVY)	0.086
Antigenecity Score	0.6161
Antigenecity Status	ANTIGEN
Allergenecity Status	NON-ALLERGEN
			Vaccine (CHAPV) Protein 2	DNA Sequence
GC-Content	50.8197			ATGCGTGTTCTGTACCTGCTGTTCTCTTTCCTGTTCATCTTCCTGATGCC 50
CAI-Value:	1			GCTGCCGGGTGTTTTCGGTGGTATCGGTGACCCGGTTACCTGCCTGAAAT 100
Number of amino acids:	183			CTGGTGCTATCTGCCACCCGGTTTTCTGCCCGCGTCGTTACAAACAGATC 150
Molecular weight	20589			GGTACCTGCGGTCTGCCGGGTACCAAATGCTGCAAAAAACCGGAAGCTGC 200
Theoretical pI	9.21			TAAAATGGCTGACAACCAGAAACTGTCTTACGCTGCTTACTTCACCCGTT 250
Neg charged residues (Asp + Glu):	17			CTATCATGTGGGACTACGGTCCGGGTCCGGGTCGTTACTTCATCATGGCT 300
Positively charged residues (Arg + Lys)	27			TACGCTAACCAGGCTCACCACGTTGACGGTCCGGGTCCGGGTTCTTGCAA 350
Formula	C927H1443N249O254S14			AATCCTGGAACTGTGCTACACCCTGTCTAACAAACTGAAAAAACACTCTA 400
Total number of atoms	2887			AAGAAGAAATGAAAGACGACGAAGTTGGTGGTAAACAGCCGAAAAAACAC 450
Half-life	Mammals	Yeast	E.Coli	GTTCGTCAGGCTGACTACGTTGACCAGGACCTGGGTCTGTCTCCGAAAAA 500
	30 hours (in vitro)	>20 hours	> 10 hours	AAAAGACGAAATCGAAAACGCTCTGCGTTACCGTTGGGTTAACACCTCT
Aliphatic index	71.42
Hydropathicity (GRAVY)	-0.381
Antigenecity Score	0.7043
Antigenecity Status	ANTIGEN
Allergenecity Status	NON-ALLERGEN
			Vaccine (CHAPV) Protein 3	DNA Sequence
GC-Content	49.9025			ATGCGTGTTCTGTACCTGCTGTTCTCTTTCCTGTTCATCTTCCTGATGCC 50
CAI-Value:	1			GCTGCCGGGTGTTTTCGGTGGTATCGGTGACCCGGTTACCTGCCTGAAAT 100
Number of amino acids:	171			CTGGTGCTATCTGCCACCCGGTTTTCTGCCCGCGTCGTTACAAACAGATC 150
Molecular weight	18321.8			GGTACCTGCGGTCTGCCGGGTACCAAATGCTGCAAAAAACCGGAAGCTGC 200
Theoretical pI	9.72			TAAAGAATCTGGTAACTACATCCTGTGCTACGGTCCGGGTCCGGGTCTGA 250
Neg charged residues (Asp + Glu):	8			ACAACCAGTTCGGTTCTGTTCCGGCTCTGACCATCGCTTGCGGTCCGGGT 300
Positively charged residues (Arg + Lys)	24			CCGGGTAACATCTCTGGTTACAACTTCTCTCTGTCTGCTGCTGTTAAAGC 350
Formula	C834H1336N218O222S11			TAAAAAATTCTCTACCATCATCAAAACCGTTCTGGGTGTTAAAAAACGTG 400
Total number of atoms	2621			AAAACAAAAAAAAAGGTCGTTCTTGGGAAAACACCACCGTTGACCTGTCT 450
Half-life	Mammals	Yeast	E.Coli	CTGAAACCGAAAAAAGCTAAAATGATCGCTGACGGTCTGGACTTCTCTCA 500
	30 hours (in vitro)	>20 hours	> 10 hours	GGTTGCTCTGGTT
Aliphatic index	86.67
Hydropathicity (GRAVY)	0.093
Antigenecity Score	0.6868
Antigenecity Status	ANTIGEN
Allergenecity Status	NON-ALLERGEN
			Vaccine (CHAPV) Protein 4	DNA Sequence
GC-Content	53.6062			ATGCGTGTTCTGTACCTGCTGTTCTCTTTCCTGTTCATCTTCCTGATGCC 50
CAI-Value:	1			GCTGCCGGGTGTTTTCGGTGGTATCGGTGACCCGGTTACCTGCCTGAAAT 100
Number of amino acids:	171			CTGGTGCTATCTGCCACCCGGTTTTCTGCCCGCGTCGTTACAAACAGATC 150
Molecular weight	19077.1			GGTACCTGCGGTCTGCCGGGTACCAAATGCTGCAAAAAACCGGAAGCTGC 200
Theoretical pI	9.71			TAAAAACACCAAAACCAAAGACCGTCAGTACGGTCCGGGTCCGGGTAAAG 250
Neg charged residues (Asp + Glu):	8			ACCGTCAGTACCAGTCTAACTCTTCTCAGCCGACCAACACCGGTCCGGGT 300
Positively charged residues (Arg + Lys)	28			CCGGGTTCTGCTCCGGTTCTGCTGCGTCGTCAGGCTGAACCGTCTCTGTA 350
Formula	C837H1325N245O236S15			CAAAAAACAGGCTGAACCGTCTCTGTACGGTCGTCACAACTGCCGTTGCT 400
Total number of atoms	2658			GCTGGAAAAAATGCCGTTGCTGCTGGTTCGCTGACACCAACCTGGTTAAC 450
Half-life	Mammals	Yeast	E.Coli	TGCTCTAACAAAAAAACCAAAACCAAAGACCGTCAGTACCAGTCTAACTC 500
	30 hours (in vitro)	>20 hours	> 10 hours	TTCTCAGCCGACC
Aliphatic index	53.04
Hydropathicity (GRAVY)	-0.654
Antigenecity Score	0.7339
Antigenecity Status	ANTIGEN
Allergenecity Status	NON-ALLERGEN
			Vaccine (LUJV) Protein 1	DNA Sequence
GC-Content	49.1803			ATGCGTGTTCTGTACCTGCTGTTCTCTTTCCTGTTCATCTTCCTGATGCC 50
CAI-Value:	1			GCTGCCGGGTGTTTTCGGTGGTATCGGTGACCCGGTTACCTGCCTGAAAT 100
Number of amino acids:	183			CTGGTGCTATCTGCCACCCGGTTTTCTGCCCGCGTCGTTACAAACAGATC 150
Molecular weight	20311.4			GGTACCTGCGGTCTGCCGGGTACCAAATGCTGCAAAAAACCGGAAGCTGC 200
Theoretical pI	9.83			TAAATGCCTGTCTCCGGAACAGCTGGAATACGCTGCTTACAAACTGTCTT 250
Neg charged residues (Asp + Glu):	9			CTTACACCCTGGCTTACGGTCCGGGTCCGGGTAAATACGTTGAAGTTCCG 300
Positively charged residues (Arg + Lys)	30			TTCAACGTTATCAACGCTATCACCAAAGGTCCGGGTCCGGGTAAATCTAT 350
Formula	C918H1489N245O240S16			CAAACTGATGAACACCCGTCGTAAACTGCTGCTGGGTAAAAAATGCGGTA 400
Total number of atoms	2908			TGATCTCTATGCTGAACAAATCTAAATCTATCAAACTGATGAAAAAAAAA 450
Half-life	Mammals	Yeast	E.Coli	CAGTGCATCCGTGAAGGTAACCTGTCTTACAACATGGACCACTCTAAAAA 500
	30 hours (in vitro)	>20 hours	> 10 hours	ACTGCAGCTGATCTCTCGTAACTTCCCGAACGACGAACGTCTGGCTCCG
Aliphatic index	85.79
Hydropathicity (GRAVY)	-0.118
Antigenecity Score	0.6359
Antigenecity Status	ANTIGEN
Allergenecity Status	NON-ALLERGEN
			Vaccine (LUJV) Protein 2	DNA Sequence
GC-Content	53.0055			ATGCGTGTTCTGTACCTGCTGTTCTCTTTCCTGTTCATCTTCCTGATGCC 50
CAI-Value:	0.963297			GCTGCCGGGTGTTTTCGGTGGTATCGGTGACCCGGTTACCTGCCTGAAAT 100
Number of amino acids:	183			CTGGTGCTATCTGCCACCCGGTTTTCTGCCCGCGTCGTTACAAACAGATC 150
Molecular weight	20093			GGTACCTGCGGTCTGCCGGGTACCAAATGCTGCAAAAAACCGGAAGCTGC 200
Theoretical pI	9.83			TAAATGCACCGACGTTCGTGCTAAAGTTGTTGCTGCTTACGCTTGCGTTG 250
Neg charged residues (Asp + Glu):	10			ACCTGGGTCTGATCTACGGTCCCGGCCCGGGCTTCCTGTGGCTGCAGACC 300
Positively charged residues (Arg + Lys)	29			CTGCGTCGTGAACTGTCTCCGTTCTGCGGTCCGGGTCCGGGTGAAGGTTG 350
Formula	C909H1463N247O237S14			GCCGTACATCTCTTCTCGTACCTCTATCAAAGGTCGTAAAAAATACATCT 400
Total number of atoms	2870			CTTCTCGTACCTCTATCAAAGGTCGTTCTTGGGACAACACCAAAAAAGAC 450
Half-life	Mammals	Yeast	E.Coli	GACGTTATCAAAGCTACCCTGACCGCTCGTAACAAAGTTCAGATGAAAAA 500
	30 hours (in vitro)	>20 hours	> 10 hours	AGCTGTTCTGGAACGTCTGCCGCTGGGTATGGTTATCACCTGCCAGGGT
Aliphatic index	86.28
Hydropathicity (GRAVY)	0.028
Antigenecity Score	0.5422
Antigenecity Status	ANTIGEN
Allergenecity Status	NON-ALLERGEN
			Vaccine (LUJV) Protein 3	DNA Sequence
GC-Content	51.0721			ATGCGTGTTCTGTACCTGCTGTTCTCTTTCCTGTTCATCTTCCTGATGCC 50
CAI-Value:	1			GCTGCCGGGTGTTTTCGGTGGTATCGGTGACCCGGTTACCTGCCTGAAAT 100
Number of amino acids:	171			CTGGTGCTATCTGCCACCCGGTTTTCTGCCCGCGTCGTTACAAACAGATC 150
Molecular weight	18707.7			GGTACCTGCGGTCTGCCGGGTACCAAATGCTGCAAAAAACCGGAAGCTGC 200
Theoretical pI	9.51			TAAACACTCTGACGCTTCTCACCTGGGTCCGGGTCCGGGTCCGGGTTGCA 250
Neg charged residues (Asp + Glu):	6			AATCTTGCTGGAAATCTAAAAAAGCTCTGGTTAAATGCTACGGTCCGGGT 300
Positively charged residues (Arg + Lys)	29			CCGGGTCTGTGCCTGAACTGCCTGTCTCTGCTGATGGGTATCACCCCGCG 350
Formula	C842H1351N225O211S22			TAAAAAATCTGACGCTTCTCACCTGGGTCCGCTGAACTGCAAATCTTGCT 400
Total number of atoms	2651			GGAAAAAAAAATGCAAATCTTGCTGGAAATCTAAAAAAGCTCTGGTTAAA 450
Half-life	Mammals	Yeast	E.Coli	TGCTACGACAAAAAAGTTAAATGCTACGACCACTACCTGTGCCTGAACTG 500
	30 hours (in vitro)	>20 hours	> 10 hours	CCTGTCTCTGCTG
Aliphatic index	79.82
Hydropathicity (GRAVY)	0.015
Antigenecity Score	0.7785
Antigenecity Status	ANTIGEN
Allergenecity Status	NON-ALLERGEN
			Vaccine (LUJV) Protein 4	DNA Sequence
GC-Content	51.5483			ATGCGTGTTCTGTACCTGCTGTTCTCTTTCCTGTTCATCTTCCTGATGCC 50
CAI-Value:	1			GCTGCCGGGTGTTTTCGGTGGTATCGGTGACCCGGTTACCTGCCTGAAAT 100
Number of amino acids:	183			CTGGTGCTATCTGCCACCCGGTTTTCTGCCCGCGTCGTTACAAACAGATC 150
Molecular weight	19968.8			GGTACCTGCGGTCTGCCGGGTACCAAATGCTGCAAAAAACCGGAAGCTGC 200
Theoretical pI	9.57			TAAAATCCTGATGTTCTCTGTTTCTTTCTACGCTGCTTACCACTCTTCTA 250
Neg charged residues (Asp + Glu):	8			TCACCTTCTCTCTGCTGGGTCCGGGTCCGGGTGAAGCTATCAACATCGTT 300
Positively charged residues (Arg + Lys)	22			ATCATCGTTATCATCATGTTCACCCTGGGTCCGGGTCCGGGTACCAAATT 350
Formula	C919H1451N235O235S13			CTGGTACCTGAACCACACCAAACTGGGTATCCACTCTAAAAAACACTCTT 400
Total number of atoms	2853			CTATCACCTTCTCTCTGCTGACCAACAAATCTGACCTGGAAAAAAAACTG 450
Half-life	Mammals	Yeast	E.Coli	TCTGACGAAACCGGTTCTCCGCTGCCGGGTGGTCACTGCCTGGAAAAAAA 500
	30 hours (in vitro)	>20 hours	> 10 hours	ACTGCCGTGCCCGAAACCGCACCGTCTGCGTAAAAACGGTACCTGCGCT
Aliphatic index	91.64
Hydropathicity (GRAVY)	0.197
Antigenecity Score	0.6536
Antigenecity Status	ANTIGEN
Allergenecity Status	NON-ALLERGEN
			Vaccine (GTOV) Protein 1	DNA Sequence
GC-Content	52.5054			ATGCGTGTTCTGTACCTGCTGTTCTCTTTCCTGTTCATCTTCCTGATGCC 50
CAI-Value:	0.972549			GCTGCCGGGTGTTTTCGGTGGTATCGGTGACCCGGTTACCTGCCTGAAAT 100
Number of amino acids:	153			CTGGTGCTATCTGCCACCCGGTTTTCTGCCCGCGTCGTTACAAACAGATC 150
Molecular weight	17131.6			GGTACCTGCGGTCTGCCGGGTACCAAATGCTGCAAAAAACCGGAAGCTGC 200
Theoretical pI	9.8			TAAATGCTCTGACCACTACCTGTGCCTGCGTGGTCCGGGTCCGGGTCGTA 250
Neg charged residues (Asp + Glu):	7			CCGCTATCCACTCTCTGTACGGTCGTTACAACTGCAAATGCGGTCCGGGT 300
Positively charged residues (Arg + Lys)	24			CCGGGTTGCAAATGCTGCTGGTTCGCTGACAAAAACCTGATCAAATGCTC 350
Formula	C789H1241N207O193S13			TAAAAAAACCGCTATCCACTCTCTGTACGGTCGTTACAACTGCAAATGCT 400
Total number of atoms	2443			GCTGGAAAAAATACGGTCGTTACAACTGCAAATGCTGCTGGTTCGCTGAC 450
Half-life	Mammals	Yeast	E.Coli	AAAAACCTG
	30 hours (in vitro)	>20 hours	> 10 hours
Aliphatic index	82.16
Hydropathicity (GRAVY)	0.029
Antigenecity Score	0.7338
Antigenecity Status	ANTIGEN
Allergenecity Status	NON-ALLERGEN
			Vaccine (GTOV) Protein 2	DNA Sequence
GC-Content	52.5054			ATGCGTGTTCTGTACCTGCTGTTCTCTTTCCTGTTCATCTTCCTGATGCC 50
CAI-Value:	1			GCTGCCGGGTGTTTTCGGTGGTATCGGTGACCCGGTTACCTGCCTGAAAT 100
Number of amino acids:	153			CTGGTGCTATCTGCCACCCGGTTTTCTGCCCGCGTCGTTACAAACAGATC 150
Molecular weight	17149.5			GGTACCTGCGGTCTGCCGGGTACCAAATGCTGCAAAAAACCGGAAGCTGC 200
Theoretical pI	9.37			TAAATGCTCTGACCACTACCTGTGCCTGCGTGGTCCGGGTCCGGGTCGTA 250
Neg charged residues (Asp + Glu):	5			CCGCTATCCACTCTCTGTACGGTCGTTACAACTGCAAATGCGGTCCGGGT 300
Positively charged residues (Arg + Lys)	25			CCGGGTTGCAAATGCTGCTGGTTCGCTGACAAAAACCTGATCAAATGCTC 350
Formula	C770H1191N211O190S22			TAAAAAAACCGCTATCCACTCTCTGTACGGTCGTTACAACTGCAAATGCT 400
Total number of atoms	2384			GCTGGAAAAAATACGGTCGTTACAACTGCAAATGCTGCTGGTTCGCTGAC 450
Half-life	Mammals	Yeast	E.Coli	AAAAACCTG
	30 hours (in vitro)	>20 hours	> 10 hours
Aliphatic index	65.69
Hydropathicity (GRAVY)	-0.068
Antigenecity Score	-0.068
Antigenecity Status	ANTIGEN
Allergenecity Status	NON-ALLERGEN
			Vaccine (GTOV) Protein 3	DNA Sequence
GC-Content	55.5556			ATGCGTGTTCTGTACCTGCTGTTCTCTTTCCTGTTCATCTTCCTGATGCC 50
CAI-Value:	0.979544			GCTGCCGGGTGTTTTCGGTGGTATCGGTGACCCGGTTACCTGCCTGAAAT 100
Number of amino acids:	153			CTGGTGCTATCTGCCACCCGGTTTTCTGCCCGCGTCGTTACAAACAGATC 150
Molecular weight	16594.7			GGTACCTGCGGTCTGCCGGGTACCAAATGCTGCAAAAAACCGGAAGCTGC 200
Theoretical pI	9.91			TAAACTGTCTGACCCGAAAGGTAACGACATGGGTCCGGGTCCGGGTGCTG 250
Neg charged residues (Asp + Glu):	9			GTGTTGCTGGTCTGATCACCGGTGGTCGTCGTACCCGTCGTGGCCCAGGT 300
Positively charged residues (Arg + Lys)	23			CCGGGCTTCCTGCGTGCTACTACCGAACTGCGTACCTTCTCTATCCTGAA 350
Formula	C756H1197N207O193S10			CAAAAAAACCCAGTGCATCAAAGGTTCTCCGGAATTCGACTGGATCCTGG 400
Total number of atoms	2363			GTTGGAAAAAACTGGGTTGGACCATCAAAGGTCTGGGTCACGACTTCCTG 450
Half-life	Mammals	Yeast	E.Coli	CGTGACCCG
	30 hours (in vitro)	>20 hours	> 10 hours
Aliphatic index	79.67
Hydropathicity (GRAVY)	-0.051
Antigenecity Score	0.7697
Antigenecity Status	ANTIGEN
Allergenecity Status	NON-ALLERGEN
			Vaccine (GTOV) Protein 4	DNA Sequence
GC-Content	54.6841			Improved DNA:
CAI-Value:	1			ATGCGTGTTCTGTACCTGCTGTTCTCTTTCCTGTTCATCTTCCTGATGCC 50
Number of amino acids:	153			GCTGCCGGGTGTTTTCGGTGGTATCGGTGACCCGGTTACCTGCCTGAAAT 100
Molecular weight	16139.1			CTGGTGCTATCTGCCACCCGGTTTTCTGCCCGCGTCGTTACAAACAGATC 150
Theoretical pI	9.17			GGTACCTGCGGTCTGCCGGGTACCAAATGCTGCAAAAAACCGGAAGCTGC 200
Neg charged residues (Asp + Glu):	9			TAAACCGACCGACCCGGTTGAACTGGCTGTTGGTCCGGGTCCGGGTAACA 250
Positively charged residues (Arg + Lys)	16			TCTCTGGTTACAACTTCTCTCTGTCTGCTGCTGTTAAAGCTGGTCCGGGT 300
Formula	C727H1156N192O198S12			CCGGGTGCTGGTATCCTGCGTACCCTGGGTTTCCAGCAGCAGCGTGGTGC 350
Total number of atoms	2285			TAAAAAATGCATGACCGTTCAGGGTGGTGAAACCATGAACAACGTTGTTC 400
Half-life	Mammals	Yeast	E.Coli	AGGCTAAAAAATGGATGGACATCGAAGGTCCGCCGACCGACCCGGTTGAA 450
	30 hours (in vitro)	>20 hours	> 10 hours	CTGGCTGTT
Aliphatic index	80.92
Hydropathicity (GRAVY)	0.111
Antigenecity Score	0.6007
Antigenecity Status	ANTIGEN
Allergenecity Status	NON-ALLERGEN
			Vaccine (JUNV) Protein 1	DNA Sequence
GC-Content	53.8126			ATGCGTGTTCTGTACCTGCTGTTCTCTTTCCTGTTCATCTTCCTGATGCC 50
CAI-Value:	1			GCTGCCGGGTGTTTTCGGTGGTATCGGTGACCCGGTTACCTGCCTGAAAT 100
Number of amino acids:	153			CTGGTGCTATCTGCCACCCGGTTTTCTGCCCGCGTCGTTACAAACAGATC 150
Molecular weight	16825.2			GGTACCTGCGGTCTGCCGGGTACCAAATGCTGCAAAAAACCGGAAGCTGC 200
Theoretical pI	9.34			TAAACACACCGAATTCCAGACCGTTTCTTTCGGTCCGGGTCCGGGTGGTA 250
Neg charged residues (Asp + Glu):	7			AACTGTGCCTGATGAAAGCTCAGCCGACCTCTTGGCCGCTGGGTCCGGGT 300
Positively charged residues (Arg + Lys)	19			CCGGGTGAAGAATGGATGCTGGTTGCTGCTAAAATGAAATGCTTCGGTAA 350
Formula	C769H1199N195O192S18			CAAAAAATACGACGTTATCATCCAGCACCCGGCTGACATGTCTTGGTGCT 400
Total number of atoms	2373			CTAAAAAAAAACTGTGCCTGATGAAAGCTCAGCCGACCTCTTGGCCGCTG 450
Half-life	Mammals	Yeast	E.Coli	CAGTGCCCG
	30 hours (in vitro)	>20 hours	> 10 hours
Aliphatic index	72.03
Hydropathicity (GRAVY)	0.05
Antigenecity Score	0.7666
Antigenecity Status	ANTIGEN
Allergenecity Status	NON-ALLERGEN
			Vaccine (JUNV) Protein 2	DNA Sequence
GC-Content	52.7233			ATGCGTGTTCTGTACCTGCTGTTCTCTTTCCTGTTCATCTTCCTGATGCC 50
CAI-Value:	1			GCTGCCGGGTGTTTTCGGTGGTATCGGTGACCCGGTTACCTGCCTGAAAT 100
Number of amino acids:	153			CTGGTGCTATCTGCCACCCGGTTTTCTGCCCGCGTCGTTACAAACAGATC 150
Molecular weight	16568.6			GGTACCTGCGGTCTGCCGGGTACCAAATGCTGCAAAAAACCGGAAGCTGC 200
Theoretical pI	9.67			TAAAGCTACCGACCCGGTTGAAATGGCTCTGGGTCCGGGTCCGGGTAAAG 250
Neg charged residues (Asp + Glu):	9			AAGTTCCGTCTTTCCGTTGGACCCAGTCTCTGCGTCGTGGTGGTCCGGGT 300
Positively charged residues (Arg + Lys)	21			CCGGGTAACATCTCTGGTTACAACTTCTCTCTGTCTGCTGCTGTTAAAGC 350
Formula	C755H1199N199O201S9			TAAAAAAGCTAAACTGATCGCTGACTCTATCGACTTCAACCAGGTTGCTC 400
Total number of atoms	2363			AGGTTAAAAAACTGTACACCGTTAAATACCCGAACCTGTCTGACCTGGAC 450
Half-life	Mammals	Yeast	E.Coli	CGTCTGACC
	30 hours (in vitro)	>20 hours	> 10 hours
Aliphatic index	84.77
Hydropathicity (GRAVY)	0.019
Antigenecity Score	0.6346
Antigenecity Status	ANTIGEN
Allergenecity Status	NON-ALLERGEN
			Vaccine (JUNV) Protein 3	DNA Sequence
GC-Content	55.3377			ATGCGTGTTCTGTACCTGCTGTTCTCTTTCCTGTTCATCTTCCTGATGCC 50
CAI-Value:	1			GCTGCCGGGTGTTTTCGGTGGTATCGGTGACCCGGTTACCTGCCTGAAAT 100
Number of amino acids:	153			CTGGTGCTATCTGCCACCCGGTTTTCTGCCCGCGTCGTTACAAACAGATC 150
Molecular weight	16646.7			GGTACCTGCGGTCTGCCGGGTACCAAATGCTGCAAAAAACCGGAAGCTGC 200
Theoretical pI	9.89			TAAAAACCTGATCACCTGCAACGACCACTACGGTCCGGGTCCGGGTGCTG 250
Neg charged residues (Asp + Glu):	6			CTGAATTCCGTCGTGTTGCTCACTCTTCTCTGTACGGTCGTGGTCCGGGT 300
Positively charged residues (Arg + Lys)	22			CCGGGTCCGGCTGCTGAATTCCGTCGTGTTGCTCACTCTTCTCTGTACGG 350
Formula	C753H1185N213O192S11			TAAAAAATCTCGTGCTACCCAGCCGGCTGCTGAATTCCGTCGTGTTGCTC 400
Total number of atoms	2354			ACTCTAAAAAACTGTGCAACATCTGCTGGAAACCGCTGCCGACCACCATC 450
Half-life	Mammals	Yeast	E.Coli	ACCGTTCCG
	30 hours (in vitro)	>20 hours	> 10 hours
Aliphatic index	74.64
Hydropathicity (GRAVY)	-0.058
Antigenecity Score	0.6106
Antigenecity Status	ANTIGEN
Allergenecity Status	NON-ALLERGEN
			Vaccine (JUNV) Protein 4	DNA Sequence
GC-Content	51.8519			ATGCGTGTTCTGTACCTGCTGTTCTCTTTCCTGTTCATCTTCCTGATGCC 50
CAI-Value:	1			GCTGCCGGGTGTTTTCGGTGGTATCGGTGACCCGGTTACCTGCCTGAAAT 100
Number of amino acids:	153			CTGGTGCTATCTGCCACCCGGTTTTCTGCCCGCGTCGTTACAAACAGATC 150
Molecular weight	16792.7			GGTACCTGCGGTCTGCCGGGTACCAAATGCTGCAAAAAACCGGAAGCTGC 200
Theoretical pI	9.08			TAAAAACCTGGACCCGGACTCTATGGACTACGGTCCGGGTCCGGGTCGTT 250
Neg charged residues (Asp + Glu):	13			ACTTCCTGATGGCTTACGCTAACCAGATCCACCACGTTGACGGTCCGGGT 300
Positively charged residues (Arg + Lys)	20			CCGGGTAAATCTGCTTTCCAGTCTTCTGTTGCTTCTGGTTTCATCGGTTT 350
Formula	C768H1183N197O204S11			CAAAAAAGTTTCTCTGATCAAAATCCCGTGCCTGTCTGACGAAAAATTCC 400
Total number of atoms	2363			AGGACAAAAAACTGGGTGAAGGTGAAGACGCTGACCTGTACTTCGCTCGT 450
Half-life	Mammals	Yeast	E.Coli	CGTTTCAAA
	30 hours (in vitro)	>20 hours	> 10 hours
Aliphatic index	75.23
Hydropathicity (GRAVY)	-0.042
Antigenecity Score	0.6314
Antigenecity Status	ANTIGEN
Allergenecity Status	NON-ALLERGEN
			Vaccine (MACV) Protein 1	DNA Sequence
GC-Content	55.7734			ATGCGTGTTCTGTACCTGCTGTTCTCTTTCCTGTTCATCTTCCTGATGCC 50
CAI-Value:	1			GCTGCCGGGTGTTTTCGGTGGTATCGGTGACCCGGTTACCTGCCTGAAAT 100
Number of amino acids:	153			CTGGTGCTATCTGCCACCCGGTTTTCTGCCCGCGTCGTTACAAACAGATC 150
Molecular weight	16796			GGTACCTGCGGTCTGCCGGGTACCAAATGCTGCAAAAAACCGGAAGCTGC 200
Theoretical pI	9.31			TAAAAACCTGATCACCTGCAACGACCACTACGGTCCGGGTCCGGGTTCTG 250
Neg charged residues (Asp + Glu):	5			CTGAATTCCGTCGTACCGCTCCGCCGTCTCTGTACGGTCGTGGTCCGGGT 300
Positively charged residues (Arg + Lys)	20			CCGGGTAACTGCAAATGCTGCTGGTTCGCTGACACCAACCTGATCACCTG 350
Formula	C760H1180N202O192S18			CAAAAAACTGTGCCACATCTGCTGGAAACCGCTGCCGACCTCTATCACCG 400
Total number of atoms	2352			TTCCGAAAAAAACCGCTCCGCCGTCTCTGTACGGTCGTTACAACTGCAAA 450
Half-life	Mammals	Yeast	E.Coli	TGCTGCTGG
	30 hours (in vitro)	>20 hours	> 10 hours
Aliphatic index	70.13
Hydropathicity (GRAVY)	0.008
Antigenecity Score	0.7665
Antigenecity Status	ANTIGEN
Allergenecity Status	NON-ALLERGEN
			Vaccine (MACV) Protein 2	DNA Sequence
GC-Content	53.3769			ATGCGTGTTCTGTACCTGCTGTTCTCTTTCCTGTTCATCTTCCTGATGCC 50
CAI-Value:	1			GCTGCCGGGTGTTTTCGGTGGTATCGGTGACCCGGTTACCTGCCTGAAAT 100
Number of amino acids:	153			CTGGTGCTATCTGCCACCCGGTTTTCTGCCCGCGTCGTTACAAACAGATC 150
Molecular weight	16876.8			GGTACCTGCGGTCTGCCGGGTACCAAATGCTGCAAAAAACCGGAAGCTGC 200
Theoretical pI	9.43			TAAAAACCTGGACCCGGACTCTACCGACTACGGTCCGGGTCCGGGTCGTT 250
Neg charged residues (Asp + Glu):	11			ACTTCCTGATGGCTTTCGCTAACCAGATCCACCACATCGACGGTCCGGGT 300
Positively charged residues (Arg + Lys)	20			CCGGGTGGTCAGATGGTTATGCTGGTTAACGACCGTGTTCTGGACATCCT 350
Formula	C761H1199N209O203S11			GAAAAAATCTATCCGTCGTAACTACCCGGTTCTGTTCGACGAACACCTGA 400
Total number of atoms	2383			CCCCGAAAAAAAAAAACCTGGGTCGTGCTGACAACTCTGTTAAAAACGGT 450
Half-life	Mammals	Yeast	E.Coli	AACAACCCG
	30 hours (in vitro)	>20 hours	> 10 hours
Aliphatic index	82.16
Hydropathicity (GRAVY)	-0.169
Antigenecity Score	0.5399
Antigenecity Status	ANTIGEN
Allergenecity Status	NON-ALLERGEN
			Vaccine (MACV)Protein 3	DNA Sequence
GC-Content	50.7625			ATGCGTGTTCTGTACCTGCTGTTCTCTTTCCTGTTCATCTTCCTGATGCC 50
CAI-Value:	1			GCTGCCGGGTGTTTTCGGTGGTATCGGTGACCCGGTTACCTGCCTGAAAT 100
Number of amino acids:	153			CTGGTGCTATCTGCCACCCGGTTTTCTGCCCGCGTCGTTACAAACAGATC 150
Molecular weight	16994.3			GGTACCTGCGGTCTGCCGGGTACCAAATGCTGCAAAAAACCGGAAGCTGC 200
Theoretical pI	9.34			TAAAGTTTCTGACATCTCTGTTCTGATGAAAGGTCCGGGTCCGGGTGAAG 250
Neg charged residues (Asp + Glu):	12			AATGGATGCTGATCGCTGCTAAAATGAAATGCTTCGGTAACGGTCCGGGT 300
Positively charged residues (Arg + Lys)	23			CCGGGTTGGCTGATCCGTAACGGTTCTTACCTGAACACCTCTGAATTCCG 350
Formula	C769H1218N200O201S16			TAAAAAAGACGTTTCTATCTACGAACCGGAAGACCTGGGTAACTGCCTGA 400
Total number of atoms	2404			ACAAAAAAAAAGACTGGCTGATGGACCCGCCGATGCTGTGCCGTAACAAA 450
Half-life	Mammals	Yeast	E.Coli	ACCAAAAAA
	30 hours (in vitro)	>20 hours	> 10 hours
Aliphatic index	77.71
Hydropathicity (GRAVY)	-0.103
Antigenecity Score	0.6493
Antigenecity Status	ANTIGEN
Allergenecity Status	NON-ALLERGEN
			Vaccine (MACV) Protein 4	DNA Sequence
GC-Content	52.0697			ATGCGTGTTCTGTACCTGCTGTTCTCTTTCCTGTTCATCTTCCTGATGCC 50
CAI-Value:	1			GCTGCCGGGTGTTTTCGGTGGTATCGGTGACCCGGTTACCTGCCTGAAAT 100
Number of amino acids:	153			CTGGTGCTATCTGCCACCCGGTTTTCTGCCCGCGTCGTTACAAACAGATC 150
Molecular weight	16817.9			GGTACCTGCGGTCTGCCGGGTACCAAATGCTGCAAAAAACCGGAAGCTGC 200
Theoretical pI	9.61			TAAACTGACCTCTGACCAGGCTCGTCTGTACGGTCCGGGTCCGGGTAAAG 250
Neg charged residues (Asp + Glu):	9			AAATCCCGTCTTTCCGTTGGACCCAGTCTCTGCGTCGTGGTGGTCCGGGT 300
Positively charged residues (Arg + Lys)	22			CCGGGTAACATCTCTGGTTACAACTTCTCTCTGTCTGCTGCTGTTAAAGC 350
Formula	C763H1210N200O203S12			TAAAAAACTGGACTGCATCATGTACCAGTCTGTTATGGACGGTAAAATGG 400
Total number of atoms	2388			TTGACAAAAAACTGTACACCGTTAAATACCCGAACCTGAACGACCTGGAC 450
Half-life	Mammals	Yeast	E.Coli	AAACTGACC
	30 hours (in vitro)	>20 hours	> 10 hours
Aliphatic index	80.92
Hydropathicity (GRAVY)	-0.07
Antigenecity Score	0.5505
Antigenecity Status	ANTIGEN
Allergenecity Status	NON-ALLERGEN
			Vaccine (SABV) Protein 1	DNA Sequence
GC-Content	51.1983			ATGCGTGTTCTGTACCTGCTGTTCTCTTTCCTGTTCATCTTCCTGATGCC 50
CAI-Value:	1			GCTGCCGGGTGTTTTCGGTGGTATCGGTGACCCGGTTACCTGCCTGAAAT 100
Number of amino acids:	153			CTGGTGCTATCTGCCACCCGGTTTTCTGCCCGCGTCGTTACAAACAGATC 150
Molecular weight	17349.8			GGTACCTGCGGTCTGCCGGGTACCAAATGCTGCAAAAAACCGGAAGCTGC 200
Theoretical pI	9.49			TAAAATGATCGACAACCAGAAACTGTCTTACGGTCCGGGTCCGGGTCAGA 250
Neg charged residues (Asp + Glu):	13			TGATCCTGCTGGTTAACGACCGTGTTCTGGACATCCTGACCGGTCCGGGT 300
Positively charged residues (Arg + Lys)	23			CCGGGTTGGACCACCGAACGTCTGCGTTGGCTGCTGATCGAAGTTCTGAA 350
Formula	C800H1271N203O202S12			AAAAAAAGAAATCGAATACGGTTTCACCCGTCGTTTCAAATTCCTGCTGA 400
Total number of atoms	2488			ACATCAAAAAAGCTATGGAAAACTTCACCGACGACGACTTCAAAATCATG 450
Half-life	Mammals	Yeast	E.Coli	CTGAAAGCT
	30 hours (in vitro)	>20 hours	> 10 hours
Aliphatic index	95.56
Hydropathicity (GRAVY)	0.097
Antigenecity Score	0.6386
Antigenecity Status	ANTIGEN
Allergenecity Status	NON-ALLERGEN
			Vaccine (SABV) Protein 2	DNA Sequence
GC-Content	53.8126			ATGCGTGTTCTGTACCTGCTGTTCTCTTTCCTGTTCATCTTCCTGATGCC 50
CAI-Value:	1			GCTGCCGGGTGTTTTCGGTGGTATCGGTGACCCGGTTACCTGCCTGAAAT 100
Number of amino acids:	153			CTGGTGCTATCTGCCACCCGGTTTTCTGCCCGCGTCGTTACAAACAGATC 150
Molecular weight	16640.9			GGTACCTGCGGTCTGCCGGGTACCAAATGCTGCAAAAAACCGGAAGCTGC 200
Theoretical pI	9.3			TAAATGCTCTGACCACTACATCTGCCTGAAAGGTCCGGGTCCGGGTAAAC 250
Neg charged residues (Asp + Glu):	8			AGGTTGCTATCCTGAAACGTCAGGCTGAACCGTCTCTGTACGGTCCGGGT 300
Positively charged residues (Arg + Lys)	21			CCGGGTAAATGCCTGAACATCATGCTGGGTAAATCTTCTTTCTGCGACAT 350
Formula	C752H1195N199O194S16			CAAAAAACAGGCTGAACCGTCTCTGTACGGTCGTCACAACTGCCGTTGCT 400
Total number of atoms	2356			GCTGGAAAAAACCGACCTCTATCGTTGTTCCGATCGAACCGTCTGCTCCG 450
Half-life	Mammals	Yeast	E.Coli	CCGCCGGAA
	30 hours (in vitro)	>20 hours	> 10 hours
Aliphatic index	79.02
Hydropathicity (GRAVY)	-0.002
Antigenecity Score	0.6055
Antigenecity Status	ANTIGEN
Allergenecity Status	NON-ALLERGEN
			Vaccine (SABV) Protein 3	DNA Sequence
GC-Content	50.7625			ATGCGTGTTCTGTACCTGCTGTTCTCTTTCCTGTTCATCTTCCTGATGCC 50
CAI-Value:	1			GCTGCCGGGTGTTTTCGGTGGTATCGGTGACCCGGTTACCTGCCTGAAAT 100
Number of amino acids:	153			CTGGTGCTATCTGCCACCCGGTTTTCTGCCCGCGTCGTTACAAACAGATC 150
Molecular weight	16828.8			GGTACCTGCGGTCTGCCGGGTACCAAATGCTGCAAAAAACCGGAAGCTGC 200
Theoretical pI	9.14			TAAATCTACCGAACTGCAGAACATCACCTTCGGTCCGGGTCCGGGTAAAT 250
Neg charged residues (Asp + Glu):	10			TCTGGTACGTTAACCACACCGCTTCTGGTGAACACTCTCTGGGTCCGGGT 300
Positively charged residues (Arg + Lys)	17			CCGGGTGCTCTGATCGCTGTTTCTCTGATCGCTGCTCTGAAAGGTATGAT 350
Formula	C763H1191N201O204S12			CAAAAAAGAATTCCGTAACGACTGGATCATCGAATCTGACCACCTGCTGT 400
Total number of atoms	2371			CTGAAAAAAAAAACTCTACCTGGAAAAACCAGTGCGAAATGAACCACGTT 450
Half-life	Mammals	Yeast	E.Coli	AACTCTATG
	30 hours (in vitro)	>20 hours	> 10 hours
Aliphatic index	82.22
Hydropathicity (GRAVY)	-0.001
Antigenecity Score	0.6188
Antigenecity Status	ANTIGEN
Allergenecity Status	NON-ALLERGEN
			Vaccine (SABV) Protein 4	DNA Sequence
GC-Content	53.3769			ATGCGTGTTCTGTACCTGCTGTTCTCTTTCCTGTTCATCTTCCTGATGCC 50
CAI-Value:	0.959047			GCTGCCGGGTGTTTTCGGTGGTATCGGTGACCCGGTTACCTGCCTGAAAT 100
Number of amino acids:	153			CTGGTGCTATCTGCCACCCGGTTTTCTGCCCGCGTCGTTACAAACAGATC 150
Molecular weight	16663.7			GGTACCTGCGGTCTGCCGGGTACCAAATGCTGCAAAAAACCGGAAGCTGC 200
Theoretical pI	9.43			TAAACAGTCTGACAACACCATGGGTGACGTTGGTCCGGGTCCGGGTAAAG 250
Neg charged residues (Asp + Glu):	10			AAATCCCGTCTTTCCGTTGGACCCAGTCTCTGCGTCGTGGTGGTCCGGGT 300
Positively charged residues (Arg + Lys)	20			CCGGGTCTGAACAACCAGTTCGGTTCTGTTCCGGCTCTGACCATCGCTTG 350
Formula	C755H1188N202O199S12			CAAAAAAGCTCGTAAATTCGAAGAACCGATCTGGTCTGACTTCGGTCACC 400
Total number of atoms	2356			TGTGCAAAAAAGCTAAAATGATCCTGGACGGTCTCGACTTTAACCAGGTA 450
Half-life	Mammals	Yeast	E.Coli	AGCCTGGTT
	30 hours (in vitro)	>20 hours	> 10 hours
Aliphatic index	78.37
Hydropathicity (GRAVY)	-0.016
Antigenecity Score	0.7217
Antigenecity Status	ANTIGEN
Allergenecity Status	NON-ALLERGEN
