# Supplementary material for: MMV-db: vaccinomics and RNA-based therapeutics database for infectious hemorrhagic fever-causing mammarenaviruses
Source: Database (Oxford). 2021 Oct 22;2021:baab063. doi: 10.1093/database/baab063 (PMC8533362; doi:10.1093/database/baab063)
Supplement: baab063_Supp [file baab063_supp.zip › Supplementary Information/Supplementary Sheet, S7.xlsx]

## Sheet: Sheet1
LASV						LASV
L SEGMENT						S SEGMENT
S.NO	SiRNA Sequence	CLASS	IM SCORE	D SCORE		S.NO	SiRNA Sequence	CLASS	IM SCORE	D SCORE
440	CAUUGAACCUGACAUUCUC	Immunomodulatory	7.2	0.812385		535	CUGGAUGGACAUUGAAGGA	Immunomodulatory	7.5	0.62463
467	AUUGAACCUGACAUUCUCC	Immunomodulatory	7	0.942936		652	UGGAUGGACAUUGAAGGAA	Immunomodulatory	7.1	0.705514
1126	CGGAGACAUCAAAGUCCAU	Immunomodulatory	7	0.46042		184	GAUGGACAUUGAAGGAAGA	Immunomodulatory	6.8	0.483122
1167	GCCUGCUGAACUUUGUACU	Immunomodulatory	7	0.67815		216	GGAUGGACAUUGAAGGAAG	Immunomodulatory	6.7	0.556707
1002	CCUGCUGAACUUUGUACUC	Immunomodulatory	6.9	0.714989		310	CUCAUUUGUGCUUCAGCUU	Immunomodulatory	6.7	0.748102
1028	CACCAUUCUUAAAGGAUGA	Immunomodulatory	6.9	0.561453		639	GCUUGUUUGUUGAAGUCAA	Immunomodulatory	6.7	0.612355
282	GCAUUGAACCUGACAUUCU	Immunomodulatory	6.8	0.739642		204	GUGCUUCAGCUUUCAACCU	Immunomodulatory	6.6	0.724164
305	GGAGACAUCAAAGUCCAUA	Immunomodulatory	6.8	0.619069		327	GUCAGCUUGUUGUUCAAUA	Immunomodulatory	6.6	0.683943
364	CUCAUUGCCUGCUGAACUU	Immunomodulatory	6.8	0.647824		593	CAGCUUGUUGUUCAAUAUC	Immunomodulatory	6.6	0.770013
1062	ACAACUCCGGAGACAUCAA	Immunomodulatory	6.8	0.611159		813	CCUGGAUGGACAUUGAAGG	Immunomodulatory	6.6	0.730524
310	CAGCCUUCUUAAAGAAUGA	Immunomodulatory	6.7	0.563977		198	UUGUUUGUCAGGAGAUGGA	Immunomodulatory	6.5	0.774641
985	UUGAACCUGACAUUCUCCA	Immunomodulatory	6.7	0.916228		788	GAAUGGCUUGUUUGUUGAA	Immunomodulatory	6.5	0.419956
1041	ACUUCUGCUCAAAGUUAGC	Immunomodulatory	6.7	0.781762		607	GGCUUGUUUGUUGAAGUCA	Immunomodulatory	6.4	0.638568
414	UUGCCUGCUGAACUUUGUA	Immunomodulatory	6.6	0.829547		781	ACCUGGAUGGACAUUGAAG	Immunomodulatory	6.4	0.732477
527	GCUCAUUGCCUGCUGAACU	Immunomodulatory	6.6	0.713043		350	GGAGAUGGAUGGCCAUAUA	Immunomodulatory	6.3	0.444052
948	UCAUUGCCUGCUGAACUUU	Immunomodulatory	6.6	0.764439		773	UGGACAUUGAAGGAAGACC	Immunomodulatory	6.3	0.88812
772	GGAUCAUCUUUGUCAGAGA	Immunomodulatory	6.5	0.532032		207	UGUGCUUCAGCUUUCAACC	Immunomodulatory	6.2	0.99205
915	AGCAUUGAACCUGACAUUC	Immunomodulatory	6.5	0.866255		359	UGUUUGUCAGGAGAUGGAU	Immunomodulatory	6.2	0.679611
582	GAUGAUGCGCAGCCAAGUU	Immunomodulatory	6.3	0.580359		402	AGGAGAUGGAUGGCCAUAU	Immunomodulatory	6.2	0.68227
1182	GGUGGAUGGCAAAGCUUUC	Immunomodulatory	6.3	0.571303		487	AGAUUUGUUUGUCAGGAGA	Immunomodulatory	6.2	0.679256
1188	UGAACCUGACAUUCUCCAA	Immunomodulatory	6.3	0.765979		72	GCUCAUUUGUGCUUCAGCU	Immunomodulatory	6.1	0.701914
567	CUGCUGAACUUUGUACUCA	Immunomodulatory	6.1	0.713403		236	CUUACCUAUUCUCAGCUGA	Immunomodulatory	6.1	0.689237
694	GUCCUGCUUGUUGAGAAGG	Immunomodulatory	6.1	0.704256		302	GGACAUUGAAGGAAGACCU	Immunomodulatory	6	0.706306
135	AGUCCUGCUUGUUGAGAAG	Immunomodulatory	6	0.724547		439	GUCAGGAGAUGGAUGGCCA	Immunomodulatory	6	0.520198
464	UGAUGCGCAGCCAAGUUUA	Immunomodulatory	6	0.695768		420	CUAUCAACCAAGUUCAGGC	Immunomodulatory	5.9	0.824827
875	AGGUGGAUGGCAAAGCUUU	Immunomodulatory	6	0.602402		154	UGCUCAUUUGUGCUUCAGC	Immunomodulatory	5.8	0.887757
926	CUCAAUGUACUUCUGCUCA	Immunomodulatory	6	0.659037		790	ACCAAGUUCAGGCUGCUAC	Immunomodulatory	5.8	0.745031
1119	AUGCGCAGCCAAGUUUAGC	Immunomodulatory	6	0.850843		794	AGACCUCUUCGCUACACAA	Immunomodulatory	5.8	0.711842
129	UAGUCCUGCUUGUUGAGAA	Immunomodulatory	5.9	0.835134		97	UCAGGAGAUGGAUGGCCAU	Immunomodulatory	5.7	0.606521
131	GGAUGAUGCGCAGCCAAGU	Immunomodulatory	5.9	0.615175		252	CAGGAGAUGGAUGGCCAUA	Immunomodulatory	5.7	0.518844
193	ACUCAUAGUCCUGCUUGUU	Immunomodulatory	5.9	0.724345		284	CCAAGUUCAGGCUGCUACA	Immunomodulatory	5.7	0.59396
430	CAUCUUUGUCAGAGACCUG	Immunomodulatory	5.9	0.760991		407	GACCUGGAUGGACAUUGAA	Immunomodulatory	5.7	0.541046
725	CAUGCUUAAACAUUGGCCU	Immunomodulatory	5.9	0.774909		462	CUAUUCUCAGCUGAUGACC	Immunomodulatory	5.7	0.849797
812	GCAACCGACUGAUCAAUGA	Immunomodulatory	5.9	0.503703		520	AUUCUCAGCUGAUGACCCU	Immunomodulatory	5.7	0.766594
1103	UGCUUCUUUGCAUCUGACC	Immunomodulatory	5.9	0.98315		592	GACCUCUUCGCUACACAAC	Immunomodulatory	5.7	0.79698
8	GCAACUACCUUAUCAGCGU	Immunomodulatory	5.8	0.64285		610	UUUGUCAGGAGAUGGAUGG	Immunomodulatory	5.7	0.852926
92	AUAGUCCUGCUUGUUGAGA	Immunomodulatory	5.8	0.787655		613	CAACCAAGUUCAGGCUGCU	Immunomodulatory	5.7	0.636038
374	CAACUUAUCAUUGACCCAG	Immunomodulatory	5.8	0.824184		635	CAAGUUCAGGCUGCUACAU	Immunomodulatory	5.7	0.608039
437	ACCUGAUGCGAUCAAUUGA	Immunomodulatory	5.8	0.592954		203	CAUUGAAGGAAGACCUGAA	Immunomodulatory	5.6	0.561047
460	UCCUGCUUGUUGAGAAGGU	Immunomodulatory	5.8	0.732131		241	UGUCAGGAGAUGGAUGGCC	Immunomodulatory	5.6	0.745813
481	GCUGAACUUUGUACUCAUA	Immunomodulatory	5.8	0.500413		304	GCUUACCUAUUCUCAGCUG	Immunomodulatory	5.6	0.574045
519	GAACCUGACAUUCUCCAAU	Immunomodulatory	5.8	0.726554		349	UUGUCAGGAGAUGGAUGGC	Immunomodulatory	5.6	0.732866
585	UGAAGAAAAUGGACCCAUU	Immunomodulatory	5.8	0.65926		468	GACAUUGAAGGAAGACCUG	Immunomodulatory	5.6	0.680894
633	CUGUUGAUUCAUUGAGCCA	Immunomodulatory	5.8	0.651247		532	GAAGCAUUUUAGUUCAGCC	Immunomodulatory	5.6	0.764131
1017	AUGCUUCUUUGCAUCUGAC	Immunomodulatory	5.8	0.847769		727	AGACAGGCUGACUCAAAGU	Immunomodulatory	5.6	0.759657
1139	CUGACAUUCUCCAAUAGUU	Immunomodulatory	5.8	0.720546		764	GCCCUCUAUCAACCAAGUU	Immunomodulatory	5.6	0.531444
58	CCUGCUUGUUGAGAAGGUA	Immunomodulatory	5.7	0.58116		40	GUUUGUCAGGAGAUGGAUG	Immunomodulatory	5.5	0.603929
101	CUCAUAGUCCUGCUUGUUG	Immunomodulatory	5.7	0.771546		222	GGCUUACCUAUUCUCAGCU	Immunomodulatory	5.5	0.636221
226	UGUCAGCUUGCAAGUCCUU	Immunomodulatory	5.7	0.782388		411	AAGUUCAGGCUGCUACAUA	Immunomodulatory	5.5	0.690156
334	GCAACCUUUCCAUAUCAAC	Immunomodulatory	5.7	0.581119		703	CCAUUUGAUACAAGCCAAC	Immunomodulatory	5.5	0.640327
669	GAAGAAAAUGGACCCAUUC	Immunomodulatory	5.7	0.668993		787	GCAUUUACUGCUUUGUUGA	Immunomodulatory	5.5	0.595252
116	CAACUACCUUAUCAGCGUA	Immunomodulatory	5.6	0.620174		271	ACCUAUUCUCAGCUGAUGA	Immunomodulatory	5.4	0.729772
543	GUGAGAGAUUGAUCAAAGA	Immunomodulatory	5.6	0.60267		446	AGACAAUGGAUGGUAUCCU	Immunomodulatory	5.4	0.793448
40	AUGUCAGCUUGCAAGUCCU	Immunomodulatory	5.5	0.851506		663	AAUGCUCAUUUGUGCUUCA	Immunomodulatory	5.4	0.679046
137	CAGCAUUGAACCUGACAUU	Immunomodulatory	5.5	0.700818		832	UUGAAGUUGGGGAUGGACA	Immunomodulatory	5.4	0.878831
175	AAGGAUGAUGCGCAGCCAA	Immunomodulatory	5.5	0.675463		29	AGGCUGUUUGUAGAGUCCA	Immunomodulatory	5.3	0.723899
397	UGUACUCAUAGUCCUGCUU	Immunomodulatory	5.5	0.831052		226	UAGUUCAGCCUCAAUUAGC	Immunomodulatory	5.3	0.905917
828	CCUGACAUUCUCCAAUAGU	Immunomodulatory	5.5	0.645941		453	CAGACCUCUUCGCUACACA	Immunomodulatory	5.3	0.732497
1027	AUCUUUGUCAGAGACCUGA	Immunomodulatory	5.5	0.828267		484	GAAUGCUCAUUUGUGCUUC	Immunomodulatory	5.3	0.687728
1050	UGCUGAACUUUGUACUCAU	Immunomodulatory	5.5	0.776092		793	UACCUAUUCUCAGCUGAUG	Immunomodulatory	5.3	0.843297
1090	UCUGCUCAAAGUUAGCAGG	Immunomodulatory	5.5	0.859698		5	GGCUGUUUGUAGAGUCCAC	Immunomodulatory	5.2	0.602355
1100	UUGCUCAUUGCCUGCUGAA	Immunomodulatory	5.5	0.687948		92	ACAUUGAAGGAAGACCUGA	Immunomodulatory	5.2	0.688593
1223	CUUCUGCAACUACCUUAUC	Immunomodulatory	5.5	0.763241		244	CUCCAUGUUUAGUUCCAGA	Immunomodulatory	5.2	0.609861
20	GUACUCAUAGUCCUGCUUG	Immunomodulatory	5.4	0.779296		355	UUAGACAGGCUGACUCAAA	Immunomodulatory	5.2	0.823121
48	CAUAGUCCUGCUUGUUGAG	Immunomodulatory	5.4	0.691105		513	AGGCUGACUCAAAGUCAUC	Immunomodulatory	5.2	0.757566
99	CCAGCAUUGAACCUGACAU	Immunomodulatory	5.4	0.694633		549	AUUGAAGUUGGGGAUGGAC	Immunomodulatory	5.2	0.81616
888	UUGAAGUCCUCAAUGUACU	Immunomodulatory	5.4	0.968953		587	UUCUCAGCUGAUGACCCUC	Immunomodulatory	5.2	0.857637
899	CAACCUUUCCAUAUCAACA	Immunomodulatory	5.4	0.682308		594	ACCAUUUGAUACAAGCCAA	Immunomodulatory	5.2	0.573023
912	CUAUCCAAGCAUAACCCAU	Immunomodulatory	5.4	0.660889		177	AGACCUGGAUGGACAUUGA	Immunomodulatory	5.1	0.668989
1205	AGAUUUGUCCUCACUGUUA	Immunomodulatory	5.4	0.756237		655	CUUGUACUGAACACAAAGA	Immunomodulatory	5.1	0.727067
138	UACUCAUAGUCCUGCUUGU	Immunomodulatory	5.3	0.773978		769	AGCAUUUUAGUUCAGCCUC	Immunomodulatory	5.1	0.811821
156	UCAUAGUCCUGCUUGUUGA	Immunomodulatory	5.3	0.830076		780	GCCGCUGAUCUAGAGAAGU	Immunomodulatory	5.1	0.611051
198	CUACCUUAUCAGCGUACAA	Immunomodulatory	5.3	0.605821		12	CAGGCUGUUUGUAGAGUCC	Immunomodulatory	5	0.709872
238	UGCAACUACCUUAUCAGCG	Immunomodulatory	5.3	0.968204		60	GGGCUUACCUAUUCUCAGC	Immunomodulatory	5	0.659181
290	ACUGGCUCUUAUCAACCUU	Immunomodulatory	5.3	0.745916		393	ACCAACAAGGCCACACGUU	Immunomodulatory	5	0.602623
333	UGAUCUCCAGCAUUGAACC	Immunomodulatory	5.3	0.978091		830	GCUGCUACAUACACUUCUU	Immunomodulatory	5	0.622845
456	ACUACCUUAUCAGCGUACA	Immunomodulatory	5.3	0.639531		6	GCUGUUUGUAGAGUCCACA	Immunomodulatory	4.9	0.735623
721	GUCAGCUUGCAAGUCCUUU	Immunomodulatory	5.3	0.697641		125	UGAACCAUUUGAUACAAGC	Immunomodulatory	4.9	0.96146
1036	GAGCCAACCAUCACCAAAA	Immunomodulatory	5.3	0.569403		206	GAGAUGGUCUCGAGAAUUG	Immunomodulatory	4.9	0.697242
1124	UCCUUCUCGUUGUUCAGGC	Immunomodulatory	5.3	0.843894		338	GGAAGCCACAGAAAGCUGA	Immunomodulatory	4.9	0.560069
434	GUAACUGGCUCUUAUCAAC	Immunomodulatory	5.2	0.77977		435	GUCAAAGGUGAUCAGAACA	Immunomodulatory	4.9	0.644062
442	CUGCAACCUUUCCAUAUCA	Immunomodulatory	5.2	0.603014		474	UGAAGUUGGGGAUGGACAA	Immunomodulatory	4.9	0.730078
443	AGAUCCUAGAACCAAAUUG	Immunomodulatory	5.2	0.881546		491	UCAACCAAGUUCAGGCUGC	Immunomodulatory	4.9	0.795502
458	CAGAUCACCUCCAUAUCAA	Immunomodulatory	5.2	0.530569		649	GGCUGCUACAUACACUUCU	Immunomodulatory	4.9	0.735729
554	GUCCUCAAUGUACUUCUGC	Immunomodulatory	5.2	0.724187		59	GAUGGUCUCGAGAAUUGGC	Immunomodulatory	4.8	0.736337
799	CCUCAACUUAUCAUUGACC	Immunomodulatory	5.2	0.719071		210	GCAUUUUAGUUCAGCCUCA	Immunomodulatory	4.8	0.516136
925	GGUGAUGAGAGGAUCUUUG	Immunomodulatory	5.2	0.683126		608	GAUUGAAGUUGGGGAUGGA	Immunomodulatory	4.8	0.457959
1183	GGUACAGCCUUCUUAAAGA	Immunomodulatory	5.2	0.554615		617	ACAGGCUGACUCAAAGUCA	Immunomodulatory	4.8	0.677014
1239	CCCUUUUAUGUCAGCUUGC	Immunomodulatory	5.2	0.662658		774	AAGGAAGACCUGAAGAUCC	Immunomodulatory	4.8	0.841998
95	GCUGUUAAGGCAGAUCACC	Immunomodulatory	5.1	0.646763		812	GUUCAUUUCAGACACCCCU	Immunomodulatory	4.8	0.69449
241	GGAGCCAACCAUCACCAAA	Immunomodulatory	5.1	0.455994		102	AGAUGGUCUCGAGAAUUGG	Immunomodulatory	4.7	0.796401
555	AUGAUCUCCAGCAUUGAAC	Immunomodulatory	5.1	0.965715		121	GGAGAUGGUCUCGAGAAUU	Immunomodulatory	4.7	0.607749
577	GUGGCGACUCUUGGCUAUA	Immunomodulatory	5.1	0.547744		169	CUGUUUGUAGAGUCCACAG	Immunomodulatory	4.7	0.856939
682	CAGAUUUGUCCUCACUGUU	Immunomodulatory	5.1	0.687634		245	AGUUCAGGCUGCUACAUAC	Immunomodulatory	4.7	0.691733
769	UUAUGUCAGCUUGCAAGUC	Immunomodulatory	5.1	1.00364		273	UCAGCUGAUGACCCUCAAG	Immunomodulatory	4.7	0.793051
832	GAACUCUUCAUGGAGUUGC	Immunomodulatory	5.1	0.811525		479	UGCCCUCUAUCAACCAAGU	Immunomodulatory	4.7	0.710586
873	CAGCUCAUUGCAAUCUUCU	Immunomodulatory	5.1	0.785798		563	GGGAGAUGGUCUCGAGAAU	Immunomodulatory	4.7	0.449489
987	GUGACCACUUCAUUUUGGU	Immunomodulatory	5.1	0.687586		605	CAACAAGGCCACACGUUGC	Immunomodulatory	4.7	0.786975
1154	AGACACAUGUGCCAAUGAA	Immunomodulatory	5.1	0.608406		638	GCUGAUGACCCUCAAGGAU	Immunomodulatory	4.7	0.465953
1207	AAACCUGAUGCGAUCAAUU	Immunomodulatory	5.1	0.780773		645	AACCAACAAGGCCACACGU	Immunomodulatory	4.7	0.682397
7	CUGCAACUACCUUAUCAGC	Immunomodulatory	5	0.747539		683	CAGCUUUCAACCUUUGAAU	Immunomodulatory	4.7	0.658416
60	GAUCUCCAGCAUUGAACCU	Immunomodulatory	5	0.702195		743	AUGAACCAUUUGAUACAAG	Immunomodulatory	4.7	0.759366
128	GUUGAUAGCUUCAGACAGC	Immunomodulatory	5	0.803777		33	AGUUCAGCCUCAAUUAGCA	Immunomodulatory	4.6	0.628285
140	UAUGUCAGCUUGCAAGUCC	Immunomodulatory	5	1.02634		181	CAGGCUGACUCAAAGUCAU	Immunomodulatory	4.6	0.599192
230	GAUCCUAGAACCAAAUUGC	Immunomodulatory	5	0.787553		313	GUUGAAGUCAAACAGCCUC	Immunomodulatory	4.6	0.833233
248	CCCUCAACUUAUCAUUGAC	Immunomodulatory	5	0.610881		347	CACACCAGGCUGUUUGUAG	Immunomodulatory	4.6	0.751001
329	GCAUUCAUGAUCAAGAGUA	Immunomodulatory	5	0.560983		381	CAGUACAAGCAUUGACAGA	Immunomodulatory	4.6	0.608207
367	AUAGAGUUCACCAAAGCGA	Immunomodulatory	5	0.810923		437	CAACUGAAUGCUCAUUUGU	Immunomodulatory	4.6	0.72924
484	AAAGGAUGAUGCGCAGCCA	Immunomodulatory	5	0.698944		486	AGAAUUGGCAGUGAUCUUC	Immunomodulatory	4.6	0.885499
548	GUAGGCUUAUAGCUUCAAA	Immunomodulatory	5	0.585176		699	AGCAGUUCAAGCAGGAUGC	Immunomodulatory	4.6	0.747862
550	CGAUCUGCAGCUUUACCUC	Immunomodulatory	5	0.672558		821	AAUGGAUGGUAUCCUCAAA	Immunomodulatory	4.6	0.60177
608	CCUGUUGAUUCAUUGAGCC	Immunomodulatory	5	0.731171		314	UUGAAGUCAAACAGCCUCA	Immunomodulatory	4.5	0.900568
710	UUGUCCUCACUGUUAUGCU	Immunomodulatory	5	0.92207		372	AGGAAGACCUGAAGAUCCA	Immunomodulatory	4.5	0.631487
803	UUCUGCAACUACCUUAUCA	Immunomodulatory	5	0.888957		408	CCACCUGGUCAGACAAUAU	Immunomodulatory	4.5	0.593882
1037	GGUCAAUAGGGUAUCUUGC	Immunomodulatory	5	0.728203		430	GGAAGACCUGAAGAUCCAG	Immunomodulatory	4.5	0.582369
1038	CCUUUUAUGUCAGCUUGCA	Immunomodulatory	5	0.61511		589	UGUUGAAGUCAAACAGCCU	Immunomodulatory	4.5	0.906925
1109	CGCAUUCAUGAUCAAGAGU	Immunomodulatory	5	0.551972		695	ACAAGCAUUGACAGAUUUG	Immunomodulatory	4.5	0.795053
1214	CUAGCUGGCUCAAUAUCAA	Immunomodulatory	5	0.633111		728	CGUUCAAGUAUGAACCAUU	Immunomodulatory	4.5	0.609981
1242	GUCUUCUGCAACUACCUUA	Immunomodulatory	5	0.728908		771	AAACCAACAAGGCCACACG	Immunomodulatory	4.5	0.82076
162	UCUGCAACUACCUUAUCAG	Immunomodulatory	4.9	0.863557		804	CGUGUUGGUCAAGGUCAGU	Immunomodulatory	4.5	0.61483
188	AUCUCCAGCAUUGAACCUG	Immunomodulatory	4.9	0.918047		816	CAAUGGAUGGUAUCCUCAA	Immunomodulatory	4.5	0.597851
192	CUGUUAAGGCAGAUCACCU	Immunomodulatory	4.9	0.744069		9	CCAGGCUGUUUGUAGAGUC	Non-immunomodulatory	4.4	0.711491
262	GCUUCUUUGCAUCUGACCA	Immunomodulatory	4.9	0.715332		19	GUUCAGCCUCAAUUAGCAU	Non-immunomodulatory	4.4	0.579619
265	CCUAGAACCAAAUUGCUCA	Immunomodulatory	4.9	0.661142		39	AGUUCAAGCAGGAUGCUAA	Non-immunomodulatory	4.4	0.5948
332	GCAGAUCACCUCCAUAUCA	Immunomodulatory	4.9	0.545985		41	AUGGUCUCGAGAAUUGGCA	Non-immunomodulatory	4.4	0.843873
733	CAAGGUGGAUGGCAAAGCU	Immunomodulatory	4.9	0.65739		67	GAAUGAUGCAGUACAAGCA	Non-immunomodulatory	4.4	0.692876
770	UAGCUGUUAAGGCAGAUCA	Immunomodulatory	4.9	0.854024		201	GUAUGAACCAUUUGAUACA	Non-immunomodulatory	4.4	0.65964
818	CCAAGCAUAACCCAUCAUC	Immunomodulatory	4.9	0.672659		269	GAGAAUUGGCAGUGAUCUU	Non-immunomodulatory	4.4	0.605929
889	GGAGAAUUCUUUCCACAGA	Immunomodulatory	4.9	0.545159		473	UCAGACAAUGGAUGGUAUC	Non-immunomodulatory	4.4	0.830347
1235	ACCUCAGCUGAAAAUAUUG	Immunomodulatory	4.9	0.783224		480	AGGUCAACUAGACCCAAUG	Non-immunomodulatory	4.4	0.830444
1248	AUUUGUUGAUAGCUUCAGA	Immunomodulatory	4.9	0.804357		578	GCAUCAAGAACCUCAAUAA	Non-immunomodulatory	4.4	0.41123
136	GUAUGUCCUUGUUGACACU	Immunomodulatory	4.8	0.742303		664	ACAAUGGAUGGUAUCCUCA	Non-immunomodulatory	4.4	0.737612
183	CAGCUUGCAAGUCCUUUGA	Immunomodulatory	4.8	0.694401		681	CUAAGACCUGGAUGGACAU	Non-immunomodulatory	4.4	0.670524
278	GGAUCAACUAAACCUGAUG	Immunomodulatory	4.8	0.718999		707	GGAUGGACAAGUGGAAAGU	Non-immunomodulatory	4.4	0.501359
299	AACUCUUCAUGGAGUUGCC	Immunomodulatory	4.8	0.774516		829	GGUCAAGAAGGCUCUUGGA	Non-immunomodulatory	4.4	0.502292
372	CUCCAGCAUUGAACCUGAC	Immunomodulatory	4.8	0.668564		4	ACACCAGGCUGUUUGUAGA	Non-immunomodulatory	4.3	0.675617
425	CCCAGAUCCUAGAACCAAA	Immunomodulatory	4.8	0.456399		35	GAUGCAGUACAAGCAUUGA	Non-immunomodulatory	4.3	0.572906
538	AAUGAUCUCCAGCAUUGAA	Immunomodulatory	4.8	0.694399		89	GCACACCAGGCUGUUUGUA	Non-immunomodulatory	4.3	0.495414
759	GAUCAACUAAACCUGAUGC	Immunomodulatory	4.8	0.746415		140	GUUCAGGCUGCUACAUACA	Non-immunomodulatory	4.3	0.623256
783	GCCUGUUGAUUCAUUGAGC	Immunomodulatory	4.8	0.63783		157	GAAGACCUGAAGAUCCAGU	Non-immunomodulatory	4.3	0.659357
790	CAAGCAUAACCCAUCAUCA	Immunomodulatory	4.8	0.59437		280	GUACAAGCAUUGACAGAUU	Non-immunomodulatory	4.3	0.653742
843	GUGAUUCAAACCAACCCUA	Immunomodulatory	4.8	0.627194		285	GCAUCCACCUGGUCAGACA	Non-immunomodulatory	4.3	0.574452
920	GCAGAUUUGUUGAUAGCUU	Immunomodulatory	4.8	0.621609		287	AACCAUUUGAUACAAGCCA	Non-immunomodulatory	4.3	0.779694
1153	AUCCUAGAACCAAAUUGCU	Immunomodulatory	4.8	0.847194		509	CAUGUUUAGUUCCAGAGUC	Non-immunomodulatory	4.3	0.799527
1245	AUCCAAGCAUAACCCAUCA	Immunomodulatory	4.8	0.68598		677	UGGGCUUACCUAUUCUCAG	Non-immunomodulatory	4.3	0.813762
1246	ACAGCUCACAAAGAUUUCU	Immunomodulatory	4.8	0.754087		702	CACAAAGAGGUCAACUAGA	Non-immunomodulatory	4.3	0.682049
39	CUGCUUGUUGAGAAGGUAC	Immunomodulatory	4.7	0.795518		710	CCUGGUGAAAGGAAUCCUU	Non-immunomodulatory	4.3	0.580311
316	AGUAUGUCCUUGUUGACAC	Immunomodulatory	4.7	0.942716		724	UUAUCUGGUUACUGCUCCA	Non-immunomodulatory	4.3	0.824409
523	AGAUCGCUCAUGAAUGGUA	Immunomodulatory	4.7	0.707431		749	CAAAGGUGAUCAGAACAGA	Non-immunomodulatory	4.3	0.611548
545	UAGGAUCAACUAAACCUGA	Immunomodulatory	4.7	0.837399		758	GGAGGAAAGUGACCAAACC	Non-immunomodulatory	4.3	0.684467
589	ACUGCAACCUUUCCAUAUC	Immunomodulatory	4.7	0.760015		763	UGAUGACCCUCAAGGAUGC	Non-immunomodulatory	4.3	0.72772
602	CAACUAAACCUGAUGCGAU	Immunomodulatory	4.7	0.678179		823	GGUCAACUAGACCCAAUGG	Non-immunomodulatory	4.3	0.586382
626	CAAACCUGCCAAUGACACU	Immunomodulatory	4.7	0.766715		49	ACCAGGCUGUUUGUAGAGU	Non-immunomodulatory	4.2	0.627558
679	GCCAUUAGAAUUUGUCAAC	Immunomodulatory	4.7	0.613861		50	CACCAGGCUGUUUGUAGAG	Non-immunomodulatory	4.2	0.631461
781	AGCUGUUAAGGCAGAUCAC	Immunomodulatory	4.7	0.652527		64	CAGUUCAAGCAGGAUGCUA	Non-immunomodulatory	4.2	0.578022
949	CAUCAGGUCAUGCUUACUU	Immunomodulatory	4.7	0.708762		123	UUGCCCUCUAUCAACCAAG	Non-immunomodulatory	4.2	0.91921
954	GUGCCAAUGAAACAUUCAA	Immunomodulatory	4.7	0.561039		137	CAAGCAUUGACAGAUUUGG	Non-immunomodulatory	4.2	0.792579
1019	CUUAUCAUUGACCCAGUCA	Immunomodulatory	4.7	0.747671		217	GAUACAAGCCAACAUUUGG	Non-immunomodulatory	4.2	0.735954
1089	CCUUAUUAACCUAUAGAGC	Immunomodulatory	4.7	0.734199		278	GCAGUUCAAGCAGGAUGCU	Non-immunomodulatory	4.2	0.47365
1141	ACUAAACCUGAUGCGAUCA	Immunomodulatory	4.7	0.633125		364	CCAUGUUUAGUUCCAGAGU	Non-immunomodulatory	4.2	0.63575
1161	UGUCCUCACUGUUAUGCUC	Immunomodulatory	4.7	0.859253		397	GAGGUCAACUAGACCCAAU	Non-immunomodulatory	4.2	0.645736
4	UCUCCAGCAUUGAACCUGA	Immunomodulatory	4.6	0.735671		423	GGCACACCAGGCUGUUUGU	Non-immunomodulatory	4.2	0.488056
71	GAUCUGCAGCUUUACCUCA	Immunomodulatory	4.6	0.619196		472	GAAAUUGCCCUCUAUCAAC	Non-immunomodulatory	4.2	0.745463
143	UUGUACUCAUAGUCCUGCU	Immunomodulatory	4.6	0.92527		583	ACUGAAUGCUCAUUUGUGC	Non-immunomodulatory	4.2	0.811131
190	GAGCAUAACCCUUGAACUC	Immunomodulatory	4.6	0.780671		585	GAGGAAAGUGACCAAACCA	Non-immunomodulatory	4.2	0.712431
200	GAAUGAUCUCCAGCAUUGA	Immunomodulatory	4.6	0.620136		659	AGGCUGCUACAUACACUUC	Non-immunomodulatory	4.2	0.768614
202	UCCAGCAUUGAACCUGACA	Immunomodulatory	4.6	0.836432		798	CUGAAUGCUCAUUUGUGCU	Non-immunomodulatory	4.2	0.749149
245	UGAGACAACCUCAAUUCAG	Immunomodulatory	4.6	0.852795		831	AAUGAUGCAGUACAAGCAU	Non-immunomodulatory	4.2	0.750656
330	GAAGCUACGGCAUCAAAGA	Immunomodulatory	4.6	0.535157		128	GAGAACAAUGUUCAUCACC	Non-immunomodulatory	4.1	0.761858
370	ACACCAUUCGCAACCGACU	Immunomodulatory	4.6	0.758519		351	GUGUCAGGAGGACUGAACA	Non-immunomodulatory	4.1	0.691713
470	AUCUGCAGCUUUACCUCAU	Immunomodulatory	4.6	0.738015		595	CUGGAAGAAUGUCACUAUU	Non-immunomodulatory	4.1	0.628538
488	AGAUCUUAGCCUGUUGCCU	Immunomodulatory	4.6	0.78496		623	UGAUGCAGUACAAGCAUUG	Non-immunomodulatory	4.1	0.887281
508	GUGAAGCUACGGCAUCAAA	Immunomodulatory	4.6	0.445433		656	GAUGGGAGAUGGUCUCGAG	Non-immunomodulatory	4.1	0.591032
690	AAGACUUCAUCAUGGCUGU	Immunomodulatory	4.6	0.718616		755	UGCAGUACAAGCAUUGACA	Non-immunomodulatory	4.1	0.878722
768	CUCUGUGAGAGAUUGAUCA	Immunomodulatory	4.6	0.722862		131	GUUCAAGCAGGAUGCUAAG	Non-immunomodulatory	4	0.610414
830	GAUUCAAACCAACCCUAUC	Immunomodulatory	4.6	0.684799		183	UUCAGCCUCAAUUAGCAUC	Non-immunomodulatory	4	0.960352
993	GACACCAUUCGCAACCGAC	Immunomodulatory	4.6	0.69345		193	UCAAGUAUGAACCAUUUGA	Non-immunomodulatory	4	0.865765
997	CUAUUCUCAUAGACAGCAU	Immunomodulatory	4.6	0.726665		212	AGAGAAGGGAUGACAAUGA	Non-immunomodulatory	4	0.737938
1042	AGUGAAGCUACGGCAUCAA	Immunomodulatory	4.6	0.550656		260	CUCAAUUAGCAUCCACCUG	Non-immunomodulatory	4	0.817531
1046	UGUCAAGAUUCCAUGGUCA	Immunomodulatory	4.6	0.732813		262	AUGCAGUACAAGCAUUGAC	Non-immunomodulatory	4	0.887029
1118	CUUCUUUGCAUCUGACCAC	Immunomodulatory	4.6	0.833463		281	UGGUCUCGAGAAUUGGCAG	Non-immunomodulatory	4	0.794527
1169	UCCUAGAACCAAAUUGCUC	Immunomodulatory	4.6	0.933597		353	GAUGACCCUCAAGGAUGCA	Non-immunomodulatory	4	0.420641
121	UUACCUCAUGAGCUGUUAA	Immunomodulatory	4.5	0.775227		403	GUUGAUGCGCAAGGAGAGA	Non-immunomodulatory	4	0.542034
312	CUAGAUCUUAGCCUGUUGC	Immunomodulatory	4.5	0.859755		692	CGAUGGGAGAUGGUCUCGA	Non-immunomodulatory	4	0.529926
349	ACCUCAUGAGCUGUUAAUU	Immunomodulatory	4.5	0.641309		721	AAAGCUGACAGCAACAAUU	Non-immunomodulatory	4	0.936301
485	GAUUCCAUGGUCAUGGAGA	Immunomodulatory	4.5	0.568745		795	GUUGAUCAACUGAAUGCUC	Non-immunomodulatory	4	0.738916
557	GUUGAUUCAUUGAGCCAGU	Immunomodulatory	4.5	0.676766		805	ACCUCAGACAAUGGAUGGU	Non-immunomodulatory	4	0.586132
597	AGCAUAACCCUUGAACUCC	Immunomodulatory	4.5	0.853531		806	AGGAGGGAAUUAUCUGGUU	Non-immunomodulatory	4	0.631476
731	UAGAUCUUAGCCUGUUGCC	Immunomodulatory	4.5	0.896287		27	GAACCAUUUGAUACAAGCC	Non-immunomodulatory	3.9	0.800938
774	AGGUGUAAAGGAUGCCAAU	Immunomodulatory	4.5	0.579568		116	UUAGCAUCCACCUGGUCAG	Non-immunomodulatory	3.9	0.922601
846	UUGAUGGUUGGCCAUCACC	Immunomodulatory	4.5	0.924634		152	UGCAUCAAGAACCUCAAUA	Non-immunomodulatory	3.9	0.754146
852	GGCAGAUCACCUCCAUAUC	Immunomodulatory	4.5	0.578131		270	GCAGAGUUGCUCAAUAAUC	Non-immunomodulatory	3.9	0.698268
868	AGAUUCCAUGGUCAUGGAG	Immunomodulatory	4.5	0.636784		481	CCUCAGACAAUGGAUGGUA	Non-immunomodulatory	3.9	0.525095
919	GAUGUGAUUCAAACCAACC	Immunomodulatory	4.5	0.803762		495	AGAGAGGCAUGGUCAUAUU	Non-immunomodulatory	3.9	0.607969
1005	UCAACUAAACCUGAUGCGA	Immunomodulatory	4.5	0.746658		506	UGGGAGAUGGUCUCGAGAA	Non-immunomodulatory	3.9	0.711205
1193	AUUGAUGGUUGGCCAUCAC	Immunomodulatory	4.5	0.795036		536	GGUGAAGGAAGAUGCUAAU	Non-immunomodulatory	3.9	0.478143
80	CUAUGUGUGAGACAAGAGA	Non-immunomodulatory	4.4	0.749979		597	AGGUGAAGGAAGAUGCUAA	Non-immunomodulatory	3.9	0.588718
154	CUGUGAGAGAUUGAUCAAA	Non-immunomodulatory	4.4	0.59798		709	AUACAACACAACAAUCUGG	Non-immunomodulatory	3.9	0.971392
219	CAAAGUUAGCAGGAGAUGA	Non-immunomodulatory	4.4	0.685092		105	AUUAGCAUCCACCUGGUCA	Non-immunomodulatory	3.8	0.871491
362	AAGCUCUGUGAGAGAUUGA	Non-immunomodulatory	4.4	0.737211		146	UCAGCCUCAAUUAGCAUCC	Non-immunomodulatory	3.8	0.945245
378	AAUGGACCCAUUCUAUGCA	Non-immunomodulatory	4.4	0.692374		292	UCAGGCUGCUACAUACACU	Non-immunomodulatory	3.8	0.88456
409	UCACCCUUGAUCAACCUAA	Non-immunomodulatory	4.4	0.73048		482	CUAGGUGAAGGAAGAUGCU	Non-immunomodulatory	3.8	0.675272
516	GUGCGCUGUACUUCUCCAA	Non-immunomodulatory	4.4	0.604055		503	AGAACAAUGUUCAUCACCU	Non-immunomodulatory	3.8	0.803609
521	ACUCUUCAUGGAGUUGCCC	Non-immunomodulatory	4.4	0.734085		579	AAUUGCCCUCUAUCAACCA	Non-immunomodulatory	3.8	0.737832
588	UACCUCAUGAGCUGUUAAU	Non-immunomodulatory	4.4	0.73215		662	GAGAGAGGCAUGGUCAUAU	Non-immunomodulatory	3.8	0.670385
643	AUUCCAUGGUCAUGGAGAA	Non-immunomodulatory	4.4	0.589717		799	GAAGUCAAACAGCCUCAGC	Non-immunomodulatory	3.8	0.732311
671	GCAAGCAUUAGGAAUCAAU	Non-immunomodulatory	4.4	0.560818		810	GGAGACAAUCAAGGUGUCA	Non-immunomodulatory	3.8	0.53542
683	UUGAACUCCACCCAGUUGU	Non-immunomodulatory	4.4	0.980242		51	GCCUCAAUUAGCAUCCACC	Non-immunomodulatory	3.7	0.696584
713	AAGUUAGCAGGAGAUGAUC	Non-immunomodulatory	4.4	0.840322		76	CGAGAAUUGGCAGUGAUCU	Non-immunomodulatory	3.7	0.6768
716	CAUAGAGUUCACCAAAGCG	Non-immunomodulatory	4.4	0.780607		99	AUUGCCCUCUAUCAACCAA	Non-immunomodulatory	3.7	0.617718
798	AAAGCUCUGUGAGAGAUUG	Non-immunomodulatory	4.4	0.865136		110	UCAAUUAGCAUCCACCUGG	Non-immunomodulatory	3.7	1.01131
865	ACCCAGUCAGGUAUUUGUU	Non-immunomodulatory	4.4	0.619822		120	GGGAGAGAUGGAGUGGUGA	Non-immunomodulatory	3.7	0.563889
1072	ACCCUAUCCUCCAAUAGUU	Non-immunomodulatory	4.4	0.645802		170	CAGCCUCAAUUAGCAUCCA	Non-immunomodulatory	3.7	0.558815
1148	CCUUCUCGUUGUUCAGGCA	Non-immunomodulatory	4.4	0.552835		179	CCUCAUACUGAUUGAAGUU	Non-immunomodulatory	3.7	0.574831
1175	CAUAGCUGUUAAGGCAGAU	Non-immunomodulatory	4.4	0.594048		199	GCUCCAACAUCAAACUACA	Non-immunomodulatory	3.7	0.516578
1186	UCAACUCUCCAAUAGGACA	Non-immunomodulatory	4.4	0.807025		239	GAGAGAUGGAGUGGUGAGA	Non-immunomodulatory	3.7	0.582233
1238	UGCCAUUAGAAUUUGUCAA	Non-immunomodulatory	4.4	0.739989		250	AGAGAUGGAGUGGUGAGAG	Non-immunomodulatory	3.7	0.71842
26	GCAUAACCCUUGAACUCCA	Non-immunomodulatory	4.3	0.549083		311	GUUCUUUGUGCAGGAGAGA	Non-immunomodulatory	3.7	0.593512
51	UCUGCAGCUUUACCUCAUG	Non-immunomodulatory	4.3	0.792811		330	GUCUCAUUGCCCACCAUUA	Non-immunomodulatory	3.7	0.569266
151	GUUGGCCAUCACCAUUAGG	Non-immunomodulatory	4.3	0.639447		331	GCUCAUAAGAGCGUGGUCA	Non-immunomodulatory	3.7	0.572915
167	AGAGCAUAACCCUUGAACU	Non-immunomodulatory	4.3	0.813027		343	CCUGGAAGAAUGUCACUAU	Non-immunomodulatory	3.7	0.547453
273	GAUCUUAGCCUGUUGCCUC	Non-immunomodulatory	4.3	0.752375		369	UGUUUGUAGAGUCCACAGG	Non-immunomodulatory	3.7	0.933449
292	GAAUGCCAUUAGAAUUUGU	Non-immunomodulatory	4.3	0.591456		412	GAUGACAUAAGGAAACUCC	Non-immunomodulatory	3.7	0.793933
294	CGAGUGAAAGUGGAAGACA	Non-immunomodulatory	4.3	0.528939		426	UGUCUCAUUGCCCACCAUU	Non-immunomodulatory	3.7	0.768545
314	AUCCAACGCUACACAGAGA	Non-immunomodulatory	4.3	0.700691		458	GGAGAGAUGGAGUGGUGAG	Non-immunomodulatory	3.7	0.522765
322	CCAGCUCAUUGCAAUCUUC	Non-immunomodulatory	4.3	0.688672		505	CCUCAAUUAGCAUCCACCU	Non-immunomodulatory	3.7	0.656785
477	AUGCCAUUAGAAUUUGUCA	Non-immunomodulatory	4.3	0.788273		556	GUCAACUAGACCCAAUGGU	Non-immunomodulatory	3.7	0.693879
480	GAGUGAAAGUGGAAGACAA	Non-immunomodulatory	4.3	0.53213		581	CUAGUCCUUUGUGAGAGGA	Non-immunomodulatory	3.7	0.684767
549	GGUUGGCCAUCACCAUUAG	Non-immunomodulatory	4.3	0.481907		669	CAGGAGGAAAGUGACCAAA	Non-immunomodulatory	3.7	0.585462
574	AGCCAUUACAAAGUACCUA	Non-immunomodulatory	4.3	0.667383		730	GGCUCUUGGAAUGUUCAUU	Non-immunomodulatory	3.7	0.540604
580	CUGUAGGCUUAUAGCUUCA	Non-immunomodulatory	4.3	0.663951		752	GCUAAGACCUGGAUGGACA	Non-immunomodulatory	3.7	0.630484
660	CAUUUUGGUUGACGCUAGA	Non-immunomodulatory	4.3	0.609335		782	CCUACUGAUUUAAAGCAGU	Non-immunomodulatory	3.7	0.597788
666	GCAAAAGCUCUGUGAGAGA	Non-immunomodulatory	4.3	0.516297		118	AUGGGAGAUGGUCUCGAGA	Non-immunomodulatory	3.6	0.738627
700	CCAUGUCAAGUAUUGAACU	Non-immunomodulatory	4.3	0.727767		321	UUGCAUCAAGAACCUCAAU	Non-immunomodulatory	3.6	0.732216
726	AAGUGAGAAGAGCGUAUCC	Non-immunomodulatory	4.3	0.814862		357	GCUGACAGCAACAAUUCCA	Non-immunomodulatory	3.6	0.688753
746	ACAUUGGCCUUUCAACACC	Non-immunomodulatory	4.3	0.825574		366	AUGACCCUCAAGGAUGCAA	Non-immunomodulatory	3.6	0.620586
946	GCGUAUCCCUCAACUUAUC	Non-immunomodulatory	4.3	0.592547		400	AGUAUCCCAACACUUCAGA	Non-immunomodulatory	3.6	0.658921
969	AUGUCCUUGUUGACACUGC	Non-immunomodulatory	4.3	0.955106		438	GAGUGUCUCCAUGUUUAGU	Non-immunomodulatory	3.6	0.662217
1051	UCUAGCUGGCUCAAUAUCA	Non-immunomodulatory	4.3	0.851302		461	CUGGGCUUACCUAUUCUCA	Non-immunomodulatory	3.6	0.645307
1092	CAUAACCCUUGAACUCCAC	Non-immunomodulatory	4.3	0.66414		489	GACCAUGCCAAGUCUGACA	Non-immunomodulatory	3.6	0.724119
1098	CCAGUCAGGUAUUUGUUCA	Non-immunomodulatory	4.3	0.596449		499	CUUGAAUUGCGCAACCAAA	Non-immunomodulatory	3.6	0.59753
1221	CAUCAUAUCACUCAAUGCC	Non-immunomodulatory	4.3	0.773942		560	CAGGCUGCUACAUACACUU	Non-immunomodulatory	3.6	0.76173
42	CUGCAGCUUUACCUCAUGA	Non-immunomodulatory	4.2	0.611016		576	AAGAGGUCAACUAGACCCA	Non-immunomodulatory	3.6	0.792196
89	GAGCGAUUGUCCAUCAGAA	Non-immunomodulatory	4.2	0.552082		584	GUACCACAAUGGUUGGCUG	Non-immunomodulatory	3.6	0.641873
94	GUGAGACAACCUCAAUUCA	Non-immunomodulatory	4.2	0.567397		631	GGACCAUGCCAAGUCUGAC	Non-immunomodulatory	3.6	0.667324
327	GUGAACAGGGACACCAUUC	Non-immunomodulatory	4.2	0.837474		643	UCUAGUCCUUUGUGAGAGG	Non-immunomodulatory	3.6	0.845115
388	CCUCAUGAGCUGUUAAUUU	Non-immunomodulatory	4.2	0.561851		650	GGAGAGAGGCAUGGUCAUA	Non-immunomodulatory	3.6	0.425201
453	GAGAGCAUAACCCUUGAAC	Non-immunomodulatory	4.2	0.779318		676	AACCUCAGAUGACUUAUUA	Non-immunomodulatory	3.6	0.736983
581	GCUGAUUUGCCCUUGAAAG	Non-immunomodulatory	4.2	0.622323		720	ACCUCAGAUGACUUAUUAA	Non-immunomodulatory	3.6	0.548042
599	UUCACCCUUGAUCAACCUA	Non-immunomodulatory	4.2	0.770808		751	GAACCUACUGAUUUAAAGC	Non-immunomodulatory	3.6	0.815404
677	UCAGGUCAUGCUUACUUGC	Non-immunomodulatory	4.2	0.874422		754	AAUCGCAGCUCAUUGCCUC	Non-immunomodulatory	3.6	0.867706
729	GAGUCUGCUAUACUCUGAC	Non-immunomodulatory	4.2	0.807859		836	UAGUCCUUUGUGAGAGGAG	Non-immunomodulatory	3.6	0.873461
762	AAACCUGCCAAUGACACUU	Non-immunomodulatory	4.2	0.907584		34	UCGAGAAUUGGCAGUGAUC	Non-immunomodulatory	3.5	0.884104
806	AUUCUCAUAGACAGCAUUA	Non-immunomodulatory	4.2	0.787218		47	GGUCUCGAGAAUUGGCAGU	Non-immunomodulatory	3.5	0.569379
827	AGCUCUGUGAGAGAUUGAU	Non-immunomodulatory	4.2	0.682198		188	UAGCAUCCACCUGGUCAGA	Non-immunomodulatory	3.5	0.69321
859	UUUGUACUCAUAGUCCUGC	Non-immunomodulatory	4.2	0.963496		243	GAAUUGGCAGUGAUCUUCC	Non-immunomodulatory	3.5	0.801191
866	CCCAUGUCAAGUAUUGAAC	Non-immunomodulatory	4.2	0.69066		376	ACAGCAACUUGACCAAAGA	Non-immunomodulatory	3.5	0.661283
891	AAUUCACCCUUGAUCAACC	Non-immunomodulatory	4.2	0.805201		574	GGGUCUCGUUCAAGUAUGA	Non-immunomodulatory	3.5	0.506327
974	UAUCAUUGACCCAGUCAGG	Non-immunomodulatory	4.2	0.849052		582	UCAACUAGACCCAAUGGUG	Non-immunomodulatory	3.5	0.886372
999	AGAUAGCCUUAAUGCCUAG	Non-immunomodulatory	4.2	0.695258		622	AUACAAGCCAACAUUUGGG	Non-immunomodulatory	3.5	0.899658
1006	UGCAGCUUUACCUCAUGAG	Non-immunomodulatory	4.2	0.788127		624	UGAUCUGGAAUCAGAUGGG	Non-immunomodulatory	3.5	0.813243
1018	AGCGAUUGUCCAUCAGAAC	Non-immunomodulatory	4.2	0.730016		670	CAAUCUGGCGAUGAGUGCC	Non-immunomodulatory	3.5	0.753901
1097	CAUAUCACUCAAUGCCCCA	Non-immunomodulatory	4.2	0.564889		679	GUUCGGGACCAUGCCAAGU	Non-immunomodulatory	3.5	0.641424
1184	UCAAGAUUCCAUGGUCAUG	Non-immunomodulatory	4.2	0.780866		690	AAGUAUCCCAACACUUCAG	Non-immunomodulatory	3.5	0.835079
1191	GUCAAUAGGGUAUCUUGCA	Non-immunomodulatory	4.2	0.709575		694	UUCCAGAGUCUGAAGCUCA	Non-immunomodulatory	3.5	0.85637
1197	GCUCAAAGUUAGCAGGAGA	Non-immunomodulatory	4.2	0.466487		725	AGAGGUCAACUAGACCCAA	Non-immunomodulatory	3.5	0.593746
1219	CAAGAUUCCAUGGUCAUGG	Non-immunomodulatory	4.2	0.812533		742	CCAACAUCAAACUACAGGU	Non-immunomodulatory	3.5	0.718462
1232	CUAGAACCAUCUGUGUAUU	Non-immunomodulatory	4.2	0.684162		73	UCAAGAGCAAUGUAGCUCC	Non-immunomodulatory	3.4	0.97776
17	GCAGCUUUACCUCAUGAGC	Non-immunomodulatory	4.1	0.659066		178	CAAUUAGCAUCCACCUGGU	Non-immunomodulatory	3.4	0.689935
87	GAGACAACCUCAAUUCAGA	Non-immunomodulatory	4.1	0.577705		404	GGAACAAAUGCCCAUAUGA	Non-immunomodulatory	3.4	0.572358
102	AUAGCUUCAGACAGCAAUU	Non-immunomodulatory	4.1	0.833805		456	CAAGAGCAAUGUAGCUCCC	Non-immunomodulatory	3.4	0.706595
103	CAGCUUUACCUCAUGAGCU	Non-immunomodulatory	4.1	0.759524		523	UGGACUGCAUCAUGUUUGA	Non-immunomodulatory	3.4	0.655533
232	AUGGUUGGCCAUCACCAUU	Non-immunomodulatory	4.1	0.719753		562	UGGGAGAGAUGGAGUGGUG	Non-immunomodulatory	3.4	0.657219
235	AGUGUGGAGACAAUGUCCA	Non-immunomodulatory	4.1	0.782502		591	AAGACCUGAAGAUCCAGUG	Non-immunomodulatory	3.4	0.902713
261	GCCCAGAUCCUAGAACCAA	Non-immunomodulatory	4.1	0.423369		627	AAUUAGCAUCCACCUGGUC	Non-immunomodulatory	3.4	0.84966
280	AUGGACCCAUUCUAUGCAA	Non-immunomodulatory	4.1	0.591674		646	GGCUGGGAGAGAUGGAGUG	Non-immunomodulatory	3.4	0.461313
300	AGUGAACAGGGACACCAUU	Non-immunomodulatory	4.1	0.665732		783	CUGUCAUUGAUGCACUCCC	Non-immunomodulatory	3.4	0.817893
356	CUCUUCAUGGAGUUGCCCA	Non-immunomodulatory	4.1	0.61673		814	CAACCUUUGAAUGGCUUGU	Non-immunomodulatory	3.4	0.701531
398	AAGUGUGGAGACAAUGUCC	Non-immunomodulatory	4.1	0.942732		824	UCUGGUUACUGCUCCAACA	Non-immunomodulatory	3.4	0.906285
400	CAAUGUUCUUGUAGUCGCA	Non-immunomodulatory	4.1	0.732953		54	CGAUGAGUGCCUCAAAGGA	Non-immunomodulatory	3.3	0.475565
422	UGGUUGGCCAUCACCAUUA	Non-immunomodulatory	4.1	0.73938		68	AGUCAAGAGCAAUGUAGCU	Non-immunomodulatory	3.3	0.722626
441	CAACCCUUCCAUUAAUAGC	Non-immunomodulatory	4.1	0.739138		70	AAGAGCAAUGUAGCUCCCA	Non-immunomodulatory	3.3	0.786946
492	AAGUAUGUCCUUGUUGACA	Non-immunomodulatory	4.1	0.86082		112	AGCCUCAAUUAGCAUCCAC	Non-immunomodulatory	3.3	0.74288
507	CUUUGUCAGAGACCUGAUA	Non-immunomodulatory	4.1	0.661415		158	AUUGGCAGUGAUCUUCCCA	Non-immunomodulatory	3.3	0.796791
568	UGUGCGCUGUACUUCUCCA	Non-immunomodulatory	4.1	0.742356		192	CAGCUCAUUGCCUCAUACU	Non-immunomodulatory	3.3	0.684273
578	GUCCUCACUGUUAUGCUCG	Non-immunomodulatory	4.1	0.812728		195	GUCAAGAGCAAUGUAGCUC	Non-immunomodulatory	3.3	0.843554
645	ACCCUUGAUCAACCUAAUG	Non-immunomodulatory	4.1	0.761411		363	AUCGCAGCUCAUUGCCUCA	Non-immunomodulatory	3.3	0.726844
707	GUGUCAAUUGUUUCUGCCA	Non-immunomodulatory	4.1	0.683013		379	GCUCGUGUUGGUCAAGGUC	Non-immunomodulatory	3.3	0.718465
738	AGCGGAACUUGCCAAUAUU	Non-immunomodulatory	4.1	0.646112		463	GCUGUCAUUGAUGCACUCC	Non-immunomodulatory	3.3	0.735531
753	CACCCUUGAUCAACCUAAU	Non-immunomodulatory	4.1	0.566454		494	GUUCUCCCAGUAGUUGUGU	Non-immunomodulatory	3.3	0.642433
776	CAAUGAGUCAAACUUAGGA	Non-immunomodulatory	4.1	0.773083		558	AGUCCUUUGUGAGAGGAGC	Non-immunomodulatory	3.3	0.828202
810	GGAAUGAUCUCCAGCAUUG	Non-immunomodulatory	4.1	0.701501		565	AGUUCGGGACCAUGCCAAG	Non-immunomodulatory	3.3	0.610518
847	CAUUGGCCUUUCAACACCU	Non-immunomodulatory	4.1	0.681818		599	UCCAGAGUCUGAAGCUCAU	Non-immunomodulatory	3.3	0.705974
874	AGCGUAUCCCUCAACUUAU	Non-immunomodulatory	4.1	0.674771		609	UGAGUGUCUCCAUGUUUAG	Non-immunomodulatory	3.3	0.846434
917	GUGUGGAGACAAUGUCCAC	Non-immunomodulatory	4.1	0.68751		611	CAAGAACCUCAAUAACAGG	Non-immunomodulatory	3.3	0.708826
931	CGUUGUUCAGGCAACUCCC	Non-immunomodulatory	4.1	0.659311		657	UGAGGGACCUAAAUCAAGC	Non-immunomodulatory	3.3	0.961973
947	GACCCAUUCUAUGCAACCC	Non-immunomodulatory	4.1	0.684394		766	CUGCAUCAUGUUUGAUGCA	Non-immunomodulatory	3.3	0.571108
1008	UUGUGCGCUGUACUUCUCC	Non-immunomodulatory	4.1	0.962508		77	CCAGAGUCUGAAGCUCAUA	Non-immunomodulatory	3.2	0.614771
1094	GUGAAGGACCCCAAUGUUC	Non-immunomodulatory	4.1	0.682796		156	GCAGCUCAUUGCCUCAUAC	Non-immunomodulatory	3.2	0.582917
1099	AUGUUCUUGUAGUCGCAAC	Non-immunomodulatory	4.1	0.96967		162	GAGCAAUGUAGCUCCCACC	Non-immunomodulatory	3.2	0.787527
1102	AAUGAAGUGGCACAUGUAG	Non-immunomodulatory	4.1	0.816645		225	GGGACCAUGCCAAGUCUGA	Non-immunomodulatory	3.2	0.526833
1133	CAUGGUCAUGGAGAAUUCU	Non-immunomodulatory	4.1	0.66998		249	CAAGCAGGAUGCUAAGUAC	Non-immunomodulatory	3.2	0.67273
1144	CCCAGAUGCCACACAUCUA	Non-immunomodulatory	4.1	0.523132		256	CGCAGCUCAUUGCCUCAUA	Non-immunomodulatory	3.2	0.483099
1151	AACCCUAUCCUCCAAUAGU	Non-immunomodulatory	4.1	0.78441		373	GUGCCUAGCAAUCUUCUAC	Non-immunomodulatory	3.2	0.803862
1171	AAGAUAGCCUUAAUGCCUA	Non-immunomodulatory	4.1	0.753536		391	GAGGCAUGGUCAUAUUGAG	Non-immunomodulatory	3.2	0.669541
1230	GAAGUUUCCUCCUUGUGUU	Non-immunomodulatory	4.1	0.675916		454	AUAAGAGCGUGGUCAUAGA	Non-immunomodulatory	3.2	0.756104
1234	ACCACGUGAAGGACCCCAA	Non-immunomodulatory	4.1	0.505545		457	CCGUGAACCUACUGAUUUA	Non-immunomodulatory	3.2	0.510083
27	GCGAUUGUCCAUCAGAACA	Non-immunomodulatory	4	0.629147		471	CAACUAGACCCAAUGGUGU	Non-immunomodulatory	3.2	0.716735
133	ACAUCCAACGCUACACAGA	Non-immunomodulatory	4	0.705322		475	GGAAACUCCUUGAAUCACA	Non-immunomodulatory	3.2	0.628069
179	GAUAGCUUCAGACAGCAAU	Non-immunomodulatory	4	0.696381		557	AGAAGGCUCUUGGAAUGUU	Non-immunomodulatory	3.2	0.592585
207	CAAAGCCAGAUGCAAUGGA	Non-immunomodulatory	4	0.575437		603	GCAUACAACACAACAAUCU	Non-immunomodulatory	3.2	0.755531
216	GACCCAGUCAGGUAUUUGU	Non-immunomodulatory	4	0.628439		612	AAUCUGGCGAUGAGUGCCU	Non-immunomodulatory	3.2	0.725023
274	CUGUGAGCUUAUUGAAGUC	Non-immunomodulatory	4	0.800468		618	AGGCUCUUGGAAUGUUCAU	Non-immunomodulatory	3.2	0.611592
296	UCAUAGCUGUUAAGGCAGA	Non-immunomodulatory	4	0.653638		619	UGCUAAGACCUGGAUGGAC	Non-immunomodulatory	3.2	0.773813
343	GUCAAUUGUUUCUGCCAGU	Non-immunomodulatory	4	0.648329		20	GAUGAGUGCCUCAAAGGAA	Non-immunomodulatory	3.1	0.542312
407	CCUUAACCCUAGUUGGGCU	Non-immunomodulatory	4	0.566105		74	CUCGAGAAUUGGCAGUGAU	Non-immunomodulatory	3.1	0.582163
435	AGAGAGCAUAACCCUUGAA	Non-immunomodulatory	4	0.610567		142	UGACCCUCAAGGAUGCAAU	Non-immunomodulatory	3.1	0.70739
504	UGAUGGUUGGCCAUCACCA	Non-immunomodulatory	4	0.787503		264	GCAAAAUUGUACAGACCUU	Non-immunomodulatory	3.1	0.518773
587	AGUGACAGAGCCUUACUAA	Non-immunomodulatory	4	0.657917		267	AAGGCUCUUGGAAUGUUCA	Non-immunomodulatory	3.1	0.72384
693	UUGGCCAUCACCAUUAGGG	Non-immunomodulatory	4	0.904076		323	GAGAUGGAGUGGUGAGAGU	Non-immunomodulatory	3.1	0.53372
697	CAUGAUCAAGAGUAUGGAC	Non-immunomodulatory	4	0.667382		339	GCCUCAGCAUGUCACAAAA	Non-immunomodulatory	3.1	0.339157
722	UGGACCCAUUCUAUGCAAC	Non-immunomodulatory	4	0.772039		361	GGACUCUAACCUCAGAUGA	Non-immunomodulatory	3.1	0.570252
808	GAUCCAUGCUAUAAGACAC	Non-immunomodulatory	4	0.749273		410	UUGGCAGUGAUCUUCCCAG	Non-immunomodulatory	3.1	0.880336
835	GAUUCAUUGAGCCAGUAUA	Non-immunomodulatory	4	0.624726		428	GACCCUCAAGGAUGCAAUG	Non-immunomodulatory	3.1	0.523113
876	UGAUCAAACUCCUCAACCA	Non-immunomodulatory	4	0.782664		429	AGGACACUUGAAUUGCGCA	Non-immunomodulatory	3.1	0.745477
883	UGCUUGUUGAGAAGGUACU	Non-immunomodulatory	4	0.808213		485	UAGGACACUUGAAUUGCGC	Non-immunomodulatory	3.1	1.05151
904	ACUGCAUCCUUAACCCCAG	Non-immunomodulatory	4	0.673203		500	AUGCAGAGUUGCUCAAUAA	Non-immunomodulatory	3.1	0.672913
940	UCAUAGAGUUCACCAAAGC	Non-immunomodulatory	4	0.835894		511	ACAGGUGUCGUUGUUGAAA	Non-immunomodulatory	3.1	0.802514
1033	GAUAGUUGUGCAUCCAUCU	Non-immunomodulatory	4	0.848616		512	AGCAAAGUAUCCCAACACU	Non-immunomodulatory	3.1	0.741706
1049	CAUCCAACAGCUCACAAAG	Non-immunomodulatory	4	0.693352		567	ACUUGAAUGAUGCAGUACA	Non-immunomodulatory	3.1	0.718149
1059	CUGACCACUGCAUCCUUAA	Non-immunomodulatory	4	0.661187		602	UGCUCAUAAGAGCGUGGUC	Non-immunomodulatory	3.1	0.737413
1080	UGUUAAGGCAGAUCACCUC	Non-immunomodulatory	4	0.837771		637	AUGGGAAGCCACAGAAAGC	Non-immunomodulatory	3.1	0.804954
1173	AGAGACAAGGCUUCACAGU	Non-immunomodulatory	4	0.689974		734	CAGCCUCAGCAUGUCACAA	Non-immunomodulatory	3.1	0.519004
1177	GACCACUGCAUCCUUAACC	Non-immunomodulatory	4	0.866173		736	GACUCUAACCUCAGAUGAC	Non-immunomodulatory	3.1	0.649352
1208	AGAAUGGGUCAAUAGGGUA	Non-immunomodulatory	4	0.683343		747	AGUGCAAUGAGAACAAUGU	Non-immunomodulatory	3.1	0.812293
1212	AGUUAGCAGGAGAUGAUCU	Non-immunomodulatory	4	0.739745		753	UGUGACUCAGGUUGUACUG	Non-immunomodulatory	3.1	0.882192
1225	CCCAGUCAGGUAUUUGUUC	Non-immunomodulatory	4	0.642207		779	ACCGCUGGGCUUACCUAUU	Non-immunomodulatory	3.1	0.640501
75	CAGAACAUGUGGUCUGCUA	Non-immunomodulatory	3.9	0.715492		807	UGGAAAUUGCCCUCUAUCA	Non-immunomodulatory	3.1	0.756064
125	GGACCCAUUCUAUGCAACC	Non-immunomodulatory	3.9	0.684499		826	AUGCUAAGACCUGGAUGGA	Non-immunomodulatory	3.1	0.624586
158	GCAAGGACCCACCAAUACA	Non-immunomodulatory	3.9	0.545165		833	ACUUCCUGGAAGAAUGUCA	Non-immunomodulatory	3.1	0.678869
195	ACUCAAGGUGGAUGGCAAA	Non-immunomodulatory	3.9	0.458312		14	GAGUCAAGAGCAAUGUAGC	Non-immunomodulatory	3	0.75633
263	CAGGUCAUGCUUACUUGCA	Non-immunomodulatory	3.9	0.651653		32	ACCUGAAGAUCCAGUGGAA	Non-immunomodulatory	3	0.479308
269	UAGUGAAGCUACGGCAUCA	Non-immunomodulatory	3.9	0.776614		44	GCAUCAUGUUUGAUGCAGC	Non-immunomodulatory	3	0.665451
326	CCAACAGCUCACAAAGAUU	Non-immunomodulatory	3.9	0.6145		52	GAAGGCUCUUGGAAUGUUC	Non-immunomodulatory	3	0.714111
353	ACUGUUAUGCUCGCAACCA	Non-immunomodulatory	3.9	0.800391		71	AGACCUGAAGAUCCAGUGG	Non-immunomodulatory	3	0.741418
450	GAUGGUUGGCCAUCACCAU	Non-immunomodulatory	3.9	0.552134		127	GACCUGAAGAUCCAGUGGA	Non-immunomodulatory	3	0.602803
525	CCUUGAUCAACCUAAUGUA	Non-immunomodulatory	3.9	0.546803		161	AGCCUCAGCAUGUCACAAA	Non-immunomodulatory	3	0.591272
636	AUUGAACUGAUGUGAGAAG	Non-immunomodulatory	3.9	0.773698		185	ACAGGAACAAAUGCCCAUA	Non-immunomodulatory	3	0.679025
676	AUCUUAGCCUGUUGCCUCG	Non-immunomodulatory	3.9	0.802302		220	AGAGGCAUGGUCAUAUUGA	Non-immunomodulatory	3	0.719207
688	CCAGAUGCCACACAUCUAG	Non-immunomodulatory	3.9	0.721479		227	GAAUGAGUGGUGGUAAUCA	Non-immunomodulatory	3	0.639303
719	UCCUACAAAGCCAGAUGCA	Non-immunomodulatory	3.9	0.647752		234	AUAUUGCAUCAAGAACCUC	Non-immunomodulatory	3	0.907912
760	GGCUCAAUGAGGAAAGUCU	Non-immunomodulatory	3.9	0.608577		290	GUGGAAAUUGCCCUCUAUC	Non-immunomodulatory	3	0.720466
831	CUUGAACUCCACCCAGUUG	Non-immunomodulatory	3.9	0.735668		307	CUAACCUCAGAUGACUUAU	Non-immunomodulatory	3	0.716038
881	CAACAGCUCACAAAGAUUU	Non-immunomodulatory	3.9	0.682808		360	AAUGCAGAGUUGCUCAAUA	Non-immunomodulatory	3	0.685425
892	GUUAACAUCCAACGCUACA	Non-immunomodulatory	3.9	0.69897		459	UGAGGAGGGAAUUAUCUGG	Non-immunomodulatory	3	0.908839
928	CAACCUCAAUUCAGAUGAU	Non-immunomodulatory	3.9	0.461561		493	AAUUGAUAUUGCCCUCAGC	Non-immunomodulatory	3	0.818365
938	ACAGAUUUGUCCUCACUGU	Non-immunomodulatory	3.9	0.79743		519	UGCUCGUGUUGGUCAAGGU	Non-immunomodulatory	3	0.798167
960	AGGGACACCAUUCGCAACC	Non-immunomodulatory	3.9	0.864003		521	CUACACAGCAAAGUAUCCC	Non-immunomodulatory	3	0.887988
984	CGAACACAUUUGCUACCCA	Non-immunomodulatory	3.9	0.541546		568	CAAACAGCCUCAGCAUGUC	Non-immunomodulatory	3	0.725263
1081	UUUACCUCAUGAGCUGUUA	Non-immunomodulatory	3.9	0.804063		626	ACUCUAACCUCAGAUGACU	Non-immunomodulatory	3	0.741068
1127	GAUUAGAGCGAUUGUCCAU	Non-immunomodulatory	3.9	0.604748		647	AGGCAUGGUCAUAUUGAGU	Non-immunomodulatory	3	0.747056
1187	GGAGGACUGUGUGAUUCUA	Non-immunomodulatory	3.9	0.509034		718	GCAGAUAGUCUCAGUUCUU	Non-immunomodulatory	3	0.555463
1218	GUCUCAGCUUUACGGUAGA	Non-immunomodulatory	3.9	0.497019		760	AAUGCUAAGACCUGGAUGG	Non-immunomodulatory	3	0.83061
1220	CCUUGAACUCCACCCAGUU	Non-immunomodulatory	3.9	0.618724		772	GCAAAGUAUCCCAACACUU	Non-immunomodulatory	3	0.675017
1247	UUCUUUGCAUCUGACCACU	Non-immunomodulatory	3.9	0.977781		62	UCUCGAGAAUUGGCAGUGA	Non-immunomodulatory	2.9	0.697374
11	GUGGUCUGCUAGAGCAACA	Non-immunomodulatory	3.8	0.777805		103	UGGGCAACCUAAGCUCACA	Non-immunomodulatory	2.9	0.767686
86	AGAACAUGUGGUCUGCUAG	Non-immunomodulatory	3.8	0.869864		233	ACAGGUGGUGAAAGAUGCC	Non-immunomodulatory	2.9	0.757575
108	GUAGUGAAGCUACGGCAUC	Non-immunomodulatory	3.8	0.694711		265	GCAACCUAAGCUCACAGCA	Non-immunomodulatory	2.9	0.643538
165	GCUUGCAAGUCCUUUGAGA	Non-immunomodulatory	3.8	0.563563		266	CUGUGACUCAGGUUGUACU	Non-immunomodulatory	2.9	0.784459
186	GAGCGUAUCCCUCAACUUA	Non-immunomodulatory	3.8	0.622276		274	GCAACAGUACCACAAUGGU	Non-immunomodulatory	2.9	0.603549
191	CUGUUAUGCUCGCAACCAU	Non-immunomodulatory	3.8	0.719778		275	CAUUUUGCCACAGCUGUGU	Non-immunomodulatory	2.9	0.777902
206	GUGCAAGGACCCACCAAUA	Non-immunomodulatory	3.8	0.55737		341	CUACAGGUGGUGAAAGAUG	Non-immunomodulatory	2.9	0.758556
258	UCAGAACAUGUGGUCUGCU	Non-immunomodulatory	3.8	0.876741		388	GAGAGGCAUGGUCAUAUUG	Non-immunomodulatory	2.9	0.66298
272	GAACACAUUUGCUACCCAA	Non-immunomodulatory	3.8	0.622093		421	ACUAAUGGACUGCAUCAUG	Non-immunomodulatory	2.9	0.741962
302	AGCAUAACCCAUCAUCAGA	Non-immunomodulatory	3.8	0.612342		465	AGAUGGGAAGCCACAGAAA	Non-immunomodulatory	2.9	0.524746
304	GCAAGUCCUUUGAGAGGAA	Non-immunomodulatory	3.8	0.411642		483	ACCUAAGCUCACAGCAACU	Non-immunomodulatory	2.9	0.785125
311	AUGCUUACUUGCAAGGAGA	Non-immunomodulatory	3.8	0.766721		501	GUCAAACAGCCUCAGCAUG	Non-immunomodulatory	2.9	0.638897
313	AACCCUUCCAUUAAUAGCA	Non-immunomodulatory	3.8	0.793979		526	CAGUGAUCUUCCCAGGUUG	Non-immunomodulatory	2.9	0.683613
438	UUGUUCAGGCAACUCCCUG	Non-immunomodulatory	3.8	0.873449		543	AUGCUCAUAAGAGCGUGGU	Non-immunomodulatory	2.9	0.77451
466	UCAUGGAAAGGAUAGCAUU	Non-immunomodulatory	3.8	0.715251		598	AUAAUGCUCGUGUUGGUCA	Non-immunomodulatory	2.9	0.834957
502	CUCACUGUUAUGCUCGCAA	Non-immunomodulatory	3.8	0.712218		636	GAUCUGGAAUCAGAUGGGA	Non-immunomodulatory	2.9	0.515517
532	AGGUCAUGCUUACUUGCAA	Non-immunomodulatory	3.8	0.616309		700	AGCACUGCUAGUACAGACA	Non-immunomodulatory	2.9	0.791653
601	AUAGCCUUAAUGCCUAGGA	Non-immunomodulatory	3.8	0.816147		701	AUUUUGGCAGAUAGUCUCA	Non-immunomodulatory	2.9	0.73653
618	UCAUGAUCAAGAGUAUGGA	Non-immunomodulatory	3.8	0.734648		759	AGAAGAGCUCUCCUGAAUA	Non-immunomodulatory	2.9	0.732398
638	AAUCGCUUGCACCUCCAUC	Non-immunomodulatory	3.8	0.911955		802	AAGCAGGAUGCUAAGUACU	Non-immunomodulatory	2.9	0.787544
651	CACUGUUAUGCUCGCAACC	Non-immunomodulatory	3.8	0.882832		23	GCCUCAUACUGAUUGAAGU	Non-immunomodulatory	2.8	0.562562
727	GAAUCUAGCUGGCUCAAUA	Non-immunomodulatory	3.8	0.690901		31	AGAGCAAUGUAGCUCCCAC	Non-immunomodulatory	2.8	0.749916
779	UAGAGCGAUUGUCCAUCAG	Non-immunomodulatory	3.8	0.853341		38	GAGAGUUUGGGAUGUGAAA	Non-immunomodulatory	2.8	0.561027
792	UCCAGCUCAUUGCAAUCUU	Non-immunomodulatory	3.8	0.782056		43	GAAUCAGAUGGGAAGCCAC	Non-immunomodulatory	2.8	0.642473
820	CCCUUGAUCAACCUAAUGU	Non-immunomodulatory	3.8	0.653017		90	CCAGAGAUAUGGUGUUCAG	Non-immunomodulatory	2.8	0.54635
837	GAACAGGGACACCAUUCGC	Non-immunomodulatory	3.8	0.803727		108	GUGACUCAGGUUGUACUGC	Non-immunomodulatory	2.8	0.724484
869	CCUACAAAGCCAGAUGCAA	Non-immunomodulatory	3.8	0.427748		119	AUUGCAUCAAGAACCUCAA	Non-immunomodulatory	2.8	0.682401
924	UUAGAGCGAUUGUCCAUCA	Non-immunomodulatory	3.8	0.887617		143	AUGCUCGUGUUGGUCAAGG	Non-immunomodulatory	2.8	0.875649
933	UCACUGUUAUGCUCGCAAC	Non-immunomodulatory	3.8	0.934203		189	AAUCAGAUGGGAAGCCACA	Non-immunomodulatory	2.8	0.690602
970	UAAUGAAGUGGCACAUGUA	Non-immunomodulatory	3.8	0.805378		190	AAUGCUCGUGUUGGUCAAG	Non-immunomodulatory	2.8	0.767601
995	UGCAAGGACCCACCAAUAC	Non-immunomodulatory	3.8	0.717918		224	GCAAGACCUACCACACAAC	Non-immunomodulatory	2.8	0.641589
1048	CAAGAUCCUGGUCUUGUAU	Non-immunomodulatory	3.8	0.664407		268	UCAAACAGCCUCAGCAUGU	Non-immunomodulatory	2.8	0.820513
1108	ACCCUUCCAUUAAUAGCAU	Non-immunomodulatory	3.8	0.546558		342	AUGAGUGGUGGUAAUCAAG	Non-immunomodulatory	2.8	0.872671
1136	CAGGAGAUGAUCUAACAAA	Non-immunomodulatory	3.8	0.687145		345	GUCUCGAGAAUUGGCAGUG	Non-immunomodulatory	2.8	0.671842
1158	UGUGAGACAACCUCAAUUC	Non-immunomodulatory	3.8	0.955917		358	UAAUGCUCGUGUUGGUCAA	Non-immunomodulatory	2.8	0.723637
1196	AUAGACAGCAUUACAGAAU	Non-immunomodulatory	3.8	0.816083		362	CAACAGUACCACAAUGGUU	Non-immunomodulatory	2.8	0.726849
1199	GUUCUGCCCUUCAAUCUCA	Non-immunomodulatory	3.8	0.520156		387	AUGGGCAACCUAAGCUCAC	Non-immunomodulatory	2.8	0.808598
1204	GUUAGCAGGAGAUGAUCUA	Non-immunomodulatory	3.8	0.619495		443	GUUACUGCUCCAACAUCAA	Non-immunomodulatory	2.8	0.589622
1216	GCCUCACCUUACUUCUAAG	Non-immunomodulatory	3.8	0.514645		447	GAGCGUGGUCAUAGAGGUU	Non-immunomodulatory	2.8	0.531482
1241	UUUGUAAAACCUCAGCUGA	Non-immunomodulatory	3.8	0.807947		449	GUUCAGAACAUCGACACCU	Non-immunomodulatory	2.8	0.81933
44	AGAGCGAUUGUCCAUCAGA	Non-immunomodulatory	3.7	0.689537		477	CUGGGAGAGAUGGAGUGGU	Non-immunomodulatory	2.8	0.648021
178	ACAACCUCAAUUCAGAUGA	Non-immunomodulatory	3.7	0.68987		515	ACAGCCUCAGCAUGUCACA	Non-immunomodulatory	2.8	0.643839
213	CCAUUUGCGUUGCAAGAAU	Non-immunomodulatory	3.7	0.525358		546	CAGAUGGGAAGCCACAGAA	Non-immunomodulatory	2.8	0.597715
328	CUACAAAGCCAGAUGCAAU	Non-immunomodulatory	3.7	0.659175		551	GGUCAUAUUGAGUGUCUCC	Non-immunomodulatory	2.8	0.789535
348	GCCCUAGUUGAUUUGUGUC	Non-immunomodulatory	3.7	0.593116		553	AGAUAGAAACUUGUACUGA	Non-immunomodulatory	2.8	0.671912
355	UUAGCAGGAGAUGAUCUAA	Non-immunomodulatory	3.7	0.795188		575	GUGGAUCCUAGGCUAUUGG	Non-immunomodulatory	2.8	0.690738
377	UACUCAAGGUGGAUGGCAA	Non-immunomodulatory	3.7	0.631249		634	GAGUUGGGACUCUAACCUC	Non-immunomodulatory	2.8	0.739453
607	UGCCCAGAUCCUAGAACCA	Non-immunomodulatory	3.7	0.647652		673	AUUGAUGUCACAGACCUCU	Non-immunomodulatory	2.8	0.948572
629	AGCUUUACCUCAUGAGCUG	Non-immunomodulatory	3.7	0.708704		675	UACAGGUGGUGAAAGAUGC	Non-immunomodulatory	2.8	0.91327
637	GCCUCAUGAAAUUGUCAAC	Non-immunomodulatory	3.7	0.521429		680	GCAUGUCUGACAAAACAGG	Non-immunomodulatory	2.8	0.717661
711	ACUGUAGGCUUAUAGCUUC	Non-immunomodulatory	3.7	0.843334		696	AAGUCAAACAGCCUCAGCA	Non-immunomodulatory	2.8	0.78647
715	GUGAGAAGAGCGUAUCCCU	Non-immunomodulatory	3.7	0.673439		705	GUCCAUGUGAAUGUGCCUA	Non-immunomodulatory	2.8	0.584355
742	UCGAGUGAAAGUGGAAGAC	Non-immunomodulatory	3.7	0.782127		717	AACAGGAGGAAAGUGACCA	Non-immunomodulatory	2.8	0.865835
782	UAGCCUUAAUGCCUAGGAU	Non-immunomodulatory	3.7	0.752251		738	UAUGCUCAUAAGAGCGUGG	Non-immunomodulatory	2.8	0.867963
796	AGGACCCACCAAUACAAAG	Non-immunomodulatory	3.7	0.629619		777	GCAGUGAUCUUCCCAGGUU	Non-immunomodulatory	2.8	0.544346
833	ACAGGGACACCAUUCGCAA	Non-immunomodulatory	3.7	0.650767		825	GUCUGACACUGGCAUGUCU	Non-immunomodulatory	2.8	0.733148
842	CAUCCAACGCUACACAGAG	Non-immunomodulatory	3.7	0.732173		53	GCUGUGACUCAGGUUGUAC	Non-immunomodulatory	2.7	0.656506
855	UAAUCGCUUGCACCUCCAU	Non-immunomodulatory	3.7	0.85649		58	UGGCAAUAUGUUGGAGACA	Non-immunomodulatory	2.7	0.705455
856	GUAAUGAAGUGGCACAUGU	Non-immunomodulatory	3.7	0.692596		84	AGACAGUGCAAUGAGAACA	Non-immunomodulatory	2.7	0.793129
895	UUCCUUGACCCAUGUCAAG	Non-immunomodulatory	3.7	0.811784		87	CUGGAUGGUGGCAAUAUGU	Non-immunomodulatory	2.7	0.726898
958	CAAGGACCCACCAAUACAA	Non-immunomodulatory	3.7	0.541164		98	UGAGAGUUUGGGAUGUGAA	Non-immunomodulatory	2.7	0.714203
967	GCAUAACCCAUCAUCAGAU	Non-immunomodulatory	3.7	0.502101		149	UGACUCAGGUUGUACUGCA	Non-immunomodulatory	2.7	0.784519
968	CAGGGACACCAUUCGCAAC	Non-immunomodulatory	3.7	0.687079		163	UAUGGGCAACCUAAGCUCA	Non-immunomodulatory	2.7	0.763299
1003	GCUGUGAGCUUAUUGAAGU	Non-immunomodulatory	3.7	0.715858		200	AGCUCAUUGCCUCAUACUG	Non-immunomodulatory	2.7	0.726307
1040	ACAUCCAACAGCUCACAAA	Non-immunomodulatory	3.7	0.668785		238	UGCAAGACCUACCACACAA	Non-immunomodulatory	2.7	0.744157
1145	UGCCUCACCUUACUUCUAA	Non-immunomodulatory	3.7	0.675678		248	AGAUGGAGUGGUGAGAGUU	Non-immunomodulatory	2.7	0.610737
1164	UCACCUUUGGUUCCAGAAA	Non-immunomodulatory	3.7	0.678015		261	AACCUAAGCUCACAGCAAC	Non-immunomodulatory	2.7	0.82258
1	GAACAUGUGGUCUGCUAGA	Non-immunomodulatory	3.6	0.700356		312	CAACCUAAGCUCACAGCAA	Non-immunomodulatory	2.7	0.621336
9	ACAUGUGGUCUGCUAGAGC	Non-immunomodulatory	3.6	0.883233		324	GGGAUUGAUGUCACAGACC	Non-immunomodulatory	2.7	0.744957
76	UGUGGUCUGCUAGAGCAAC	Non-immunomodulatory	3.6	0.885008		344	GGACACUUGAAUUGCGCAA	Non-immunomodulatory	2.7	0.567462
160	CUAGAUACUUGGCCUGUUG	Non-immunomodulatory	3.6	0.771973		392	GGCAAUAUGUUGGAGACAA	Non-immunomodulatory	2.7	0.523412
163	ACCCAUGUCAAGUAUUGAA	Non-immunomodulatory	3.6	0.619707		524	CCAUUUGCAACAGUACCAC	Non-immunomodulatory	2.7	0.682568
256	GGUGCUCACUAGACAAAUA	Non-immunomodulatory	3.6	0.528862		529	CUAAGCUCACAGCAACUUG	Non-immunomodulatory	2.7	0.868473
259	GUUGUUCAGGCAACUCCCU	Non-immunomodulatory	3.6	0.643244		541	AAACAGCCUCAGCAUGUCA	Non-immunomodulatory	2.7	0.736583
268	AAGUGAACAGGGACACCAU	Non-immunomodulatory	3.6	0.764722		542	CAGUUCGGGACCAUGCCAA	Non-immunomodulatory	2.7	0.568106
315	CUAGCGGAACUUGCCAAUA	Non-immunomodulatory	3.6	0.681882		632	UGUUCUCCCAGUAGUUGUG	Non-immunomodulatory	2.7	0.812735
325	ACUGGUGAUGAGAGGAUCU	Non-immunomodulatory	3.6	0.759127		686	UACACAGCAAAGUAUCCCA	Non-immunomodulatory	2.7	0.867151
335	UACUAUGUGUGAGACAAGA	Non-immunomodulatory	3.6	0.856637		726	UCAAGCAGGAUGCUAAGUA	Non-immunomodulatory	2.7	0.78708
363	ACCACCGCAUAUACAACUG	Non-immunomodulatory	3.6	0.739488		765	CAGAGUCUGAAGCUCAUAA	Non-immunomodulatory	2.7	0.642662
380	AGGCAGAUCACCUCCAUAU	Non-immunomodulatory	3.6	0.690888		776	UGGCAUGUCUGACAAAACA	Non-immunomodulatory	2.7	0.827345
394	CAGAACCCUCAGAACAUGU	Non-immunomodulatory	3.6	0.643505		791	GUUCAACGGUUGAUGCGCA	Non-immunomodulatory	2.7	0.562086
413	GUGUCAAGAUUCCAUGGUC	Non-immunomodulatory	3.6	0.682746		796	CGGCCUGAGUCAAGAGCAA	Non-immunomodulatory	2.7	0.372942
487	CCUCACUGUUAUGCUCGCA	Non-immunomodulatory	3.6	0.603557		30	CAGAACAUCGACACCUAGA	Non-immunomodulatory	2.6	0.742002
524	AUGGGUACAGCCUUCUUAA	Non-immunomodulatory	3.6	0.700258		42	AGCUGUGACUCAGGUUGUA	Non-immunomodulatory	2.6	0.586935
526	CGAUAGUUGUGCAUCCAUC	Non-immunomodulatory	3.6	0.71864		46	CCCAGAGAUAUGGUGUUCA	Non-immunomodulatory	2.6	0.501259
536	GUUUGUCAGUGACAGAGCC	Non-immunomodulatory	3.6	0.756813		57	GCAUCAGACAGAUUGCAAA	Non-immunomodulatory	2.6	0.464545
537	GCACACCUCACCAACUUUG	Non-immunomodulatory	3.6	0.64836		79	GUUUGUAGAGUCCACAGGA	Non-immunomodulatory	2.6	0.717482
546	GCAGUUGAUAAGGAGAUGC	Non-immunomodulatory	3.6	0.688887		86	AUGAGUGCCUCAAAGGAAA	Non-immunomodulatory	2.6	0.678271
575	AGGACUGUGUGAUUCUAGA	Non-immunomodulatory	3.6	0.753115		100	AGAGAUAUGGUGUUCAGAA	Non-immunomodulatory	2.6	0.671112
606	CAUGCUUACUUGCAAGGAG	Non-immunomodulatory	3.6	0.685206		114	CAUCAUGUUUGAUGCAGCA	Non-immunomodulatory	2.6	0.630562
612	GUUAAGGCAGAUCACCUCC	Non-immunomodulatory	3.6	0.752442		135	GUCUAUAUGGGCAACCUAA	Non-immunomodulatory	2.6	0.618145
635	UGGUCUGCUAGAGCAACAG	Non-immunomodulatory	3.6	0.953784		145	CCUGAAGAUCCAGUGGAAA	Non-immunomodulatory	2.6	0.417233
678	GGUAGUGAAGCUACGGCAU	Non-immunomodulatory	3.6	0.540283		205	GACUCAGGUUGUACUGCAC	Non-immunomodulatory	2.6	0.636678
685	GAUGCAGUUGGCUUUAAGG	Non-immunomodulatory	3.6	0.704331		219	CUGACAGUGUCCAUGUGAA	Non-immunomodulatory	2.6	0.664468
840	AGAGACCUGAUAUUGUUCA	Non-immunomodulatory	3.6	0.737607		235	UAAGCUCACAGCAACUUGA	Non-immunomodulatory	2.6	0.915125
867	CUUUGUACUCAUAGUCCUG	Non-immunomodulatory	3.6	0.7844		247	GAGUCCACAGGAACAAAUG	Non-immunomodulatory	2.6	0.789229
885	UGCACCUCCAUCGAGCAAA	Non-immunomodulatory	3.6	0.695936		263	GGUGGUGAAAGAUGCCCAG	Non-immunomodulatory	2.6	0.515713
900	ACUAGAUACUUGGCCUGUU	Non-immunomodulatory	3.6	0.671		272	GAUGGAGUGGUGAGAGUUU	Non-immunomodulatory	2.6	0.543962
932	UCAUGAAAUUGUCAACAGC	Non-immunomodulatory	3.6	0.898642		293	UGUCUAUAUGGGCAACCUA	Non-immunomodulatory	2.6	0.757988
943	GUGACAGAGCCUUACUAAG	Non-immunomodulatory	3.6	0.715782		305	ACCAUUUGCAACAGUACCA	Non-immunomodulatory	2.6	0.726388
973	UGCUCACUAGACAAAUAGU	Non-immunomodulatory	3.6	0.753263		318	UUUGGCAGAUAGUCUCAGU	Non-immunomodulatory	2.6	0.86082
978	GAAGGACCCCAAUGUUCUU	Non-immunomodulatory	3.6	0.467108		348	ACUUGAAUUGCGCAACCAA	Non-immunomodulatory	2.6	0.62725
979	GCGGAACUUGCCAAUAUUG	Non-immunomodulatory	3.6	0.616615		378	UAGCUGUGACUCAGGUUGU	Non-immunomodulatory	2.6	0.838645
980	CGUUGCAAGAAUCAACCUC	Non-immunomodulatory	3.6	0.684083		422	UUCAGAACAUCGACACCUA	Non-immunomodulatory	2.6	0.794034
1015	AGAAGAGCGUAUCCCUCAA	Non-immunomodulatory	3.6	0.584195		432	GCUGGAUGGUGGCAAUAUG	Non-immunomodulatory	2.6	0.552539
1030	AGAGCGUAUCCCUCAACUU	Non-immunomodulatory	3.6	0.732882		460	AUGGUUGGCUGCAUCCCCA	Non-immunomodulatory	2.6	0.650698
1053	AUUCCUUGACCCAUGUCAA	Non-immunomodulatory	3.6	0.657693		496	GAAUCUGACAGUGUCCAUG	Non-immunomodulatory	2.6	0.83351
1115	GAGGACUGUGUGAUUCUAG	Non-immunomodulatory	3.6	0.791983		531	CUAAUGGACUGCAUCAUGU	Non-immunomodulatory	2.6	0.738992
1140	CCUUGAAAGUAGGUCCUGA	Non-immunomodulatory	3.6	0.574695		552	CAAGACCUACCACACAACA	Non-immunomodulatory	2.6	0.654491
1143	GUAGAAUGAUGUUCUCCCG	Non-immunomodulatory	3.6	0.678821		590	CAAUCUUUGAGGAGGGAAU	Non-immunomodulatory	2.6	0.641985
1168	GACCCACCAAUACAAAGUC	Non-immunomodulatory	3.6	0.650611		600	CAAGCCAACAUUUGGGCAG	Non-immunomodulatory	2.6	0.678436
1170	ACCUUUGGUUCCAGAAACU	Non-immunomodulatory	3.6	0.706098		628	CACAGGUGUCGUUGUUGAA	Non-immunomodulatory	2.6	0.647143
1181	GAUCCCAGAUGCCACACAU	Non-immunomodulatory	3.6	0.532786		651	CAACAGGAGGAAAGUGACC	Non-immunomodulatory	2.6	0.791105
1200	GGAAUGCAGAUUUGUUGAU	Non-immunomodulatory	3.6	0.396736		653	GAGUGCCUCAAAGGAAAUA	Non-immunomodulatory	2.6	0.505984
1244	CCUUGUGCGCUGUACUUCU	Non-immunomodulatory	3.6	0.692818		661	AGUCAAACAGCCUCAGCAU	Non-immunomodulatory	2.6	0.62648
2	CAUGUGGUCUGCUAGAGCA	Non-immunomodulatory	3.5	0.720297		682	CUUUGUUGCGUGCAUACAA	Non-immunomodulatory	2.6	0.724487
6	UGAAGUGGCACAUGUAGGA	Non-immunomodulatory	3.5	0.805321		685	CAGUGCAAUGAGAACAAUG	Non-immunomodulatory	2.6	0.820804
13	AUGUGGUCUGCUAGAGCAA	Non-immunomodulatory	3.5	0.722731		691	UCCCAGUAGUUGUGUGGUU	Non-immunomodulatory	2.6	0.656767
30	AAGGCAGAUCACCUCCAUA	Non-immunomodulatory	3.5	0.637555		698	AGAGUUGGGACUCUAACCU	Non-immunomodulatory	2.6	0.886181
34	GAAGGUGUCAAGAUUCCAU	Non-immunomodulatory	3.5	0.677346		722	CACAGGAACAAAUGCCCAU	Non-immunomodulatory	2.6	0.650464
77	GGUCAUGCUUACUUGCAAG	Non-immunomodulatory	3.5	0.650636		744	AGAGCGUGGUCAUAGAGGU	Non-immunomodulatory	2.6	0.702645
107	CCACCGCAUAUACAACUGA	Non-immunomodulatory	3.5	0.574981		775	CUCCCAGUAGUUGUGUGGU	Non-immunomodulatory	2.6	0.606134
153	CUGUGAGACAACCUCAAUU	Non-immunomodulatory	3.5	0.798253		789	GCAAUAUGUUGGAGACAAU	Non-immunomodulatory	2.6	0.4975
184	CCUUGACCCAUGUCAAGUA	Non-immunomodulatory	3.5	0.56127		801	UAAUCAGUUCGGGACCAUG	Non-immunomodulatory	2.6	0.858434
242	CUGCACCUGAGUACAUAAC	Non-immunomodulatory	3.5	0.769273		26	UGAGUCAAGAGCAAUGUAG	Non-immunomodulatory	2.5	0.895193
286	AGUGAUGAGAGGUGCUCAC	Non-immunomodulatory	3.5	0.738262		56	GCUCAUUGCCUCAUACUGA	Non-immunomodulatory	2.5	0.51581
295	UGAACUGAUGUGAGAAGGC	Non-immunomodulatory	3.5	0.858705		69	CUGAGAGUUGGGACUCUAA	Non-immunomodulatory	2.5	0.678584
297	AGGAAUGAUCUCCAGCAUU	Non-immunomodulatory	3.5	0.716043		75	CAGGAUGCUAAGUACUCAC	Non-immunomodulatory	2.5	0.76956
298	UCCUCCAUGUUUAGCUGCA	Non-immunomodulatory	3.5	0.679951		96	ACUCAGGUUGUACUGCACA	Non-immunomodulatory	2.5	0.732819
360	AUUGAAUCUAGCUGGCUCA	Non-immunomodulatory	3.5	0.848744		134	AGUUGGGACUCUAACCUCA	Non-immunomodulatory	2.5	0.705038
399	GGACAAGAGUUUCAACCCU	Non-immunomodulatory	3.5	0.586825		151	ACACCAUUUGCAACAGUAC	Non-immunomodulatory	2.5	0.744254
424	UAAGUGAACAGGGACACCA	Non-immunomodulatory	3.5	0.992693		153	AGUGGAAAUUGCCCUCUAU	Non-immunomodulatory	2.5	0.616188
499	AGCAGGAGAUGAUCUAACA	Non-immunomodulatory	3.5	0.727713		180	GAUUGAUGUCACAGACCUC	Non-immunomodulatory	2.5	0.696514
517	GUUGAUAAGGAGAUGCACA	Non-immunomodulatory	3.5	0.680323		229	CACCAUUUGCAACAGUACC	Non-immunomodulatory	2.5	0.776998
604	AACAGGGACACCAUUCGCA	Non-immunomodulatory	3.5	0.841718		254	GGAAUGAGUGGUGGUAAUC	Non-immunomodulatory	2.5	0.605836
624	CAGUUGGUGUGGCUCUUUA	Non-immunomodulatory	3.5	0.578327		277	AUGUUCUCCCAGUAGUUGU	Non-immunomodulatory	2.5	0.788319
630	CCAUGGUCAUGGAGAAUUC	Non-immunomodulatory	3.5	0.587766		294	CAGACAGUGCAAUGAGAAC	Non-immunomodulatory	2.5	0.700569
654	UAAUGAGUGUACCUCCCCA	Non-immunomodulatory	3.5	0.780454		308	CCAGUAGUUGUGUGGUUGA	Non-immunomodulatory	2.5	0.576787
720	CUCGAGUGAAAGUGGAAGA	Non-immunomodulatory	3.5	0.594845		346	GCGUGCAUACAACACAACA	Non-immunomodulatory	2.5	0.689328
732	UAGAUACUUGGCCUGUUGA	Non-immunomodulatory	3.5	0.758822		383	AGGUGGUGAAAGAUGCCCA	Non-immunomodulatory	2.5	0.616732
736	GUUCAGGCAACUCCCUGAU	Non-immunomodulatory	3.5	0.54691		384	CACAACAGGAGGAAAGUGA	Non-immunomodulatory	2.5	0.694695
811	UAGCAGGAGAUGAUCUAAC	Non-immunomodulatory	3.5	0.987438		390	GGUGAGAGUUUGGGAUGUG	Non-immunomodulatory	2.5	0.480059
825	ACAGGUGUAAAGGAUGCCA	Non-immunomodulatory	3.5	0.71363		409	AGGAUGCUAAGUACUCACA	Non-immunomodulatory	2.5	0.689262
854	GAUCAAACUCCUCAACCAU	Non-immunomodulatory	3.5	0.567457		470	AGCAUUGACAGAUUUGGGU	Non-immunomodulatory	2.5	0.793732
922	CUCGCAACCAUUUGCGUUG	Non-immunomodulatory	3.5	0.756477		504	UGAGUGGUGGUAAUCAAGG	Non-immunomodulatory	2.5	0.926924
923	UCUGGGUGACCACUUCAUU	Non-immunomodulatory	3.5	0.815484		569	GCAUGCUGGAUGGUGGCAA	Non-immunomodulatory	2.5	0.476987
930	GUGCUCACUAGACAAAUAG	Non-immunomodulatory	3.5	0.792561		629	ACAGCAAAGUAUCCCAACA	Non-immunomodulatory	2.5	0.714163
1031	CAUUGACCCAGUCAGGUAU	Non-immunomodulatory	3.5	0.614113		654	AAGACUUAUGCCACAUGCA	Non-immunomodulatory	2.5	0.789134
1044	ACCACAAACAUAGUGAAGG	Non-immunomodulatory	3.5	0.847478		715	ACAUUUUGCCACAGCUGUG	Non-immunomodulatory	2.5	0.831412
1056	AUAAGUGAACAGGGACACC	Non-immunomodulatory	3.5	0.895817		731	AGCAGGAUGCUAAGUACUC	Non-immunomodulatory	2.5	0.760653
1068	CGUACCACCGCAUAUACAA	Non-immunomodulatory	3.5	0.48746		808	GGAUCCUAGGCUAUUGGAU	Non-immunomodulatory	2.5	0.554673
1146	ACAUAAGUGAACAGGGACA	Non-immunomodulatory	3.5	0.749866		132	AAGACCUACCACACAACAG	Non-immunomodulatory	2.4	0.832216
1157	UAAGUGUGGAGACAAUGUC	Non-immunomodulatory	3.5	1.01218		141	GAAUGUGCCUAGCAAUCUU	Non-immunomodulatory	2.4	0.660339
1185	CCUUCCAUUAAUAGCAUCC	Non-immunomodulatory	3.5	0.731347		191	GAAGAUCCAGUGGAAAUUG	Non-immunomodulatory	2.4	0.665672
1215	GAUCAAGAGUAUGGACUUA	Non-immunomodulatory	3.5	0.482328		214	GGAUUGAUGUCACAGACCU	Non-immunomodulatory	2.4	0.677538
1217	CUGAUUUGCCCUUGAAAGU	Non-immunomodulatory	3.5	0.68503		231	GGAUGCUAAGUACUCACAU	Non-immunomodulatory	2.4	0.597872
1222	ACAUUUGCUACCCAAUGUU	Non-immunomodulatory	3.5	0.674476		240	GAUGCUAAGUACUCACAUG	Non-immunomodulatory	2.4	0.683574
83	CAUUGCCCGUCAGUUUGUA	Non-immunomodulatory	3.4	0.506202		315	CUGAAGAUCCAGUGGAAAU	Non-immunomodulatory	2.4	0.613859
84	CCUCCAUGUUUAGCUGCAG	Non-immunomodulatory	3.4	0.563894		319	UCAUGUUUGAUGCAGCAGU	Non-immunomodulatory	2.4	0.870978
105	ACAGAGAGCAUAACCCUUG	Non-immunomodulatory	3.4	0.875058		329	GUGCUGUCAUUGAUGCACU	Non-immunomodulatory	2.4	0.771397
115	AUACUCAAGGUGGAUGGCA	Non-immunomodulatory	3.4	0.708079		333	UUGGCAGAUAGUCUCAGUU	Non-immunomodulatory	2.4	0.845318
199	GAUGGGUACAGCCUUCUUA	Non-immunomodulatory	3.4	0.621233		334	GGACACGACUUGCCUACAA	Non-immunomodulatory	2.4	0.539136
237	GAAUCAACCUCAAUACAGA	Non-immunomodulatory	3.4	0.548473		370	UGGUGAGAGUUUGGGAUGU	Non-immunomodulatory	2.4	0.601166
249	GUAUUGAACUGAUGUGAGA	Non-immunomodulatory	3.4	0.618553		405	CUGUGUUCCCGAAGCAUUU	Non-immunomodulatory	2.4	0.653029
266	UAAGGCAGAUCACCUCCAU	Non-immunomodulatory	3.4	0.710419		434	CUCAUUGCCUCAUACUGAU	Non-immunomodulatory	2.4	0.613353
277	GCAGGAGAUGAUCUAACAA	Non-immunomodulatory	3.4	0.559247		444	UGGGACUCUAACCUCAGAU	Non-immunomodulatory	2.4	0.846972
468	GUACCACCGCAUAUACAAC	Non-immunomodulatory	3.4	0.648991		518	CAUCGGUUUUGAGAGCAGU	Non-immunomodulatory	2.4	0.72862
496	CACCUUUGGUUCCAGAAAC	Non-immunomodulatory	3.4	0.691541		537	UCAGAACAUCGACACCUAG	Non-immunomodulatory	2.4	0.794722
501	UUGUAGACCAUGUCAUCCA	Non-immunomodulatory	3.4	0.925132		547	AGUGGAUCCUAGGCUAUUG	Non-immunomodulatory	2.4	0.769052
556	UCUUCAUGGAGUUGCCCAG	Non-immunomodulatory	3.4	0.730239		555	UGAAGAUCCAGUGGAAAUU	Non-immunomodulatory	2.4	0.751377
560	GCCCAGUCUUCAACCUAUU	Non-immunomodulatory	3.4	0.509793		615	UGCGUGCAUACAACACAAC	Non-immunomodulatory	2.4	0.880656
571	GCUACCCAAUGUUCUGCAC	Non-immunomodulatory	3.4	0.527077		641	UCUGGCGAUGAGUGCCUCA	Non-immunomodulatory	2.4	0.632448
613	UAUGAUGUUCAGAACCCUC	Non-immunomodulatory	3.4	0.908034		666	GUGGUGAAAGAUGCCCAGG	Non-immunomodulatory	2.4	0.600741
652	GACAACCUCAAUUCAGAUG	Non-immunomodulatory	3.4	0.682448		687	GGCGAUGAGUGCCUCAAAG	Non-immunomodulatory	2.4	0.502419
662	CUUGCACCUCCAUCGAGCA	Non-immunomodulatory	3.4	0.636673		697	CUCAGGUUGUACUGCACAC	Non-immunomodulatory	2.4	0.740202
780	UCUCACCUUUGGUUCCAGA	Non-immunomodulatory	3.4	0.695374		711	CAGUGGAUCCUAGGCUAUU	Non-immunomodulatory	2.4	0.572657
829	GAGACCUGAUAUUGUUCAA	Non-immunomodulatory	3.4	0.503106		719	GGUGAAAGAUGCCCAGGCU	Non-immunomodulatory	2.4	0.462624
880	CAUGCCCUAGUUGAUUUGU	Non-immunomodulatory	3.4	0.556189		768	GACAGUGUCCAUGUGAAUG	Non-immunomodulatory	2.4	0.774321
886	AAGCAGUGGUGGCCUUCAA	Non-immunomodulatory	3.4	0.576236		797	CCACAGGAACAAAUGCCCA	Non-immunomodulatory	2.4	0.555168
894	UAUUGAACUGAUGUGAGAA	Non-immunomodulatory	3.4	0.821128		3	UAUUGCAUCAAGAACCUCA	Non-immunomodulatory	2.3	0.900062
1025	CUUGCAAGGAGAAUUAGUG	Non-immunomodulatory	3.4	0.831886		21	GCACUAAUGGACUGCAUCA	Non-immunomodulatory	2.3	0.573995
1026	GUGAUGAGAGGUGCUCACU	Non-immunomodulatory	3.4	0.686546		80	AGACCUACCACACAACAGG	Non-immunomodulatory	2.3	0.821599
1084	GACAGAGCCUUACUAAGUG	Non-immunomodulatory	3.4	0.756728		85	AUAGCUGUGACUCAGGUUG	Non-immunomodulatory	2.3	0.960255
1128	AGGCCUUGUGCGCUGUACU	Non-immunomodulatory	3.4	0.756542		101	CUAUAUGGGCAACCUAAGC	Non-immunomodulatory	2.3	0.837351
1137	UGUCAGUGACAGAGCCUUA	Non-immunomodulatory	3.4	0.749638		130	GUGAGAGUUUGGGAUGUGA	Non-immunomodulatory	2.3	0.614638
1176	AGCCUUAAUGCCUAGGAUC	Non-immunomodulatory	3.4	0.776375		147	GGCCUGAGUCAAGAGCAAU	Non-immunomodulatory	2.3	0.48555
1233	AAGAGCGUAUCCCUCAACU	Non-immunomodulatory	3.4	0.844349		167	ACCUACCACACAACAGGAG	Non-immunomodulatory	2.3	0.66618
41	AGCCAGAUGCAAUGGAACU	Non-immunomodulatory	3.3	0.6661		173	CUUUCAGCACUGCUAGUAC	Non-immunomodulatory	2.3	0.709011
49	GACCCAUGUCAAGUAUUGA	Non-immunomodulatory	3.3	0.563688		215	AGGUUGUACUGCACACUAA	Non-immunomodulatory	2.3	0.653187
93	ACUGCACCUGAGUACAUAA	Non-immunomodulatory	3.3	0.643703		258	AUAUGGGCAACCUAAGCUC	Non-immunomodulatory	2.3	0.928025
166	GGACCCACCAAUACAAAGU	Non-immunomodulatory	3.3	0.603338		316	UUUCAGCACUGCUAGUACA	Non-immunomodulatory	2.3	0.842111
284	UGACCCAUGUCAAGUAUUG	Non-immunomodulatory	3.3	0.838386		336	UGGAUGGUGGCAAUAUGUU	Non-immunomodulatory	2.3	0.659138
340	UGUUAUGCUCGCAACCAUU	Non-immunomodulatory	3.3	0.86818		340	GACUGGUUGUGCAAGACCU	Non-immunomodulatory	2.3	0.719827
344	CUUAGUGAUGAGAGGUGCU	Non-immunomodulatory	3.3	0.752857		356	AUGGGAUUGAUGUCACAGA	Non-immunomodulatory	2.3	0.784018
359	AGCAGUAUUAGAACAUUGC	Non-immunomodulatory	3.3	0.947573		367	GUUGUACUGCACACUAAUC	Non-immunomodulatory	2.3	0.811989
375	ACAUUGCCCGUCAGUUUGU	Non-immunomodulatory	3.3	0.675501		374	GGCAUCAGACAGAUUGCAA	Non-immunomodulatory	2.3	0.464354
405	AGUGAAGGUGUCAAGAUUC	Non-immunomodulatory	3.3	0.850183		389	CGUGCAUACAACACAACAA	Non-immunomodulatory	2.3	0.589492
448	UGAAGGUGUCAAGAUUCCA	Non-immunomodulatory	3.3	0.823397		398	CUACCACACAACAGGAGGA	Non-immunomodulatory	2.3	0.694484
478	UUGCAAAAGCUCUGUGAGA	Non-immunomodulatory	3.3	0.777722		406	ACAGACAGUGCAAUGAGAA	Non-immunomodulatory	2.3	0.665969
529	UGCACCUGAGUACAUAACG	Non-immunomodulatory	3.3	0.947668		416	CCUACCACACAACAGGAGG	Non-immunomodulatory	2.3	0.691561
533	CAUUUGCUACCCAAUGUUC	Non-immunomodulatory	3.3	0.609521		469	UGAGUGCCUCAAAGGAAAU	Non-immunomodulatory	2.3	0.636146
551	CUGGGUGACCACUUCAUUU	Non-immunomodulatory	3.3	0.721896		498	AGUGCUGUCAUUGAUGCAC	Non-immunomodulatory	2.3	0.876953
563	GACCCCAAUGUUCUUGUAG	Non-immunomodulatory	3.3	0.64639		544	CUGGUUACUGCUCCAACAU	Non-immunomodulatory	2.3	0.7793
572	CCAGUUGGUGUGGCUCUUU	Non-immunomodulatory	3.3	0.610032		545	UGGUGAAAGAUGCCCAGGC	Non-immunomodulatory	2.3	0.7479
648	CUACCCAAUGUUCUGCACA	Non-immunomodulatory	3.3	0.719032		604	GUGGUGAGAGUUUGGGAUG	Non-immunomodulatory	2.3	0.548123
692	UGUUCAGGCAACUCCCUGA	Non-immunomodulatory	3.3	0.688238		630	UAGGAAUGAGUGGUGGUAA	Non-immunomodulatory	2.3	0.766188
706	CUUUACCUCAUGAGCUGUU	Non-immunomodulatory	3.3	0.618588		688	GUGAAAGAUGCCCAGGCUC	Non-immunomodulatory	2.3	0.660685
712	AUGAGUGUACCUCCCCAUA	Non-immunomodulatory	3.3	0.687937		729	ACACAGGUGUCGUUGUUGA	Non-immunomodulatory	2.3	0.817238
735	CUGCAAGCAUUAGGAAUCA	Non-immunomodulatory	3.3	0.602487		733	GUGCAUACAACACAACAAU	Non-immunomodulatory	2.3	0.709802
766	UUGCACCUCCAUCGAGCAA	Non-immunomodulatory	3.3	0.693193		8	GCAGGAUGCUAAGUACUCA	Non-immunomodulatory	2.2	0.50293
767	CGAUUGUCCAUCAGAACAU	Non-immunomodulatory	3.3	0.627183		25	ACUGGUUGUGCAAGACCUA	Non-immunomodulatory	2.2	0.678011
778	UACCUUGCGGGUCCAAAUU	Non-immunomodulatory	3.3	0.737451		61	UGCCCAGAGAUAUGGUGUU	Non-immunomodulatory	2.2	0.552162
793	AAAGCAGUGGUGGCCUUCA	Non-immunomodulatory	3.3	0.679968		94	CAUAGCUGUGACUCAGGUU	Non-immunomodulatory	2.2	0.731641
802	UGCUACCCAAUGUUCUGCA	Non-immunomodulatory	3.3	0.698124		122	UUUGUGGGCAUCAGACAGA	Non-immunomodulatory	2.2	0.778044
853	UGCUGAUUUGCCCUUGAAA	Non-immunomodulatory	3.3	0.636415		136	UCAGAUGGGAAGCCACAGA	Non-immunomodulatory	2.2	0.680411
909	CACCUCGAGUGAAAGUGGA	Non-immunomodulatory	3.3	0.596307		144	GACCUACCACACAACAGGA	Non-immunomodulatory	2.2	0.63484
936	UGUAGACCAUGUCAUCCAA	Non-immunomodulatory	3.3	0.623352		196	GAUGUUCUCCCAGUAGUUG	Non-immunomodulatory	2.2	0.645982
944	CCCAUCAGCAUCACUUUUG	Non-immunomodulatory	3.3	0.659163		209	GCCCAGAGAUAUGGUGUUC	Non-immunomodulatory	2.2	0.432415
982	UUGCCUCAUGAAAUUGUCA	Non-immunomodulatory	3.3	0.826314		211	GACAGUGCAAUGAGAACAA	Non-immunomodulatory	2.2	0.656154
989	AUCUCACCUUUGGUUCCAG	Non-immunomodulatory	3.3	0.685001		251	AGGAAUGAGUGGUGGUAAU	Non-immunomodulatory	2.2	0.575489
994	CAGUGACAGAGCCUUACUA	Non-immunomodulatory	3.3	0.655099		286	AGAGCUCUCCUGAAUAUGA	Non-immunomodulatory	2.2	0.729052
1001	AUAAUCGCUUGCACCUCCA	Non-immunomodulatory	3.3	0.854842		352	AUGCUGGAUGGUGGCAAUA	Non-immunomodulatory	2.2	0.617713
1009	CAGUCUUCAACCUAUUGUA	Non-immunomodulatory	3.3	0.673166		394	GAUAGGAAUGAGUGGUGGU	Non-immunomodulatory	2.2	0.601506
1052	ACCCACCAAUACAAAGUCA	Non-immunomodulatory	3.3	0.432769		399	GGCCAUUAAGUGCAGGUGU	Non-immunomodulatory	2.2	0.533578
1057	UGCCCGUCAGUUUGUAACC	Non-immunomodulatory	3.3	0.85159		418	GUUGGGACUCUAACCUCAG	Non-immunomodulatory	2.2	0.739185
33	CUCCAUGUUUAGCUGCAGG	Non-immunomodulatory	3.2	0.745957		451	AUUUUGCCACAGCUGUGUU	Non-immunomodulatory	2.2	0.746473
37	AAAGCCAGAUGCAAUGGAA	Non-immunomodulatory	3.2	0.610725		455	UGAUGUCCCGUAGAUGGUU	Non-immunomodulatory	2.2	0.670308
61	GUUGCAAGAAUCAACCUCA	Non-immunomodulatory	3.2	0.644689		478	AGAGUCCACAGGAACAAAU	Non-immunomodulatory	2.2	0.729831
79	CAGAGAGCAUAACCCUUGA	Non-immunomodulatory	3.2	0.619459		502	AUUUGCAACAGUACCACAA	Non-immunomodulatory	2.2	0.790589
109	GUAUGAUGUUCAGAACCCU	Non-immunomodulatory	3.2	0.633314		527	UUGCGUGCAUACAACACAA	Non-immunomodulatory	2.2	0.866434
124	CACUGCACCUGAGUACAUA	Non-immunomodulatory	3.2	0.660554		564	ACCCCUUUAUAAAGACUGG	Non-immunomodulatory	2.2	0.653251
147	UAGUGAUGAGAGGUGCUCA	Non-immunomodulatory	3.2	0.813365		665	GCUAGUACAGACAGUGCAA	Non-immunomodulatory	2.2	0.545435
180	AGCAGUGGUGGCCUUCAAA	Non-immunomodulatory	3.2	0.555206		689	ACACACCAUUUGCAACAGU	Non-immunomodulatory	2.2	0.724507
194	UGCCCAGUCUUCAACCUAU	Non-immunomodulatory	3.2	0.66028		740	UUUGUUGCGUGCAUACAAC	Non-immunomodulatory	2.2	0.955425
229	CUUGACCCAUGUCAAGUAU	Non-immunomodulatory	3.2	0.589321		750	GACAGCAACAAUUCCAGUA	Non-immunomodulatory	2.2	0.760791
255	CAUUGUAGACCAUGUCAUC	Non-immunomodulatory	3.2	0.721112		811	AGUACAGACAGUGCAAUGA	Non-immunomodulatory	2.2	0.701588
369	GAUUGUCCAUCAGAACAUU	Non-immunomodulatory	3.2	0.586272		820	UUCAGCACUGCUAGUACAG	Non-immunomodulatory	2.2	0.907427
386	GGAGUUGCCCAGUCUUCAA	Non-immunomodulatory	3.2	0.498445		48	CUGGUUGUGCAAGACCUAC	Non-immunomodulatory	2.1	0.762499
432	GGGUCACAUGCCCUAGUUG	Non-immunomodulatory	3.2	0.529946		55	GGUUACUGCUCCAACAUCA	Non-immunomodulatory	2.1	0.628141
457	AAGGUGUCAAGAUUCCAUG	Non-immunomodulatory	3.2	0.864731		104	GCCUGAGUCAAGAGCAAUG	Non-immunomodulatory	2.1	0.614272
495	UUGCCCAGUCUUCAACCUA	Non-immunomodulatory	3.2	0.795396		113	GGUUGUACUGCACACUAAU	Non-immunomodulatory	2.1	0.650426
512	CUUUGAAACACCAGGCCUU	Non-immunomodulatory	3.2	0.666901		166	CAGGUUGUACUGCACACUA	Non-immunomodulatory	2.1	0.741844
520	CAUGAAAUUGUCAACAGCA	Non-immunomodulatory	3.2	0.761941		175	UGGCGAUGAGUGCCUCAAA	Non-immunomodulatory	2.1	0.565608
590	CUGGAGGUAGUGAAGCUAC	Non-immunomodulatory	3.2	0.79974		255	GAGAUAUGGUGUUCAGAAC	Non-immunomodulatory	2.1	0.662315
592	AUUCUGGGUGACCACUUCA	Non-immunomodulatory	3.2	0.797887		257	GUGUCUAUAUGGGCAACCU	Non-immunomodulatory	2.1	0.730164
639	AGACCUGAUAUUGUUCAAC	Non-immunomodulatory	3.2	0.817303		283	UUUGUAGAGUCCACAGGAA	Non-immunomodulatory	2.1	0.78741
644	AUGAUGUUCAGAACCCUCA	Non-immunomodulatory	3.2	0.775966		306	AGCAUAGCUGUGACUCAGG	Non-immunomodulatory	2.1	0.826285
649	GUAUUAGAACAUUGCCCGU	Non-immunomodulatory	3.2	0.676166		332	GGGCAUCAGACAGAUUGCA	Non-immunomodulatory	2.1	0.477327
674	UUUGUCAGUGACAGAGCCU	Non-immunomodulatory	3.2	0.946627		335	AUAGGAAUGAGUGGUGGUA	Non-immunomodulatory	2.1	0.747965
680	ACCUCGAGUGAAAGUGGAA	Non-immunomodulatory	3.2	0.574627		377	CCUGAGUCAAGAGCAAUGU	Non-immunomodulatory	2.1	0.653028
734	UCCAUGUUUAGCUGCAGGU	Non-immunomodulatory	3.2	0.798522		395	CAUGUUUGAUGCAGCAGUG	Non-immunomodulatory	2.1	0.683954
755	ACUUGCAAGGAGAAUUAGU	Non-immunomodulatory	3.2	0.695051		490	AGACUGGUUGUGCAAGACC	Non-immunomodulatory	2.1	0.834295
826	UUAGUGAUGAGAGGUGCUC	Non-immunomodulatory	3.2	0.953296		533	UGCACUAAUGGACUGCAUC	Non-immunomodulatory	2.1	0.898249
834	UUAAGGCAGAUCACCUCCA	Non-immunomodulatory	3.2	0.838361		538	AGUGAUGUUCUCCCAGUAG	Non-immunomodulatory	2.1	0.729563
845	CAAUUGUUUCUGCCAGUUG	Non-immunomodulatory	3.2	0.743695		571	UGAUAGGAAUGAGUGGUGG	Non-immunomodulatory	2.1	0.817956
879	GUAAACUGCAACCUUUCCA	Non-immunomodulatory	3.2	0.754964		596	GUGAAGGCAGGAGCUUGCA	Non-immunomodulatory	2.1	0.606765
897	GUAGACCAUGUCAUCCAAU	Non-immunomodulatory	3.2	0.602621		606	ACACUUGAAUUGCGCAACC	Non-immunomodulatory	2.1	0.870592
951	GUUGGUGUGGCUCUUUACA	Non-immunomodulatory	3.2	0.736498		667	CACUUGAAUUGCGCAACCA	Non-immunomodulatory	2.1	0.691166
952	CACCGCAUAUACAACUGAU	Non-immunomodulatory	3.2	0.640968		693	UGCCUCAUACUGAUUGAAG	Non-immunomodulatory	2.1	0.786027
991	AUCAAACUCCUCAACCAUG	Non-immunomodulatory	3.2	0.779472		785	UCUGACAGUGUCCAUGUGA	Non-immunomodulatory	2.1	0.885355
1066	ACCCCAAUGUUCUUGUAGU	Non-immunomodulatory	3.2	0.626524		800	UUUUGUGGGCAUCAGACAG	Non-immunomodulatory	2.1	0.846628
1083	GACAAUGGUAGGAAUCUUC	Non-immunomodulatory	3.2	0.814622		10	AGAUCCAGUGGAAAUUGCC	Non-immunomodulatory	2	0.832105
1111	UUAGGAAUGAUCUCCAGCA	Non-immunomodulatory	3.2	0.97599		37	AGAUAUGGUGUUCAGAACA	Non-immunomodulatory	2	0.737089
150	AGUGCAAGGACCCACCAAU	Non-immunomodulatory	3.1	0.596131		66	GCAUAGCUGUGACUCAGGU	Non-immunomodulatory	2	0.620007
169	UUGCUACCCAAUGUUCUGC	Non-immunomodulatory	3.1	0.864119		81	GUGCAAGACCUACCACACA	Non-immunomodulatory	2	0.649793
170	CCAGAUGCAAUGGAACUUU	Non-immunomodulatory	3.1	0.540953		82	CAGAGAUAUGGUGUUCAGA	Non-immunomodulatory	2	0.58572
189	GCACCUGAGUACAUAACGG	Non-immunomodulatory	3.1	0.687957		107	CUGCCCAGAGAUAUGGUGU	Non-immunomodulatory	2	0.639878
210	AACAGAGAGCAUAACCCUU	Non-immunomodulatory	3.1	0.792064		115	GCUGUGUUCCCGAAGCAUU	Non-immunomodulatory	2	0.574189
253	CUAGUCAGCUCCUCACAUG	Non-immunomodulatory	3.1	0.770503		253	UCAGCACUGCUAGUACAGA	Non-immunomodulatory	2	0.720558
257	UAGUCAGCUCCUCACAUGU	Non-immunomodulatory	3.1	0.855194		295	AAGCCAACAUUUGGGCAGU	Non-immunomodulatory	2	0.636873
271	CCAUCAGCAUCACUUUUGA	Non-immunomodulatory	3.1	0.490087		365	CAUGCUGGAUGGUGGCAAU	Non-immunomodulatory	2	0.505453
306	CAGAGACCUGAUAUUGUUC	Non-immunomodulatory	3.1	0.750184		371	UUGCCACAGCUGUGUUCCC	Non-immunomodulatory	2	0.831612
338	GUAUACUCAAGGUGGAUGG	Non-immunomodulatory	3.1	0.688471		424	AUUGAUAUUGCCCUCAGCA	Non-immunomodulatory	2	0.849624
342	UCAUUGAGCCAGUAUACUC	Non-immunomodulatory	3.1	0.961905		441	UGAUGUUCUCCCAGUAGUU	Non-immunomodulatory	2	0.719694
395	AGAACCCUCAGAACAUGUG	Non-immunomodulatory	3.1	0.741639		448	CUCACAGCAACUUGACCAA	Non-immunomodulatory	2	0.590937
465	UCUCAUAGACAGCAUUACA	Non-immunomodulatory	3.1	0.790056		467	CAUUUGCAACAGUACCACA	Non-immunomodulatory	2	0.681417
544	AUUAACCUAUAGAGCAGGA	Non-immunomodulatory	3.1	0.784062		508	UUGGCUGCAUCCCCAGCAU	Non-immunomodulatory	2	0.698231
558	GAGUUGCCCAGUCUUCAAC	Non-immunomodulatory	3.1	0.716916		530	GGGUGCAGCUGUGAAGGCA	Non-immunomodulatory	2	0.506396
576	GCAACCAUUUGCGUUGCAA	Non-immunomodulatory	3.1	0.498542		554	GAUGUCCCGUAGAUGGUUC	Non-immunomodulatory	2	0.595537
583	GCUCGCAACCAUUUGCGUU	Non-immunomodulatory	3.1	0.600796		566	AGAACAUCGACACCUAGAG	Non-immunomodulatory	2	0.854891
611	ACCCUAGUUGGGCUUUAAU	Non-immunomodulatory	3.1	0.535176		614	CAGUGAUGUUCUCCCAGUA	Non-immunomodulatory	2	0.561839
675	GAGGUGCUCACUAGACAAA	Non-immunomodulatory	3.1	0.55992		616	UGGUUACUGCUCCAACAUC	Non-immunomodulatory	2	0.845942
737	ACUGUGAGACAACCUCAAU	Non-immunomodulatory	3.1	0.710682		633	CUUUGAGGAGGGAAUUAUC	Non-immunomodulatory	2	0.765183
758	GUGGAAACCACGUGAAGGA	Non-immunomodulatory	3.1	0.586592		658	UACUGAGAGUUGGGACUCU	Non-immunomodulatory	2	0.767275
817	ACAUGCCCUAGUUGAUUUG	Non-immunomodulatory	3.1	0.673332		678	GAUUCCAGGAAGUAUGAAA	Non-immunomodulatory	2	0.532096
841	CCCCUCAUCAACAUUUGCA	Non-immunomodulatory	3.1	0.563375		714	UACAGACAGUGCAAUGAGA	Non-immunomodulatory	2	0.749066
896	CCUGAUAUUGUUCAACUGC	Non-immunomodulatory	3.1	0.759373		741	AUUUUAGCUUGGGUGCAGC	Non-immunomodulatory	2	0.83984
939	UGAUUUGCCCUUGAAAGUA	Non-immunomodulatory	3.1	0.748828		767	GACACGACUUGCCUACAAU	Non-immunomodulatory	2	0.626379
955	UGUCCUUGUUGACACUGCC	Non-immunomodulatory	3.1	1.00657		792	UGACAGUGUCCAUGUGAAU	Non-immunomodulatory	2	0.784184
956	CUCCAAUAGGACACUGUGA	Non-immunomodulatory	3.1	0.701684		45	CAAUCUGUGAGGUUUGGGA	Non-immunomodulatory	1.9	0.682149
1023	ACCAUUUGCGUUGCAAGAA	Non-immunomodulatory	3.1	0.615618		88	CUGAGUCAAGAGCAAUGUA	Non-immunomodulatory	1.9	0.628017
1024	UGGAGGUAGUGAAGCUACG	Non-immunomodulatory	3.1	0.849256		117	ACAGUGGAUCCUAGGCUAU	Non-immunomodulatory	1.9	0.635101
1060	AUGCUGAUUUGCCCUUGAA	Non-immunomodulatory	3.1	0.608439		150	UAGAGUCCACAGGAACAAA	Non-immunomodulatory	1.9	0.770201
1070	ACAGAGUCUGCUAUACUCU	Non-immunomodulatory	3.1	0.872025		160	AUCUGUGAGGUUUGGGACA	Non-immunomodulatory	1.9	0.73596
1086	GCUUGUUGAGAAGGUACUU	Non-immunomodulatory	3.1	0.586091		187	UUGGGACUCUAACCUCAGA	Non-immunomodulatory	1.9	0.769797
1088	CCACUGGUGAUGAGAGGAU	Non-immunomodulatory	3.1	0.551492		194	UGUGGGCAUCAGACAGAUU	Non-immunomodulatory	1.9	0.662403
1149	UGCUCUUCACAUCCUCAGA	Non-immunomodulatory	3.1	0.733164		197	CAGUGCUGUCAUUGAUGCA	Non-immunomodulatory	1.9	0.627895
90	GCUUUACCUCAUGAGCUGU	Non-immunomodulatory	3	0.53757		208	GUGAUGUUCUCCCAGUAGU	Non-immunomodulatory	1.9	0.676332
144	CAGUAUUAGAACAUUGCCC	Non-immunomodulatory	3	0.895012		246	AUGUGAAUGUGCCUAGCAA	Non-immunomodulatory	1.9	0.69591
220	GGUCUGCUAGAGCAACAGU	Non-immunomodulatory	3	0.646153		282	GAACAUCGACACCUAGAGU	Non-immunomodulatory	1.9	0.742963
228	GGUGUCAAGAUUCCAUGGU	Non-immunomodulatory	3	0.599975		289	CAUGUGAAUGUGCCUAGCA	Non-immunomodulatory	1.9	0.680356
233	UUGUCAGUGACAGAGCCUU	Non-immunomodulatory	3	0.874921		320	CACACCAUUUGCAACAGUA	Non-immunomodulatory	1.9	0.678626
244	GCCAGAUGCAAUGGAACUU	Non-immunomodulatory	3	0.478087		326	GCUGCCCAGAGAUAUGGUG	Non-immunomodulatory	1.9	0.522842
252	AACCAUUUGCGUUGCAAGA	Non-immunomodulatory	3	0.722929		375	UGGUUGUGCAAGACCUACC	Non-immunomodulatory	1.9	0.958354
307	CAACCAUUUGCGUUGCAAG	Non-immunomodulatory	3	0.740367		386	UGGGCAUCAGACAGAUUGC	Non-immunomodulatory	1.9	0.783351
384	GACAAGAGUUUCAACCCUU	Non-immunomodulatory	3	0.666321		413	GCGUGGUCAUAGAGGUUCU	Non-immunomodulatory	1.9	0.520112
392	AGACCCUGGAGGUAGUGAA	Non-immunomodulatory	3	0.64937		442	AAGAUCCAGUGGAAAUUGC	Non-immunomodulatory	1.9	0.783572
412	AGAGCAACAGUUCGCUAUG	Non-immunomodulatory	3	0.853185		450	GGAAUCAGAUGGGAAGCCA	Non-immunomodulatory	1.9	0.50332
427	GCAACUCCCUGAUAACUGU	Non-immunomodulatory	3	0.593846		476	GUGCACUAAUGGACUGCAU	Non-immunomodulatory	1.9	0.61274
454	UCACUGCACCUGAGUACAU	Non-immunomodulatory	3	0.789561		539	GUACAGACAGUGCAAUGAG	Non-immunomodulatory	1.9	0.721149
482	GUGAAGGUGUCAAGAUUCC	Non-immunomodulatory	3	0.714654		540	GCUCACAGCAACUUGACCA	Non-immunomodulatory	1.9	0.709178
593	UGGAAUGCAGAUUUGUUGA	Non-immunomodulatory	3	0.695387		559	GCAUUGACAGAUUUGGGUU	Non-immunomodulatory	1.9	0.509443
598	CUUAACCCUAGUUGGGCUU	Non-immunomodulatory	3	0.637731		580	GGUUGAGGGACCUAAAUCA	Non-immunomodulatory	1.9	0.592331
634	GCUUGCACCUCCAUCGAGC	Non-immunomodulatory	3	0.690151		588	AUGUUUGAUGCAGCAGUGU	Non-immunomodulatory	1.9	0.782893
673	GUUGCCCAGUCUUCAACCU	Non-immunomodulatory	3	0.668073		621	UUGGGACACGACUUGCCUA	Non-immunomodulatory	1.9	0.786239
686	GGAGAAUUAGUGCAUCAAA	Non-immunomodulatory	3	0.471339		723	ACACGACUUGCCUACAAUA	Non-immunomodulatory	1.9	0.688896
701	GUUGCCAUCUACCCAGUCU	Non-immunomodulatory	3	0.704444		739	GUUGGCUGCAUCCCCAGCA	Non-immunomodulatory	1.9	0.632449
714	UAGUGCUCACAUGACCAAA	Non-immunomodulatory	3	0.789574		745	AUCAAGGUGUCACCUCAGA	Non-immunomodulatory	1.9	0.648812
728	UUGCCCGUCAGUUUGUAAC	Non-immunomodulatory	3	0.910476		828	CAGCUGUGUUCCCGAAGCA	Non-immunomodulatory	1.9	0.584409
763	GAUACCUUGCGGGUCCAAA	Non-immunomodulatory	3	0.513647		835	CUAAGUACUCACAUGGGAU	Non-immunomodulatory	1.9	0.710009
906	GGUAUGAUGUUCAGAACCC	Non-immunomodulatory	3	0.628924		7	GUGGCAAUAUGUUGGAGAC	Non-immunomodulatory	1.8	0.595419
945	UGCCCUUCCAGCUCAUUGC	Non-immunomodulatory	3	0.814858		18	GGUUGUGCAAGACCUACCA	Non-immunomodulatory	1.8	0.620573
986	ACUGAUGUCUUGUGUGGAA	Non-immunomodulatory	3	0.677917		24	GAUCCAGUGGAAAUUGCCC	Non-immunomodulatory	1.8	0.70367
998	CUGGUCCCUCGAUAGUUGU	Non-immunomodulatory	3	0.627362		63	GUUGUGCAAGACCUACCAC	Non-immunomodulatory	1.8	0.684529
1029	GUACCUCCCCAUAAGUGUA	Non-immunomodulatory	3	0.564906		91	GGAUGGUGGCAAUAUGUUG	Non-immunomodulatory	1.8	0.568212
1116	GUACAGUUUGUCAGUGACA	Non-immunomodulatory	3	0.750786		111	GUGGGCAUCAGACAGAUUG	Non-immunomodulatory	1.8	0.734121
1125	GAGUGUACCUCCCCAUAAG	Non-immunomodulatory	3	0.627354		148	GCACUUCCUGGAAGAAUGU	Non-immunomodulatory	1.8	0.488825
1147	ACGGUUGCCAUCUACCCAG	Non-immunomodulatory	3	0.704064		174	AUUGUACAGACCUUUCAGC	Non-immunomodulatory	1.8	0.862399
1201	AGAUUCACAGAGUCUGCUA	Non-immunomodulatory	3	0.726666		221	UUUGCCACAGCUGUGUUCC	Non-immunomodulatory	1.8	0.989946
1236	GACACAGGCUAUGUCUUCC	Non-immunomodulatory	3	0.785999		279	GCUAAGUACUCACAUGGGA	Non-immunomodulatory	1.8	0.523127
1243	AAGCAAGACCCCAACCACC	Non-immunomodulatory	3	0.754784		309	UUGUGGGCAUCAGACAGAU	Non-immunomodulatory	1.8	0.727283
12	GCAGUAUUAGAACAUUGCC	Non-immunomodulatory	2.9	0.76719		325	AGUGGUGAGAGUUUGGGAU	Non-immunomodulatory	1.8	0.654039
43	GCAUUGUAGACCAUGUCAU	Non-immunomodulatory	2.9	0.598806		337	CCAGUGCUGUCAUUGAUGC	Non-immunomodulatory	1.8	0.710691
110	UGAUGAGAGGUGCUCACUA	Non-immunomodulatory	2.9	0.765575		382	GCAGUGAUGUUCUCCCAGU	Non-immunomodulatory	1.8	0.570941
134	GGUCACAUGCCCUAGUUGA	Non-immunomodulatory	2.9	0.533719		433	GGCAGUGAUGUUCUCCCAG	Non-immunomodulatory	1.8	0.575897
173	GAAGUGGCACAUGUAGGAA	Non-immunomodulatory	2.9	0.493841		452	GUAUGGAAUUCCCAUGAUG	Non-immunomodulatory	1.8	0.593289
211	AUAGCAUCCUAGGCUCUGU	Non-immunomodulatory	2.9	0.843328		525	AAUUGUACAGACCUUUCAG	Non-immunomodulatory	1.8	0.816621
234	CUAAGUGUGGAGACAAUGU	Non-immunomodulatory	2.9	0.829911		534	GGCACUUCCUGGAAGAAUG	Non-immunomodulatory	1.8	0.567255
236	GCCCUUCCAGCUCAUUGCA	Non-immunomodulatory	2.9	0.462652		672	GAGUAUACUGAGAGUUGGG	Non-immunomodulatory	1.8	0.705349
279	AGGUAUGAUGUUCAGAACC	Non-immunomodulatory	2.9	0.820094		674	AUGGUGUUCAGAACAUCGA	Non-immunomodulatory	1.8	0.866963
390	GAUUGAAUCUAGCUGGCUC	Non-immunomodulatory	2.9	0.791869		716	AGCUGUGUUCCCGAAGCAU	Non-immunomodulatory	1.8	0.618168
472	UAGUGAAGGUGUCAAGAUU	Non-immunomodulatory	2.9	0.789932		737	UGUUUGAUGCAGCAGUGUC	Non-immunomodulatory	1.8	0.870005
490	UUCCUCCAUGUUUAGCUGC	Non-immunomodulatory	2.9	0.880553		778	GGUGCAGCUGUGAAGGCAG	Non-immunomodulatory	1.8	0.613366
552	UUGCAAGGAGAAUUAGUGC	Non-immunomodulatory	2.9	0.943869		809	ACGACUUGCCUACAAUAUG	Non-immunomodulatory	1.8	0.759714
620	UGCAACAACCACUAUCUGU	Non-immunomodulatory	2.9	0.939193		819	AGUUGUGUGGUUGAGGUAC	Non-immunomodulatory	1.8	0.787699
628	GCAGUGGUGGCCUUCAAAA	Non-immunomodulatory	2.9	0.43662		834	UCAGUUCGGGACCAUGCCA	Non-immunomodulatory	1.8	0.696779
650	ACAUGUUCUGCCCUUCAAU	Non-immunomodulatory	2.9	0.670283		1	CGCACAGUGGAUCCUAGGC	Non-immunomodulatory	1.7	0.681133
661	GGUACAGUUUGUCAGUGAC	Non-immunomodulatory	2.9	0.654092		202	CUGAUUCCAGGAAGUAUGA	Non-immunomodulatory	1.7	0.630441
703	GAUGUUCAGAACCCUCAGA	Non-immunomodulatory	2.9	0.481895		223	CAGUGGAAAUUGCCCUCUA	Non-immunomodulatory	1.7	0.549033
745	CCAUUAAUAGCAUCCUAGG	Non-immunomodulatory	2.9	0.691922		317	GUUGCGUGCAUACAACACA	Non-immunomodulatory	1.7	0.801606
794	AGAGUUUCAACCCUUCCAU	Non-immunomodulatory	2.9	0.690846		322	GGUGUCUAUAUGGGCAACC	Non-immunomodulatory	1.7	0.735229
815	CCUUGAGAAGACUUCAGUG	Non-immunomodulatory	2.9	0.681719		368	UUGCCUCAUACUGAUUGAA	Non-immunomodulatory	1.7	0.725126
821	CACAUGCCCUAGUUGAUUU	Non-immunomodulatory	2.9	0.610734		570	UUUUGCCACAGCUGUGUUC	Non-immunomodulatory	1.7	0.930228
839	UGAGAAGACUUCAGUGAGC	Non-immunomodulatory	2.9	0.830882		620	UAUGGUGUUCAGAACAUCG	Non-immunomodulatory	1.7	1.09914
850	AUUGUUUCUGCCAGUUGGU	Non-immunomodulatory	2.9	0.772456		644	UGGCUGCAUCCCCAGCAUA	Non-immunomodulatory	1.7	0.624163
882	CAGCUUGGAAAUUAGAGUA	Non-immunomodulatory	2.9	0.701136		732	GAUAUUGCCCUCAGCAAAA	Non-immunomodulatory	1.7	0.527503
884	UCUGCUAGAGCAACAGUUC	Non-immunomodulatory	2.9	0.946645		756	UUGUGCAGGAGAGAGGCAU	Non-immunomodulatory	1.7	0.722776
992	CUAUAAGACACAUGUGCCA	Non-immunomodulatory	2.9	0.744358		786	GAGUGGUGAGAGUUUGGGA	Non-immunomodulatory	1.7	0.580238
1054	CCAGUCUUCAACCUAUUGU	Non-immunomodulatory	2.9	0.732886		83	CACAGUGGAUCCUAGGCUA	Non-immunomodulatory	1.6	0.621768
1061	UGAGUGUACCUCCCCAUAA	Non-immunomodulatory	2.9	0.745541		288	UGAGGUACCAAUACUUGCU	Non-immunomodulatory	1.6	0.9463
1063	CUGGAAUAUUGAAUUGAGG	Non-immunomodulatory	2.9	0.84264		296	UUAGCUUGGGUGCAGCUGU	Non-immunomodulatory	1.6	0.973473
1064	UUAGAACAUUGCCCGUCAG	Non-immunomodulatory	2.9	0.875696		301	UGAUAUUGCCCUCAGCAAA	Non-immunomodulatory	1.6	0.696214
1087	GAUUCACAGAGUCUGCUAU	Non-immunomodulatory	2.9	0.619382		466	CGACUUGCCUACAAUAUGC	Non-immunomodulatory	1.6	0.725744
1105	UGAAACACCAGGCCUUUUA	Non-immunomodulatory	2.9	0.775075		507	AUAUGGUGUUCAGAACAUC	Non-immunomodulatory	1.6	0.878891
1121	AUACCUUGCGGGUCCAAAU	Non-immunomodulatory	2.9	0.744375		11	CCAGCAUAGCUGUGACUCA	Non-immunomodulatory	1.5	0.598611
1135	AAUUGUUUCUGCCAGUUGG	Non-immunomodulatory	2.9	0.86144		22	GCACAGUGGAUCCUAGGCU	Non-immunomodulatory	1.5	0.679221
1166	UAGCAUCCUAGGCUCUGUC	Non-immunomodulatory	2.9	0.957166		36	UGUAGAGUCCACAGGAACA	Non-immunomodulatory	1.5	0.870052
1178	AAAAUGAGCACACCUCACC	Non-immunomodulatory	2.9	0.956131		78	UUGUGCAAGACCUACCACA	Non-immunomodulatory	1.5	0.921344
1194	UCAGAGACCUGAUAUUGUU	Non-immunomodulatory	2.9	0.793122		124	GACCAGUGCUGUCAUUGAU	Non-immunomodulatory	1.5	0.623052
1209	GCCAUCACCAUUAGGGCCU	Non-immunomodulatory	2.9	0.558147		133	ACCAGUGCUGUCAUUGAUG	Non-immunomodulatory	1.5	0.829414
1231	CCCUAGUUGGGCUUUAAUG	Non-immunomodulatory	2.9	0.576275		176	ACUGAUUCCAGGAAGUAUG	Non-immunomodulatory	1.5	0.830974
22	AAGCCAGAUGCAAUGGAAC	Non-immunomodulatory	2.8	0.770152		228	GAUGGUGGCAAUAUGUUGG	Non-immunomodulatory	1.5	0.710172
54	GAUUCCCUUGACAUCAGAA	Non-immunomodulatory	2.8	0.550413		230	GAGGUACCAAUACUUGCUG	Non-immunomodulatory	1.5	0.711298
141	CAUCACCAUUAGGGCCUGA	Non-immunomodulatory	2.8	0.464469		259	AUCCAGUGGAAAUUGCCCU	Non-immunomodulatory	1.5	0.808527
222	GAUUAGUGCUCACAUGACC	Non-immunomodulatory	2.8	0.825141		303	CAGCAUAGCUGUGACUCAG	Non-immunomodulatory	1.5	0.753803
260	GAGCCAGUAUACUCAAGGU	Non-immunomodulatory	2.8	0.605037		380	CCUUUCAGCACUGCUAGUA	Non-immunomodulatory	1.5	0.62415
275	AGGUGUCAAGAUUCCAUGG	Non-immunomodulatory	2.8	0.72722		396	GGGCAGUGAUGUUCUCCCA	Non-immunomodulatory	1.5	0.460933
287	UAGAACAUUGCCCGUCAGU	Non-immunomodulatory	2.8	0.877445		425	UUGUACAGACCUUUCAGCA	Non-immunomodulatory	1.5	0.86317
323	GUCAGCUCCUCACAUGUUC	Non-immunomodulatory	2.8	0.710535		488	UGUGGUUGAGGUACCAAUA	Non-immunomodulatory	1.5	0.836218
341	CAGCAGUAUUAGAACAUUG	Non-immunomodulatory	2.8	0.85092		572	GUGGUUGAGGUACCAAUAC	Non-immunomodulatory	1.5	0.736888
351	UCCGGGUACCACAAACAUA	Non-immunomodulatory	2.8	0.706242		601	AGGUGUCUAUAUGGGCAAC	Non-immunomodulatory	1.5	0.632881
366	AGUCAGCUCCUCACAUGUU	Non-immunomodulatory	2.8	0.640049		784	UGCUGCCCAGAGAUAUGGU	Non-immunomodulatory	1.5	0.614987
385	GUACUAGAUACUUGGCCUG	Non-immunomodulatory	2.8	0.685761		93	CAGUAUGGAAUUCCCAUGA	Non-immunomodulatory	1.4	0.611648
389	UGUCCCAUUUGCAAGAUGC	Non-immunomodulatory	2.8	0.832332		129	ACCUUUCAGCACUGCUAGU	Non-immunomodulatory	1.4	0.660711
423	AUUGCCCGUCAGUUUGUAA	Non-immunomodulatory	2.8	0.648529		138	UGACCAGUGCUGUCAUUGA	Non-immunomodulatory	1.4	0.800483
455	GAGCCUAGCUUGACAGGUU	Non-immunomodulatory	2.8	0.664418		165	UUACAUGAGGCACUUCCUG	Non-immunomodulatory	1.4	0.948275
494	UAACAGAGAGCAUAACCCU	Non-immunomodulatory	2.8	0.964989		218	CAGGUGUCUAUAUGGGCAA	Non-immunomodulatory	1.4	0.598964
513	AUUAGAACAUUGCCCGUCA	Non-immunomodulatory	2.8	0.824689		232	UUGUAGAGUCCACAGGAAC	Non-immunomodulatory	1.4	0.976346
609	CCUGGAGGUAGUGAAGCUA	Non-immunomodulatory	2.8	0.601638		237	GUGAAUGUGCCUAGCAAUC	Non-immunomodulatory	1.4	0.752489
615	GCCCCAUCAGCAUCACUUU	Non-immunomodulatory	2.8	0.418603		291	AGGUACCAAUACUUGCUGU	Non-immunomodulatory	1.4	0.657501
625	UGCAAGGAGAAUUAGUGCA	Non-immunomodulatory	2.8	0.73746		328	CCAUUAAGUGCAGGUGUCU	Non-immunomodulatory	1.4	0.641553
655	AGCCCCAUCAGCAUCACUU	Non-immunomodulatory	2.8	0.65495		445	GAAGGCAGGAGCUUGCAUG	Non-immunomodulatory	1.4	0.693197
689	CUCACUGCACCUGAGUACA	Non-immunomodulatory	2.8	0.698337		492	GUAUACUGAGAGUUGGGAC	Non-immunomodulatory	1.4	0.766827
717	GAACUUUGGAAUGCAGAUU	Non-immunomodulatory	2.8	0.639277		510	UGUGUGGUUGAGGUACCAA	Non-immunomodulatory	1.4	0.724275
724	UUAACCUAUAGAGCAGGAA	Non-immunomodulatory	2.8	0.875059		577	UUGAGGUACCAAUACUUGC	Non-immunomodulatory	1.4	1.00905
750	CUCAGAACAUGUGGUCUGC	Non-immunomodulatory	2.8	0.71778		684	UGUGCAAGACCUACCACAC	Non-immunomodulatory	1.4	0.840525
751	CCCUUCCAGCUCAUUGCAA	Non-immunomodulatory	2.8	0.418864		706	CUGCAUCCCCAGCAUAGCU	Non-immunomodulatory	1.4	0.74337
761	GGACCCCAAUGUUCUUGUA	Non-immunomodulatory	2.8	0.396724		822	CGGUUUUGAGAGCAGUGCU	Non-immunomodulatory	1.4	0.591054
788	GCAUCUGACCACUUGAUAC	Non-immunomodulatory	2.8	0.733716		95	GUAGAGUCCACAGGAACAA	Non-immunomodulatory	1.3	0.708611
893	UGGAGUUGCCCAGUCUUCA	Non-immunomodulatory	2.8	0.77312		109	GUGUGGUUGAGGUACCAAU	Non-immunomodulatory	1.3	0.680833
907	ACAUAGUGAAGGUGUCAAG	Non-immunomodulatory	2.8	0.738251		298	GCCAUUAAGUGCAGGUGUC	Non-immunomodulatory	1.3	0.579849
911	CCAUCACCAUUAGGGCCUG	Non-immunomodulatory	2.8	0.455963		354	GCAUCCCCAGCAUAGCUGU	Non-immunomodulatory	1.3	0.566006
942	UUGCGCACCUCGAGUGAAA	Non-immunomodulatory	2.8	0.696678		417	GUGCAGGUGUCUAUAUGGG	Non-immunomodulatory	1.3	0.687426
957	GCUAGAGCAACAGUUCGCU	Non-immunomodulatory	2.8	0.74875		548	GCCAACAUUUGGGCAGUGA	Non-immunomodulatory	1.3	0.491938
959	AUGCUCGCAACCAUUUGCG	Non-immunomodulatory	2.8	0.897183		586	UGGGCAGUGAUGUUCUCCC	Non-immunomodulatory	1.3	0.806336
990	GGGGUCACAUGCCCUAGUU	Non-immunomodulatory	2.8	0.46229		642	GUUGAGGUACCAAUACUUG	Non-immunomodulatory	1.3	0.722697
1007	AUUGUAGACCAUGUCAUCC	Non-immunomodulatory	2.8	0.946084		708	AUUACAUGAGGCACUUCCU	Non-immunomodulatory	1.3	0.839593
1071	GAAACACCAGGCCUUUUAU	Non-immunomodulatory	2.8	0.52576		746	UGUGAAUGUGCCUAGCAAU	Non-immunomodulatory	1.3	0.774354
1077	GGUUCAUGUGUCCUACUGU	Non-immunomodulatory	2.8	0.61083		761	UCCAGUGGAAAUUGCCCUC	Non-immunomodulatory	1.3	0.778317
1082	CUCGUUGUCCACUAGGUAU	Non-immunomodulatory	2.8	0.738553		436	UUGGGUGCAGCUGUGAAGG	Non-immunomodulatory	1.2	0.90812
1101	ACUUCAGUGAGCUGCGACA	Non-immunomodulatory	2.8	0.686855		713	CAGCAAAACUGAUUCCAGG	Non-immunomodulatory	1.2	0.734374
1113	GGCUCAACAUCCAACAGCU	Non-immunomodulatory	2.8	0.696432		2	GGUGGCAAUAUGUUGGAGA	Non-immunomodulatory	1.1	0.541672
1134	UGUUUAGCUGCAGGUAUGA	Non-immunomodulatory	2.8	0.702994		16	GACCUUUCAGCACUGCUAG	Non-immunomodulatory	1.1	0.719303
1159	CUCAUAGACAGCAUUACAG	Non-immunomodulatory	2.8	0.786619		139	GCAGGUGUCUAUAUGGGCA	Non-immunomodulatory	1.1	0.599741
1174	CUUAAUGCCUAGGAUCCUC	Non-immunomodulatory	2.8	0.739768		385	UUGAUGCAGCAGUGUCAGG	Non-immunomodulatory	1.1	0.839832
1195	GGUUACAUCAUGUACUAGA	Non-immunomodulatory	2.8	0.583713		401	GGUACCAAUACUUGCUGUA	Non-immunomodulatory	1.1	0.554847
18	UGCAUUGUAGACCAUGUCA	Non-immunomodulatory	2.7	0.822195		440	CACUGUGCACUAAUGGACU	Non-immunomodulatory	1.1	0.789707
111	CUUGCUGCAAGCAUUAGGA	Non-immunomodulatory	2.7	0.748477		704	UUGUGUGGUUGAGGUACCA	Non-immunomodulatory	1.1	0.831801
149	GAGCACACCUCACCAACUU	Non-immunomodulatory	2.7	0.669114		712	UCCCCAGCAUAGCUGUGAC	Non-immunomodulatory	1.1	0.736721
214	CUUCAUGGAGUUGCCCAGU	Non-immunomodulatory	2.7	0.626424		757	GGGCAGGUUGACUUGAAUG	Non-immunomodulatory	1.1	0.627951
217	GAAAUUGUCAACAGCAUCA	Non-immunomodulatory	2.7	0.77954		770	UUGCCCUCAGCAAAACUGA	Non-immunomodulatory	1.1	0.736755
227	CAUGUUUAGCUGCAGGUAU	Non-immunomodulatory	2.7	0.670054		817	CAUUGCCUCAUACUGAUUG	Non-immunomodulatory	1.1	0.754087
264	UCACAUGCCCUAGUUGAUU	Non-immunomodulatory	2.7	0.779649		171	CUCACUGUGCACUAAUGGA	Non-immunomodulatory	1	0.651062
317	GCUGCAAGCAUUAGGAAUC	Non-immunomodulatory	2.7	0.676542		172	CAGACCUUUCAGCACUGCU	Non-immunomodulatory	1	0.721318
410	CUGACCACUUGAUACCUUG	Non-immunomodulatory	2.7	0.824594		300	AGUGCAGGUGUCUAUAUGG	Non-immunomodulatory	1	0.83965
415	GAACUCAACAUCAGUGAUU	Non-immunomodulatory	2.7	0.717359		419	UAGCUUGGGUGCAGCUGUG	Non-immunomodulatory	1	0.815326
428	AAGGAGAAUUAGUGCAUCA	Non-immunomodulatory	2.7	0.713356		431	ACAUUUGGGCAGUGAUGUU	Non-immunomodulatory	1	0.581812
449	AGUUUUGCAGACCCUGGAG	Non-immunomodulatory	2.7	0.671575		497	GUACCAAUACUUGCUGUAA	Non-immunomodulatory	1	0.557325
461	UUUGCUACCCAAUGUUCUG	Non-immunomodulatory	2.7	0.855178		517	AUUGCCUCAUACUGAUUGA	Non-immunomodulatory	1	0.665668
473	AGCCCUAAGUGUGGAGACA	Non-immunomodulatory	2.7	0.551459		528	CAUCCCCAGCAUAGCUGUG	Non-immunomodulatory	1	0.599856
600	CAUCAGCAUCACUUUUGAG	Non-immunomodulatory	2.7	0.661823		625	GGUUUUGAGAGCAGUGCUG	Non-immunomodulatory	1	0.603146
605	AGCACACCUCACCAACUUU	Non-immunomodulatory	2.7	0.625654		671	UCACUGUGCACUAAUGGAC	Non-immunomodulatory	1	0.929452
616	UAUGCUCGCAACCAUUUGC	Non-immunomodulatory	2.7	0.984018		65	GUUUGAUGCAGCAGUGUCA	Non-immunomodulatory	0.9	0.667109
632	GUACCACAAACAUAGUGAA	Non-immunomodulatory	2.7	0.57237		155	AUGGUGGCAAUAUGUUGGA	Non-immunomodulatory	0.9	0.622976
653	GACACUGCCUUUGUCAACU	Non-immunomodulatory	2.7	0.830666		159	ACAGUAUGGAAUUCCCAUG	Non-immunomodulatory	0.9	0.778968
777	GGAUUAGUGCUCACAUGAC	Non-immunomodulatory	2.7	0.682144		168	CUUGGGUGCAGCUGUGAAG	Non-immunomodulatory	0.9	0.75364
786	UCAAACUCCUCAACCAUGU	Non-immunomodulatory	2.7	0.813803		415	AUCCCCAGCAUAGCUGUGA	Non-immunomodulatory	0.9	0.723453
804	CUGCUAGAGCAACAGUUCG	Non-immunomodulatory	2.7	0.867191		522	UUGACCAGUGCUGUCAUUG	Non-immunomodulatory	0.9	1.02999
805	GUUUUGCAGACCCUGGAGG	Non-immunomodulatory	2.7	0.614458		573	UUUGAUGCAGCAGUGUCAG	Non-immunomodulatory	0.9	0.910561
824	UCCCAUUUGCAAGAUGCCU	Non-immunomodulatory	2.7	0.758424		660	CAUUUGGGCAGUGAUGUUC	Non-immunomodulatory	0.9	0.708825
977	GAUGUCUUGUGUGGAAACC	Non-immunomodulatory	2.7	0.743773		735	UUGGGCAGUGAUGUUCUCC	Non-immunomodulatory	0.9	0.919336
1000	AGAUGCAAUGGAACUUUGG	Non-immunomodulatory	2.7	0.764992		748	ACAUGAGGCACUUCCUGGA	Non-immunomodulatory	0.9	0.673221
1013	GAUGAGAGGUGCUCACUAG	Non-immunomodulatory	2.7	0.627326		15	AGACCUUUCAGCACUGCUA	Non-immunomodulatory	0.8	0.729472
1058	GAGAGGUGCUCACUAGACA	Non-immunomodulatory	2.7	0.668211		414	UGGUGGCAAUAUGUUGGAG	Non-immunomodulatory	0.8	0.611629
1065	AUAGUGAAGGUGUCAAGAU	Non-immunomodulatory	2.7	0.780005		464	AGCUUGGGUGCAGCUGUGA	Non-immunomodulatory	0.8	0.655539
1114	CAACCAUGUGAUUGGAUAA	Non-immunomodulatory	2.7	0.556977		514	AGUGCUGCCCAGAGAUAUG	Non-immunomodulatory	0.8	0.656165
1122	CACAGAGUCUGCUAUACUC	Non-immunomodulatory	2.7	0.802246		516	UGUACAGACCUUUCAGCAC	Non-immunomodulatory	0.8	0.806654
1190	UGCAGACCCUGGAGGUAGU	Non-immunomodulatory	2.7	0.611868		561	UUACAGUAUGGAAUUCCCA	Non-immunomodulatory	0.8	0.866918
19	CCAGCUUGGAAAUUAGAGU	Non-immunomodulatory	2.6	0.719329		164	UGAUGCAGCAGUGUCAGGA	Non-immunomodulatory	0.7	0.768622
25	CAUUGAGCCAGUAUACUCA	Non-immunomodulatory	2.6	0.681361		213	CCAACAUUUGGGCAGUGAU	Non-immunomodulatory	0.7	0.573395
62	CUCCAGCAGUAUUAGAACA	Non-immunomodulatory	2.6	0.702813		276	GCAGUCUGGGACCAGUAUA	Non-immunomodulatory	0.7	0.582005
100	UGAUUCCCUUGACAUCAGA	Non-immunomodulatory	2.6	0.720195		299	AAUGCAGUCUGGGACCAGU	Non-immunomodulatory	0.7	0.75385
204	GAUUUGCCCUUGAAAGUAG	Non-immunomodulatory	2.6	0.620789		762	GGGGCAGGUUGACUUGAAU	Non-immunomodulatory	0.7	0.511991
218	CUUCCAGCUCAUUGCAAUC	Non-immunomodulatory	2.6	0.743382		182	CAACAUUUGGGCAGUGAUG	Non-immunomodulatory	0.6	0.745798
250	CCCUAAGUGUGGAGACAAU	Non-immunomodulatory	2.6	0.435793		242	AUGCAGUCUGGGACCAGUA	Non-immunomodulatory	0.6	0.78289
251	GUUGGUUCAGUGCAAGGAC	Non-immunomodulatory	2.6	0.68378		550	CCUCACUGUGCACUAAUGG	Non-immunomodulatory	0.6	0.701902
254	GCAACAACCACUAUCUGUG	Non-immunomodulatory	2.6	0.855234		297	GAUGCAGCAGUGUCAGGAG	Non-immunomodulatory	0.5	0.613668
267	AGCCUAGCUUGACAGGUUC	Non-immunomodulatory	2.6	0.779803		803	CCCUCACUGUGCACUAAUG	Non-immunomodulatory	0.5	0.562975
345	CUUCCUCCAUGUUUAGCUG	Non-immunomodulatory	2.6	0.692471		818	ACAACCGGGCUUGACCAGU	Non-immunomodulatory	0.5	0.774589
371	GUUCCCUAUACUGAUCAAC	Non-immunomodulatory	2.6	0.687883		13	GUACAGACCUUUCAGCACU	Non-immunomodulatory	0.4	0.76109
379	UUUGCAGACCCUGGAGGUA	Non-immunomodulatory	2.6	0.629901		17	CUUGACCAGUGCUGUCAUU	Non-immunomodulatory	0.4	0.652333
433	AUUUGCCCUUGAAAGUAGG	Non-immunomodulatory	2.6	0.812946		648	CAUGAGGCACUUCCUGGAA	Non-immunomodulatory	0.4	0.490189
436	GGUUCAGUGCAAGGACCCA	Non-immunomodulatory	2.6	0.410727		427	UGAGGCACUUCCUGGAAGA	Non-immunomodulatory	0.3	0.665581
445	GUCACAUGCCCUAGUUGAU	Non-immunomodulatory	2.6	0.544097		106	GCUUGGGUGCAGCUGUGAA	Non-immunomodulatory	0.2	0.476286
505	GUCAGAGACCUGAUAUUGU	Non-immunomodulatory	2.6	0.693605		815	UACAGACCUUUCAGCACUG	Non-immunomodulatory	0.2	0.819051
522	AUGGAGUUGCCCAGUCUUC	Non-immunomodulatory	2.6	0.766141		640	ACAGACCUUUCAGCACUGC	Non-immunomodulatory	0	0.701182
559	AUCAACCUCAAUACAGAGG	Non-immunomodulatory	2.6	0.829336		28	GCUUGACCAGUGCUGUCAU	Non-immunomodulatory	-0.3	0.576914
623	CCUGGUCUUGUAUAACAGG	Non-immunomodulatory	2.6	0.72846		827	UUUUGAGAGCAGUGCUGCC	Non-immunomodulatory	-0.3	0.795694
672	GCAAGGAGAAUUAGUGCAU	Non-immunomodulatory	2.6	0.507828		186	GGCUUGACCAGUGCUGUCA	Non-immunomodulatory	-0.5	0.649309
687	UCAACCAUGUGAUUGGAUA	Non-immunomodulatory	2.6	0.755971		126	GGGCUUGACCAGUGCUGUC	Non-immunomodulatory	-0.8	0.652418
823	CCCUCAUCAACAUUUGCAU	Non-immunomodulatory	2.6	0.526954		668	CGGGCUUGACCAGUGCUGU	Non-immunomodulatory	-1.1	0.640357
836	UGUCCUACUGUGAGACAAC	Non-immunomodulatory	2.6	0.920233
878	UUAGUGCUCACAUGACCAA	Non-immunomodulatory	2.6	0.833568
961	UGGUACAGUUUGUCAGUGA	Non-immunomodulatory	2.6	0.795146
972	ACAUACCAUGCUGAUUUGC	Non-immunomodulatory	2.6	0.742792
983	CUAAGACCCAUGCACCCAG	Non-immunomodulatory	2.6	0.691176
1011	UUGAUACCUUGCGGGUCCA	Non-immunomodulatory	2.6	0.670143
1021	GCCUAGCUUGACAGGUUCC	Non-immunomodulatory	2.6	0.637096
1043	AGAGCCUUACUAAGUGCCU	Non-immunomodulatory	2.6	0.74032
1047	GCCCUAAGUGUGGAGACAA	Non-immunomodulatory	2.6	0.488586
1104	GUAGGGUUGAGAGAUAGUC	Non-immunomodulatory	2.6	0.845174
1129	UUUGCCCUUGAAAGUAGGU	Non-immunomodulatory	2.6	0.805612
1165	AUGUCUUGUGUGGAAACCA	Non-immunomodulatory	2.6	0.898974
1172	CAGGUAUGAUGUUCAGAAC	Non-immunomodulatory	2.6	0.656439
1189	AUGUUUAGCUGCAGGUAUG	Non-immunomodulatory	2.6	0.776328
1206	CCCAUUUGCAAGAUGCCUC	Non-immunomodulatory	2.6	0.675158
1210	UCACAGAGUCUGCUAUACU	Non-immunomodulatory	2.6	0.922599
1249	ACUACGGUUGCCAUCUACC	Non-immunomodulatory	2.6	0.778562
5	CUAUAGAGCAGGAACUCAA	Non-immunomodulatory	2.5	0.717884
56	UAUAGAGCAGGAACUCAAC	Non-immunomodulatory	2.5	0.927321
104	CUAGCUUGACAGGUUCCCU	Non-immunomodulatory	2.5	0.806337
120	CCAUGUUUAGCUGCAGGUA	Non-immunomodulatory	2.5	0.535495
139	GUCCUUGUUGACACUGCCU	Non-immunomodulatory	2.5	0.820353
159	ACCUAUAGAGCAGGAACUC	Non-immunomodulatory	2.5	0.762978
164	GUCUGCUAGAGCAACAGUU	Non-immunomodulatory	2.5	0.7559
181	CAAGGAGAAUUAGUGCAUC	Non-immunomodulatory	2.5	0.746254
196	CAGUUUUGCAGACCCUGGA	Non-immunomodulatory	2.5	0.63197
208	CUCAGUUUUGCAGACCCUG	Non-immunomodulatory	2.5	0.725626
209	CCUUCCAGCUCAUUGCAAU	Non-immunomodulatory	2.5	0.537585
288	UUGGUUCAGUGCAAGGACC	Non-immunomodulatory	2.5	0.895504
303	AGAGGUGCUCACUAGACAA	Non-immunomodulatory	2.5	0.727431
320	GAACCCUCAGAACAUGUGG	Non-immunomodulatory	2.5	0.708142
324	ACAGAGCCUUACUAAGUGC	Non-immunomodulatory	2.5	0.781672
331	GAGCCUUACUAAGUGCCUC	Non-immunomodulatory	2.5	0.738018
396	GGAACUUUGGAAUGCAGAU	Non-immunomodulatory	2.5	0.550952
416	CAUAGUGAAGGUGUCAAGA	Non-immunomodulatory	2.5	0.690553
483	CCAUUUGCAAGAUGCCUCU	Non-immunomodulatory	2.5	0.637396
561	AUUAGUGCUCACAUGACCA	Non-immunomodulatory	2.5	0.942449
718	CAUGCUGAUUUGCCCUUGA	Non-immunomodulatory	2.5	0.542125
887	CCUCAUCAACAUUUGCAUA	Non-immunomodulatory	2.5	0.514525
914	UCAUAGACAGCAUUACAGA	Non-immunomodulatory	2.5	0.757919
937	GAAGCAAGACCCCAACCAC	Non-immunomodulatory	2.5	0.587411
1130	UUUUGCAGACCCUGGAGGU	Non-immunomodulatory	2.5	0.710137
1203	AGGAUUAGUGCUCACAUGA	Non-immunomodulatory	2.5	0.791843
1229	UGUGGUACAGUUUGUCAGU	Non-immunomodulatory	2.5	0.833398
1237	CCACAAAACUGAGACCAUC	Non-immunomodulatory	2.5	0.684698
3	CACCAGCUUGGAAAUUAGA	Non-immunomodulatory	2.4	0.607902
16	AUAGAGCAGGAACUCAACA	Non-immunomodulatory	2.4	0.825101
21	CCUAUAGAGCAGGAACUCA	Non-immunomodulatory	2.4	0.562324
28	ACACCAGCUUGGAAAUUAG	Non-immunomodulatory	2.4	0.753155
52	GAAGGCACUACACCAGCUU	Non-immunomodulatory	2.4	0.692035
53	GUGUCCCAUUUGCAAGAUG	Non-immunomodulatory	2.4	0.590039
72	UUGCAUUGUAGACCAUGUC	Non-immunomodulatory	2.4	1.02973
81	CACUCCAGCAGUAUUAGAA	Non-immunomodulatory	2.4	0.62208
114	ACUCCAGCAGUAUUAGAAC	Non-immunomodulatory	2.4	0.739647
122	GAACUGAUGUGAGAAGGCA	Non-immunomodulatory	2.4	0.571655
145	AUGAGAGGUGCUCACUAGA	Non-immunomodulatory	2.4	0.754797
203	GCACAUGUAGGAAACAUUC	Non-immunomodulatory	2.4	0.73862
212	GCAACAGUUCGCUAUGGGA	Non-immunomodulatory	2.4	0.651796
231	AAUGAGCACACCUCACCAA	Non-immunomodulatory	2.4	0.645171
239	GUCCCAUUUGCAAGAUGCC	Non-immunomodulatory	2.4	0.607013
365	CUGUGUCUGCAGGAUUAGU	Non-immunomodulatory	2.4	0.722389
376	CAUACCAUGCUGAUUUGCC	Non-immunomodulatory	2.4	0.717
471	GGUACCACAAACAUAGUGA	Non-immunomodulatory	2.4	0.669114
509	AAUUGUCAACAGCAUCACU	Non-immunomodulatory	2.4	0.861369
535	GCCAGUUGGUGUGGCUCUU	Non-immunomodulatory	2.4	0.471308
596	CUAGGCAAUUUGGUUGUCU	Non-immunomodulatory	2.4	0.756853
647	GUUCAGUGCAAGGACCCAC	Non-immunomodulatory	2.4	0.673312
664	CAGUGCAAGGACCCACCAA	Non-immunomodulatory	2.4	0.507042
681	ACCAGCUUGGAAAUUAGAG	Non-immunomodulatory	2.4	0.819213
702	AAAUGAGCACACCUCACCA	Non-immunomodulatory	2.4	0.810661
739	UGACCACUUGAUACCUUGC	Non-immunomodulatory	2.4	0.918003
754	CUGCCCUUCCAGCUCAUUG	Non-immunomodulatory	2.4	0.724331
905	GGAACUCAACAUCAGUGAU	Non-immunomodulatory	2.4	0.52097
950	CAAUUUGAUUCCCUUGACA	Non-immunomodulatory	2.4	0.67627
964	UAAGACCCAUGCACCCAGU	Non-immunomodulatory	2.4	0.717953
971	UGAUACCUUGCGGGUCCAA	Non-immunomodulatory	2.4	0.563287
981	AUUGAUGCCCUGGUGGCAU	Non-immunomodulatory	2.4	0.654938
1032	AACAUUGCCCGUCAGUUUG	Non-immunomodulatory	2.4	0.864962
1079	CAACUCCCUGAUAACUGUA	Non-immunomodulatory	2.4	0.692241
1096	GGUUCCCUAUACUGAUCAA	Non-immunomodulatory	2.4	0.312646
1131	AUAAGAUUGUGGCGACUCU	Non-immunomodulatory	2.4	0.783949
1224	GCCUCAAGAACCGCACUCA	Non-immunomodulatory	2.4	0.420179
15	GAGCAGGAACUCAACAUCA	Non-immunomodulatory	2.3	0.686292
36	AACCUAUAGAGCAGGAACU	Non-immunomodulatory	2.3	0.862112
38	GCAGGUAUGAUGUUCAGAA	Non-immunomodulatory	2.3	0.539118
46	CCAGCAGUAUUAGAACAUU	Non-immunomodulatory	2.3	0.587514
47	UAACCUAUAGAGCAGGAAC	Non-immunomodulatory	2.3	0.973932
63	GGCUGUGUCUGCAGGAUUA	Non-immunomodulatory	2.3	0.496219
74	UAGCUUGACAGGUUCCCUA	Non-immunomodulatory	2.3	0.888436
113	AUUGAGCCAGUAUACUCAA	Non-immunomodulatory	2.3	0.711993
174	UCAGUUUUGCAGACCCUGG	Non-immunomodulatory	2.3	0.866316
177	UACCAUGCUGAUUUGCCCU	Non-immunomodulatory	2.3	0.829692
318	UGAGCCAGUAUACUCAAGG	Non-immunomodulatory	2.3	0.944239
358	CUGCAGGUAUGAUGUUCAG	Non-immunomodulatory	2.3	0.612047
469	GUGGCACAUGUAGGAAACA	Non-immunomodulatory	2.3	0.570891
514	UACACCAGCUUGGAAAUUA	Non-immunomodulatory	2.3	0.818866
547	CCUCGAUAGUUGUGCAUCC	Non-immunomodulatory	2.3	0.694592
562	AAAGAUUCACAGAGUCUGC	Non-immunomodulatory	2.3	0.862948
579	CUGUCUGACUCAGUUUUGC	Non-immunomodulatory	2.3	0.815193
586	GUGUCCUACUGUGAGACAA	Non-immunomodulatory	2.3	0.674409
594	GAACAUUGCCCGUCAGUUU	Non-immunomodulatory	2.3	0.678644
603	GAUGCAAUGGAACUUUGGA	Non-immunomodulatory	2.3	0.568655
659	AUGUACUAGAUACUUGGCC	Non-immunomodulatory	2.3	0.899086
691	GACUCACUGCACCUGAGUA	Non-immunomodulatory	2.3	0.592374
698	CUUGAUACCUUGCGGGUCC	Non-immunomodulatory	2.3	0.74441
752	AGAACAUUGCCCGUCAGUU	Non-immunomodulatory	2.3	0.732126
784	CUUCAACCUAUUGUACAGU	Non-immunomodulatory	2.3	0.700685
819	AUGGAACUUUGGAAUGCAG	Non-immunomodulatory	2.3	0.75456
851	CCUAGGCAAUUUGGUUGUC	Non-immunomodulatory	2.3	0.497345
858	CCUCAGAACAUGUGGUCUG	Non-immunomodulatory	2.3	0.712359
863	CAGUAUACUCAAGGUGGAU	Non-immunomodulatory	2.3	0.546216
902	CUCAACCAUGUGAUUGGAU	Non-immunomodulatory	2.3	0.624282
929	UUCAGUGCAAGGACCCACC	Non-immunomodulatory	2.3	0.90299
1010	CCCUCGAUAGUUGUGCAUC	Non-immunomodulatory	2.3	0.673669
1020	CUCAACUGCCUCACCUUAC	Non-immunomodulatory	2.3	0.683338
1078	CUCCCUGAUAACUGUAGGC	Non-immunomodulatory	2.3	0.750816
1085	CUGAUUGUUGGGACAACUC	Non-immunomodulatory	2.3	0.926816
1180	UCUGACCACUUGAUACCUU	Non-immunomodulatory	2.3	0.805018
1226	CAGCCCUAAGUGUGGAGAC	Non-immunomodulatory	2.3	0.64429
106	GGAUCCUAGGCAAUUUGGU	Non-immunomodulatory	2.2	0.550492
146	UCUGCAGGAUUAGUGCUCA	Non-immunomodulatory	2.2	0.756735
171	CAUGGAGUUGCCCAGUCUU	Non-immunomodulatory	2.2	0.583794
176	CAGGAUUAGUGCUCACAUG	Non-immunomodulatory	2.2	0.76199
201	CUACACCAGCUUGGAAAUU	Non-immunomodulatory	2.2	0.613021
240	AUACCAUGCUGAUUUGCCC	Non-immunomodulatory	2.2	0.814451
276	GAUCCUAGGCAAUUUGGUU	Non-immunomodulatory	2.2	0.557766
308	GAUAUUGUUCAACUGCCCU	Non-immunomodulatory	2.2	0.737539
361	UGGAACUUUGGAAUGCAGA	Non-immunomodulatory	2.2	0.765645
382	AACUGAUGUGAGAAGGCAC	Non-immunomodulatory	2.2	0.806498
404	GCAACAGGUGUCCCAUUUG	Non-immunomodulatory	2.2	0.62926
439	GACCACUUGAUACCUUGCG	Non-immunomodulatory	2.2	0.786401
491	UCACCAUUAGGGCCUGAGC	Non-immunomodulatory	2.2	0.827828
506	CAUUAAUAGCAUCCUAGGC	Non-immunomodulatory	2.2	0.781981
510	CCCUGAUAACUGUAGGCUU	Non-immunomodulatory	2.2	0.562318
573	AACCCUCAGAACAUGUGGU	Non-immunomodulatory	2.2	0.72752
584	CUGACUCAGUUUUGCAGAC	Non-immunomodulatory	2.2	0.667011
621	UGGCUGUGUCUGCAGGAUU	Non-immunomodulatory	2.2	0.753229
641	GUGCAACAACCACUAUCUG	Non-immunomodulatory	2.2	0.755832
657	UGGCAUGAGGCAAUCACUU	Non-immunomodulatory	2.2	0.762074
667	CUUACUAUAACAGAGAGCA	Non-immunomodulatory	2.2	0.797793
709	AGCUUGACAGGUUCCCUAU	Non-immunomodulatory	2.2	0.691015
771	UCAGCUCCUCACAUGUUCU	Non-immunomodulatory	2.2	0.855517
797	GGACUCACUGCACCUGAGU	Non-immunomodulatory	2.2	0.673415
800	CCGGGUACCACAAACAUAG	Non-immunomodulatory	2.2	0.735751
814	AAGUGGCACAUGUAGGAAA	Non-immunomodulatory	2.2	0.607717
862	UCAUACUCCGUAAACUGCA	Non-immunomodulatory	2.2	0.816617
864	UGCUGCAAGCAUUAGGAAU	Non-immunomodulatory	2.2	0.714334
872	AGCAGGAACUCAACAUCAG	Non-immunomodulatory	2.2	0.691901
1202	AGCAACAGGUGUCCCAUUU	Non-immunomodulatory	2.2	0.687585
1213	CGGGUACCACAAACAUAGU	Non-immunomodulatory	2.2	0.551711
55	GUGGCAUGAGGCAAUCACU	Non-immunomodulatory	2.1	0.680897
152	GCAUGAGGCAAUCACUUCC	Non-immunomodulatory	2.1	0.689167
185	CUGCAGGAUUAGUGCUCAC	Non-immunomodulatory	2.1	0.69639
243	GCUGUGUCUGCAGGAUUAG	Non-immunomodulatory	2.1	0.603066
285	ACUCAGUUUUGCAGACCCU	Non-immunomodulatory	2.1	0.679082
309	UUGAGCCAGUAUACUCAAG	Non-immunomodulatory	2.1	0.846273
393	UGAGCACACCUCACCAACU	Non-immunomodulatory	2.1	0.868313
451	UGUCUGACUCAGUUUUGCA	Non-immunomodulatory	2.1	0.846976
498	GGUCCCUCGAUAGUUGUGC	Non-immunomodulatory	2.1	0.701856
515	AACUCCUCAACCAUGUGAU	Non-immunomodulatory	2.1	0.755572
564	UACUGUGAGACAACCUCAA	Non-immunomodulatory	2.1	0.837887
816	UCCAGCAGUAUUAGAACAU	Non-immunomodulatory	2.1	0.827509
901	UGUCUGCAGGAUUAGUGCU	Non-immunomodulatory	2.1	0.819871
913	CUGUGGUACAGUUUGUCAG	Non-immunomodulatory	2.1	0.802177
916	AACACUCCAGCAGUAUUAG	Non-immunomodulatory	2.1	0.797203
921	AUCAGCAUCACUUUUGAGC	Non-immunomodulatory	2.1	0.941921
934	GUAAGAGCUGCUGGUUCGA	Non-immunomodulatory	2.1	0.602173
963	CUUUGCAUCUGACCACUUG	Non-immunomodulatory	2.1	0.843775
988	AAGUGCCUCUGAAUUGCUC	Non-immunomodulatory	2.1	0.833803
1150	UCAAACACUGAUGGGUACA	Non-immunomodulatory	2.1	0.820332
1160	GUGCUGUGAGCUUAUUGAA	Non-immunomodulatory	2.1	0.62962
1163	UCCCUCGAUAGUUGUGCAU	Non-immunomodulatory	2.1	0.697828
1179	UCCUUGUUGACACUGCCUU	Non-immunomodulatory	2.1	0.910469
91	AGAGCAGGAACUCAACAUC	Non-immunomodulatory	2	0.794582
96	ACAGGUGUCCCAUUUGCAA	Non-immunomodulatory	2	0.632341
205	AUGUGAGAAGGCACUACAC	Non-immunomodulatory	2	0.818017
223	GGUGUCCCAUUUGCAAGAU	Non-immunomodulatory	2	0.41359
225	AUGAGCACACCUCACCAAC	Non-immunomodulatory	2	0.837076
246	GUGGCUGUGUCUGCAGGAU	Non-immunomodulatory	2	0.581713
281	ACUCCUCAACCAUGUGAUU	Non-immunomodulatory	2	0.570302
336	CCUGAUAACUGUAGGCUUA	Non-immunomodulatory	2	0.577332
339	AAACACUCCAGCAGUAUUA	Non-immunomodulatory	2	0.82819
357	GACUCAGUUUUGCAGACCC	Non-immunomodulatory	2	0.691024
368	CAACAGGUGUCCCAUUUGC	Non-immunomodulatory	2	0.734246
401	GUCUGCAGGAUUAGUGCUC	Non-immunomodulatory	2	0.719978
419	CAUCAUUGGGCCCCACUUA	Non-immunomodulatory	2	0.494708
429	GGCCCCACUUACUAUGAUC	Non-immunomodulatory	2	0.570102
486	UCUGACUCAGUUUUGCAGA	Non-immunomodulatory	2	0.805267
493	AACAGGUGUCCCAUUUGCA	Non-immunomodulatory	2	0.760001
566	GUCAACAUACCAUGCUGAU	Non-immunomodulatory	2	0.599366
668	AGUGGCACAUGUAGGAAAC	Non-immunomodulatory	2	0.677829
695	UUAGCUGCAGGUAUGAUGU	Non-immunomodulatory	2	0.941768
756	GGCACAUGUAGGAAACAUU	Non-immunomodulatory	2	0.586786
757	UGUCAACAUACCAUGCUGA	Non-immunomodulatory	2	0.751937
764	UACUAUAACAGAGAGCAUA	Non-immunomodulatory	2	0.859378
807	GGUUGGUUCAGUGCAAGGA	Non-immunomodulatory	2	0.536945
813	ACAUCAUUGGGCCCCACUU	Non-immunomodulatory	2	0.62158
822	UCAUGGAGUUGCCCAGUCU	Non-immunomodulatory	2	0.776702
941	GCCUGAGCCUAGCUUGACA	Non-immunomodulatory	2	0.580712
962	CAACUGCCUCACCUUACUU	Non-immunomodulatory	2	0.718747
976	CUCCCCUAUGCACAACCAG	Non-immunomodulatory	2	0.640466
1012	AGGAACUCAACAUCAGUGA	Non-immunomodulatory	2	0.721305
1039	UCAACAUACCAUGCUGAUU	Non-immunomodulatory	2	0.788567
1076	CAUGUACUAGAUACUUGGC	Non-immunomodulatory	2	0.680379
1091	UUGAUUGUACCAUCACCUU	Non-immunomodulatory	2	0.866414
1123	ACUAGUGCUCACUACUCUU	Non-immunomodulatory	2	0.798944
32	AGGUGUCCCAUUUGCAAGA	Non-immunomodulatory	1.9	0.61583
35	GAUGUGAGAAGGCACUACA	Non-immunomodulatory	1.9	0.620033
57	GUGUCUGCAGGAUUAGUGC	Non-immunomodulatory	1.9	0.788507
66	AAGGCACUACACCAGCUUG	Non-immunomodulatory	1.9	0.776779
68	CUACUGUGAGACAACCUCA	Non-immunomodulatory	1.9	0.799405
69	AUUGUCAACAGCAUCACUA	Non-immunomodulatory	1.9	0.913683
82	GUGAGAAGGCACUACACCA	Non-immunomodulatory	1.9	0.709343
85	ACACUCCAGCAGUAUUAGA	Non-immunomodulatory	1.9	0.671425
97	UUGUCAACAGCAUCACUAG	Non-immunomodulatory	1.9	0.941037
130	CAGGUGUCCCAUUUGCAAG	Non-immunomodulatory	1.9	0.688576
187	GCAUCACUAGUGCUCACUA	Non-immunomodulatory	1.9	0.582542
215	ACUGAUGUGAGAAGGCACU	Non-immunomodulatory	1.9	0.711315
224	UGAGAAGGCACUACACCAG	Non-immunomodulatory	1.9	0.804063
301	ACUGAUGGGUACAGCCUUC	Non-immunomodulatory	1.9	0.706147
319	UCAGCAUCACUUUUGAGCU	Non-immunomodulatory	1.9	0.908594
347	CUUGAUUGUACCAUCACCU	Non-immunomodulatory	1.9	0.880656
420	GUCCCUCGAUAGUUGUGCA	Non-immunomodulatory	1.9	0.548395
431	CCACUUGAUACCUUGCGGG	Non-immunomodulatory	1.9	0.715395
474	AGCAUCACUAGUGCUCACU	Non-immunomodulatory	1.9	0.854201
475	AAACUCCUCAACCAUGUGA	Non-immunomodulatory	1.9	0.767837
500	UGUGAGAAGGCACUACACC	Non-immunomodulatory	1.9	0.855967
541	AGCUCCUCACAUGUUCUGC	Non-immunomodulatory	1.9	0.779127
595	ACCACUUGAUACCUUGCGG	Non-immunomodulatory	1.9	0.766897
619	UCCUCAACCAUGUGAUUGG	Non-immunomodulatory	1.9	0.808706
631	CCUACUGUGAGACAACCUC	Non-immunomodulatory	1.9	0.784856
785	UCAACCUCAAUACAGAGGG	Non-immunomodulatory	1.9	0.879197
787	CUGAUGUGAGAAGGCACUA	Non-immunomodulatory	1.9	0.646772
860	UCAACUGCCUCACCUUACU	Non-immunomodulatory	1.9	0.865358
1074	CAUCACUAGUGCUCACUAC	Non-immunomodulatory	1.9	0.69337
1110	CUUGACAGGUUCCCUAUAC	Non-immunomodulatory	1.9	0.753179
1162	UAAGUGCCUCUGAAUUGCU	Non-immunomodulatory	1.9	0.878718
24	GCUGCAGGUAUGAUGUUCA	Non-immunomodulatory	1.8	0.558167
29	CCUCAACCAUGUGAUUGGA	Non-immunomodulatory	1.8	0.417754
59	GCAGGAACUCAACAUCAGU	Non-immunomodulatory	1.8	0.595347
64	GCAGGAUUAGUGCUCACAU	Non-immunomodulatory	1.8	0.633256
117	UGAUGUGAGAAGGCACUAC	Non-immunomodulatory	1.8	0.774356
283	GGGCCACAGUUCUGUAAGA	Non-immunomodulatory	1.8	0.415719
289	AGAAGGCACUACACCAGCU	Non-immunomodulatory	1.8	0.740138
291	GCAGCCCUAAGUGUGGAGA	Non-immunomodulatory	1.8	0.453099
293	AGUGGCUGUGUCUGCAGGA	Non-immunomodulatory	1.8	0.675176
354	CAGUUCUGUAAGAGCUGCU	Non-immunomodulatory	1.8	0.712802
408	UGCAGGUAUGAUGUUCAGA	Non-immunomodulatory	1.8	0.677336
518	UUUGCAUUGUAGACCAUGU	Non-immunomodulatory	1.8	0.948245
704	CAGCUCCUCACAUGUUCUG	Non-immunomodulatory	1.8	0.683304
775	GUCUGACUCAGUUUUGCAG	Non-immunomodulatory	1.8	0.703138
789	ACCUCAAUACAGAGGGACA	Non-immunomodulatory	1.8	0.55937
795	UCUCAACUGCCUCACCUUA	Non-immunomodulatory	1.8	0.666567
871	GACAGGUUCCCUAUACUGA	Non-immunomodulatory	1.8	0.631739
953	UUCUGUAAGAGCUGCUGGU	Non-immunomodulatory	1.8	0.811013
1093	UGACUCAGUUUUGCAGACC	Non-immunomodulatory	1.8	0.903621
1107	CUAAGUGCCUCUGAAUUGC	Non-immunomodulatory	1.8	0.791567
1117	UCUGUAAGAGCUGCUGGUU	Non-immunomodulatory	1.8	0.7336
1142	CAGGUUCCCUAUACUGAUC	Non-immunomodulatory	1.8	0.684662
45	GUUGACACUGCCUUUGUCA	Non-immunomodulatory	1.7	0.774869
78	UAGAGCAGGAACUCAACAU	Non-immunomodulatory	1.7	0.927542
88	GCUGUGGUACAGUUUGUCA	Non-immunomodulatory	1.7	0.615834
123	GUUCUAGCGGAACUUGCCA	Non-immunomodulatory	1.7	0.656432
172	ACUUGAUUGUACCAUCACC	Non-immunomodulatory	1.7	0.811506
221	UGUCAACAGCAUCACUAGU	Non-immunomodulatory	1.7	0.808629
373	UUUGCAUCUGACCACUUGA	Non-immunomodulatory	1.7	0.914605
402	UGCAGGAUUAGUGCUCACA	Non-immunomodulatory	1.7	0.833157
418	AACAGCACCUCCAACCGGA	Non-immunomodulatory	1.7	0.730998
452	CAUGUGUCCUACUGUGAGA	Non-immunomodulatory	1.7	0.630995
462	AUUCUUCCUCAGUGGCUGU	Non-immunomodulatory	1.7	0.730269
463	CUCAGUGGCUGUGUCUGCA	Non-immunomodulatory	1.7	0.679892
539	ACUACACCAGCUUGGAAAU	Non-immunomodulatory	1.7	0.606605
565	CACUGAUGGGUACAGCCUU	Non-immunomodulatory	1.7	0.628078
610	CCAUGCACCCAGUUCUAUU	Non-immunomodulatory	1.7	0.592176
658	AGCAUCACUUUUGAGCUGC	Non-immunomodulatory	1.7	0.823411
791	CUCCUCAACCAUGUGAUUG	Non-immunomodulatory	1.7	0.775764
890	UCAUAAGAUUGUGGCGACU	Non-immunomodulatory	1.7	0.720086
927	CUGCAGCCCUAAGUGUGGA	Non-immunomodulatory	1.7	0.536823
1132	ACUGCCCUUCCAGCUCAUU	Non-immunomodulatory	1.7	0.553036
1156	AGUUGUCCACUGCCUCAAG	Non-immunomodulatory	1.7	0.691139
1211	UCCAACAGCACCUCCAACC	Non-immunomodulatory	1.7	0.921263
132	CCAGUAUACUCAAGGUGGA	Non-immunomodulatory	1.6	0.488005
197	GGCACUACACCAGCUUGGA	Non-immunomodulatory	1.6	0.543965
352	GCUUGACAGGUUCCCUAUA	Non-immunomodulatory	1.6	0.494407
383	GAGAAGGCACUACACCAGC	Non-immunomodulatory	1.6	0.749405
387	AGGCACUACACCAGCUUGG	Non-immunomodulatory	1.6	0.770615
531	UCAGUGGCUGUGUCUGCAG	Non-immunomodulatory	1.6	0.873925
646	UAGCUGCAGGUAUGAUGUU	Non-immunomodulatory	1.6	0.664614
744	CUAAGUGUCAGCAACAGGU	Non-immunomodulatory	1.6	0.877396
765	CCACCAUGGGUUCAUGUGU	Non-immunomodulatory	1.6	0.583231
809	ACAGGUUCCCUAUACUGAU	Non-immunomodulatory	1.6	0.709157
898	CUGGUGGCAUGAGGCAAUC	Non-immunomodulatory	1.6	0.64606
1004	AAUUCUUCCUCAGUGGCUG	Non-immunomodulatory	1.6	0.819301
1034	GCUCCAACAGCACCUCCAA	Non-immunomodulatory	1.6	0.425393
50	CACUACACCAGCUUGGAAA	Non-immunomodulatory	1.5	0.663848
112	AGUGCAACAACCACUAUCU	Non-immunomodulatory	1.5	0.906817
247	CAACCUCAAUACAGAGGGA	Non-immunomodulatory	1.5	0.500304
406	GCCACAGUUCUGUAAGAGC	Non-immunomodulatory	1.5	0.668829
479	GUUGUCCACUGCCUCAAGA	Non-immunomodulatory	1.5	0.596136
489	GUUCACAGCACCUGAAUAU	Non-immunomodulatory	1.5	0.641989
497	CUAGGGCCACAGUUCUGUA	Non-immunomodulatory	1.5	0.59919
656	CAGGAACUCAACAUCAGUG	Non-immunomodulatory	1.5	0.794703
665	UAGGUUCACAGCACCUGAA	Non-immunomodulatory	1.5	0.781458
684	UGUUGACACUGCCUUUGUC	Non-immunomodulatory	1.5	0.894411
740	UGCACCCAGUUCUAUUGCA	Non-immunomodulatory	1.5	0.703509
743	CAUUGGGCCCCACUUACUA	Non-immunomodulatory	1.5	0.534656
801	GAUUGUACCAUCACCUUUC	Non-immunomodulatory	1.5	0.774164
848	CAUGAGGCAAUCACUUCCU	Non-immunomodulatory	1.5	0.720226
918	GCCAGUAUACUCAAGGUGG	Non-immunomodulatory	1.5	0.622315
1022	UGAGCUGCCCAGAUCCUAG	Non-immunomodulatory	1.5	0.822703
1106	CAGUGGCUGUGUCUGCAGG	Non-immunomodulatory	1.5	0.674638
31	GUCAACAGCAUCACUAGUG	Non-immunomodulatory	1.4	0.875481
161	CAGCAUCACUUUUGAGCUG	Non-immunomodulatory	1.4	0.686211
346	UCCCCUAUGCACAACCAGG	Non-immunomodulatory	1.4	0.779436
426	CCACUUGAUUGUACCAUCA	Non-immunomodulatory	1.4	0.652502
446	AUGCACCCAGUUCUAUUGC	Non-immunomodulatory	1.4	0.811003
540	CAUGCACCCAGUUCUAUUG	Non-immunomodulatory	1.4	0.725491
569	AGCUGCAGGUAUGAUGUUC	Non-immunomodulatory	1.4	0.70084
640	GAGGCAAUCACUUCCUCAU	Non-immunomodulatory	1.4	0.588019
748	GGGCCCCACUUACUAUGAU	Non-immunomodulatory	1.4	0.358361
1055	CCUAUAACUACGGUUGCCA	Non-immunomodulatory	1.4	0.597612
1073	UGCCAGUUGGUGUGGCUCU	Non-immunomodulatory	1.4	0.728411
1138	UUGAGCUGCCCAGAUCCUA	Non-immunomodulatory	1.4	0.770154
1192	CACUAGAGGUAUAAGCAUC	Non-immunomodulatory	1.4	0.772216
14	GCACUACACCAGCUUGGAA	Non-immunomodulatory	1.3	0.490943
182	GCACCCAGUUCUAUUGCAG	Non-immunomodulatory	1.3	0.602136
417	GUCUCAACUGCCUCACCUU	Non-immunomodulatory	1.3	0.623847
421	CCUGGUGGCAUGAGGCAAU	Non-immunomodulatory	1.3	0.484835
530	CACCCAGUUCUAUUGCAGU	Non-immunomodulatory	1.3	0.642189
591	CUGUAAGAGCUGCUGGUUC	Non-immunomodulatory	1.3	0.720299
617	CAGCAACAGGUGUCCCAUU	Non-immunomodulatory	1.3	0.614158
627	ACUUUUGAGCUGCCCAGAU	Non-immunomodulatory	1.3	0.628542
747	AGGUUCACAGCACCUGAAU	Non-immunomodulatory	1.3	0.649821
749	GUUCAACUGCCCUUCCAGC	Non-immunomodulatory	1.3	0.616906
857	UGUUCAACUGCCCUUCCAG	Non-immunomodulatory	1.3	0.760169
996	CAUCACUAGAGGUAUAAGC	Non-immunomodulatory	1.3	0.831917
1155	CCUCAGUGGCUGUGUCUGC	Non-immunomodulatory	1.3	0.646848
10	GAGUGCAACAACCACUAUC	Non-immunomodulatory	1.2	0.923188
119	GGUGUCAACAUACCAUGCU	Non-immunomodulatory	1.2	0.721978
127	GGUUCACAGCACCUGAAUA	Non-immunomodulatory	1.2	0.49697
148	GGCCUGGUUGAGUGCAACA	Non-immunomodulatory	1.2	0.552294
741	CCAGUUCUAUUGCAGUUGA	Non-immunomodulatory	1.2	0.579244
411	GUAUCAGGUCCCACUGAGU	Non-immunomodulatory	1.1	0.662014
447	UGCUGUGGUACAGUUUGUC	Non-immunomodulatory	1.1	0.866378
476	GGGCCUGGUUGAGUGCAAC	Non-immunomodulatory	1.1	0.590364
622	AGGCAAUCACUUCCUCAUA	Non-immunomodulatory	1.1	0.570553
663	CUGGUUGAGUGCAACAACC	Non-immunomodulatory	1.1	0.948237
699	CAUCUAGGUUCACAGCACC	Non-immunomodulatory	1.1	0.754108
861	ACCACUUGAUUGUACCAUC	Non-immunomodulatory	1.1	0.805082
870	GUUUCUGCCAGUUGGUGUG	Non-immunomodulatory	1.1	0.676433
935	UCAGCAACAGGUGUCCCAU	Non-immunomodulatory	1.1	0.745424
1075	GUUCUGUAAGAGCUGCUGG	Non-immunomodulatory	1.1	0.733931
1228	AUUGGGCCCCACUUACUAU	Non-immunomodulatory	1.1	0.610843
23	ACAGCAUCACUAGUGCUCA	Non-immunomodulatory	1	0.730857
391	CAGCAUCACUAGUGCUCAC	Non-immunomodulatory	1	0.683851
705	UUUUGAGCUGCCCAGAUCC	Non-immunomodulatory	1	0.88819
730	CGGUGUCAACAUACCAUGC	Non-immunomodulatory	1	0.673869
903	AACUGCCCUUCCAGCUCAU	Non-immunomodulatory	1	0.57778
1014	GUCAGUGGUUCCCAGUAGU	Non-immunomodulatory	1	0.613992
1120	CACUUUUGAGCUGCCCAGA	Non-immunomodulatory	1	0.592567
70	GUGUCAACAUACCAUGCUG	Non-immunomodulatory	0.9	0.744728
118	GCAUCACUUUUGAGCUGCC	Non-immunomodulatory	0.9	0.592547
534	CAUCACUUUUGAGCUGCCC	Non-immunomodulatory	0.9	0.742215
542	UCUGCCAGUUGGUGUGGCU	Non-immunomodulatory	0.9	0.777027
849	UCGGUGUCAACAUACCAUG	Non-immunomodulatory	0.9	0.938997
908	CUCGGUGUCAACAUACCAU	Non-immunomodulatory	0.9	0.739462
965	UGGGCCCCACUUACUAUGA	Non-immunomodulatory	0.9	0.603127
1045	CACCAUGGGUUCAUGUGUC	Non-immunomodulatory	0.9	0.6658
1112	CUUCCACCAUGGGUUCAUG	Non-immunomodulatory	0.9	0.530377
65	UCAACAGCAUCACUAGUGC	Non-immunomodulatory	0.8	0.897529
67	CUAGGUUCACAGCACCUGA	Non-immunomodulatory	0.8	0.733825
126	UGAGUGCAACAACCACUAU	Non-immunomodulatory	0.8	0.806537
381	UGAGGCAAUCACUUCCUCA	Non-immunomodulatory	0.8	0.773306
403	CCACAGUUCUGUAAGAGCU	Non-immunomodulatory	0.8	0.750921
1198	CCUGGUUGAGUGCAACAAC	Non-immunomodulatory	0.8	0.753452
168	AACAGCAUCACUAGUGCUC	Non-immunomodulatory	0.7	0.957824
321	AUCACUUUUGAGCUGCCCA	Non-immunomodulatory	0.7	0.813747
503	CUGCCAGUUGGUGUGGCUC	Non-immunomodulatory	0.7	0.69872
511	CACAGUUCUGUAAGAGCUG	Non-immunomodulatory	0.7	0.788551
844	UCUUCCUCAGUGGCUGUGU	Non-immunomodulatory	0.7	0.848507
877	UCACUUUUGAGCUGCCCAG	Non-immunomodulatory	0.7	0.828051
975	UGGUUGAGUGCAACAACCA	Non-immunomodulatory	0.7	0.930935
73	GUUGAGUGCAACAACCACU	Non-immunomodulatory	0.6	0.933404
98	CAACAGCAUCACUAGUGCU	Non-immunomodulatory	0.6	0.821485
155	UUGAGUGCAACAACCACUA	Non-immunomodulatory	0.6	1.04025
570	GGUUGAGUGCAACAACCAC	Non-immunomodulatory	0.6	0.727778
614	ACAGUUCUGUAAGAGCUGC	Non-immunomodulatory	0.6	0.812619
670	AGGGCCUGGUUGAGUGCAA	Non-immunomodulatory	0.6	0.506248
723	UUCCUCAGUGGCUGUGUCU	Non-immunomodulatory	0.6	0.856775
1069	UUAACAUUGCUGUGGUACA	Non-immunomodulatory	0.6	0.925827
1240	AGUCAUAAGAUUGUGGCGA	Non-immunomodulatory	0.6	0.680703
157	CCAGUGCUGUGAGCUUAUU	Non-immunomodulatory	0.5	0.599937
350	GAGUCAUAAGAUUGUGGCG	Non-immunomodulatory	0.5	0.647256
1016	AAGCCUUCCUGUAUCAGGU	Non-immunomodulatory	0.5	0.792666
696	CCCACUGAGUCAUAAGAUU	Non-immunomodulatory	0.4	0.510686
773	GAAUUACUCUCCUGUGCAU	Non-immunomodulatory	0.4	0.550785
910	CCACUGAGUCAUAAGAUUG	Non-immunomodulatory	0.4	0.758528
1067	AUCUAGGUUCACAGCACCU	Non-immunomodulatory	0.4	0.859654
270	CAUUGCUGUGGUACAGUUU	Non-immunomodulatory	0.3	0.680377
337	ACAUUGCUGUGGUACAGUU	Non-immunomodulatory	0.3	0.713435
528	CAGUGCUGUGAGCUUAUUG	Non-immunomodulatory	0.3	0.845793
708	CUGAGUCAUAAGAUUGUGG	Non-immunomodulatory	0.3	0.839517
838	AUUGCUGUGGUACAGUUUG	Non-immunomodulatory	0.3	0.901655
553	CAGGUCCCACUGAGUCAUA	Non-immunomodulatory	0.2	0.531353
966	GGCCAGUGCUGUGAGCUUA	Non-immunomodulatory	0.2	0.518645
1227	CACUGAGUCAUAAGAUUGU	Non-immunomodulatory	0.2	0.678842
1035	CGGCCAGUGCUGUGAGCUU	Non-immunomodulatory	0.1	0.474991
1152	UAACAUUGCUGUGGUACAG	Non-immunomodulatory	0.1	0.946553
142	GCCAGUGCUGUGAGCUUAU	Non-immunomodulatory	0	0.559444
459	AACAUUGCUGUGGUACAGU	Non-immunomodulatory	0	0.888033
444	CUUCCUCAGUGGCUGUGUC	Non-immunomodulatory	-0.1	0.707625
642	GUCCCACUGAGUCAUAAGA	Non-immunomodulatory	-0.2	0.577973
1095	GGUCCCACUGAGUCAUAAG	Non-immunomodulatory	-0.2	0.623444
CHAPV						CHAPV
L SEGMENT						S SEGMENT
S.NO	SiRNA Sequence	CLASS	IM SCORE	D SCORE		S.NO	SiRNA Sequence	CLASS	IM SCORE	D SCORE
253	GUCUUAUCAGCUUCAUUGC	Immunomodulatory	6.9	0.78236		565	CAGCCAACUUUUCCAGAUC	Immunomodulatory	7.9	0.666527
617	AGCUUCUGAUUAUCAGCCA	Immunomodulatory	6.7	0.706586		218	GCAGCCAACUUUUCCAGAU	Immunomodulatory	7.5	0.499092
679	UGCUCAUAUCAGCUUUCCA	Immunomodulatory	6.6	0.742134		553	GAAGGUCCUGCUCAUUCAA	Immunomodulatory	7.1	0.528197
403	CGUUGUCCUUAUGGACAGU	Immunomodulatory	6.5	0.550644		642	GGCAGCCAACUUUUCCAGA	Immunomodulatory	7.1	0.421857
481	GCUCAUAUCAGCUUUCCAC	Immunomodulatory	6.5	0.673096		456	GACAUCUGCUUUUGGAGCA	Immunomodulatory	6.7	0.664114
977	ACAGCCAUCUUCAUGUCAC	Immunomodulatory	6.5	0.759002		694	CAACUUUUCCAGAUCAGCU	Immunomodulatory	6.6	0.794638
519	GAUUAUCAGCCAUGAAGGC	Immunomodulatory	6.4	0.642864		636	UGACAUCUGCUUUUGGAGC	Immunomodulatory	6.5	0.940997
578	GUGCUUACGCUUGUGAACU	Immunomodulatory	6.4	0.82953		691	CCAACUUUUCCAGAUCAGC	Immunomodulatory	6.5	0.658721
347	GUUGUCCUUAUGGACAGUA	Immunomodulatory	6.3	0.68289		709	GUUGACAUCUGCUUUUGGA	Immunomodulatory	6.5	0.691213
714	AUGGCCUCUGCAUUGCUUU	Immunomodulatory	6.3	0.749803		577	UGAGAUCACCAAGCUUCAG	Immunomodulatory	6.3	0.778384
726	CAGCCAUCUUCAUGUCACA	Immunomodulatory	6.3	0.577055		97	GAGAUCACCAAGCUUCAGG	Immunomodulatory	6.2	0.77157
828	AUCAAUAGCCAUCUCAACC	Immunomodulatory	6.3	0.975731		200	UCACCAAGCUUCAGGAUGG	Immunomodulatory	6	0.777408
946	CUACCUAUCAAGCCAAUUA	Immunomodulatory	6.3	0.712949		181	UUGAGAUCACCAAGCUUCA	Immunomodulatory	5.9	0.799403
419	CUGGCUGCUUACCUCCAAC	Immunomodulatory	6.2	0.743644		258	CACCAAGCUUCAGGAUGGU	Immunomodulatory	5.9	0.514754
628	GCCAUUUAAGGAUGUCCAA	Immunomodulatory	6.2	0.386714		308	AGGUCUCUUAGCUUGUCCA	Immunomodulatory	5.9	0.801696
752	GGACAGCCAGUCCUUACUA	Immunomodulatory	6.2	0.588082		96	GAGGUCUCUUAGCUUGUCC	Immunomodulatory	5.8	0.851438
436	CUGAUUAUCAGCCAUGAAG	Immunomodulatory	6.1	0.827733		180	CCCAUUGUGCUUCUUACAG	Immunomodulatory	5.7	0.701021
793	UAGCUUCUGAUUAUCAGCC	Immunomodulatory	6.1	1.04824		265	GGUCUCUUAGCUUGUCCAA	Immunomodulatory	5.7	0.56731
997	UGGCUGCUUACCUCCAACC	Immunomodulatory	6.1	0.908301		282	AGAUCACCAAGCUUCAGGA	Immunomodulatory	5.7	0.632945
79	GCUUCUGAUUAUCAGCCAU	Immunomodulatory	6	0.577375		426	CCCCAUUGUGCUUCUUACA	Immunomodulatory	5.7	0.616432
467	ACUGGCUGCUUACCUCCAA	Immunomodulatory	6	0.596425		267	AUCACCAAGCUUCAGGAUG	Immunomodulatory	5.6	0.779647
600	UUGUUCACAGCCAUCUUCA	Immunomodulatory	6	0.848445		34	CCAUUGUGCUUCUUACAGA	Immunomodulatory	5.5	0.642888
618	UGAAGUUGCUUUCACCCCU	Immunomodulatory	6	0.92251		188	CAUCUGCUUUUGGAGCACA	Immunomodulatory	5.5	0.677108
819	CUGUUAACGCUAGAUGUCA	Immunomodulatory	6	0.70671		288	ACCCCAUUGUGCUUCUUAC	Immunomodulatory	5.5	0.683761
910	GCUUACGCUUGUGAACUCU	Immunomodulatory	6	0.687479		347	ACAUCUGCUUUUGGAGCAC	Immunomodulatory	5.5	0.76014
1037	UUGAACUCCGCCACAAAGU	Immunomodulatory	6	0.967878		663	UUGAGAUCUUUGCGACCAU	Immunomodulatory	5.5	0.777043
283	CUUAUCAGCUUCAUUGCUG	Immunomodulatory	5.9	0.80861		701	GCUACCUCAAUGAAAGUGA	Immunomodulatory	5.5	0.537297
562	CUGCUUACCUCCAACCUCA	Immunomodulatory	5.9	0.658361		19	CCAAGCUUCAGGAUGGUGU	Immunomodulatory	5.4	0.694208
665	GCCUCUGCAUUGCUUUCUC	Immunomodulatory	5.9	0.598944		79	ACAGCUACCUCAAUGAAAG	Immunomodulatory	5.4	0.765783
839	GGCUGCUUACCUCCAACCU	Immunomodulatory	5.9	0.647213		123	CACGCUGUUGGAUGGUUAA	Immunomodulatory	5.4	0.521091
964	GCUUAAACCCAGAUCUUGG	Immunomodulatory	5.9	0.664616		369	GGAUCUCUGUCAGAUGAGA	Immunomodulatory	5.4	0.468991
1002	UCAAUAGCCAUCUCAACCU	Immunomodulatory	5.9	0.944097		578	UGUUCACCCAGACAUUAAA	Immunomodulatory	5.4	0.566233
303	AUAGCUUCUGAUUAUCAGC	Immunomodulatory	5.8	1.03864		627	GAGAUCUUUGCGACCAUGU	Immunomodulatory	5.4	0.720179
312	GUUCACAGCCAUCUUCAUG	Immunomodulatory	5.8	0.738153		14	GCAGAUAUCCAGAACUCAA	Immunomodulatory	5.3	0.521623
590	GUUUGCUCAUAUCAGCUUU	Immunomodulatory	5.8	0.628922		44	GUUGAGAUCACCAAGCUUC	Immunomodulatory	5.3	0.835833
722	AUUAUCAGCCAUGAAGGCA	Immunomodulatory	5.8	0.770357		213	GGCUGAAAUUGUAUCCUGA	Immunomodulatory	5.3	0.494761
730	CAGCCAGUCCUUACUAUUC	Immunomodulatory	5.8	0.72099		224	CAGCUACCUCAAUGAAAGU	Immunomodulatory	5.3	0.581897
791	GCUGCUUACCUCCAACCUC	Immunomodulatory	5.8	0.657534		228	CAGAUAUCCAGAACUCAAG	Immunomodulatory	5.3	0.737203
983	ACCAAGGAUCUCAGCUUAG	Immunomodulatory	5.8	0.718262		343	GAUCUUUGCGACCAUGUGU	Immunomodulatory	5.3	0.734268
67	GAGCCUGACAUUUCCAUAA	Immunomodulatory	5.7	0.613124		497	CACUUGUUGACAUCUGCUU	Immunomodulatory	5.3	0.819848
130	CACCAAGGAUCUCAGCUUA	Immunomodulatory	5.7	0.538122		155	AGAUAUCCAGAACUCAAGA	Immunomodulatory	5.2	0.659521
447	AAUUCAGCUUUGGCUCAAG	Immunomodulatory	5.7	0.711412		412	CCAAAGGCUGGCCAUACUA	Immunomodulatory	5.2	0.570579
495	CAGCUCAACAAGUUGUUCA	Immunomodulatory	5.7	0.740099		445	GCUGGUUCCUUCAAUGUCA	Immunomodulatory	5.1	0.568072
697	UGAAGUGGACACAAUGAGA	Immunomodulatory	5.7	0.861338		520	CACCCAGACAUUAAACAUA	Immunomodulatory	5.1	0.550069
1044	GGAGGUGACCAAUUAUCCC	Immunomodulatory	5.7	0.716401		540	UGAGGUCUCUUAGCUUGUC	Immunomodulatory	5.1	0.944538
196	GAAGUUGCUUUCACCCCUU	Immunomodulatory	5.6	0.667634		632	AGGCUGAAAUUGUAUCCUG	Immunomodulatory	5.1	0.736542
561	ACCCAGAUCUUGGUCAACA	Immunomodulatory	5.6	0.705575		189	AACCCCAUUGUGCUUCUUA	Immunomodulatory	5	0.730334
663	CCAACUAUCCAUUUGGCAU	Immunomodulatory	5.6	0.608681		207	GGCAGAUAUCCAGAACUCA	Immunomodulatory	5	0.480999
742	ACACUGGCUGCUUACCUCC	Immunomodulatory	5.6	0.90337		256	GGACAUGUCUGUCUUGCUC	Immunomodulatory	5	0.809374
921	CAAAGCUUUGAGCAUGGCU	Immunomodulatory	5.6	0.783986		29	UGUUGAGAUCACCAAGCUU	Immunomodulatory	4.9	0.786649
959	CUUCUGAUUAUCAGCCAUG	Immunomodulatory	5.6	0.7702		33	CCACGCUGUUGGAUGGUUA	Immunomodulatory	4.9	0.563739
115	CUUACCCAUGAGAUUGAAA	Immunomodulatory	5.5	0.51602		235	UUUGUUGAGAUCACCAAGC	Immunomodulatory	4.9	1.06984
385	UCUUACCCAUGAGAUUGAA	Immunomodulatory	5.5	0.580789		253	GUCCUUGUGUUGGCUUCAA	Immunomodulatory	4.9	0.558221
459	GCACACUGGCUGCUUACCU	Immunomodulatory	5.5	0.78294		272	AUGGCCAUCAGGUUGUCCA	Immunomodulatory	4.9	0.748238
540	AGCCAACCCACAAACACAU	Immunomodulatory	5.5	0.633569		336	AAGGCCAACCUUCACCUGA	Immunomodulatory	4.9	0.685104
815	AACUCUUUGCCAAUUGGAA	Immunomodulatory	5.5	0.688724		586	ACCCAGACAUUAAACAUAG	Immunomodulatory	4.9	0.697953
838	CACACUGGCUGCUUACCUC	Immunomodulatory	5.5	0.788738		618	CUGCUCUUGCAAAGUGUAA	Immunomodulatory	4.9	0.579902
842	ACCUGUUAACGCUAGAUGU	Immunomodulatory	5.5	0.751157		625	UGGCAGAUAUCCAGAACUC	Immunomodulatory	4.9	0.805255
934	ACAGCCAGUCCUUACUAUU	Immunomodulatory	5.5	0.718318		721	UCCACGCUGUUGGAUGGUU	Immunomodulatory	4.9	0.616823
980	UAUGGCCUCUGCAUUGCUU	Immunomodulatory	5.5	0.759253		217	CAUGUUCGGCAGCCAACUU	Immunomodulatory	4.8	0.631015
174	UGAGCCUGACAUUUCCAUA	Immunomodulatory	5.4	0.763359		220	UUGUUGAGAUCACCAAGCU	Immunomodulatory	4.8	0.933402
476	CCUUAUCCACUUCAGCAUA	Immunomodulatory	5.4	0.553363		332	CCCAGACAUUAAACAUAGA	Immunomodulatory	4.8	0.450429
558	CAAUAGCCAUCUCAACCUC	Immunomodulatory	5.4	0.739585		351	GUCAGCCUCAUUGCUAUCC	Immunomodulatory	4.8	0.794962
575	ACACAAGAUGAGAUCAUCA	Immunomodulatory	5.4	0.705692		353	AAUGAAACACGCAUUCAGA	Immunomodulatory	4.8	0.674928
594	GCUUCUGAACUCAAACCUA	Immunomodulatory	5.4	0.527057		371	AUGUUCGGCAGCCAACUUU	Immunomodulatory	4.8	0.754832
912	UCACCAGACACCCUUAACU	Immunomodulatory	5.4	0.884257		397	AACAGCUACCUCAAUGAAA	Immunomodulatory	4.8	0.702386
990	UCUGAUUAUCAGCCAUGAA	Immunomodulatory	5.4	0.725865		398	AGGCCAACCUUCACCUGAU	Immunomodulatory	4.8	0.578634
91	GCACCAAGGAUCUCAGCUU	Immunomodulatory	5.3	0.578016		479	GCCUCAUUGCUAUCCUAAA	Immunomodulatory	4.8	0.421784
171	UUAUCAGCUUCAUUGCUGC	Immunomodulatory	5.3	0.963811		659	AGUGAUGAUCUGAAGGCAA	Immunomodulatory	4.8	0.639786
249	GAUCACCAGACACCCUUAA	Immunomodulatory	5.3	0.466128		167	CAUUGUGCUUCUUACAGAG	Immunomodulatory	4.7	0.768729
265	CAUUGUUCACAGCCAUCUU	Immunomodulatory	5.3	0.711961		453	ACUGCUCUUGCAAAGUGUA	Immunomodulatory	4.7	0.693697
480	CUCUUUGCCAAUUGGAAGA	Immunomodulatory	5.3	0.646468		581	CAUGGCCAUCAGGUUGUCC	Immunomodulatory	4.7	0.65078
523	CAACUAUCCAUUUGGCAUA	Immunomodulatory	5.3	0.620548		601	GUCAUUGAAUGACAACACA	Immunomodulatory	4.7	0.699639
604	AUCACCAGACACCCUUAAC	Immunomodulatory	5.3	0.75535		612	GACAUGUCUGUCUUGCUCU	Immunomodulatory	4.7	0.848987
767	GUCCUUAAGACUAACCUCA	Immunomodulatory	5.3	0.752439		640	CAACCCCAUUGUGCUUCUU	Immunomodulatory	4.7	0.600639
770	GCCCCAUUUUGAAUGAUCC	Immunomodulatory	5.3	0.549349		680	UCUGCUUUUGGAGCACACU	Immunomodulatory	4.7	0.989237
831	UGUAGGUAUCAUUGAGACA	Immunomodulatory	5.3	0.811462		712	CAGGUUGUCCACUUCUCUA	Immunomodulatory	4.7	0.675015
894	AAGUUGAACAAACAUAGCC	Immunomodulatory	5.3	1.04035		6	CAAGCUUCAGGAUGGUGUU	Immunomodulatory	4.6	0.594952
899	AAGCCAACCCACAAACACA	Immunomodulatory	5.3	0.74504		85	UCAGCCUCAUUGCUAUCCU	Immunomodulatory	4.6	0.849659
986	AGACACAAACCUAGUCAAU	Immunomodulatory	5.3	0.639448		100	GAAUGCCGGCUUCAUUGUA	Immunomodulatory	4.6	0.483716
1013	AACCCAUUCACCCAACUCA	Immunomodulatory	5.3	0.589179		151	GACCUUGAGAUCUUUGCGA	Immunomodulatory	4.6	0.64418
155	UUAUCAGCCAUGAAGGCAC	Immunomodulatory	5.2	0.934831		204	GCAUUCCAUGUGAAUGUCU	Immunomodulatory	4.6	0.654923
291	GAAGUCCAUGAUCACGCAU	Immunomodulatory	5.2	0.611626		245	ACUUCCACGCUGUUGGAUG	Immunomodulatory	4.6	0.758309
319	GCUUUUGCCAAACUGUGUA	Immunomodulatory	5.2	0.592485		299	CCAGAUCAGCUAGGUUUGG	Immunomodulatory	4.6	0.565337
375	CAGCUUUGGCUCAAGGAAU	Immunomodulatory	5.2	0.600981		463	UAUAAGGCCAACCUUCACC	Immunomodulatory	4.6	0.955245
582	AUUGUUCACAGCCAUCUUC	Immunomodulatory	5.2	0.938731		517	CAAAGGCUGGCCAUACUAU	Immunomodulatory	4.6	0.579659
625	UGCUUACCUCCAACCUCAU	Immunomodulatory	5.2	0.652259		556	UGUGUUCACCCAGACAUUA	Immunomodulatory	4.6	0.737135
701	UGUUUGACAUUCCAUGAGC	Immunomodulatory	5.2	0.885735		570	CACGACCUUGAGAUCUUUG	Immunomodulatory	4.6	0.705315
736	ACCUCAAAGUUGAAGUGGA	Immunomodulatory	5.2	0.575897		622	CAUUCCAUGUGAAUGUCUA	Immunomodulatory	4.6	0.623816
814	GUAGCCCAUUCCGGAAGAU	Immunomodulatory	5.2	0.443291		651	AGCAUUCCAUGUGAAUGUC	Immunomodulatory	4.6	0.720015
878	CCAGCUCAACAAGUUGUUC	Immunomodulatory	5.2	0.691287		141	AUUUGUUGAGAUCACCAAG	Immunomodulatory	4.5	0.870589
887	CCAUUGUUCACAGCCAUCU	Immunomodulatory	5.2	0.771929		281	GGCCAACCUUCACCUGAUA	Immunomodulatory	4.5	0.388066
929	CCUCAAAGUUGAAGUGGAC	Immunomodulatory	5.2	0.567848		313	UUGUGUUGGCUUCAAGCUA	Immunomodulatory	4.5	0.868592
932	AGUCCAAAGCAGUACUAGU	Immunomodulatory	5.2	0.692597		414	CUUGUGUUGGCUUCAAGCU	Immunomodulatory	4.5	0.856063
953	ACUCUUUGCCAAUUGGAAG	Immunomodulatory	5.2	0.794664		518	UCCAGAUCAGCUAGGUUUG	Immunomodulatory	4.5	0.75458
185	GUGUAGGUAUCAUUGAGAC	Immunomodulatory	5.1	0.722655		613	GAGCCUAUAUAAGGCCAAC	Immunomodulatory	4.5	0.660055
194	UUGCUUAAGGCAUUACCCA	Immunomodulatory	5.1	0.817641		669	UUGUUUGGAAAGGUGGAUG	Immunomodulatory	4.5	0.799178
267	CCAGAUCUUGGUCAACAUA	Immunomodulatory	5.1	0.588993		4	GUGGCAGAUAUCCAGAACU	Non-immunomodulatory	4.4	0.722846
288	GUCUUACCCAUGAGAUUGA	Immunomodulatory	5.1	0.542247		68	GUGUUCACCCAGACAUUAA	Non-immunomodulatory	4.4	0.544241
336	AGAAGUCCAUGAUCACGCA	Immunomodulatory	5.1	0.620871		101	UGUGUUGGCUUCAAGCUAA	Non-immunomodulatory	4.4	0.754244
508	ACCAGCUCAACAAGUUGUU	Immunomodulatory	5.1	0.690483		118	CAACAGCUACCUCAAUGAA	Non-immunomodulatory	4.4	0.536219
513	UUGAGCCUGACAUUUCCAU	Immunomodulatory	5.1	0.835057		360	GGACCAUCCUAUUUCUUGC	Non-immunomodulatory	4.4	0.702804
544	AGAUGCCAUUUAAGGAUGU	Immunomodulatory	5.1	0.550646		362	GGUCCUUGUGUUGGCUUCA	Non-immunomodulatory	4.4	0.611662
598	GUGACAAAGCUUUGAGCAU	Immunomodulatory	5.1	0.635986		400	UGGCCAUCAGGUUGUCCAC	Non-immunomodulatory	4.4	0.699808
690	UAGGUAUCAUUGAGACACC	Immunomodulatory	5.1	0.976491		432	AAGGCUGGCCAUACUAUUU	Non-immunomodulatory	4.4	0.685444
785	GUAGAACUGUUCUGUUACA	Immunomodulatory	5.1	0.65145		435	CAACUCACAGACACAUUCA	Non-immunomodulatory	4.4	0.653442
787	GACAAAGCUUUGAGCAUGG	Immunomodulatory	5.1	0.744326		458	ACCUGAAAUGUUUUGGCAA	Non-immunomodulatory	4.4	0.518047
927	UGCUUAAGGCAUUACCCAA	Immunomodulatory	5.1	0.632793		530	CCUGAAAUGUUUUGGCAAC	Non-immunomodulatory	4.4	0.496017
956	CCAAAGCAGUACUAGUGAA	Immunomodulatory	5.1	0.486288		569	UGACCUGAAAUGUUUUGGC	Non-immunomodulatory	4.4	0.831631
984	GAGCAUGGCUUUGAAACUU	Immunomodulatory	5.1	0.636617		639	GCCGGCUUCAUUGUAAACA	Non-immunomodulatory	4.4	0.577621
1009	GGAUGACAUCCACAAACUU	Immunomodulatory	5.1	0.580554		667	AUUCUGGUAUGUCAACCAC	Non-immunomodulatory	4.4	0.841452
1012	UGACAAAGCUUUGAGCAUG	Immunomodulatory	5.1	0.902915		95	CAGAUUUGUUGAGAUCACC	Non-immunomodulatory	4.3	0.787637
1035	UAGCAGCCUUCUCUUUAGA	Immunomodulatory	5.1	0.768172		215	CCACGACCUUGAGAUCUUU	Non-immunomodulatory	4.3	0.505594
102	CUGUUGGUUUGCAGACACA	Immunomodulatory	5	0.695521		237	UCAUGUUCGGCAGCCAACU	Non-immunomodulatory	4.3	0.885377
120	GUAUCAUUGAGACACCAUC	Immunomodulatory	5	0.854009		276	CGUGAAAGUGAGAAUGCAA	Non-immunomodulatory	4.3	0.502836
293	GAGUUUUGAUGGAGACAUC	Immunomodulatory	5	0.657623		368	AAAGGCUGGCCAUACUAUU	Non-immunomodulatory	4.3	0.729194
351	UCAGCUUGUCGUACAUGAG	Immunomodulatory	5	0.933081		429	AGCAUUCACUUCCACGCUG	Non-immunomodulatory	4.3	0.741172
361	ACACAAACCUAGUCAAUUG	Immunomodulatory	5	0.861203		440	CUGUCAGAUGAGAGAGUCU	Non-immunomodulatory	4.3	0.664687
367	GUCAAAUUGAGAUUGGCUA	Immunomodulatory	5	0.685353		450	GGAUUCUUGAGAGUGACCA	Non-immunomodulatory	4.3	0.729765
475	AGAUGAGAGUCUUACCCAU	Immunomodulatory	5	0.629884		574	UCCUUGUGUUGGCUUCAAG	Non-immunomodulatory	4.3	0.828151
643	GCUCAAAGUUGUGUCUGCA	Immunomodulatory	5	0.580567		575	UCAUGGCCAUCAGGUUGUC	Non-immunomodulatory	4.3	0.645885
682	GAGUCUUACCCAUGAGAUU	Immunomodulatory	5	0.576967		615	GACCAUCCUAUUUCUUGCA	Non-immunomodulatory	4.3	0.654523
801	AGUCCAUGAUCACGCAUUC	Immunomodulatory	5	0.70255		637	GAUGUUAAUGCUUGGACAA	Non-immunomodulatory	4.3	0.564681
862	AACUCAAGCCAACCCACAA	Immunomodulatory	5	0.633383		668	GCACUGGACAUGUCUGUCU	Non-immunomodulatory	4.3	0.82369
872	UGAUGAUUGAAAAGCAGAU	Immunomodulatory	5	0.74562		698	AUUCCAUGUGAAUGUCUAC	Non-immunomodulatory	4.3	0.806918
1014	CCCUGUUAGAUCCAACUUG	Immunomodulatory	5	0.717278		713	GAGAGAGUCUCACAUUUAA	Non-immunomodulatory	4.3	0.549265
1046	AGUUUGCUCAUAUCAGCUU	Immunomodulatory	5	0.717099		714	GUGACAUGUUGAAACUGUU	Non-immunomodulatory	4.3	0.743641
58	UAUCCAUUUGGCAUAGAGA	Immunomodulatory	4.9	0.802515		31	GAGACCAUCUGCAAUCAUU	Non-immunomodulatory	4.2	0.642575
117	AGAUCACCAGACACCCUUA	Immunomodulatory	4.9	0.59115		41	CAGCCUCAUUGCUAUCCUA	Non-immunomodulatory	4.2	0.558965
195	UAUCAGCUUCAUUGCUGCA	Immunomodulatory	4.9	0.810336		55	UGUCAGCCUCAUUGCUAUC	Non-immunomodulatory	4.2	0.815513
269	GGUUGUUUCCGGCACCAGA	Immunomodulatory	4.9	0.560276		81	CCGUGAAAGUGAGAAUGCA	Non-immunomodulatory	4.2	0.51422
298	GGUAUCAUUGAGACACCAU	Immunomodulatory	4.9	0.659339		148	GAUUUGUUGAGAUCACCAA	Non-immunomodulatory	4.2	0.611156
321	UCAUUGAGACACCAUCUAG	Immunomodulatory	4.9	0.905789		229	AAUCAUGUUCGGCAGCCAA	Non-immunomodulatory	4.2	0.660136
360	CAAGGAUCUCAGCUUAGGC	Immunomodulatory	4.9	0.795864		231	AAAGGAGACCUAAUGAUGU	Non-immunomodulatory	4.2	0.846164
387	AGGUAUCAUUGAGACACCA	Immunomodulatory	4.9	0.723908		302	GCACUUUCAUCCUUAGUGA	Non-immunomodulatory	4.2	0.593387
442	ACUAUCCAUUUGGCAUAGA	Immunomodulatory	4.9	0.576083		330	GAUUCUUGAGAGUGACCAC	Non-immunomodulatory	4.2	0.746067
564	GACACAAACCUAGUCAAUU	Immunomodulatory	4.9	0.718212		352	GUGAAAGUGAGAAUGCAAC	Non-immunomodulatory	4.2	0.745377
623	GGCAUUACCCAACUCAUCU	Immunomodulatory	4.9	0.682429		384	AGGCUGGCCAUACUAUUUG	Non-immunomodulatory	4.2	0.690435
648	AAGUCCAUGAUCACGCAUU	Immunomodulatory	4.9	0.786843		409	AUGCCGGCUUCAUUGUAAA	Non-immunomodulatory	4.2	0.589282
723	GCCAUCUUCAUGUCACAGA	Immunomodulatory	4.9	0.571308		531	ACACUUGUUGACAUCUGCU	Non-immunomodulatory	4.2	0.999136
832	CUGAUGAUUGAAAAGCAGA	Immunomodulatory	4.9	0.661705		539	CAUCAGGUUGUCCACUUCU	Non-immunomodulatory	4.2	0.765004
857	AUGAUAGCAGCCUUCUCUU	Immunomodulatory	4.9	0.782737		676	AAAGCAAUUGAGUCAUUGA	Non-immunomodulatory	4.2	0.804865
871	CGAGUUUUGAUGGAGACAU	Immunomodulatory	4.9	0.646548		678	CCAACUCACAGACACAUUC	Non-immunomodulatory	4.2	0.702108
882	GCCAACCCACAAACACAUC	Immunomodulatory	4.9	0.575372		696	CACUUCCACGCUGUUGGAU	Non-immunomodulatory	4.2	0.579872
889	ACCUUUGCCUUAAAUGUCU	Immunomodulatory	4.9	0.749911		719	UGAAACACGCAUUCAGAUA	Non-immunomodulatory	4.2	0.726811
951	AGUAGCCCAUUCCGGAAGA	Immunomodulatory	4.9	0.538695		720	UUCACUUCCACGCUGUUGG	Non-immunomodulatory	4.2	1.0001
952	AGAUCCAACUUGCUCCUUA	Immunomodulatory	4.9	0.746277		13	AUAGCUGUCAGCCUCAUUG	Non-immunomodulatory	4.1	0.973771
954	ACCCACAAACACAUCUGCA	Immunomodulatory	4.9	0.687275		16	ACAACAGCUACCUCAAUGA	Non-immunomodulatory	4.1	0.776893
992	GUCCAAAGCAGUACUAGUG	Immunomodulatory	4.9	0.777826		69	GACCUGAAAUGUUUUGGCA	Non-immunomodulatory	4.1	0.498057
1038	CUGAUUAGCGUAAGCCAUU	Immunomodulatory	4.9	0.721436		84	CCUUGUGUUGGCUUCAAGC	Non-immunomodulatory	4.1	0.808651
64	CUAUCCAUUUGGCAUAGAG	Immunomodulatory	4.8	0.731312		93	GUAGCAUUCCAUGUGAAUG	Non-immunomodulatory	4.1	0.764751
166	CUUGCUUAAGGCAUUACCC	Immunomodulatory	4.8	0.811563		108	CUGUGUUCACCCAGACAUU	Non-immunomodulatory	4.1	0.640323
180	UUACCCAUGAGAUUGAAAC	Immunomodulatory	4.8	0.950152		182	AGCCUCAUUGCUAUCCUAA	Non-immunomodulatory	4.1	0.651299
197	GAACUCAAGCCAACCCACA	Immunomodulatory	4.8	0.633885		198	GCAUUCACUUCCACGCUGU	Non-immunomodulatory	4.1	0.633671
274	UGUCAAAUUGAGAUUGGCU	Immunomodulatory	4.8	0.887817		305	AUCAUGUUCGGCAGCCAAC	Non-immunomodulatory	4.1	0.820687
350	GUUGUUUCCGGCACCAGAG	Immunomodulatory	4.8	0.731584		348	GAGCCGAACUGGUUGUUCA	Non-immunomodulatory	4.1	0.609163
362	UGAGAAGUCCAUGAUCACG	Immunomodulatory	4.8	0.877813		381	GAGUCAUUGAAUGACAACA	Non-immunomodulatory	4.1	0.781128
370	GACAUUCCAUGAGCCCAAG	Immunomodulatory	4.8	0.583842		407	UGAGAAAUUGUCUGGAGUC	Non-immunomodulatory	4.1	0.944802
426	GGCCCCAUUUUGAAUGAUC	Immunomodulatory	4.8	0.478786		437	GCCGAACUGGUUGUUCAGU	Non-immunomodulatory	4.1	0.514517
599	UAGCCCAUUCCGGAAGAUA	Immunomodulatory	4.8	0.700333		461	AUCCAGAACUCAAGAAACC	Non-immunomodulatory	4.1	0.761551
647	CCUGUAUUUGUGCUUACGC	Immunomodulatory	4.8	0.769579		492	AAGGGUUGGUCAAUCUGUG	Non-immunomodulatory	4.1	0.876777
684	GAGAAGUCCAUGAUCACGC	Immunomodulatory	4.8	0.8811		494	GCUGGCCAUACUAUUUGGC	Non-immunomodulatory	4.1	0.573779
702	AUAUCUCAGCCCUUGGAUA	Immunomodulatory	4.8	0.703068		529	ACAACCCCAUUGUGCUUCU	Non-immunomodulatory	4.1	0.714375
778	GAUGACAUCCACAAACUUU	Immunomodulatory	4.8	0.67735		573	GCUCUUGCAAAGUGUAACU	Non-immunomodulatory	4.1	0.678451
909	UGCUCAAAGUUGUGUCUGC	Immunomodulatory	4.8	0.811765		594	UGAGUCAUUGAAUGACAAC	Non-immunomodulatory	4.1	0.914338
1043	AGCUUUGGCUCAAGGAAUU	Immunomodulatory	4.8	0.595703		688	ACUCACAGACACAUUCAGG	Non-immunomodulatory	4.1	0.677069
39	GCUGUUGGUUUGCAGACAC	Immunomodulatory	4.7	0.712702		5	CUGUCAGCCUCAUUGCUAU	Non-immunomodulatory	4	0.623968
148	CUGUCAAAUUGAGAUUGGC	Immunomodulatory	4.7	0.746308		23	UAGCUGUCAGCCUCAUUGC	Non-immunomodulatory	4	0.912053
193	AGUGUAGGUAUCAUUGAGA	Immunomodulatory	4.7	0.761984		67	AGAUUUGUUGAGAUCACCA	Non-immunomodulatory	4	0.817273
236	UGAACAAACAUAGCCCAUU	Immunomodulatory	4.7	0.861372		75	GAAAGGUGGAUGUUAGUCA	Non-immunomodulatory	4	0.687661
287	GUCCAAGAUUCAACUUAGC	Immunomodulatory	4.7	0.7248		86	GGUUGGUCAAUCUGUGGAA	Non-immunomodulatory	4	0.470597
417	AUCAGCUUGUCGUACAUGA	Immunomodulatory	4.7	0.878223		105	AAGCUUCAGGAUGGUGUUC	Non-immunomodulatory	4	0.704272
484	GGUUUGCAGACACAAACCU	Immunomodulatory	4.7	0.669485		159	CUGGCCAUACUAUUUGGCA	Non-immunomodulatory	4	0.605314
497	GAUUCAAACCAAGCCUAUC	Immunomodulatory	4.7	0.70616		166	GUGUUGGCUUCAAGCUAAG	Non-immunomodulatory	4	0.634879
533	CUGUUAGAUCCAACUUGCU	Immunomodulatory	4.7	0.769884		279	GCAACCUAUCAAACUGUGU	Non-immunomodulatory	4	0.668932
565	GUUGGUUUGCAGACACAAA	Immunomodulatory	4.7	0.631455		314	UUGAGAAAUUGUCUGGAGU	Non-immunomodulatory	4	0.917064
583	GUGUUUCUCCAAAGCCUGA	Immunomodulatory	4.7	0.563067		340	UCACUUCCACGCUGUUGGA	Non-immunomodulatory	4	0.663125
634	GCCAACUCUAGCAAGGUCA	Immunomodulatory	4.7	0.636598		349	UGUGCUUCUUACAGAGGUG	Non-immunomodulatory	4	0.856357
693	UGAGACACCAUCUAGAAAA	Immunomodulatory	4.7	0.822864		383	UAGCUCAACAGGGUCAUUG	Non-immunomodulatory	4	1.02077
708	AGGAUGACAUCCACAAACU	Immunomodulatory	4.7	0.839272		410	UUCCCAACUCACAGACACA	Non-immunomodulatory	4	0.755035
728	GUGGUUGUUUCCGGCACCA	Immunomodulatory	4.7	0.582975		567	UGGCCAUACUAUUUGGCAC	Non-immunomodulatory	4	0.759844
735	CUUACCUCCAACCUCAUCA	Immunomodulatory	4.7	0.703039		582	AGGGUUGGUCAAUCUGUGG	Non-immunomodulatory	4	0.80554
748	CAGGAGGUGACCAAUUAUC	Immunomodulatory	4.7	0.836998		587	AAUGCCGGCUUCAUUGUAA	Non-immunomodulatory	4	0.602206
756	GCUUACCUCCAACCUCAUC	Immunomodulatory	4.7	0.595579		596	GUCCUUUAGUAGCAUUCCA	Non-immunomodulatory	4	0.703277
789	AUGAUUCAAACCAAGCCUA	Immunomodulatory	4.7	0.754812		703	CAUUGCUGGUUCCUUCAAU	Non-immunomodulatory	4	0.56974
802	GCUCCCUGUUAGAUCCAAC	Immunomodulatory	4.7	0.606518		706	CACUGCUCUUGCAAAGUGU	Non-immunomodulatory	4	0.715894
948	GAUGAGAGUCUUACCCAUG	Immunomodulatory	4.7	0.711589		36	AAUAGCUGUCAGCCUCAUU	Non-immunomodulatory	3.9	0.786735
972	CUACCUUUGCCUUAAAUGU	Immunomodulatory	4.7	0.708267		73	GAAAUUGUCUGGAGUCACC	Non-immunomodulatory	3.9	0.820988
987	CAUAAAGCUCCCUGUUAGA	Immunomodulatory	4.7	0.53664		102	GGGCAACCUAUCAAACUGU	Non-immunomodulatory	3.9	0.569394
7	GUUUGCAGACACAAACCUA	Immunomodulatory	4.6	0.664971		160	GAGAAAUUGUCUGGAGUCA	Non-immunomodulatory	3.9	0.619014
46	UCAGCUUCAUUGCUGCAAG	Immunomodulatory	4.6	0.878541		214	GGGUUGGUCAAUCUGUGGA	Non-immunomodulatory	3.9	0.546105
75	GCAGACACAAACCUAGUCA	Immunomodulatory	4.6	0.644911		223	UGUGGCAGAUAUCCAGAAC	Non-immunomodulatory	3.9	0.747773
101	AUCCAUUUGGCAUAGAGAC	Immunomodulatory	4.6	0.852791		254	AUCACCGACUGGAACAUCA	Non-immunomodulatory	3.9	0.712702
289	CUGACAUUGUGAAGAGCAG	Immunomodulatory	4.6	0.748281		275	GUUGGUCAAUCUGUGGAAA	Non-immunomodulatory	3.9	0.479409
335	ACCAUUGUUCACAGCCAUC	Immunomodulatory	4.6	0.752286		286	GAAGACUCUGCAGUUUGAU	Non-immunomodulatory	3.9	0.628387
344	GGGUCCAAGUUGUACCUUC	Immunomodulatory	4.6	0.649658		297	UGUUUGGAAAGGUGGAUGU	Non-immunomodulatory	3.9	0.632393
423	GUUUGAGAAGUCCAUGAUC	Immunomodulatory	4.6	0.728654		403	GGCCAUCAGGUUGUCCACU	Non-immunomodulatory	3.9	0.538616
440	AGUUGAACAAACAUAGCCC	Immunomodulatory	4.6	0.925236		422	AGUCUGGUGGGAUCAGCCA	Non-immunomodulatory	3.9	0.684681
478	CCUGUUAGAUCCAACUUGC	Immunomodulatory	4.6	0.735321		436	GUGCUUCUUACAGAGGUGG	Non-immunomodulatory	3.9	0.746208
501	UUGAACAAACAUAGCCCAU	Immunomodulatory	4.6	0.833352		462	UGAAAGUGAGAAUGCAACA	Non-immunomodulatory	3.9	0.799158
631	GAGAGUCUUACCCAUGAGA	Immunomodulatory	4.6	0.648252		472	CCUGCUCCUCAUAGUUUCU	Non-immunomodulatory	3.9	0.561295
659	CAGACACAAACCUAGUCAA	Immunomodulatory	4.6	0.592085		481	UUCUGGUAUGUCAACCACA	Non-immunomodulatory	3.9	0.937506
678	AUCAGCUUCAUUGCUGCAA	Immunomodulatory	4.6	0.764183		493	AUUCUUGAGAGUGACCACU	Non-immunomodulatory	3.9	0.96931
705	UAUGAUUCAAACCAAGCCU	Immunomodulatory	4.6	0.939199		509	AGAUCCACAGAACUCCAAA	Non-immunomodulatory	3.9	0.607459
716	CUCAGCUUAGGCUUAACCA	Immunomodulatory	4.6	0.741865		510	CCGGCUUCAUUGUAAACAG	Non-immunomodulatory	3.9	0.627375
916	AUGAGAGUCUUACCCAUGA	Immunomodulatory	4.6	0.79735		561	GUGUAAAGGAGACCUAAUG	Non-immunomodulatory	3.9	0.758745
922	UGCAGACACAAACCUAGUC	Immunomodulatory	4.6	0.937714		648	GCCUGGAGGUUAUUGUUUG	Non-immunomodulatory	3.9	0.491998
970	UUGAGAAGUCCAUGAUCAC	Immunomodulatory	4.6	0.876101		670	UGUUUUGGCAACACUGCUC	Non-immunomodulatory	3.9	0.993434
3	GCCAAUUGGAAGAGCAUGU	Immunomodulatory	4.5	0.570642		699	ACUGUGUUCACCCAGACAU	Non-immunomodulatory	3.9	0.749642
31	CCUGACAUUGUGAAGAGCA	Immunomodulatory	4.5	0.681093		3	GCUGUCAGCCUCAUUGCUA	Non-immunomodulatory	3.8	0.537929
158	CCAGAAUUUUGCAUGAACA	Immunomodulatory	4.5	0.606291		20	GAUGUAGCUAAGGAGUCCA	Non-immunomodulatory	3.8	0.700409
220	CAUUCCAUGAGCCCAAGAC	Immunomodulatory	4.5	0.643533		53	AGCUGUCAGCCUCAUUGCU	Non-immunomodulatory	3.8	0.681753
234	UGCCAAACUGUGUAUCAGC	Immunomodulatory	4.5	0.902172		58	GUGUGGCAGAUAUCCAGAA	Non-immunomodulatory	3.8	0.5294
245	ACCUGACAUUGUGAAGAGC	Immunomodulatory	4.5	0.7199		66	GACCUGCUCCUCAUAGUUU	Non-immunomodulatory	3.8	0.564831
415	UCAGCUUAGGCUUAACCAG	Immunomodulatory	4.5	0.867483		107	GAGCAUUCACUUCCACGCU	Non-immunomodulatory	3.8	0.713474
528	GAGGAUGACAUCCACAAAC	Immunomodulatory	4.5	0.855877		132	AACAACAGCUACCUCAAUG	Non-immunomodulatory	3.8	0.952678
547	UAUCAGCCAUGAAGGCACC	Immunomodulatory	4.5	0.783095		146	GGAAAGGUGGAUGUUAGUC	Non-immunomodulatory	3.8	0.671936
605	CCUGAUUAGCGUAAGCCAU	Immunomodulatory	4.5	0.60467		186	GCUCAACAGGGUCAUUGCU	Non-immunomodulatory	3.8	0.588409
632	CAACCCACAAACACAUCUG	Immunomodulatory	4.5	0.842177		202	UGAUGUAGCUAAGGAGUCC	Non-immunomodulatory	3.8	0.887649
661	UCACCAUUGUUCACAGCCA	Immunomodulatory	4.5	0.71746		239	GCUUCAUUGUAAACAGCAG	Non-immunomodulatory	3.8	0.60397
962	AGCCCAUUCCGGAAGAUAA	Immunomodulatory	4.5	0.522715		326	CGGCUUCAUUGUAAACAGC	Non-immunomodulatory	3.8	0.646832
979	CUUCAUGUCACAGAUGGCC	Immunomodulatory	4.5	0.75264		355	GAACUGGUUGUUCAGUCUG	Non-immunomodulatory	3.8	0.779018
1017	UUAACCAGCUCAACAAGUU	Immunomodulatory	4.5	0.91146		364	UAGCAUUCCAUGUGAAUGU	Non-immunomodulatory	3.8	0.912948
1022	AAUAUCUCAGCCCUUGGAU	Immunomodulatory	4.5	0.724798		401	CCCAACUCACAGACACAUU	Non-immunomodulatory	3.8	0.570364
1032	CUAAGUGCUUCUGAACUCA	Immunomodulatory	4.5	0.741974		416	GUGGAUGUUAGUCACAUCU	Non-immunomodulatory	3.8	0.869752
38	GAGUUUGCUCAUAUCAGCU	Non-immunomodulatory	4.4	0.724941		420	GUUGAGAAAUUGUCUGGAG	Non-immunomodulatory	3.8	0.711156
107	UACCCAUGAGAUUGAAACC	Non-immunomodulatory	4.4	0.843475		431	AGCUCAACAGGGUCAUUGC	Non-immunomodulatory	3.8	0.782858
113	GACAUUGUGAAGAGCAGCU	Non-immunomodulatory	4.4	0.780021		557	AGAAGACUCUGCAGUUUGA	Non-immunomodulatory	3.8	0.597195
160	GUUUGACAUUCCAUGAGCC	Non-immunomodulatory	4.4	0.722315		617	GGCAACCUAUCAAACUGUG	Non-immunomodulatory	3.8	0.582139
263	AACCAGCUCAACAAGUUGU	Non-immunomodulatory	4.4	0.842202		623	CCACCUACAGGAGAUCUCU	Non-immunomodulatory	3.8	0.646729
339	AGGCCACUGAUGAUUGAAA	Non-immunomodulatory	4.4	0.556605		638	UCAGAUUUGUUGAGAUCAC	Non-immunomodulatory	3.8	0.825873
341	AAAUAUGGCCAGAGAUUGC	Non-immunomodulatory	4.4	0.819572		671	AGUGACCACUUGUUGUCCG	Non-immunomodulatory	3.8	0.922184
352	AAGAGCUCUAUCAUUGACC	Non-immunomodulatory	4.4	1.02722		695	CCAUCAGGUUGUCCACUUC	Non-immunomodulatory	3.8	0.652113
457	UAACCAGCUCAACAAGUUG	Non-immunomodulatory	4.4	0.9691		21	AGACCUGCUCCUCAUAGUU	Non-immunomodulatory	3.7	0.709985
488	GCUUGUGAACUCUGUCGGU	Non-immunomodulatory	4.4	0.6411		124	GGCCAUACUAUUUGGCACA	Non-immunomodulatory	3.7	0.530825
576	GGAUCUCAGCUUAGGCUUA	Non-immunomodulatory	4.4	0.495701		140	GGUUGAGAAAUUGUCUGGA	Non-immunomodulatory	3.7	0.573984
706	CCAUUCACCCAACUCACAG	Non-immunomodulatory	4.4	0.609787		150	ACCUGCUCCUCAUAGUUUC	Non-immunomodulatory	3.7	0.732854
807	CAAGGAUAUCAAGAGCUCU	Non-immunomodulatory	4.4	0.765107		184	ACAGGAGAGCAUUCACUUC	Non-immunomodulatory	3.7	0.724939
811	CCAAGAGCUUUCACAAUGG	Non-immunomodulatory	4.4	0.689046		191	GCACUUCUGGUAGAAGACU	Non-immunomodulatory	3.7	0.624435
843	CAAGAUUCAACUUAGCUCU	Non-immunomodulatory	4.4	0.85915		221	AACACCUAAGCAGUUCAUA	Non-immunomodulatory	3.7	0.671219
895	AUAGCCCAUUGUCAUGUCA	Non-immunomodulatory	4.4	0.732612		225	GAGUGACCACUUGUUGUCC	Non-immunomodulatory	3.7	0.790079
900	GGUGCUUACUAUAAGCUAC	Non-immunomodulatory	4.4	0.691494		264	AUGUAGCUAAGGAGUCCAG	Non-immunomodulatory	3.7	0.784
923	GCUCCAAGAGCUUUCACAA	Non-immunomodulatory	4.4	0.480461		291	UGGGCAACCUAUCAAACUG	Non-immunomodulatory	3.7	0.847988
941	CCAACCCACAAACACAUCU	Non-immunomodulatory	4.4	0.68741		292	GCUCAGAUUUGUUGAGAUC	Non-immunomodulatory	3.7	0.57669
974	GGUCAACAUAAUCAGCUUG	Non-immunomodulatory	4.4	0.672795		404	CUGGCUUGAUCAGAACUUA	Non-immunomodulatory	3.7	0.639691
1001	AUGUCUUAAUAGAGAGUGU	Non-immunomodulatory	4.4	0.793378		491	GCUCAUGAUGGAAAGGCUU	Non-immunomodulatory	3.7	0.543537
1041	UAAGGAUGUCCAAUAGUGG	Non-immunomodulatory	4.4	0.949921		546	CUCAGAUUUGUUGAGAUCA	Non-immunomodulatory	3.7	0.692115
35	CAGCUUGUCGUACAUGAGC	Non-immunomodulatory	4.3	0.921038		564	UCCAGAACUCAAGAAACCA	Non-immunomodulatory	3.7	0.707087
70	CAUUGAGACACCAUCUAGA	Non-immunomodulatory	4.3	0.725655		583	GACACAUUCAGGGAGAACC	Non-immunomodulatory	3.7	0.775016
78	CAGCCAUGAAGGCACCAUU	Non-immunomodulatory	4.3	0.557718		592	CAGAUGCAAGAUCCAUGAG	Non-immunomodulatory	3.7	0.604427
112	GAACAAACAUAGCCCAUUG	Non-immunomodulatory	4.3	0.790101		599	GCCAUACUAUUUGGCACAA	Non-immunomodulatory	3.7	0.342544
123	AUUGAGACACCAUCUAGAA	Non-immunomodulatory	4.3	0.785522		657	CCACAACCCCAUUGUGCUU	Non-immunomodulatory	3.7	0.540099
125	UUGCAGACACAAACCUAGU	Non-immunomodulatory	4.3	0.965833		674	GACAACAUUUCCCAUUGUA	Non-immunomodulatory	3.7	0.577734
138	GUUGAACAAACAUAGCCCA	Non-immunomodulatory	4.3	0.668765		54	UUAGUAGCAUUCCAUGUGA	Non-immunomodulatory	3.6	0.863159
172	UGACAUUCCAUGAGCCCAA	Non-immunomodulatory	4.3	0.722819		64	AGGAGAGCAUUCACUUCCA	Non-immunomodulatory	3.6	0.612418
175	GGAAGAGCAUGUCGAAGUC	Non-immunomodulatory	4.3	0.580094		77	CUAGCUCAACAGGGUCAUU	Non-immunomodulatory	3.6	0.618027
284	AAUGGUAGCCUUAGUUGGA	Non-immunomodulatory	4.3	0.692045		78	UAGUAGCAUUCCAUGUGAA	Non-immunomodulatory	3.6	0.721454
326	CUUAACCAGCUCAACAAGU	Non-immunomodulatory	4.3	0.751143		91	GGAGAGCAUUCACUUCCAC	Non-immunomodulatory	3.6	0.555596
416	UCAUCAAAGUCCAACCAGC	Non-immunomodulatory	4.3	0.815915		113	AGCUCAGAUUUGUUGAGAU	Non-immunomodulatory	3.6	0.592644
466	GGUCCAAGAUUCAACUUAG	Non-immunomodulatory	4.3	0.61348		163	GAAGAUCCACAGAACUCCA	Non-immunomodulatory	3.6	0.63545
493	ACUUGCUUAAGGCAUUACC	Non-immunomodulatory	4.3	0.81493		300	AUGGGCAACCUAUCAAACU	Non-immunomodulatory	3.6	0.849842
531	AACCUAGUCAAUUGUUCCA	Non-immunomodulatory	4.3	0.761081		334	AAGGAGACCUAAUGAUGUU	Non-immunomodulatory	3.6	0.671109
549	GCUUAAGGCAUUACCCAAC	Non-immunomodulatory	4.3	0.584076		411	GAGCACUUUUCAUGGCCAU	Non-immunomodulatory	3.6	0.479937
554	GGGACUGACAAAUUUGUUC	Non-immunomodulatory	4.3	0.741192		418	GGAAGAUCCACAGAACUCC	Non-immunomodulatory	3.6	0.728968
615	CAUGAAUUGAAACCUCAUU	Non-immunomodulatory	4.3	0.664362		443	CUAUGAUGUAGCUAAGGAG	Non-immunomodulatory	3.6	0.808108
656	GUGGUAGAACUGUUCUGUU	Non-immunomodulatory	4.3	0.639075		568	AAAGGUGGAUGUUAGUCAC	Non-immunomodulatory	3.6	0.820406
681	GGGCCCCAUUUUGAAUGAU	Non-immunomodulatory	4.3	0.236081		710	UGGCUUGAUCAGAACUUAG	Non-immunomodulatory	3.6	0.87773
711	GUCAAUUGUUCCAACCACU	Non-immunomodulatory	4.3	0.7529		728	GGCUUGAUCAGAACUUAGU	Non-immunomodulatory	3.6	0.666733
719	ACGAGUUUUGAUGGAGACA	Non-immunomodulatory	4.3	0.668416		27	CAUUCAGGGAGAACCUUGC	Non-immunomodulatory	3.5	0.735788
779	CACCAUUGUUCACAGCCAU	Non-immunomodulatory	4.3	0.57907		111	ACAUGGUGUGUAGAGAUUG	Non-immunomodulatory	3.5	0.814599
1018	GAUCAGAGAGAGUGAAACA	Non-immunomodulatory	4.3	0.608478		115	UGGAAAGGUGGAUGUUAGU	Non-immunomodulatory	3.5	0.711692
33	UGCCAAUUGGAAGAGCAUG	Non-immunomodulatory	4.2	0.786513		149	ACACAUUCAGGGAGAACCU	Non-immunomodulatory	3.5	0.729224
44	UUUGCAGACACAAACCUAG	Non-immunomodulatory	4.2	0.952081		241	UCCAUGAGCUCAGAUUUGU	Non-immunomodulatory	3.5	0.759394
51	CUUGAGCCUGACAUUUCCA	Non-immunomodulatory	4.2	0.690191		283	GUGGUUGUUGAAAUCCUAG	Non-immunomodulatory	3.5	0.75852
83	ACCCAUGAGAUUGAAACCA	Non-immunomodulatory	4.2	0.647836		294	ACAGGGUCAUUGCUGGUUC	Non-immunomodulatory	3.5	0.767555
110	AGAGCUCUAUCAUUGACCA	Non-immunomodulatory	4.2	0.773598		322	GUUGUUCAGUCUGGUGGGA	Non-immunomodulatory	3.5	0.518018
127	ACAUUCCAUGAGCCCAAGA	Non-immunomodulatory	4.2	0.612927		324	GUUUCUGGCUUGAUCAGAA	Non-immunomodulatory	3.5	0.588096
183	CAGCUUCAUUGCUGCAAGG	Non-immunomodulatory	4.2	0.700595		499	CCUAUUUCUUGCACAGUGA	Non-immunomodulatory	3.5	0.673514
199	AAGGAUGUCCAAUAGUGGU	Non-immunomodulatory	4.2	0.822041		513	UGGCUGCCCAUCUAUCACC	Non-immunomodulatory	3.5	0.868312
202	GAGGCCACUGAUGAUUGAA	Non-immunomodulatory	4.2	0.523165		552	AUCAUGUCAACACGUUGCA	Non-immunomodulatory	3.5	0.790661
203	GAAGAGCAUGUCGAAGUCA	Non-immunomodulatory	4.2	0.603094		588	CCAUGUGAAUGUCUACUUC	Non-immunomodulatory	3.5	0.683971
221	GAGCAUGUCGAAGUCAGGU	Non-immunomodulatory	4.2	0.753728		602	GUAGAAGACUCUGCAGUUU	Non-immunomodulatory	3.5	0.591238
258	UGUGUAUCAGCCUUUGGUA	Non-immunomodulatory	4.2	0.720699		630	GAUCUGAAGGCAAUCAUGU	Non-immunomodulatory	3.5	0.677798
286	GAUGUGUUCACCCAUCUGU	Non-immunomodulatory	4.2	0.721667		2	CCAUGAGCUCAGAUUUGUU	Non-immunomodulatory	3.4	0.519818
296	AGCCAUGAAGGCACCAUUU	Non-immunomodulatory	4.2	0.589794		22	ACAUUCAGGGAGAACCUUG	Non-immunomodulatory	3.4	0.788485
346	CAAGAGCUCUAUCAUUGAC	Non-immunomodulatory	4.2	0.764169		45	AGUAGCAUUCCAUGUGAAU	Non-immunomodulatory	3.4	0.663315
377	UCCAGAAUUUUGCAUGAAC	Non-immunomodulatory	4.2	0.782572		61	AGAUCAGCUAGGUUUGGGA	Non-immunomodulatory	3.4	0.65477
381	GAAUCUGGGUCCAAGUUGU	Non-immunomodulatory	4.2	0.684484		110	CUUCAUUGUAAACAGCAGC	Non-immunomodulatory	3.4	0.886418
472	UUGCUUCCCAUACUCUUGC	Non-immunomodulatory	4.2	0.951143		122	GCAAGAUCCAUGAGCUCAG	Non-immunomodulatory	3.4	0.663782
500	GGUGUUUCUCCAAAGCCUG	Non-immunomodulatory	4.2	0.664115		127	GAUCCAUGAGCUCAGAUUU	Non-immunomodulatory	3.4	0.575809
577	AAGAGCAUGUCGAAGUCAG	Non-immunomodulatory	4.2	0.789418		193	AGAUCCAUGAGCUCAGAUU	Non-immunomodulatory	3.4	0.686967
607	UCAGGAGGUGACCAAUUAU	Non-immunomodulatory	4.2	0.768893		222	AACAUGGUGUGUAGAGAUU	Non-immunomodulatory	3.4	0.690703
616	AGACACAACUGCAGAUGCU	Non-immunomodulatory	4.2	0.762156		257	AAGAGUUAUUGGACACUCC	Non-immunomodulatory	3.4	0.967258
649	UCAUUGGAUGUUGCCAACU	Non-immunomodulatory	4.2	0.877354		327	UGGUAGAAGACUCUGCAGU	Non-immunomodulatory	3.4	0.782725
703	GGUAGCCUUAGUUGGAAGU	Non-immunomodulatory	4.2	0.57453		337	AGGAGACCUAAUGAUGUUA	Non-immunomodulatory	3.4	0.647987
826	CUAUGGCCUCUGCAUUGCU	Non-immunomodulatory	4.2	0.693904		382	CAGUGUAAAGGAGACCUAA	Non-immunomodulatory	3.4	0.597453
827	AGUCAAUUGUUCCAACCAC	Non-immunomodulatory	4.2	0.72285		388	CACCGACUGGAACAUCAGA	Non-immunomodulatory	3.4	0.517349
883	CUUGGUCAACAUAAUCAGC	Non-immunomodulatory	4.2	0.79222		390	GUGACCACUUGUUGUCCGA	Non-immunomodulatory	3.4	0.687103
919	CCCAUACUCUUGCAGAAUC	Non-immunomodulatory	4.2	0.628165		438	GAUCAGAUGCAAGAUCCAU	Non-immunomodulatory	3.4	0.563225
928	AUGGAAUUGAUCAGAGAGA	Non-immunomodulatory	4.2	0.765674		544	AGCACUUCUGGUAGAAGAC	Non-immunomodulatory	3.4	0.742633
1011	UUGUUUCCGGCACCAGAGG	Non-immunomodulatory	4.2	0.818324		643	GCUCUAAUAGCUGUCAGCC	Non-immunomodulatory	3.4	0.710345
1042	AAUGCACACUGGCUGCUUA	Non-immunomodulatory	4.2	0.721797		658	GGUCAUUGCUGGUUCCUUC	Non-immunomodulatory	3.4	0.694109
17	GCAGUGUAGGUAUCAUUGA	Non-immunomodulatory	4.1	0.59444		662	CUGGGCAUGCUGUUAAAUU	Non-immunomodulatory	3.4	0.60727
18	GCACCUGACAUUGUGAAGA	Non-immunomodulatory	4.1	0.633402		677	GAUUUCAAAGAAACCAUGC	Non-immunomodulatory	3.4	0.669551
25	CCAAUUGGAAGAGCAUGUC	Non-immunomodulatory	4.1	0.717694		685	UCCACGACCUUGAGAUCUU	Non-immunomodulatory	3.4	0.715819
56	AGAGCAUGUCGAAGUCAGG	Non-immunomodulatory	4.1	0.734284		690	UGAGCCGAACUGGUUGUUC	Non-immunomodulatory	3.4	0.846378
73	GAGCUCUAUCAUUGACCAG	Non-immunomodulatory	4.1	0.726271		17	AGAUGCAAGAUCCAUGAGC	Non-immunomodulatory	3.3	0.785727
95	CAUGGUGAUGCCAACUCUA	Non-immunomodulatory	4.1	0.674198		38	CAACCCUAUGAUGUAGCUA	Non-immunomodulatory	3.3	0.680308
121	GCAGAACCAAGUCUGUAUG	Non-immunomodulatory	4.1	0.645664		88	GAGAGCAUUCACUUCCACG	Non-immunomodulatory	3.3	0.758643
218	CAGUGUAGGUAUCAUUGAG	Non-immunomodulatory	4.1	0.721683		94	GGAUGUUAGUCACAUCUGA	Non-immunomodulatory	3.3	0.621484
226	CAGGCAGAACCAAGUCUGU	Non-immunomodulatory	4.1	0.576529		109	CAUGAGCUCAGAUUUGUUG	Non-immunomodulatory	3.3	0.745966
276	CAUAAAUGGAGCCAGAUGU	Non-immunomodulatory	4.1	0.700371		156	GGCUUCAUUGUAAACAGCA	Non-immunomodulatory	3.3	0.63809
304	AGGCAUUACCCAACUCAUC	Non-immunomodulatory	4.1	0.70281		165	GUUAGGACCAUGUCUUGUG	Non-immunomodulatory	3.3	0.85116
317	AGCUUGUCGUACAUGAGCA	Non-immunomodulatory	4.1	0.824965		199	AACCCUAUGAUGUAGCUAA	Non-immunomodulatory	3.3	0.764098
355	UCAGCCAUGAAGGCACCAU	Non-immunomodulatory	4.1	0.666122		210	AGAGUUAUUGGACACUCCC	Non-immunomodulatory	3.3	0.94131
462	CAGAGAGAGUGAAACAUGU	Non-immunomodulatory	4.1	0.74606		247	AGAGUGACCACUUGUUGUC	Non-immunomodulatory	3.3	0.914746
515	AAUCAUUGGAUGUUGCCAA	Non-immunomodulatory	4.1	0.712687		250	GCCAUCAGGUUGUCCACUU	Non-immunomodulatory	3.3	0.56173
525	UUGAGACACCAUCUAGAAA	Non-immunomodulatory	4.1	0.775424		266	CAGACCUGCUCCUCAUAGU	Non-immunomodulatory	3.3	0.647583
538	CUUCAUUGCUGCAAGGAUA	Non-immunomodulatory	4.1	0.652657		293	UGCAAGAUCCAUGAGCUCA	Non-immunomodulatory	3.3	0.791751
698	UUUGACAUUCCAUGAGCCC	Non-immunomodulatory	4.1	0.883183		295	GAUCUCACCUGUGGUUGUU	Non-immunomodulatory	3.3	0.564981
773	AAGUUGUGGUAGAACUGUU	Non-immunomodulatory	4.1	0.777788		298	UUGAUGUCAUCAGAGCCUU	Non-immunomodulatory	3.3	0.824151
783	CAUACUUGCUUAAGGCAUU	Non-immunomodulatory	4.1	0.592034		329	AGAGCAUUCACUUCCACGC	Non-immunomodulatory	3.3	0.842821
813	CAUCCCCUGUUGAUAAGAC	Non-immunomodulatory	4.1	0.607021		406	GUCAUUGCUGGUUCCUUCA	Non-immunomodulatory	3.3	0.665311
892	CAAACGAUAGCCUCUAGAA	Non-immunomodulatory	4.1	0.630441		425	CAACAGGGUCAUUGCUGGU	Non-immunomodulatory	3.3	0.682531
893	CAUGAGUUUGCUCAUAUCA	Non-immunomodulatory	4.1	0.700376		427	CAAUCAUGUUCGGCAGCCA	Non-immunomodulatory	3.3	0.60127
901	UGUCAUACUUGCUUAAGGC	Non-immunomodulatory	4.1	0.906224		447	CAGGGUCAUUGCUGGUUCC	Non-immunomodulatory	3.3	0.620399
933	GAAACAUGUGACAAAGCUU	Non-immunomodulatory	4.1	0.767637		449	CAUGUCAACACGUUGCAUU	Non-immunomodulatory	3.3	0.785198
950	GGGGCCCCAUUUUGAAUGA	Non-immunomodulatory	4.1	0.205073		455	CAGUCUGGUGGGAUCAGCC	Non-immunomodulatory	3.3	0.809576
966	GUUUGUUGGAAAGUGUGUA	Non-immunomodulatory	4.1	0.675266		457	UAAUAGCUGUCAGCCUCAU	Non-immunomodulatory	3.3	0.755825
969	CACUGAUGAUUGAAAAGCA	Non-immunomodulatory	4.1	0.601092		474	UGAGCACUUUUCAUGGCCA	Non-immunomodulatory	3.3	0.687241
1016	UGAACUGGACUUACACUCA	Non-immunomodulatory	4.1	0.892357		503	GAACAAGUGCAACUUGGCU	Non-immunomodulatory	3.3	0.778272
19	UUGCCAAUUGGAAGAGCAU	Non-immunomodulatory	4	0.774785		545	GGUAGAAGACUCUGCAGUU	Non-immunomodulatory	3.3	0.531201
61	CUAUCUUGAUGCAGACCAA	Non-immunomodulatory	4	0.589742		554	GCUAGCUCAACAGGGUCAU	Non-immunomodulatory	3.3	0.569651
88	UCCAUUUGGCAUAGAGACU	Non-immunomodulatory	4	0.797677		624	UGGAAGAUCCACAGAACUC	Non-immunomodulatory	3.3	0.897082
90	UGAGUUUGCUCAUAUCAGC	Non-immunomodulatory	4	0.938165		661	GCACAGUGAACAAAACUCU	Non-immunomodulatory	3.3	0.70884
139	GCUUAACCAGCUCAACAAG	Non-immunomodulatory	4	0.584955		705	AAGAUCCACAGAACUCCAA	Non-immunomodulatory	3.3	0.682338
143	UGACAUUGUGAAGAGCAGC	Non-immunomodulatory	4	0.975527		711	UGUGGUUGUUGAAAUCCUA	Non-immunomodulatory	3.3	0.805903
214	UUGACAUUCCAUGAGCCCA	Non-immunomodulatory	4	0.824693		715	CACAAGCUCAACAGCAAUG	Non-immunomodulatory	3.3	0.82583
217	GGCAGAACCAAGUCUGUAU	Non-immunomodulatory	4	0.598742		8	CAUGGUGUGUAGAGAUUGC	Non-immunomodulatory	3.2	0.698799
238	UAGAGAGUGUGAAGUCUGU	Non-immunomodulatory	4	0.875025		11	GGUGUGGCAGAUAUCCAGA	Non-immunomodulatory	3.2	0.527828
322	AAUAGAGAGUGUGAAGUCU	Non-immunomodulatory	4	0.84208		60	CAUCACAGGAGAGCAUUCA	Non-immunomodulatory	3.2	0.60259
330	AAUAUGGCCAGAGAUUGCA	Non-immunomodulatory	4	0.778057		128	AUCCAUGAGCUCAGAUUUG	Non-immunomodulatory	3.2	0.761195
452	GAUCCUAGCUCACUUAAUU	Non-immunomodulatory	4	0.676763		136	UCAGAUGCAAGAUCCAUGA	Non-immunomodulatory	3.2	0.762016
458	ACAAACACAUCUGCACCAG	Non-immunomodulatory	4	0.781408		157	GUCUUUGAGGACCAUCCUA	Non-immunomodulatory	3.2	0.650631
503	CAGCUUAGGCUUAACCAGC	Non-immunomodulatory	4	0.836931		174	CACAUUCAGGGAGAACCUU	Non-immunomodulatory	3.2	0.5654
527	AUCAUUGGAUGUUGCCAAC	Non-immunomodulatory	4	0.755687		183	GAGAGUGACCACUUGUUGU	Non-immunomodulatory	3.2	0.803353
536	CUUUGCCAAUUGGAAGAGC	Non-immunomodulatory	4	0.659567		192	AUGGUGUGUAGAGAUUGCU	Non-immunomodulatory	3.2	0.83622
539	CAUGAGCCCAAGACUUCUU	Non-immunomodulatory	4	0.626397		196	ACACCUAAGCAGUUCAUAG	Non-immunomodulatory	3.2	0.768024
595	CAACUUUUAGAUCACCAGA	Non-immunomodulatory	4	0.659529		273	GGUUAGGACCAUGUCUUGU	Non-immunomodulatory	3.2	0.651318
626	UGCUUCCCAUACUCUUGCA	Non-immunomodulatory	4	0.683314		284	AAUUGUCUGGAGUCACCUU	Non-immunomodulatory	3.2	0.808303
680	GGAAUGGUGUUUCUCCAAA	Non-immunomodulatory	4	0.439885		289	ACCUGAUAGGCACAAUUUA	Non-immunomodulatory	3.2	0.604889
729	GAUGAGCCUGAUUAGCGUA	Non-immunomodulatory	4	0.578239		303	UGAGUUGCUCAUGAUGGAA	Non-immunomodulatory	3.2	0.681916
751	ACAAACAUAGCCCAUUGUC	Non-immunomodulatory	4	0.845084		372	AGCUUCAGGAUGGUGUUCU	Non-immunomodulatory	3.2	0.72291
759	CUAUAAACCCUGAGGCCAC	Non-immunomodulatory	4	0.746643		475	CUUCACCUGAUAGGCACAA	Non-immunomodulatory	3.2	0.553272
852	UCUCAUGAAUUGAAACCUC	Non-immunomodulatory	4	0.861339		500	AACAACCCUAUGAUGUAGC	Non-immunomodulatory	3.2	0.952919
866	CCAAACUGUGUAUCAGCCU	Non-immunomodulatory	4	0.750477		506	GGAGGUUAUUGUUUGGAAA	Non-immunomodulatory	3.2	0.483284
870	UCCCCUGUUGAUAAGACCA	Non-immunomodulatory	4	0.775528		511	CACCUAAGCAGUUCAUAGU	Non-immunomodulatory	3.2	0.648824
873	AGCCCUUGGAUAAAUGUUU	Non-immunomodulatory	4	0.631725		571	CCAACCUUCACCUGAUAGG	Non-immunomodulatory	3.2	0.696928
937	AAGAGCUUUCACAAUGGUA	Non-immunomodulatory	4	0.76665		591	GCUUCUUACAGAGGUGGCC	Non-immunomodulatory	3.2	0.65603
938	ACUAGACUCGGGAUGCUUU	Non-immunomodulatory	4	0.684652		641	CUCUAAUAGCUGUCAGCCU	Non-immunomodulatory	3.2	0.729816
939	CUAGCUCACUUAAUUCACC	Non-immunomodulatory	4	0.802802		683	CUGGUAUGUCAACCACACC	Non-immunomodulatory	3.2	0.869383
958	AGAGCUUUCACAAUGGUAU	Non-immunomodulatory	4	0.770552		707	AAGAUCCAUGAGCUCAGAU	Non-immunomodulatory	3.2	0.727329
1006	CAUAGCCCAUUGUCAUGUC	Non-immunomodulatory	4	0.676286		718	GUUGUGUGGGAAGGAUUAA	Non-immunomodulatory	3.2	0.493251
1024	CCUGAGAGAAUCUACCACU	Non-immunomodulatory	4	0.721203		24	CAACAUGGUGUGUAGAGAU	Non-immunomodulatory	3.1	0.732016
96	GCAGAUGCUGUUGGUUUGC	Non-immunomodulatory	3.9	0.556157		59	GAGUUAUUGGACACUCCCU	Non-immunomodulatory	3.1	0.768588
116	GGAUCCUAGCUCACUUAAU	Non-immunomodulatory	3.9	0.568568		63	UGAUGUCAUCAGAGCCUUG	Non-immunomodulatory	3.1	0.776533
142	CAUUGGAUGUUGCCAACUC	Non-immunomodulatory	3.9	0.747336		92	CAAGAUCCAUGAGCUCAGA	Non-immunomodulatory	3.1	0.560381
181	CAUGAGAUUGAAACCAUCG	Non-immunomodulatory	3.9	0.911819		103	ACAACCCUAUGAUGUAGCU	Non-immunomodulatory	3.1	0.755987
223	AUGGUAGCCUUAGUUGGAA	Non-immunomodulatory	3.9	0.667		104	AAGGUGGAUGUUAGUCACA	Non-immunomodulatory	3.1	0.743789
262	UAGAUCACCAGACACCCUU	Non-immunomodulatory	3.9	0.896037		112	GUGGCUGCCCAUCUAUCAC	Non-immunomodulatory	3.1	0.71362
266	CCUUGAGCCUGACAUUUCC	Non-immunomodulatory	3.9	0.683546		154	UCACAGGAGAGCAUUCACU	Non-immunomodulatory	3.1	0.83591
297	AAGGCAUUACCCAACUCAU	Non-immunomodulatory	3.9	0.606348		171	UGCUCUAAUAGCUGUCAGC	Non-immunomodulatory	3.1	0.883519
306	CAACUUUAUGAAGAUGCCA	Non-immunomodulatory	3.9	0.69845		209	GAGUUGCUCAUGAUGGAAA	Non-immunomodulatory	3.1	0.517478
313	AAAGGAUCCUAGCUCACUU	Non-immunomodulatory	3.9	0.850945		287	UCACCUGAUAGGCACAAUU	Non-immunomodulatory	3.1	0.844172
337	UAAAUGGAGCCAGAUGUUC	Non-immunomodulatory	3.9	0.869406		358	CUGCUCCUCAUAGUUUCUG	Non-immunomodulatory	3.1	0.697495
401	AGUGGUCCAAGAUUCAACU	Non-immunomodulatory	3.9	0.814946		385	AGUUCUGUGACAUGUUGAA	Non-immunomodulatory	3.1	0.693991
404	CAUUCACCCAACUCACAGG	Non-immunomodulatory	3.9	0.616112		442	AAAUUGGAAGAUCCACAGA	Non-immunomodulatory	3.1	0.711149
420	AGAGAGGAUGACAUCCACA	Non-immunomodulatory	3.9	0.781733		483	GAGCACACUGUUCUUCACA	Non-immunomodulatory	3.1	0.766389
422	AGGAUGUCCAAUAGUGGUC	Non-immunomodulatory	3.9	0.833892		590	CACAGGAGAGCAUUCACUU	Non-immunomodulatory	3.1	0.659057
430	CAAACAUAGCCCAUUGUCA	Non-immunomodulatory	3.9	0.66912		654	ACCCUAUGAUGUAGCUAAG	Non-immunomodulatory	3.1	0.645023
450	ACUAACACCAUUUGCGACA	Non-immunomodulatory	3.9	0.760437		697	UGUAGCUAAGGAGUCCAGG	Non-immunomodulatory	3.1	0.902543
454	UGGUGAUGCCAACUCUAGC	Non-immunomodulatory	3.9	0.929461		26	AGGACCAUGUCUUGUGGUA	Non-immunomodulatory	3	0.645979
496	GUGCUCCAAGAGCUUUCAC	Non-immunomodulatory	3.9	0.652103		48	GAUGCAAGAUCCAUGAGCU	Non-immunomodulatory	3	0.668571
524	UGCUCCAAGAGCUUUCACA	Non-immunomodulatory	3.9	0.786082		51	CCAUCACAGGAGAGCAUUC	Non-immunomodulatory	3	0.590833
535	GCAAACGAUAGCCUCUAGA	Non-immunomodulatory	3.9	0.607271		80	GAGCUCAGAUUUGUUGAGA	Non-immunomodulatory	3	0.559341
571	UCAGCCCUUGGAUAAAUGU	Non-immunomodulatory	3.9	0.718297		119	GAUGUCAUCAGAGCCUUGG	Non-immunomodulatory	3	0.741358
658	GCUUCAUUGCUGCAAGGAU	Non-immunomodulatory	3.9	0.499094		178	UAGGACCAUGUCUUGUGGU	Non-immunomodulatory	3	0.861253
670	AGGCAGAACCAAGUCUGUA	Non-immunomodulatory	3.9	0.665069		233	CAGGAGAGCAUUCACUUCC	Non-immunomodulatory	3	0.777136
677	GUGACAUAUGCGGUGAAGA	Non-immunomodulatory	3.9	0.665672		234	AUGAGCUCAGAUUUGUUGA	Non-immunomodulatory	3	0.76314
700	UUAGAUCACCAGACACCCU	Non-immunomodulatory	3.9	0.892658		270	ACCUGUGGUUGUUGAAAUC	Non-immunomodulatory	3	0.726019
709	CAGAACCAAGUCUGUAUGG	Non-immunomodulatory	3.9	0.735117		277	CAAACUGUGUUCACCCAGA	Non-immunomodulatory	3	0.63776
727	CAUGAAGGCACCAUUUUGG	Non-immunomodulatory	3.9	0.686438		290	UUGGAAAGGUGGAUGUUAG	Non-immunomodulatory	3	0.835149
732	AUGGUGAUGCCAACUCUAG	Non-immunomodulatory	3.9	0.869655		309	UUAGGACCAUGUCUUGUGG	Non-immunomodulatory	3	0.937866
746	CCAUGGUGAUGCCAACUCU	Non-immunomodulatory	3.9	0.635284		333	CGGUUAGGACCAUGUCUUG	Non-immunomodulatory	3	0.566321
762	CAAAGUUGUGUCUGCAGGC	Non-immunomodulatory	3.9	0.828706		335	UUUGAUGUCAUCAGAGCCU	Non-immunomodulatory	3	0.927045
769	AUAAAUGGAGCCAGAUGUU	Non-immunomodulatory	3.9	0.703591		339	AUCAGAUGCAAGAUCCAUG	Non-immunomodulatory	3	0.859623
823	GCCAUGAAGGCACCAUUUU	Non-immunomodulatory	3.9	0.412324		345	UGGAGCACACUGUUCUUCA	Non-immunomodulatory	3	0.845022
841	AAGGAAUGGUGUUUCUCCA	Non-immunomodulatory	3.9	0.720652		346	CUCAACAGGGUCAUUGCUG	Non-immunomodulatory	3	0.80959
848	GUGUAUCAGCCUUUGGUAU	Non-immunomodulatory	3.9	0.557105		350	GUUUUGGCAACACUGCUCU	Non-immunomodulatory	3	0.809144
851	UAAUAGAGAGUGUGAAGUC	Non-immunomodulatory	3.9	0.950341		354	GCUUUUGGAGCACACUGUU	Non-immunomodulatory	3	0.624146
1019	UUUGCCAAACUGUGUAUCA	Non-immunomodulatory	3.9	0.844454		386	UGUUGUGUGGGAAGGAUUA	Non-immunomodulatory	3	0.724369
1026	CCACUACCUUUGCCUUAAA	Non-immunomodulatory	3.9	0.447416		413	UAUGUCAACCACACCAUCA	Non-immunomodulatory	3	0.864629
14	CCAUGAGAUUGAAACCAUC	Non-immunomodulatory	3.8	0.682114		465	GGAGCACACUGUUCUUCAC	Non-immunomodulatory	3	0.634208
52	UUUGCCAAUUGGAAGAGCA	Non-immunomodulatory	3.8	0.805991		466	AUUCAGGGAGAACCUUGCC	Non-immunomodulatory	3	0.802121
68	ACUCAUAAAUGGAGCCAGA	Non-immunomodulatory	3.8	0.529518		485	GCUUCAGGAUGGUGUUCUU	Non-immunomodulatory	3	0.420846
97	AGAUCAACGUGAUGAGCCU	Non-immunomodulatory	3.8	0.706317		495	CUCCUCAUAGUUUCUGGCU	Non-immunomodulatory	3	0.690732
187	CCCAUGAGAUUGAAACCAU	Non-immunomodulatory	3.8	0.498421		502	CUUCCCAACUCACAGACAC	Non-immunomodulatory	3	0.666319
189	UGCUGUUGGUUUGCAGACA	Non-immunomodulatory	3.8	0.762243		543	UAGGUCUAUUGGAGUGGAU	Non-immunomodulatory	3	0.771418
237	CCAUGAAGGCACCAUUUUG	Non-immunomodulatory	3.8	0.569353		549	GUUCAGUCUGGUGGGAUCA	Non-immunomodulatory	3	0.616812
340	GAUGCAGACCAAUUUUCAG	Non-immunomodulatory	3.8	0.578334		555	GAUCAGCUAGGUUUGGGAA	Non-immunomodulatory	3	0.482075
399	CCAUACUCUUGCAGAAUCC	Non-immunomodulatory	3.8	0.698526		620	UCUAAUAGCUGUCAGCCUC	Non-immunomodulatory	3	0.932922
418	UCAUAAAUGGAGCCAGAUG	Non-immunomodulatory	3.8	0.795667		621	AAUUGGAAGAUCCACAGAA	Non-immunomodulatory	3	0.733859
428	AGAGGAUGACAUCCACAAA	Non-immunomodulatory	3.8	0.617133		656	UUGAGAGUGACCACUUGUU	Non-immunomodulatory	3	0.965254
489	CUGUGUAUCAGCCUUUGGU	Non-immunomodulatory	3.8	0.755925		687	GCUGGGCAUGCUGUUAAAU	Non-immunomodulatory	3	0.433125
507	GGUGACCAGAGUGUUUCCA	Non-immunomodulatory	3.8	0.56364		28	GCAACAUGGUGUGUAGAGA	Non-immunomodulatory	2.9	0.568605
630	GGGGAACCUCUGAACAUAA	Non-immunomodulatory	3.8	0.520658		49	GGUGGAUGUUAGUCACAUC	Non-immunomodulatory	2.9	0.704349
638	CCAGCAUACCAUUUCAUUG	Non-immunomodulatory	3.8	0.618738		62	GACCAUGUCUUGUGGUAAC	Non-immunomodulatory	2.9	0.693281
662	CAGCAUACCAUUUCAUUGC	Non-immunomodulatory	3.8	0.748304		89	GUGUGUAGAGAUUGCUGCA	Non-immunomodulatory	2.9	0.594861
674	AUAGAGAGUGUGAAGUCUG	Non-immunomodulatory	3.8	0.970351		120	GCUCCUCAUAGUUUCUGGC	Non-immunomodulatory	2.9	0.628819
692	UCUGGGUCCAAGUUGUACC	Non-immunomodulatory	3.8	0.979986		131	CUAAUAGCUGUCAGCCUCA	Non-immunomodulatory	2.9	0.687794
718	GGAUGUCCAAUAGUGGUCC	Non-immunomodulatory	3.8	0.67827		153	GGAAUUGUGAAACUGCUCA	Non-immunomodulatory	2.9	0.677084
771	CAUCUGCACCAGUUCUGCU	Non-immunomodulatory	3.8	0.768603		203	AUGCAAGAUCCAUGAGCUC	Non-immunomodulatory	2.9	0.803257
781	UGGUAGCCUUAGUUGGAAG	Non-immunomodulatory	3.8	0.729371		227	CAACCUUCACCUGAUAGGC	Non-immunomodulatory	2.9	0.766147
817	UGGAUGUUGCCAACUCAUG	Non-immunomodulatory	3.8	0.823076		301	AUCACAGGAGAGCAUUCAC	Non-immunomodulatory	2.9	0.73137
885	GUUGUCACUGACAACCAAA	Non-immunomodulatory	3.8	0.687785		317	UUUGGAAAGGUGGAUGUUA	Non-immunomodulatory	2.9	0.750888
906	GUCUUAUACCAGAGUUUGA	Non-immunomodulatory	3.8	0.614289		319	GUCAACACGUUGCAUUUGA	Non-immunomodulatory	2.9	0.666315
907	GAGAGGAUGACAUCCACAA	Non-immunomodulatory	3.8	0.735464		389	CCCUAUGAUGUAGCUAAGG	Non-immunomodulatory	2.9	0.651969
971	CCUAGCUCACUUAAUUCAC	Non-immunomodulatory	3.8	0.645712		408	GCUUCCCAACUCACAGACA	Non-immunomodulatory	2.9	0.479855
993	UUCCCAUACUCUUGCAGAA	Non-immunomodulatory	3.8	0.669159		424	GUAAUGGGCAACCUAUCAA	Non-immunomodulatory	2.9	0.62357
999	UAUAAACCCUGAGGCCACU	Non-immunomodulatory	3.8	0.792555		430	GGCGCAAUGUGGUUCUGUU	Non-immunomodulatory	2.9	0.489576
1007	AGGACCACCAUUUGACCAA	Non-immunomodulatory	3.8	0.582676		464	CUUCACAGUGUAAAGGAGA	Non-immunomodulatory	2.9	0.668609
1015	GGUCCAAGUUGUACCUUCC	Non-immunomodulatory	3.8	0.696153		488	UCAACAGGGUCAUUGCUGG	Non-immunomodulatory	2.9	0.885183
1021	UCUAUCAUUGACCAGGACC	Non-immunomodulatory	3.8	0.977518		489	UGUGUAGAGAUUGCUGCAC	Non-immunomodulatory	2.9	0.856056
8	CAAUUGGAAGAGCAUGUCG	Non-immunomodulatory	3.7	0.819282		501	CCUACUGCAACUACACAAA	Non-immunomodulatory	2.9	0.562021
23	GGUGAUGCCAACUCUAGCA	Non-immunomodulatory	3.7	0.69907		523	UCAGUCUGGUGGGAUCAGC	Non-immunomodulatory	2.9	0.871835
54	AUUCCAUGAGCCCAAGACU	Non-immunomodulatory	3.7	0.72466		597	GUGGAUCUCACCUGUGGUU	Non-immunomodulatory	2.9	0.600985
57	AAAUGGAGCCAGAUGUUCC	Non-immunomodulatory	3.7	0.830133		609	CCAUGUCUUGUGGUAACAA	Non-immunomodulatory	2.9	0.586585
129	UGGAAGAGCAUGUCGAAGU	Non-immunomodulatory	3.7	0.842257		610	ACUGAACUUGAGUGGCUCC	Non-immunomodulatory	2.9	0.779173
135	CAAACUGUGUAUCAGCCUU	Non-immunomodulatory	3.7	0.724565		655	UCAGCUAGGUUUGGGAACU	Non-immunomodulatory	2.9	0.815687
146	GAUCAUCACUGGAAGUGUA	Non-immunomodulatory	3.7	0.515744		665	CUUAAAGACUGAGUCCAGC	Non-immunomodulatory	2.9	0.838448
169	UAUGGCCAGAGAUUGCAUA	Non-immunomodulatory	3.7	0.734799		675	CGACAUGCCUGGAGGUUAU	Non-immunomodulatory	2.9	0.494964
224	UUGGAUGUUGCCAACUCAU	Non-immunomodulatory	3.7	0.849982		175	AAGUGAGAAUGCAACAUGG	Non-immunomodulatory	2.8	0.876917
239	AAGGAUCCUAGCUCACUUA	Non-immunomodulatory	3.7	0.767284		244	UCACCUGUGGUUGUUGAAA	Non-immunomodulatory	2.8	0.747648
246	AGCUCUAUCAUUGACCAGG	Non-immunomodulatory	3.7	0.871432		248	AGUUAUUGGACACUCCCUA	Non-immunomodulatory	2.8	0.783025
250	ACUAUCUUGAUGCAGACCA	Non-immunomodulatory	3.7	0.815323		251	GGUGGCUGCCCAUCUAUCA	Non-immunomodulatory	2.8	0.575865
264	AUCCUGUAGGUGCUUACUA	Non-immunomodulatory	3.7	0.793708		260	UUGGAAGAUCCACAGAACU	Non-immunomodulatory	2.8	0.910239
278	CUGCAGAUGCUGUUGGUUU	Non-immunomodulatory	3.7	0.579242		441	GGCACCACAACCCCAUUGU	Non-immunomodulatory	2.8	0.546429
325	GCUUGAGAAAACCCAUUCA	Non-immunomodulatory	3.7	0.485581		451	GCACAGGAAACACUGAACU	Non-immunomodulatory	2.8	0.698996
365	UGACAUAUGCGGUGAAGAA	Non-immunomodulatory	3.7	0.661994		473	UCCUCAUAGUUUCUGGCUU	Non-immunomodulatory	2.8	0.723092
405	UAAGGCAUUACCCAACUCA	Non-immunomodulatory	3.7	0.805875		505	GCACCACAACCCCAUUGUG	Non-immunomodulatory	2.8	0.525936
431	GUCUUAAUAGAGAGUGUGA	Non-immunomodulatory	3.7	0.642691		607	UUGGCACCACAACCCCAUU	Non-immunomodulatory	2.8	0.681927
432	AUGUGUUCACCCAUCUGUA	Non-immunomodulatory	3.7	0.740605		634	GGGUCAACUUGUGAGUUUC	Non-immunomodulatory	2.8	0.671116
443	CAGCUGCAACAAACUUAGU	Non-immunomodulatory	3.7	0.734375		647	AUCUCACCUGUGGUUGUUG	Non-immunomodulatory	2.8	0.798144
464	UGAGAGAAUCUACCACUGA	Non-immunomodulatory	3.7	0.774113		649	AUGUCAACCACACCAUCAC	Non-immunomodulatory	2.8	0.777496
487	CUCAUGAAUUGAAACCUCA	Non-immunomodulatory	3.7	0.668693		18	GGACCAUGUCUUGUGGUAA	Non-immunomodulatory	2.7	0.53401
499	GGGCGAAUGUGGAGCUUAC	Non-immunomodulatory	3.7	0.513914		46	CAGCACUUCUGGUAGAAGA	Non-immunomodulatory	2.7	0.644557
532	AUACUCUUGCAGAAUCCUA	Non-immunomodulatory	3.7	0.819337		90	CAGGUGUGGCAGAUAUCCA	Non-immunomodulatory	2.7	0.638401
550	UCUUCCAUCAACAACAGGA	Non-immunomodulatory	3.7	0.819493		117	CCUCAUAGUUUCUGGCUUG	Non-immunomodulatory	2.7	0.629909
579	UGACAUGAGUUUGCUCAUA	Non-immunomodulatory	3.7	0.749841		130	UGCUCCUCAUAGUUUCUGG	Non-immunomodulatory	2.7	0.79445
609	AGUACACAACACCCCUCCA	Non-immunomodulatory	3.7	0.638248		135	CCUUCACCUGAUAGGCACA	Non-immunomodulatory	2.7	0.514766
657	AUCACCAUUGUUCACAGCC	Non-immunomodulatory	3.7	0.909404		195	AGUGAGAAUGCAACAUGGU	Non-immunomodulatory	2.7	0.755075
664	ACGCUUGAGAAAACCCAUU	Non-immunomodulatory	3.7	0.710357		212	AUGCUAGCUCAACAGGGUC	Non-immunomodulatory	2.7	0.904917
775	AUGAGAUUGAAACCAUCGG	Non-immunomodulatory	3.7	0.989066		246	AUUGGAAGAUCCACAGAAC	Non-immunomodulatory	2.7	0.789342
845	ACAUAGCCCAUUGUCAUGU	Non-immunomodulatory	3.7	0.758083		249	UUGCUCUAAUAGCUGUCAG	Non-immunomodulatory	2.7	0.924969
860	GGGAACCUCUGAACAUAAC	Non-immunomodulatory	3.7	0.628496		328	CUCACCUGUGGUUGUUGAA	Non-immunomodulatory	2.7	0.601009
881	GUCAUACUUGCUUAAGGCA	Non-immunomodulatory	3.7	0.592453		338	GUUUGGAAAGGUGGAUGUU	Non-immunomodulatory	2.7	0.400203
886	AUAUGCGGUGAAGAACUUC	Non-immunomodulatory	3.7	0.869246		344	GCUUGGACAACAUUUCCCA	Non-immunomodulatory	2.7	0.619189
898	AGAAGGAUUAACUAUGACA	Non-immunomodulatory	3.7	0.84315		365	CAGGAUGGUGUUCUUCUGA	Non-immunomodulatory	2.7	0.650619
905	AUCAACGUGAUGAGCCUGA	Non-immunomodulatory	3.7	0.752779		391	UGAACUUGAGUGGCUCCCA	Non-immunomodulatory	2.7	0.836695
917	UACGCUUGAGAAAACCCAU	Non-immunomodulatory	3.7	0.801977		392	UGGUGUGUAGAGAUUGCUG	Non-immunomodulatory	2.7	0.850686
955	ACAUUGUGAAGAGCAGCUG	Non-immunomodulatory	3.7	0.844019		393	GGAUCUCACCUGUGGUUGU	Non-immunomodulatory	2.7	0.551127
985	CAGAGAGGAUGACAUCCAC	Non-immunomodulatory	3.7	0.68915		395	GCGCAAUGUGGUUCUGUUG	Non-immunomodulatory	2.7	0.641194
998	UCAACAAGGACCAGUCUGG	Non-immunomodulatory	3.7	0.911528		433	UUGGACGAUCACAGAUGCU	Non-immunomodulatory	2.7	0.799616
1040	GCAGUACUAGUGAAUGAUG	Non-immunomodulatory	3.7	0.60154		478	CUCAUAGUUUCUGGCUUGA	Non-immunomodulatory	2.7	0.56059
22	AUUGGAUGUUGCCAACUCA	Non-immunomodulatory	3.6	0.753868		496	GUAGCUAAGGAGUCCAGGU	Non-immunomodulatory	2.7	0.732749
104	GCUCUAUCAUUGACCAGGA	Non-immunomodulatory	3.6	0.571206		507	CAUCCACGACCUUGAGAUC	Non-immunomodulatory	2.7	0.574473
134	CAGAUGCUGUUGGUUUGCA	Non-immunomodulatory	3.6	0.515564		515	UGAACGGUCAUGCAGGCUA	Non-immunomodulatory	2.7	0.780718
151	UGUUUCCAGCAGCUCACUU	Non-immunomodulatory	3.6	0.79602		524	CUGAGCACUUUUCAUGGCC	Non-immunomodulatory	2.7	0.736785
153	GGGUUCUGUCAAAUUGAGA	Non-immunomodulatory	3.6	0.591883		534	GACUCUGAGUUCUGUGACA	Non-immunomodulatory	2.7	0.666501
157	GGAACCUCUGAACAUAACA	Non-immunomodulatory	3.6	0.724017		538	CACAGUGUAAAGGAGACCU	Non-immunomodulatory	2.7	0.803733
305	AUAUGGCCAGAGAUUGCAU	Non-immunomodulatory	3.6	0.71117		562	GUAUGUCAACCACACCAUC	Non-immunomodulatory	2.7	0.742575
338	CAGCAUGAUUAGGUCCAAA	Non-immunomodulatory	3.6	0.586532		593	AGGUGGAUGUUAGUCACAU	Non-immunomodulatory	2.7	0.715664
389	GUGAAGAACUUCCCACAAC	Non-immunomodulatory	3.6	0.716185		605	UGGUAUGUCAACCACACCA	Non-immunomodulatory	2.7	0.910952
390	CCUUAAGACUAACCUCAGA	Non-immunomodulatory	3.6	0.514309		704	GGAUAACUGUGAUUGGCUA	Non-immunomodulatory	2.7	0.522827
451	CUAUCAUUGACCAGGACCA	Non-immunomodulatory	3.6	0.721499		83	AUGUCAUCAGAGCCUUGGG	Non-immunomodulatory	2.6	0.781041
460	GUGAUGCCAACUCUAGCAA	Non-immunomodulatory	3.6	0.630417		168	AACCUUCACCUGAUAGGCA	Non-immunomodulatory	2.6	0.691369
479	CCUGUAGGUGCUUACUAUA	Non-immunomodulatory	3.6	0.576362		240	ACAUCCACGACCUUGAGAU	Non-immunomodulatory	2.6	0.721351
548	AUACAACAAGGAUAGCUCU	Non-immunomodulatory	3.6	0.906844		242	CAUUGCUCUAAUAGCUGUC	Non-immunomodulatory	2.6	0.800552
560	AGGAUCCUAGCUCACUUAA	Non-immunomodulatory	3.6	0.620357		274	UGAGACCUGGAGCCUAUAU	Non-immunomodulatory	2.6	0.796862
602	GUGACCAGAGUGUUUCCAG	Non-immunomodulatory	3.6	0.750548		310	AAUGCUAGCUCAACAGGGU	Non-immunomodulatory	2.6	0.832618
622	CAAGUGGGACAGAUUUCAA	Non-immunomodulatory	3.6	0.550126		342	CACCUGUGGUUGUUGAAAU	Non-immunomodulatory	2.6	0.626172
768	GUGCUUAUUGACUUUCCUA	Non-immunomodulatory	3.6	0.70615		356	GGUAUGUCAACCACACCAU	Non-immunomodulatory	2.6	0.62876
991	UAUGGGAGACACAACUGCA	Non-immunomodulatory	3.6	0.92699		396	GAAGGCAAUCAUGUUCGGC	Non-immunomodulatory	2.6	0.687089
1005	CCUCUUAAACUGUAGUGCU	Non-immunomodulatory	3.6	0.72674		421	UAAUGCUAGCUCAACAGGG	Non-immunomodulatory	2.6	1.02703
26	GCUCCAGAAUUUUGCAUGA	Non-immunomodulatory	3.5	0.394865		467	CGCAAUGUGGUUCUGUUGA	Non-immunomodulatory	2.6	0.595606
62	GCGAAUGUGGAGCUUACUC	Non-immunomodulatory	3.5	0.690133		470	UGAGCUCAGAUUUGUUGAG	Non-immunomodulatory	2.6	0.763239
80	GGAUGUUGCCAACUCAUGU	Non-immunomodulatory	3.5	0.648352		471	GAGUUCUGUGACAUGUUGA	Non-immunomodulatory	2.6	0.714367
81	GGCAGUGUAGGUAUCAUUG	Non-immunomodulatory	3.5	0.682742		487	CAAGCUCAACAGCAAUGGU	Non-immunomodulatory	2.6	0.68571
93	ACAUAUGCGGUGAAGAACU	Non-immunomodulatory	3.5	0.823769		508	ACAUGGGUCAACUUGUGAG	Non-immunomodulatory	2.6	0.85142
230	AUGGCCAGAGAUUGCAUAG	Non-immunomodulatory	3.5	0.748002		521	CACUGAACUUGAGUGGCUC	Non-immunomodulatory	2.6	0.794317
300	GUGAUGCCUUUCAACCUUA	Non-immunomodulatory	3.5	0.560862		522	ACCUUCACCUGAUAGGCAC	Non-immunomodulatory	2.6	0.707114
307	AGCAGCUGCAACAAACUUA	Non-immunomodulatory	3.5	0.777656		547	UGAUCCACGUGUAAUGGGC	Non-immunomodulatory	2.6	0.811822
333	UUCCAUGAGCCCAAGACUU	Non-immunomodulatory	3.5	0.779595		579	UGGAGUGGAUUUUGAGAGC	Non-immunomodulatory	2.6	0.769519
334	GAGAGAGUGAAACAUGUGA	Non-immunomodulatory	3.5	0.744346		608	GGAAACACUGAACUUGAGU	Non-immunomodulatory	2.6	0.774683
354	GGCGAAUGUGGAGCUUACU	Non-immunomodulatory	3.5	0.572207		628	CUGACUUCACAGGAAUUGU	Non-immunomodulatory	2.6	0.750529
369	CAUGGAAUUGAUCAGAGAG	Non-immunomodulatory	3.5	0.715488		644	GGAACAUCAGACAGUCAAG	Non-immunomodulatory	2.6	0.593689
413	UCCAUCAACAACAGGAACC	Non-immunomodulatory	3.5	0.927958		645	ACCAUGUCUUGUGGUAACA	Non-immunomodulatory	2.6	0.725643
453	AUGCCAACUCUAGCAAGGU	Non-immunomodulatory	3.5	0.824878		664	UAACAACCCUAUGAUGUAG	Non-immunomodulatory	2.6	0.8951
468	CACUAUCUUGAUGCAGACC	Non-immunomodulatory	3.5	0.770716		692	UAGCACGUCUGACUUCACA	Non-immunomodulatory	2.6	0.904731
514	AAAUCAUUGGAUGUUGCCA	Non-immunomodulatory	3.5	0.731703		32	ACCAUCACAGGAGAGCAUU	Non-immunomodulatory	2.5	0.634859
545	CUGGGUCCAAGUUGUACCU	Non-immunomodulatory	3.5	0.701112		37	AGGUGUGGCAGAUAUCCAG	Non-immunomodulatory	2.5	0.74794
591	CCACAUAAUUGACCUUGUA	Non-immunomodulatory	3.5	0.606533		87	GUGUAAUGGGCAACCUAUC	Non-immunomodulatory	2.5	0.731689
592	CUCCAGAAUUUUGCAUGAA	Non-immunomodulatory	3.5	0.485029		99	CAUGUUGUGUGGGAAGGAU	Non-immunomodulatory	2.5	0.568338
603	GAGCAGCUGCAACAAACUU	Non-immunomodulatory	3.5	0.712026		142	ACAUUGCUCUAAUAGCUGU	Non-immunomodulatory	2.5	0.803896
695	UCAGAGAGGAUGACAUCCA	Non-immunomodulatory	3.5	0.828414		194	GAAGCAAUCAACAUUGCUC	Non-immunomodulatory	2.5	0.901036
710	CUAACCUCAGAUCACCAAA	Non-immunomodulatory	3.5	0.556509		211	CAAUCCAUGUUGUGUGGGA	Non-immunomodulatory	2.5	0.543587
822	GAACCUCUGAACAUAACAU	Non-immunomodulatory	3.5	0.743328		236	GGUGUGUAGAGAUUGCUGC	Non-immunomodulatory	2.5	0.689475
844	CAAACACAUCUGCACCAGU	Non-immunomodulatory	3.5	0.758092		268	GAAUGCAACAUGGUGUGUA	Non-immunomodulatory	2.5	0.661714
897	AAUUCAAGUGGGACAGAUU	Non-immunomodulatory	3.5	0.706761		321	GGAAGCAAUCAACAUUGCU	Non-immunomodulatory	2.5	0.716184
924	CAUACAACAAGGAUAGCUC	Non-immunomodulatory	3.5	0.867243		325	GAGUGGAUUUUGAGAGCUC	Non-immunomodulatory	2.5	0.647553
945	CUCAGGAGGUGACCAAUUA	Non-immunomodulatory	3.5	0.641241		366	GCGGUUAGGACCAUGUCUU	Non-immunomodulatory	2.5	0.603306
1010	UCCUGUAGGUGCUUACUAU	Non-immunomodulatory	3.5	0.748281		373	GUUAUUGGACACUCCCUAC	Non-immunomodulatory	2.5	0.753584
13	AAUUGGAAGAGCAUGUCGA	Non-immunomodulatory	3.4	0.800129		375	AUGUUGUGUGGGAAGGAUU	Non-immunomodulatory	2.5	0.708357
40	GUGUUUCCAGCAGCUCACU	Non-immunomodulatory	3.4	0.691803		439	CAGUGCAAGUCCAAUCAUG	Non-immunomodulatory	2.5	0.724009
74	CAUUGUGAAGAGCAGCUGC	Non-immunomodulatory	3.4	0.7794		514	GGAGUGGAUUUUGAGAGCU	Non-immunomodulatory	2.5	0.57642
177	GGCUUAACCAGCUCAACAA	Non-immunomodulatory	3.4	0.605835		614	ACAACACCUGUGGAUCUCA	Non-immunomodulatory	2.5	0.728976
219	UAAGGUGACCAGAGUGUUU	Non-immunomodulatory	3.4	0.823991		635	GAGACCUGGAGCCUAUAUA	Non-immunomodulatory	2.5	0.696455
227	UGAAGAACUUCCCACAACA	Non-immunomodulatory	3.4	0.861512		700	CUUGGACGAUCACAGAUGC	Non-immunomodulatory	2.5	0.653411
231	CAGCCCUUGGAUAAAUGUU	Non-immunomodulatory	3.4	0.531708		723	CCCUACUGCAACUACACAA	Non-immunomodulatory	2.5	0.64108
254	GAAGUUGUGGUAGAACUGU	Non-immunomodulatory	3.4	0.733304		727	CAGUCAAGCAGGGCGCAAU	Non-immunomodulatory	2.5	0.58468
279	UCAGCAUGAUUAGGUCCAA	Non-immunomodulatory	3.4	0.659101		162	AUCCAUGUUGUGUGGGAAG	Non-immunomodulatory	2.4	0.726916
299	GUGUUUUGCACCUGACAUU	Non-immunomodulatory	3.4	0.717166		377	CUAGGUCUAUUGGAGUGGA	Non-immunomodulatory	2.4	0.647609
301	UAGUGGUCCAAGAUUCAAC	Non-immunomodulatory	3.4	0.972608		380	GGAUGGUGUUCUUCUGAGC	Non-immunomodulatory	2.4	0.674741
342	GUUGAUGUGUUCACCCAUC	Non-immunomodulatory	3.4	0.73343		405	CAGGAAUUGUGAAACUGCU	Non-immunomodulatory	2.4	0.768831
366	AUGAAGGCACCAUUUUGGA	Non-immunomodulatory	3.4	0.655851		419	GGCGGUUAGGACCAUGUCU	Non-immunomodulatory	2.4	0.62259
388	CACAACUGCAGAUGCUGUU	Non-immunomodulatory	3.4	0.696918		452	GUUCACUUGGACGAUCACA	Non-immunomodulatory	2.4	0.609357
408	CCAUGAGCCCAAGACUUCU	Non-immunomodulatory	3.4	0.609556		536	GACUGGAACAUCAGACAGU	Non-immunomodulatory	2.4	0.696637
412	CAUUCCUUGAGCCUGACAU	Non-immunomodulatory	3.4	0.742024		580	ACACUGAACUUGAGUGGCU	Non-immunomodulatory	2.4	0.843509
421	GAACUGGACUUACACUCAA	Non-immunomodulatory	3.4	0.651425		652	CAUACAGGAAGCAAUCAAC	Non-immunomodulatory	2.4	0.680608
541	AGUGCUCCAAGAGCUUUCA	Non-immunomodulatory	3.4	0.655214		76	CCAUGUUGUGUGGGAAGGA	Non-immunomodulatory	2.3	0.50834
566	AUGCAGACCAAUUUUCAGA	Non-immunomodulatory	3.4	0.704351		164	CACCAUCACAGGAGAGCAU	Non-immunomodulatory	2.3	0.523509
569	UGGGGAACCUCUGAACAUA	Non-immunomodulatory	3.4	0.741707		261	UGAGAAUGCAACAUGGUGU	Non-immunomodulatory	2.3	0.916939
581	UGAGAUUGAAACCAUCGGG	Non-immunomodulatory	3.4	0.9746		394	GUGAGAAUGCAACAUGGUG	Non-immunomodulatory	2.3	0.777309
610	CUAGAACCAUCAGACCAAU	Non-immunomodulatory	3.4	0.551757		454	GCAAUCAUGUUCGGCAGCC	Non-immunomodulatory	2.3	0.652404
667	UCAAGUGGGACAGAUUUCA	Non-immunomodulatory	3.4	0.765929		477	GUAACAACCCUAUGAUGUA	Non-immunomodulatory	2.3	0.652396
689	CUCUGUGACAUAUGCGGUG	Non-immunomodulatory	3.4	0.778359		516	UCUCACCUGUGGUUGUUGA	Non-immunomodulatory	2.3	0.766064
694	UGUGAAGAGCAGCUGCAAC	Non-immunomodulatory	3.4	0.799737		595	UUGGAGCACACUGUUCUUC	Non-immunomodulatory	2.3	1.02029
749	CUGCCUCUUAAACUGUAGU	Non-immunomodulatory	3.4	0.757111		619	AUUGCUCUAAUAGCUGUCA	Non-immunomodulatory	2.3	0.834329
808	AAGUGGGACAGAUUUCAAA	Non-immunomodulatory	3.4	0.637259		653	CAGUUUGAUCUGUGGUGGC	Non-immunomodulatory	2.3	0.660951
846	CAUCAAAGUCCAACCAGCA	Non-immunomodulatory	3.4	0.626901		686	CAGGAAGCAAUCAACAUUG	Non-immunomodulatory	2.3	0.828654
859	CACUCAUAAAUGGAGCCAG	Non-immunomodulatory	3.4	0.644872		40	GCAGGUGUGGCAGAUAUCC	Non-immunomodulatory	2.2	0.675506
896	AUUCACCCAACUCACAGGC	Non-immunomodulatory	3.4	0.72495		116	GUAGGCUUCCCAACUCACA	Non-immunomodulatory	2.2	0.673419
920	UGAAGAGCAGCUGCAACAA	Non-immunomodulatory	3.4	0.766717		187	GAUGGUGUUCUUCUGAGCA	Non-immunomodulatory	2.2	0.689986
944	GCAUCUUCCUGCACUCUAA	Non-immunomodulatory	3.4	0.553187		201	CAUGGGUCAACUUGUGAGU	Non-immunomodulatory	2.2	0.738207
988	CAUUGCUGCAAGGAUAUCA	Non-immunomodulatory	3.4	0.726692		205	GAGAAUGCAACAUGGUGUG	Non-immunomodulatory	2.2	0.711276
1028	AGACAUAAUGUGACUUGGA	Non-immunomodulatory	3.4	0.757587		219	AUGCAACAUGGUGUGUAGA	Non-immunomodulatory	2.2	0.713133
1033	GAGAGAAUCUACCACUGAG	Non-immunomodulatory	3.4	0.750999		304	UGCAACAUGGUGUGUAGAG	Non-immunomodulatory	2.2	0.845237
21	GAUGCUGUUGGUUUGCAGA	Non-immunomodulatory	3.3	0.589031		311	AAUCCAUGUUGUGUGGGAA	Non-immunomodulatory	2.2	0.597852
53	CAACGAGUUUUGAUGGAGA	Non-immunomodulatory	3.3	0.638697		532	UGGAACAUCAGACAGUCAA	Non-immunomodulatory	2.2	0.756321
59	AGGCUUAACCAGCUCAACA	Non-immunomodulatory	3.3	0.791592		560	CCAACAACCUGGCACAGGA	Non-immunomodulatory	2.2	0.619219
122	GUGAAGAGCAGCUGCAACA	Non-immunomodulatory	3.3	0.769944		631	CUUCACAGGAAUUGUGAAA	Non-immunomodulatory	2.2	0.550842
126	AGAUGCUGUUGGUUUGCAG	Non-immunomodulatory	3.3	0.694032		650	CUUGAGAGUGACCACUUGU	Non-immunomodulatory	2.2	0.859847
133	UGCUCAUAGCUACCUAAUU	Non-immunomodulatory	3.3	0.737256		702	CUGGAACAUCAGACAGUCA	Non-immunomodulatory	2.2	0.658038
144	GAUGCCAACUCUAGCAAGG	Non-immunomodulatory	3.3	0.734693		722	UUUGGCACCACAACCCCAU	Non-immunomodulatory	2.2	0.752962
200	UAGGCUUAACCAGCUCAAC	Non-immunomodulatory	3.3	0.878211		724	UGUCAACCACACCAUCACA	Non-immunomodulatory	2.2	0.649342
210	GCACCAUUUUGGAACACAA	Non-immunomodulatory	3.3	0.485449		30	GUGUAGAGAUUGCUGCACU	Non-immunomodulatory	2.1	0.705084
222	GAACCAUGGUGAUGCCAAC	Non-immunomodulatory	3.3	0.648206		134	ACACCAUCACAGGAGAGCA	Non-immunomodulatory	2.1	0.632019
241	AGCUCCAGAAUUUUGCAUG	Non-immunomodulatory	3.3	0.724602		138	UUGAGACCUGGAGCCUAUA	Non-immunomodulatory	2.1	0.825514
280	UGAUGCCAACUCUAGCAAG	Non-immunomodulatory	3.3	0.836131		143	UGUAAUGGGCAACCUAUCA	Non-immunomodulatory	2.1	0.776144
324	CAACGUGAUGAGCCUGAUU	Non-immunomodulatory	3.3	0.682392		147	GACUUCACAGGAAUUGUGA	Non-immunomodulatory	2.1	0.630023
402	ACGAUAGCCUCUAGAACCA	Non-immunomodulatory	3.3	0.657833		161	GUGGUGGCUGCCCAUCUAU	Non-immunomodulatory	2.1	0.580033
409	AGGAAUGGUGUUUCUCCAA	Non-immunomodulatory	3.3	0.611389		315	GCAGCACUUCUGGUAGAAG	Non-immunomodulatory	2.1	0.554172
437	UUCCUUGAGCCUGACAUUU	Non-immunomodulatory	3.3	0.860271		320	CACAUCCACGACCUUGAGA	Non-immunomodulatory	2.1	0.600265
439	CAGCCUUUGGUAUUCCUGA	Non-immunomodulatory	3.3	0.647419		367	CAACAUUGCUCUAAUAGCU	Non-immunomodulatory	2.1	0.868505
448	ACUGUGUAUCAGCCUUUGG	Non-immunomodulatory	3.3	0.808195		376	AGUCCAGCGGAAACUUGGA	Non-immunomodulatory	2.1	0.65719
449	GUCUGUAUGGGAGACACAA	Non-immunomodulatory	3.3	0.686759		378	AAGCUCAACAGCAAUGGUG	Non-immunomodulatory	2.1	0.941718
471	UUGUGAAGAGCAGCUGCAA	Non-immunomodulatory	3.3	0.76134		417	GACCCCACCUACAGGAGAU	Non-immunomodulatory	2.1	0.540532
552	CCUGCACUCUAAGUGCUUC	Non-immunomodulatory	3.3	0.681955		519	GGCAAUCAUGUUCGGCAGC	Non-immunomodulatory	2.1	0.609247
601	GUUAGAUCCAACUUGCUCC	Non-immunomodulatory	3.3	0.896554		572	UGGGAACUUCACAGUGUAA	Non-immunomodulatory	2.1	0.623668
608	AGCCAGAUGUUCCUCAAAC	Non-immunomodulatory	3.3	0.68074		673	CUUUUGGAGCACACUGUUC	Non-immunomodulatory	2.1	0.846525
696	UUGCCAACUCAUGUUCUAU	Non-immunomodulatory	3.3	0.796231		169	CGUGUAAUGGGCAACCUAU	Non-immunomodulatory	2	0.554543
712	UCAUACAACAAGGAUAGCU	Non-immunomodulatory	3.3	0.937938		172	ACGUGUAAUGGGCAACCUA	Non-immunomodulatory	2	0.621736
743	CCUCCACACUGAACAAUGU	Non-immunomodulatory	3.3	0.576038		173	GUGUUCACUUGGACGAUCA	Non-immunomodulatory	2	0.631738
745	GCAUAGUUGAGAAACUGUU	Non-immunomodulatory	3.3	0.64379		208	AGACCUGGAGCCUAUAUAA	Non-immunomodulatory	2	0.710453
758	GAGAGUGUGAAGUCUGUGA	Non-immunomodulatory	3.3	0.754836		307	GAACGGUCAUGCAGGCUAU	Non-immunomodulatory	2	0.525634
765	GUAUGGGAGACACAACUGC	Non-immunomodulatory	3.3	0.841215		331	UUGGGAACUUCACAGUGUA	Non-immunomodulatory	2	0.832994
772	CUAGUGAAUGAUGGGCGAA	Non-immunomodulatory	3.3	0.499858		359	ACAGGAAGCAAUCAACAUU	Non-immunomodulatory	2	0.721155
799	ACAGUACACAACACCCCUC	Non-immunomodulatory	3.3	0.855427		363	AGGCUUCCCAACUCACAGA	Non-immunomodulatory	2	0.611866
849	AUAGUGGUCCAAGAUUCAA	Non-immunomodulatory	3.3	0.752207		468	UUCACAUCCACGACCUUGA	Non-immunomodulatory	2	0.792439
915	GUACCUCGACAACUUUAUG	Non-immunomodulatory	3.3	0.743692		585	UCAACAUUGCUCUAAUAGC	Non-immunomodulatory	2	0.961063
926	GGCAUCUUCCUGCACUCUA	Non-immunomodulatory	3.3	0.594932		589	CACACCAUCACAGGAGAGC	Non-immunomodulatory	2	0.714175
1034	AUCAUUGACCAGGACCACC	Non-immunomodulatory	3.3	0.848851		603	GGACGAUCACAGAUGCUGC	Non-immunomodulatory	2	0.648329
98	GCAGCUGCAACAAACUUAG	Non-immunomodulatory	3.2	0.735684		666	CCACACCAUCACAGGAGAG	Non-immunomodulatory	2	0.522707
119	AUGCUGUUGGUUUGCAGAC	Non-immunomodulatory	3.2	0.767702		681	GGUGAAUCAGUGCAAGUCC	Non-immunomodulatory	2	0.706573
131	AGUUGUGGUAGAACUGUUC	Non-immunomodulatory	3.2	0.91541		42	AGCAAUGGUGGAUGCAGGU	Non-immunomodulatory	1.9	0.659873
201	GCUCAUAGCUACCUAAUUU	Non-immunomodulatory	3.2	0.54493		47	GAACUUGAGUGGCUCCCAA	Non-immunomodulatory	1.9	0.581749
247	GCAGAAUCCUAUAAACCCU	Non-immunomodulatory	3.2	0.628194		70	CAAUGGUGGAUGCAGGUGU	Non-immunomodulatory	1.9	0.637874
270	CUACCACUGAGUCAUCUUG	Non-immunomodulatory	3.2	0.806513		98	GAUCCACGUGUAAUGGGCA	Non-immunomodulatory	1.9	0.522913
295	UCAUGGAAUUGAUCAGAGA	Non-immunomodulatory	3.2	0.697122		341	UCAACCACACCAUCACAGG	Non-immunomodulatory	1.9	0.758134
302	AUAGCCCUAAGAACCUGGU	Non-immunomodulatory	3.2	0.814468		387	UAGUAGGCUUCCCAACUCA	Non-immunomodulatory	1.9	0.795215
311	GAUGUUGCCAACUCAUGUU	Non-immunomodulatory	3.2	0.636545		434	GUCAACCACACCAUCACAG	Non-immunomodulatory	1.9	0.651933
314	GUCACCAACAUAAAGCUCC	Non-immunomodulatory	3.2	0.834394		525	UAGGCUUCCCAACUCACAG	Non-immunomodulatory	1.9	0.901143
329	UGACCUUUUGAAACACUCA	Non-immunomodulatory	3.2	0.884961		535	UUUGGAGCACACUGUUCUU	Non-immunomodulatory	1.9	0.851902
349	AUUGUGAAGAGCAGCUGCA	Non-immunomodulatory	3.2	0.757979		551	GUGAAUCAGUGCAAGUCCA	Non-immunomodulatory	1.9	0.653176
368	CCAACUCACAGGCAUUGGU	Non-immunomodulatory	3.2	0.609636		558	ACGGUCAUGCAGGCUAUUG	Non-immunomodulatory	1.9	0.720791
373	AGGUGACCAGAGUGUUUCC	Non-immunomodulatory	3.2	0.681357		600	CUACCUUUCACUUGAGACC	Non-immunomodulatory	1.9	0.875396
504	ACCACUGAGUCAUCUUGUA	Non-immunomodulatory	3.2	0.695488		716	CAACAACCUGGCACAGGAA	Non-immunomodulatory	1.9	0.55213
573	CCUCAUGUAUGAUAGCUUC	Non-immunomodulatory	3.2	0.675455		717	UCACAUCCACGACCUUGAG	Non-immunomodulatory	1.9	0.732932
619	CUUUUGUGCUCAUAGCUAC	Non-immunomodulatory	3.2	0.777436		9	CAUGCAGGCUAUUGUCAGU	Non-immunomodulatory	1.8	0.61113
620	CCAUGAUCAGAGAGGAUGA	Non-immunomodulatory	3.2	0.525844		25	GGUCAUGCAGGCUAUUGUC	Non-immunomodulatory	1.8	0.662359
640	GAAACACUAACACCAUUUG	Non-immunomodulatory	3.2	0.741931		133	CUUGAGACCUGGAGCCUAU	Non-immunomodulatory	1.8	0.651174
644	AACAUAGCCCAUUGUCAUG	Non-immunomodulatory	3.2	0.805438		177	AAAUGUGAGCGAUAGUGCA	Non-immunomodulatory	1.8	0.787023
668	AGCAGCUCACUUUUGCUAA	Non-immunomodulatory	3.2	0.635254		206	UGUCAUCAGAGCCUUGGGC	Non-immunomodulatory	1.8	0.788935
704	GUGUUCACCCAUCUGUAUC	Non-immunomodulatory	3.2	0.797931		238	UCGCACAGUGGAUCCUAGG	Non-immunomodulatory	1.8	0.927534
780	UCACCAACAUAAAGCUCCC	Non-immunomodulatory	3.2	0.81002		262	UCAUGCAGGCUAUUGUCAG	Non-immunomodulatory	1.8	0.833878
804	AAGCCCUCAACAAGGACCA	Non-immunomodulatory	3.2	0.707928		269	AAUGCCUAGGAUCCACUGU	Non-immunomodulatory	1.8	0.759161
876	CGGUGAAGAACUUCCCACA	Non-immunomodulatory	3.2	0.575757		280	GGGUGAAUCAGUGCAAGUC	Non-immunomodulatory	1.8	0.700334
884	UCUGUAUGGGAGACACAAC	Non-immunomodulatory	3.2	0.939062		415	GCAAUGGUGGAUGCAGGUG	Non-immunomodulatory	1.8	0.536926
903	UGCGGUGAAGAACUUCCCA	Non-immunomodulatory	3.2	0.687128		486	AGUGCAGGUUCUCAUGAUU	Non-immunomodulatory	1.8	0.625539
947	CAUAGUUGAGAAACUGUUC	Non-immunomodulatory	3.2	0.870032		550	AUCCACGUGUAAUGGGCAA	Non-immunomodulatory	1.8	0.527746
957	GCUUAGGCUUAACCAGCUC	Non-immunomodulatory	3.2	0.696186		684	AAGCAGGGCGCAAUGUGGU	Non-immunomodulatory	1.8	0.732527
967	AACUGUGUAUCAGCCUUUG	Non-immunomodulatory	3.2	0.81633		1	CGCACAGUGGAUCCUAGGC	Non-immunomodulatory	1.7	0.681133
968	UUAGAAUCUCUGAGGGAGU	Non-immunomodulatory	3.2	0.902111		144	AAUGGUGGAUGCAGGUGUG	Non-immunomodulatory	1.7	0.661056
1027	GCCCAACUAGAACGUAAGA	Non-immunomodulatory	3.2	0.397042		197	ACAGGAAUUGUGAAACUGC	Non-immunomodulatory	1.7	0.881398
1030	UAGUGAAUGAUGGGCGAAA	Non-immunomodulatory	3.2	0.673089		230	ACAGUGGAUCCUAGGCGCU	Non-immunomodulatory	1.7	0.702477
4	AUUGGAAGAGCAUGUCGAA	Non-immunomodulatory	3.1	0.654761		361	CAACCACACCAUCACAGGA	Non-immunomodulatory	1.7	0.551456
15	AGAGCUCCAGAAUUUUGCA	Non-immunomodulatory	3.1	0.65286		370	CAACCUGGCACAGGAAACA	Non-immunomodulatory	1.7	0.658272
30	AUAGCCUCUAGAACCAUCA	Non-immunomodulatory	3.1	0.906189		402	ACCUGGCACAGGAAACACU	Non-immunomodulatory	1.7	0.67705
45	GAAUGUGGAGCUUACUCGA	Non-immunomodulatory	3.1	0.674624		460	CAACAGCAAUGGUGGAUGC	Non-immunomodulatory	1.7	0.679006
55	ACUGCAGAUGCUGUUGGUU	Non-immunomodulatory	3.1	0.607632		480	GAGAUUGCUGCACUGGACA	Non-immunomodulatory	1.7	0.748546
65	GAUAGCCUCUAGAACCAUC	Non-immunomodulatory	3.1	0.775439		504	ACCACACCAUCACAGGAGA	Non-immunomodulatory	1.7	0.455823
76	CCAUUUGGCAUAGAGACUU	Non-immunomodulatory	3.1	0.645735		528	GGGCGCAAUGUGGUUCUGU	Non-immunomodulatory	1.7	0.577775
87	CAGAGCUCCAGAAUUUUGC	Non-immunomodulatory	3.1	0.783395		559	CAUGCCUGGAGGUUAUUGU	Non-immunomodulatory	1.7	0.666871
94	CAAUCAUUGUUCCAGUGGA	Non-immunomodulatory	3.1	0.594325		576	CCAUCUAGUAGGCUUCCCA	Non-immunomodulatory	1.7	0.63656
124	AGUGUUUCCAGCAGCUCAC	Non-immunomodulatory	3.1	0.773848		633	AGACCCCACCUACAGGAGA	Non-immunomodulatory	1.7	0.566629
141	UGACCAGAGUGUUUCCAGC	Non-immunomodulatory	3.1	0.845865		39	ACAGCAAUGGUGGAUGCAG	Non-immunomodulatory	1.6	0.752658
152	GGUGUUUUGCACCUGACAU	Non-immunomodulatory	3.1	0.675886		185	GGUGUUCACUUGGACGAUC	Non-immunomodulatory	1.6	0.625694
161	CAACUCACAGGCAUUGGUU	Non-immunomodulatory	3.1	0.662531		190	CGGUCAUGCAGGCUAUUGU	Non-immunomodulatory	1.6	0.608243
206	ACAGAGCUCCAGAAUUUUG	Non-immunomodulatory	3.1	0.764246		216	UCAACAGCAAUGGUGGAUG	Non-immunomodulatory	1.6	0.896933
233	UGGCCAGAGAUUGCAUAGC	Non-immunomodulatory	3.1	0.791424		263	AACAGCAAUGGUGGAUGCA	Non-immunomodulatory	1.6	0.694552
292	CUGUAUGGGAGACACAACU	Non-immunomodulatory	3.1	0.917756		285	GGACACUCCCUACUGCAAC	Non-immunomodulatory	1.6	0.72859
309	UUAGGCUUAACCAGCUCAA	Non-immunomodulatory	3.1	0.798		312	GCACAGUGGAUCCUAGGCG	Non-immunomodulatory	1.6	0.694874
397	CAGUGCUCCAAGAGCUUUC	Non-immunomodulatory	3.1	0.746356		379	CUUUCACUUGAGACCUGGA	Non-immunomodulatory	1.6	0.652575
410	AGAGAAUCUACCACUGAGU	Non-immunomodulatory	3.1	0.826737		484	ACCUACCUUUCACUUGAGA	Non-immunomodulatory	1.6	0.605011
425	UGAGAUGGGGAACCUCUGA	Non-immunomodulatory	3.1	0.760485		548	CAGCAGCACUUCUGGUAGA	Non-immunomodulatory	1.6	0.568123
438	UAAUAGCCCUAAGAACCUG	Non-immunomodulatory	3.1	0.926605		584	ACAUCAUACAGGAAGCAAU	Non-immunomodulatory	1.6	0.616832
502	AAGAGCAGCUGCAACAAAC	Non-immunomodulatory	3.1	0.928346		708	ACAACCUGGCACAGGAAAC	Non-immunomodulatory	1.6	0.720061
559	AACCUCUCAGUAGCCCAUU	Non-immunomodulatory	3.1	0.708468		129	UGCAGGUGUGGCAGAUAUC	Non-immunomodulatory	1.5	0.760042
580	GAAGAGCAGCUGCAACAAA	Non-immunomodulatory	3.1	0.538079		137	ACUUGAGACCUGGAGCCUA	Non-immunomodulatory	1.5	0.663807
585	UCUCACAGUACACAACACC	Non-immunomodulatory	3.1	0.925234		179	AAGGUAGACCCCACCUACA	Non-immunomodulatory	1.5	0.748803
596	ACACCUCGUCACACAACUU	Non-immunomodulatory	3.1	0.768853		318	AACCACACCAUCACAGGAG	Non-immunomodulatory	1.5	0.778847
636	CCAAUAGUGGUCCAAGAUU	Non-immunomodulatory	3.1	0.618305		459	AUUGGACACUCCCUACUGC	Non-immunomodulatory	1.5	0.820108
637	GUACUAGUGAAUGAUGGGC	Non-immunomodulatory	3.1	0.735319		476	UUGGACACUCCCUACUGCA	Non-immunomodulatory	1.5	0.891008
639	ACUAACCUCAGAUCACCAA	Non-immunomodulatory	3.1	0.516815		490	UACCUUUCACUUGAGACCU	Non-immunomodulatory	1.5	0.978966
646	CCACUGAGUCAUCUUGUAU	Non-immunomodulatory	3.1	0.691973		498	UGUGGUGGCUGCCCAUCUA	Non-immunomodulatory	1.5	0.665775
653	CACUAGACUCGGGAUGCUU	Non-immunomodulatory	3.1	0.645492		542	GUAAACAGCAGCACUUCUG	Non-immunomodulatory	1.5	0.884183
654	AACAGAGCUCCAGAAUUUU	Non-immunomodulatory	3.1	0.730157		616	CACAGUGGAUCCUAGGCGC	Non-immunomodulatory	1.5	0.723101
688	UUGCACCUGACAUUGUGAA	Non-immunomodulatory	3.1	0.811784		629	CGAUAGUGCAGGUUCUCAU	Non-immunomodulatory	1.5	0.601848
691	UCCUGCACUCUAAGUGCUU	Non-immunomodulatory	3.1	0.782271		114	AGACCUACCUUUCACUUGA	Non-immunomodulatory	1.4	0.740897
720	CAGCUCACUUUUGCUAAGG	Non-immunomodulatory	3.1	0.727592		170	AUGCAGGCUAUUGUCAGUG	Non-immunomodulatory	1.4	0.87402
721	GCUAACCUUUGCAAUUGAA	Non-immunomodulatory	3.1	0.448184		252	GCGAUAGUGCAGGUUCUCA	Non-immunomodulatory	1.4	0.514659
741	GACCUUUUGAAACACUCAC	Non-immunomodulatory	3.1	0.785303		306	ACCUUUCACUUGAGACCUG	Non-immunomodulatory	1.4	0.716926
750	CUGCUAACCUUUGCAAUUG	Non-immunomodulatory	3.1	0.742535		444	GUAGACCCCACCUACAGGA	Non-immunomodulatory	1.4	0.683211
760	GAAGAACUUCCCACAACAA	Non-immunomodulatory	3.1	0.547826		448	AGCAGGGCGCAAUGUGGUU	Non-immunomodulatory	1.4	0.520074
806	CUGCACUCUAAGUGCUUCU	Non-immunomodulatory	3.1	0.816594		526	CUCAACAGCAAUGGUGGAU	Non-immunomodulatory	1.4	0.659222
818	UAGCCCUAAGAACCUGGUA	Non-immunomodulatory	3.1	0.807795		682	ACUCCCUACUGCAACUACA	Non-immunomodulatory	1.4	0.686999
821	AACACUAACACCAUUUGCG	Non-immunomodulatory	3.1	0.997949		689	AGAGGUGGCCGAAAUCAGA	Non-immunomodulatory	1.4	0.625269
847	GGGGCGAAUGUGGAGCUUA	Non-immunomodulatory	3.1	0.476095		35	UGGAUGCAGGUGUGGCAGA	Non-immunomodulatory	1.3	0.521481
850	UGUGGAGCUUACUCGAUCU	Non-immunomodulatory	3.1	0.901669		71	GAUAGUGCAGGUUCUCAUG	Non-immunomodulatory	1.3	0.716863
902	UACCACUGAGUCAUCUUGU	Non-immunomodulatory	3.1	0.934572		74	CAGCAAUGGUGGAUGCAGG	Non-immunomodulatory	1.3	0.693694
936	AAUUGUUCCAACCACUACC	Non-immunomodulatory	3.1	0.949294		139	GGGUGUUCACUUGGACGAU	Non-immunomodulatory	1.3	0.402406
978	GGGUUUUAUUGCCCAGAAA	Non-immunomodulatory	3.1	0.390833		176	GCUCAACAGCAAUGGUGGA	Non-immunomodulatory	1.3	0.442923
9	AAUGGAGCCAGAUGUUCCU	Non-immunomodulatory	3	0.705854		243	GUCAUGCAGGCUAUUGUCA	Non-immunomodulatory	1.3	0.637993
10	GAGCCAGAUGUUCCUCAAA	Non-immunomodulatory	3	0.430668		399	AUAGUGCAGGUUCUCAUGA	Non-immunomodulatory	1.3	0.773993
24	GAACCAAGUCUGUAUGGGA	Non-immunomodulatory	3	0.66948		469	UUCACUUGAGACCUGGAGC	Non-immunomodulatory	1.3	0.99656
105	CAAGUCUGUAUGGGAGACA	Non-immunomodulatory	3	0.728951		482	AUGCCUAGGAUCCACUGUG	Non-immunomodulatory	1.3	0.856813
132	GGAAGAGUGGGACAGAUCA	Non-immunomodulatory	3	0.581642		537	GUGAGCGAUAGUGCAGGUU	Non-immunomodulatory	1.3	0.606813
164	GGAACCAUGGUGAUGCCAA	Non-immunomodulatory	3	0.544537		541	GAGCGAUAGUGCAGGUUCU	Non-immunomodulatory	1.3	0.584654
178	UUUGUGCUCAUAGCUACCU	Non-immunomodulatory	3	0.967285		563	AUGGUGUUCUUCUGAGCAC	Non-immunomodulatory	1.3	0.848002
229	GUAGCCUGUGACUCUACUU	Non-immunomodulatory	3	0.814205		660	CAAGGUAGACCCCACCUAC	Non-immunomodulatory	1.3	0.707752
240	CGAUAGCCUCUAGAACCAU	Non-immunomodulatory	3	0.529748		693	AUGGUGGAUGCAGGUGUGG	Non-immunomodulatory	1.3	0.669244
255	AGAGCAGCUGCAACAAACU	Non-immunomodulatory	3	0.862485		726	AGCUCAACAGCAAUGGUGG	Non-immunomodulatory	1.3	0.814528
310	UUGGAAGAGCAUGUCGAAG	Non-immunomodulatory	3	0.849523		65	GACCUACCUUUCACUUGAG	Non-immunomodulatory	1.2	0.613268
328	UAGCCUCUAGAACCAUCAG	Non-immunomodulatory	3	0.836998		259	GUGGAUGCAGGUGUGGCAG	Non-immunomodulatory	1.2	0.602668
345	AUUCCUUGAGCCUGACAUU	Non-immunomodulatory	3	0.776291		316	CCUUUCACUUGAGACCUGG	Non-immunomodulatory	1.2	0.701388
374	UGAAGGCACCAUUUUGGAA	Non-immunomodulatory	3	0.593762		604	CCUAACAUCAUACAGGAAG	Non-immunomodulatory	1.2	0.654296
400	CUUAGGCUUAACCAGCUCA	Non-immunomodulatory	3	0.739208		15	GGAUGCAGGUGUGGCAGAU	Non-immunomodulatory	1.1	0.36355
407	CCCUCAUGUAUGAUAGCUU	Non-immunomodulatory	3	0.554203		271	GGUGGAUGCAGGUGUGGCA	Non-immunomodulatory	1.1	0.477152
461	UUACCUAGGUUGUCACUGA	Non-immunomodulatory	3	0.914666		278	AUGUGAGCGAUAGUGCAGG	Non-immunomodulatory	1.1	0.871202
516	AGCAGCACCAAGGAUCUCA	Non-immunomodulatory	3	0.680948		626	UGCAGGCUAUUGUCAGUGC	Non-immunomodulatory	1.1	0.787584
553	AAGUUGUGUCUGCAGGCAU	Non-immunomodulatory	3	0.755416		725	AUUCCUAACAUCAUACAGG	Non-immunomodulatory	1.1	0.874996
557	AAUAGCCCUAAGAACCUGG	Non-immunomodulatory	3	0.89378		12	GCAGGCUAUUGUCAGUGCA	Non-immunomodulatory	1	0.558441
733	CUCACAGUACACAACACCC	Non-immunomodulatory	3	0.803943		57	CAGGCUAUUGUCAGUGCAG	Non-immunomodulatory	1	0.707931
795	GGAAACACUAACACCAUUU	Non-immunomodulatory	3	0.731016		121	AGGCUAUUGUCAGUGCAGG	Non-immunomodulatory	1	0.731934
798	ACCCAACUCACAGGCAUUG	Non-immunomodulatory	3	0.601318		226	UGGGUGAAUCAGUGCAAGU	Non-immunomodulatory	1	0.737143
803	GGUUGUCACUGACAACCAA	Non-immunomodulatory	3	0.519239		512	AGAAGAUUGCAAGGGGUGU	Non-immunomodulatory	1	0.633303
810	AAGGUGACCAGAGUGUUUC	Non-immunomodulatory	3	0.902107		606	GAUCUGUGGUGGCUGCCCA	Non-immunomodulatory	1	0.54899
858	ACAUCUGCACCAGUUCUGC	Non-immunomodulatory	3	0.8525		646	GGGGUGUUCACUUGGACGA	Non-immunomodulatory	1	0.534584
864	ACUUUUGUGCUCAUAGCUA	Non-immunomodulatory	3	0.702441		10	GGCUAUUGUCAGUGCAGGA	Non-immunomodulatory	0.9	0.516472
865	CAAUAGUGGUCCAAGAUUC	Non-immunomodulatory	3	0.813151		428	CUAACAUCAUACAGGAAGC	Non-immunomodulatory	0.9	0.781477
908	GACAGUUUGUUGGAAAGUG	Non-immunomodulatory	3	0.737989		611	AUCUGUGGUGGCUGCCCAU	Non-immunomodulatory	0.9	0.638735
960	AUGUUGCCAACUCAUGUUC	Non-immunomodulatory	3	0.820517		729	GCAGGGCGCAAUGUGGUUC	Non-immunomodulatory	0.9	0.553252
963	GAAGAGUGGGACAGAUCAC	Non-immunomodulatory	3	0.670331		7	GAUGCAGGUGUGGCAGAUA	Non-immunomodulatory	0.8	0.500907
20	GAGUGUUUCCAGCAGCUCA	Non-immunomodulatory	2.9	0.663941		374	CAGGGCGCAAUGUGGUUCU	Non-immunomodulatory	0.8	0.607062
36	GAGCUCCAGAAUUUUGCAU	Non-immunomodulatory	2.9	0.574484		566	UGGUGUUCUUCUGAGCACU	Non-immunomodulatory	0.8	0.934135
41	GUGCUCAUAGCUACCUAAU	Non-immunomodulatory	2.9	0.627154		56	AUGCAGGUGUGGCAGAUAU	Non-immunomodulatory	0.7	0.677103
77	GUUGCCAACUCAUGUUCUA	Non-immunomodulatory	2.9	0.561099		82	UUGUCAGUGCAGGAACUGA	Non-immunomodulatory	0.7	0.801389
198	GCUUGUCGUACAUGAGCAC	Non-immunomodulatory	2.9	0.686305		255	AUUGCAAGGGGUGUUCACU	Non-immunomodulatory	0.7	0.803554
260	AACUGCAGAUGCUGUUGGU	Non-immunomodulatory	2.9	0.637539		357	GGUGUUCUUCUGAGCACUU	Non-immunomodulatory	0.7	0.64406
268	AGAGUAUUUGUCCCUCAGU	Non-immunomodulatory	2.9	0.738184		423	CAUUGUAAACAGCAGCACU	Non-immunomodulatory	0.7	0.801009
290	CUUGUCGUACAUGAGCACC	Non-immunomodulatory	2.9	0.903396		533	AGGGGUGUUCACUUGGACG	Non-immunomodulatory	0.7	0.779845
294	GACCUACUUUUGUGCUCAU	Non-immunomodulatory	2.9	0.500971		323	AUUGUCAGUGCAGGAACUG	Non-immunomodulatory	0.6	0.854356
359	GUGCUCACUCGGGCAUCUU	Non-immunomodulatory	2.9	0.613759		672	UUGCAAGGGGUGUUCACUU	Non-immunomodulatory	0.6	0.809669
372	UUUGCACCUGACAUUGUGA	Non-immunomodulatory	2.9	0.878782		43	GCUAUUGUCAGUGCAGGAA	Non-immunomodulatory	0.5	0.539053
446	GGCACCAUUUUGGAACACA	Non-immunomodulatory	2.9	0.525973		527	GAAGAUUGCAAGGGGUGUU	Non-immunomodulatory	0.5	0.535099
470	AUUUGAAGCCCUCAACAAG	Non-immunomodulatory	2.9	0.770368		50	CAGACUUGGGUGAAUCAGU	Non-immunomodulatory	0.4	0.754059
483	UGUCACUGCUAACCUUUGC	Non-immunomodulatory	2.9	0.936064		232	AGAUUGCAAGGGGUGUUCA	Non-immunomodulatory	0.4	0.540895
492	UCUAGAACCAUCAGACCAA	Non-immunomodulatory	2.9	0.694577		72	UAUUGUCAGUGCAGGAACU	Non-immunomodulatory	0.3	0.856462
498	GCCCUCAACAAGGACCAGU	Non-immunomodulatory	2.9	0.548505		52	CUAUUGUCAGUGCAGGAAC	Non-immunomodulatory	0.2	0.798935
520	GAUGAAACCACCACUUCCA	Non-immunomodulatory	2.9	0.621709		126	GAUUGCAAGGGGUGUUCAC	Non-immunomodulatory	0.2	0.597225
563	GUGGAUCCUAGGCGUUACU	Non-immunomodulatory	2.9	0.584864		145	UUGGGUGAAUCAGUGCAAG	Non-immunomodulatory	0.2	0.839296
584	ACUCACAGGCAUUGGUUAA	Non-immunomodulatory	2.9	0.511129		296	CAAGGGGUGUUCACUUGGA	Non-immunomodulatory	0.2	0.597899
675	ACACUAACACCAUUUGCGA	Non-immunomodulatory	2.9	0.716355		679	AUUGUAAACAGCAGCACUU	Non-immunomodulatory	0.2	0.88432
724	GGUGAUGCCUUUCAACCUU	Non-immunomodulatory	2.9	0.530333		152	CUUGGGUGAAUCAGUGCAA	Non-immunomodulatory	0	0.615425
734	GUUUUGCACCUGACAUUGU	Non-immunomodulatory	2.9	0.725231		158	AGACUUGGGUGAAUCAGUG	Non-immunomodulatory	0	0.826059
753	UGGUAAGGUGACCAGAGUG	Non-immunomodulatory	2.9	0.857783		598	AAGAUUGCAAGGGGUGUUC	Non-immunomodulatory	0	0.754242
763	CAACUGCAGAUGCUGUUGG	Non-immunomodulatory	2.9	0.725011		125	GACUUGGGUGAAUCAGUGC	Non-immunomodulatory	-0.1	0.716614
816	GCAAGACUCCAGUUCAACU	Non-immunomodulatory	2.9	0.652214		446	GUCAGUGCAGGAACUGAGC	Non-immunomodulatory	-0.1	0.762445
868	GAUACACCUCGUCACACAA	Non-immunomodulatory	2.9	0.576601		106	ACUUGGGUGAAUCAGUGCA	Non-immunomodulatory	-0.2	0.681842
931	UUCCAGCAGCUCACUUUUG	Non-immunomodulatory	2.9	0.849485
1023	AAACACAUCUGCACCAGUU	Non-immunomodulatory	2.9	0.872516
1025	UUUGAAGCCCUCAACAAGG	Non-immunomodulatory	2.9	0.930657
1045	GUGUCUAGCAAUUGAUCAU	Non-immunomodulatory	2.9	0.704247
103	AGGCAGUGUAGGUAUCAUU	Non-immunomodulatory	2.8	0.688366
248	AGUCUGUAUGGGAGACACA	Non-immunomodulatory	2.8	0.727505
273	AAUCAUUGUUCCAGUGGAA	Non-immunomodulatory	2.8	0.625835
285	GCAGCUCACUUUUGCUAAG	Non-immunomodulatory	2.8	0.55475
320	ACAGGUGAUGCCUUUCAAC	Non-immunomodulatory	2.8	0.762572
332	ACAUUCCUUGAGCCUGACA	Non-immunomodulatory	2.8	0.773895
353	CUUCCCAUACUCUUGCAGA	Non-immunomodulatory	2.8	0.615365
364	GACUAACCUCAGAUCACCA	Non-immunomodulatory	2.8	0.606221
376	AUGGAGCCAGAUGUUCCUC	Non-immunomodulatory	2.8	0.702919
395	GAGUAUUUGUCCCUCAGUU	Non-immunomodulatory	2.8	0.631598
441	GCUUCCCAUACUCUUGCAG	Non-immunomodulatory	2.8	0.606604
574	GGUAAGGUGACCAGAGUGU	Non-immunomodulatory	2.8	0.644971
[truncated: 5,648 more rows]
[truncated: 1 more columns]
