# Supplementary material for: MMV-db: vaccinomics and RNA-based therapeutics database for infectious hemorrhagic fever-causing mammarenaviruses
Source: Database (Oxford). 2021 Oct 22;2021:baab063. doi: 10.1093/database/baab063 (PMC8533362; doi:10.1093/database/baab063)
Supplement: baab063_Supp [file baab063_supp.zip › Supplementary Information/Supplementary Sheet, S8.xlsx]

## Sheet: Sheet1
LASV						LASV
L SEGMENT						S SEGMENT
sequence	5`Stem	3`Stem				sequence			5`Stem	3`Stem
UUGGUUGUCUUUUUUUGAGGCCUUGUGCGCUGUACUUCUCCAAAUGGGAAACAAGCAAGCCAAAGCCCCAGAAUCAAAAGACAGUCCGA	UGUCUUUUUUUGAGGCCUUGUG	AGCCCCAGAAUCAAAAGACAGU				UGUUCAACGGUUGAUGCGCAAGGAGAGAAGGGAUGACAAUGAUUUGAAACGGUUGAGGGACCUAAAUCAAGCGGUCAACAAUCUUGUUGAAUUAAAAUCAACUCAACA			AAACGGUUGAGGGACCUAAAUC	UAAAUCAAGCGGUCAACAAUCU
GCUGUACUUCUCCAAAUGGGAAACAAGCAAGCCAAAGCCCCAGAAUCAAAAGACAGU	ACUUCUCCAAAUGGGAAACAAG	AAACAAGCAAGCCAAAGCCCCA				ACCUCAGAUGACUUAUUAAUCUUAGCCGCUGAUCUAGAGAAGUUAAAGUCAAAGGU			AUUAAUCUUAGCCGCUGAUCUA	CUAGAGAAGUUAAAGUCAAAGG
GCCACACAUCUAGGGCCACAGUUCUGUAAGAGCUGCUGGUUCGAAAACAAGGGC	ACAGUUCUGUAAGAGCUGCUGG	GCUGCUGGUUCGAAAACAAGGG				GGCCAUUAAGUGCAGGUGUCUAUAUGGGCAACCUAAGCUCACAGCAACUUGACC			AGUGCAGGUGUCUAUAUGGGCA	CCUAAGCUCACAGCAACUUGAC
GAGAGCAUAACCCUUGAACUCCACCCAGUUGUCCACUGCCUCAAGAACCGCACUC	AGCAUAACCCUUGAACUCCACC	UUGAACUCCACCCAGUUGUCCA				GCAACCUAAGCUCACAGCAACUUGACCAAAGAAGAGCUCUCCUGAAUAUGAUAGGAAUGAGUGGUGGUAAUCAAGGGGCUCGGGCUGGGAGAGAUGGAGUGGUGAGAGUUUGGGAUGU			AAGAGCUCUCCUGAAUAUGAUA	GGUAAUCAAGGGGCUCGGGCUG
CCUCUCUCACAAAUAUCUCAAGAUCCUGGUCUUGUAUAACAGGUGUAAAGG	UCAAGAUCCUGGUCUUGUAUAA	GUCUUGUAUAACAGGUGUAAAG				CCUAAGCUCACAGCAACUUGACCAAAGAAGAGCUCUCCUGAAUAUGAUAGGAAUGAGUGGUGGUAAUCAAGGGGCUCGGGCUGGG			UCCUGAAUAUGAUAGGAAUGAG	UGAGUGGUGGUAAUCAAGGGGC
UCCUGGUCUUGUAUAACAGGUGUAAAGGAUGCCAAUUUCUUUCCACAUUCCCACAAGCCUCCCCUAUGCACAACCAGGG	UAACAGGUGUAAAGGAUGCCAA	CACAAGCCUCCCCUAUGCACAA				GGCUGGGAGAGAUGGAGUGGUGAGAGUUUGGGAUGUGAAAAAUGCAGAGUUGCUCAAUAAUCAGUUCGGGACCAUGCC			UGGAGUGGUGAGAGUUUGGGAU	AGAGUUGCUCAAUAAUCAGUUC
UCUUUCCACAUUCCCACAAGCCUCCCCUAUGCACAACCAGGGGGGUUGGUUCAGUGCAAGGA	CUCCCCUAUGCACAACCAGGGG	GGGGGGUUGGUUCAGUGCAAGG				GAGUUGCUCAAUAAUCAGUUCGGGACCAUGCCAAGUCUGACACUGGCAUGUCUGACAAAACAGGGGCAGGUU			CCAAGUCUGACACUGGCAUGUC	CAUGUCUGACAAAACAGGGGCA
UCCCACAAGCCUCCCCUAUGCACAACCAGGGGGGUUGGUUCAGUGCAAGGA	UCCCCUAUGCACAACCAGGGGG	GGGGGGUUGGUUCAGUGCAAGG				AUCAGUUCGGGACCAUGCCAAGUCUGACACUGGCAUGUCUGACAAAACAGGGGCAGGUUGACUUGAAUGAU			UCUGACACUGGCAUGUCUGACA	AGGGGCAGGUUGACUUGAAUGA
GGGUUGGUUCAGUGCAAGGACCCACCAAUACAAAGUCAUACUCCGUAAACUGCAACCUUUCC	UUCAGUGCAAGGACCCACCAAU	ACCCACCAAUACAAAGUCAUAC				CCAAGUCUGACACUGGCAUGUCUGACAAAACAGGGGCAGGUUGACUUGAAUGAUGCAGUACAAGCAUUGACAGAUUUGG			AGGUUGACUUGAAUGAUGCAGU	CAGUACAAGCAUUGACAGAUUU
GAUCAACUAAACCUGAUGCGAUCAAUUGAUUUUGAUUGAAUCUAGCUGGCUCAAUAUCAAAGUCUAUCCAAGCAUAACCCAUCAUCAGAUC	UGAUGCGAUCAAUUGAUUUUGA	UAUCAAAGUCUAUCCAAGCAUA				AGGUUGACUUGAAUGAUGCAGUACAAGCAUUGACAGAUUUGGGUUUGAUCU			AUGAUGCAGUACAAGCAUUGAC	AUUGACAGAUUUGGGUUUGAUC
GGCUCAAUAUCAAAGUCUAUCCAAGCAUAACCCAUCAUCAGAUCAUGCUUAAACAUUGGCC						CAGAUUUGGGUUUGAUCUACACAGCAAAGUAUCCCAACACUUCAGACUUAGACAGGCUG			Missing	Missing
AAAGUCUAUCCAAGCAUAACCCAUCAUCAGAUCAUGCUUAAACAUUGGCCUUU	AACCCAUCAUCAGAUCAUGCUU	AUCAUGCUUAAACAUUGGCCUU				CACUUCAGACUUAGACAGGCUGACUCAAAGUCAUCCCAUCCUAAAUAUGAUUG			AGGCUGACUCAAAGUCAUCCCA	AGUCAUCCCAUCCUAAAUAUGA
UGCUUAAACAUUGGCCUUUCAACACCUUUGUGAAUAACUUUCUCUACAAAUGAAGAAAAUGGACCCAUUCUAUGCA	UUGGCCUUUCAACACCUUUGUG	CUACAAAUGAAGAAAAUGGACC				CAUGCUGGAUGGUGGCAAUAUGUUGGAGACAAUCAAGGUGUCACCUCAGACAAUG			UUGGAGACAAUCAAGGUGUCAC	UCAAGGUGUCACCUCAGACAAU
UGAUGUCUUGUGUGGAAACCACGUGAAGGACCCCAAUGUUCUUGUAGUCGCAACAAAUGGUCUCACGUAAGACUCA	ACCCCAAUGUUCUUGUAGUCGC	ACAAAUGGUCUCACGUAAGACU				UGCUGGAUGGUGGCAAUAUGUUGGAGACAAUCAAGGUGUCACCUCAGACA			AUAUGUUGGAGACAAUCAAGGU	ACAAUCAAGGUGUCACCUCAGA
GAUGAUAACACAAUGUAAUGUUCCUCUCUUUUCCAUUUUACUAUGUGUGAGACAAGAGACAAGGCUUCACAGUUAACAUC	UGUUCCUCUCUUUUCCAUUUUA	UGUGUGAGACAAGAGACAAGGC				UCAGACACCCCUGGUGAAAGGAAUCCUUAUGAAAACAUACUCUACAAGAUUUGUUUGUCAGGAGAUGGAUGG			ACCCCUGGUGAAAGGAAUCCUU	UACAAGAUUUGUUUGUCAGGAG
UUUAUUCUGGGUGACCACUUCAUUUUGGUUGACGCUAGAUCGCUCAUGAAUGGUAAUAUGUGUUUCUCAAACACUGAUGGGUACAGCCUUCUUAAAGAAUGAA	UCAUGAAUGGUAAUAUGUGUUU	UAAUAUGUGUUUCUCAAACACU				CUGGGAAAACACUGUCGUUGAUCUGGAAUCAGAUGGGAAGCCACAGAAAGCUGACAGCAACAAUUCCAG			UGGGAAGCCACAGAAAGCUGAC	AAAGCUGACAGCAACAAUUCCA
UGUGAUUCAAACCAACCCUAUCCUCCAAUAGUUUUGAUGCAGUUGGCUUUAAGGGAAAAUAGUCACA	AAUAGUUUUGAUGCAGUUGGCU	AGUUGGCUUUAAGGGAAAAUAG				CUCAGCUGAUGACCCUCAAGGAUGCAAUGCUGCAACUUGACCCAAAUGCUAAG			UCAAGGAUGCAAUGCUGCAACU	CUGCAACUUGACCCAAAUGCUA
CCCUAUCCUCCAAUAGUUUUGAUGCAGUUGGCUUUAAGGGAAAAUAGUCACAAGGGUUAUGUUUGAAAAAAUCAAACACCUUAACUGUCUUAGGUUCCCCUAAGACCCAUGCACCCAGUUCUAUUGCAGUUGAUAAGG	UGAAAAAAUCAAACACCUUAAC	AAACACCUUAACUGUCUUAGGU				GGAAGACCUGAAGAUCCAGUGGAAAUUGCCCUCUAUCAACCAAGUUCAGGCUGCUACAUACACUUCUUCC			UCCAGUGGAAAUUGCCCUCUAU	UCUAUCAACCAAGUUCAGGCUG
AUAUUGAAUGCCAUUAGAAUUUGUCAACAAUUUGAUUCCCUUGACAUCAGAAAUCAGAGACUGAAUGGACUUAAUAU	UGAUUCCCUUGACAUCAGAAAU	AGAAAUCAGAGACUGAAUGGAC				GAAGAUCCAGUGGAAAUUGCCCUCUAUCAACCAAGUUCAGGCUGCUACAUACACUUC			UCUAUCAACCAAGUUCAGGCUG	GUUCAGGCUGCUACAUACACUU
AUCAGAAAUCAGAGACUGAAUGGACUUAAUAUACAGAUUCUCUUUAUUUGGU	CUGAAUGGACUUAAUAUACAGA	UAUACAGAUUCUCUUUAUUUGG				GAAAUUGCCCUCUAUCAACCAAGUUCAGGCUGCUACAUACACUUCUUCCGUGAACCUACUGAUUUAAAGCAGUUC			CCUCUAUCAACCAAGUUCAGGC	UCCGUGAACCUACUGAUUUAAA
AACACAUUUGCUACCCAAUGUUCUGCACAAUCCUACAAAGCCAGAUGCAAUGGAACUUUGGAAUGCAGAUUUGUU	UUUGCUACCCAAUGUUCUGCAC	AAUGGAACUUUGGAAUGCAGAU				ACUUCUUCCGUGAACCUACUGAUUUAAAGCAGUUCAAGCAGGAUGCUAAGU			UACUGAUUUAAAGCAGUUCAAG	GCAGUUCAAGCAGGAUGCUAAG
GCUACCCAAUGUUCUGCACAAUCCUACAAAGCCAGAUGCAAUGGAACUUUGGAAUGCAGAUUUGUUGAUAGC	CAAUGUUCUGCACAAUCCUACA	UUUGGAAUGCAGAUUUGUUGAU				UGUCAGGGGUCCGAUGACAUAAGGAAACUCCUUGAAUCACAAGGAAGAAAAGACA			ACAUAAGGAAACUCCUUGAAUC	UUGAAUCACAAGGAAGAAAAGA
UGCGCACCUCGAGUGAAAGUGGAAGACAACUUAUUUUGGAUUGUUUUGACAAUGGUAGGAAUCUUCUCAUCAUCUAGGUUCACAGCA	UCGAGUGAAAGUGGAAGACAAC	GUAGGAAUCUUCUCAUCAUCUA				CCUCACUGUGCACUAAUGGACUGCAUCAUGUUUGAUGCAGCAGUGUCAGGAGG			Missing	Missing
GUGGAAGACAACUUAUUUUGGAUUGUUUUGACAAUGGUAGGAAUCUUCUCAU	UGGAUUGUUUUGACAAUGGUAG	GACAAUGGUAGGAAUCUUCUCA				CUGAACACAUCGGUUUUGAGAGCAGUGCUGCCCAGAGAUAUGGUGUUCAG			UGAGAGCAGUGCUGCCCAGAGA	CUGCCCAGAGAUAUGGUGUUCA
GAAGACAACUUAUUUUGGAUUGUUUUGACAAUGGUAGGAAUCUUCUCAUCAUCUAGGUUCACAGCACCUGAAUAUAUUAUCUUU	UUGGAUUGUUUUGACAAUGGUA	ACAGCACCUGAAUAUAUUAUCU				GGGUCUCAUCUCUUCCAUUUCACAGGCACACCAGGCUGUUUGUAGAGUCCACAGGAACAAAUGCCCAUAUGAUUCAAUCUGUGAGGUUUGGGACACGACUU			AGAGUCCACAGGAACAAAUGCC	AUCUGUGAGGUUUGGGACACGA
GGUUCACAGCACCUGAAUAUAUUAUCUUUUGUCUCAACACCAUUCUUAAAGGAUGAUGCGCAGCCAAGUUUAGCC	UGAAUAUAUUAUCUUUUGUCUC	AAGGAUGAUGCGCAGCCAAGUU				UCAUCUCUUCCAUUUCACAGGCACACCAGGCUGUUUGUAGAGUCCACAGGAACAAAUGCCCAUAUGAUUCAAUCUGUGAGGUUUGGGACACGACUUGCCUACAAUAUGCCUAUGAGUUGGUAUUUUGACUAGGUGA			CCAUAUGAUUCAAUCUGUGAGG	UGAGGUUUGGGACACGACUUGC
GGAUGAUGCGCAGCCAAGUUUAGCCAAGAAUACUCAAGGUCAGACUCAGAUGGGGGCUCAACAUCC	AAGAAUACUCAAGGUCAGACUC	UCAGACUCAGAUGGGGGCUCAA				UAGAUGGUUCUUCAUUAUAAGUUGGUCAUUUAUCAAAGCAUUUACUGCUUUGUUGAUCAACUGAAUGCUCAUUUG			CAAAGCAUUUACUGCUUUGUUG	UUGAUCAACUGAAUGCUCAUUU
CCUAUUGUACAGUUUUCUUAACAUAGAUCUAAUCUUGCUGCAAGCAUUAGG	UUUUCUUAACAUAGAUCUAAUC	UCUAAUCUUGCUGCAAGCAUUA				UUUGUUGAUCAACUGAAUGCUCAUUUGUGCUUCAGCUUUCAACCUUUGAAUGGCUUGUUUGUUGAAGUCAAACAGCCUCAGCAUGUCACAAA			UGCUCAUUUGUGCUUCAGCUUU	CUUGUUUGUUGAAGUCAAACAG
GGUUGCCAUCUACCCAGUCUCUAACAUCUGUCUCGCAAUUCAAUAAGAAUGGGUCAAUAGGGUAUCU	ACCCAGUCUCUAACAUCUGUCU	AAUAAGAAUGGGUCAAUAGGGU				GCAAUCUUCUACUAAUAUAAAUAUCUCUAGUCCUUUGUGAGAGGAGCCCGAGAUAACCGAUGGGAGAUGGU			AGUCCUUUGUGAGAGGAGCCCG	GCCCGAGAUAACCGAUGGGAGA
UCGCAACCGACUGAUCAAUGAUUGUGUCAAUUGUUUCUGCCAGUUGGUGUGG	ACUGAUCAAUGAUUGUGUCAAU	AUUGUUUCUGCCAGUUGGUGUG				GAGGAGCCCGAGAUAACCGAUGGGAGAUGGUCUCGAGAAUUGGCAGUGAUCUUCCCAGGUUGUAUUUUGGAUUAUC			CGAGAUAACCGAUGGGAGAUGG	UUCCCAGGUUGUAUUUUGGAUU
AUGAUUGUGUCAAUUGUUUCUGCCAGUUGGUGUGGCUCUUUACACUUUAUAUUGUGAAGAGCUGCUGCAACGAACUUUGUCAAUAAUGGCACUUCAU	CUUUACACUUUAUAUUGUGAAG	UGAAGAGCUGCUGCAACGAACU				GAAUUGGCAGUGAUCUUCCCAGGUUGUAUUUUGGAUUAUCAGAUAUUGAUAACUAGUCAUAAUACAGUCCCAGUUGCCACGGCCUGAGUC			UGUAUUUUGGAUUAUCAGAUAU	ACUAGUCAUAAUACAGUCCCAG
UGCAAAAGCUCUGUGAGAGAUUGAUCAAAGAGAGAAAUCUGAUCAUCACUAGAGGUAUAAGCA	AAGAGAGAAAUCUGAUCAUCAC	UGAUCAUCACUAGAGGUAUAAG				AGCCAUCCUCAUAAAAGUCUGUAACACACCAUUUGCAACAGUACCACAAUGGUUGGCU			UCUGUAACACACCAUUUGCAAC	CAACAGUACCACAAUGGUUGGC
UCACUAGAGGUAUAAGCAUCUAUCGUACCACCGCAUAUACAACUGAUAGCAUAAUUAAUGAACCUCUCUGA	AGAGGUAUAAGCAUCUAUCGUA	UAGCAUAAUUAAUGAACCUCUC				ACUGCACACUAAUCUUUCCCCCAUUAAAAUCGCAGCUCAUUGCCUCAUACUGAUUGAAGUUGGGGAUGGACAAGUGGAAAGU			CCCCCAUUAAAAUCGCAGCUCA	UUGGGGAUGGACAAGUGGAAAG
UAUACAACUGAUAGCAUAAUUAAUGAACCUCUCUGAAAUGAGGGCAUAAAAAUCUGAUGUGUUGUGUA	AACCUCUCUGAAAUGAGGGCAU	CAUAAAAAUCUGAUGUGUUGUG				GUGGGCAUCAGACAGAUUGCAAAAUUUGUGAUUAAUAAUGCUCGUGUUGGUCAAGGUCAGUUCUAGUCCUGUCUCAUUGCCCAC			AUUAAUAAUGCUCGUGUUGGUC	UUGGUCAAGGUCAGUUCUAGUC
UGCAUAUGCCACAUAAGUAGGGUUGAGAGAUAGUCCCUCCCUUUUAUGUCAGCUUGCA	AGAGAUAGUCCCUCCCUUUUAU	CCUCCCUUUUAUGUCAGCUUGC				GCAAAAUUUGUGAUUAAUAAUGCUCGUGUUGGUCAAGGUCAGUUCUAGUCCUGUCUCAUUGCCCACCAUUAUAUAAUGAUGACUGUUGU			UAAUAAUGCUCGUGUUGGUCAA	UCUCAUUGCCCACCAUUAUAUA
UGAUCCAUGCUAUAAGACACAUGUGCCAAUGAAACAUUCAAUUUCAUGGAAAGGAUAGCAUUUUCA	UGCCAAUGAAACAUUCAAUUUC	UCAUGGAAAGGAUAGCAUUUUC				UGUACAGACCUUUCAGCACUGCUAGUACAGACAGUGCAAUGAGAACAAUGUUCA			CACUGCUAGUACAGACAGUGCA	ACAGUGCAAUGAGAACAAUGUU
GACACAUGUGCCAAUGAAACAUUCAAUUUCAUGGAAAGGAUAGCAUUUUC	CAAUGAAACAUUCAAUUUCAUG	UUCAUGGAAAGGAUAGCAUUUU				GUUGACCGCUUGAUUUAGGUCCCUCAACCGUUUCAAAUCAUUGUCAUCCCUUCUCUCCUUGCGCAUCAAC			UUUAGGUCCCUCAACCGUUUCA	UCAAAUCAUUGUCAUCCCUUCU
UCUUUGUUCUAAGAUCACCAAUAUAUAAUUCUCUGUUACCACCCACUUGUUCUUUAUAUGACAAAGA	AAUUCUCUGUUACCACCCACUU	ACUUGUUCUUUAUAUGACAAAG				CUGAUCACCUUUGACUUUAACUUCUCUAGAUCAGCGGCUAAGAUUAAUAAGUCAUCUGAGGUUAGAGUCCCAACUCUCAG			CUUUAACUUCUCUAGAUCAGCG	CAUCUGAGGUUAGAGUCCCAAC
GUUUGUCAGUGACAGAGCCUUACUAAGUGCCUCUGAAUUGCUCUCCCUUUCACUAAUUCUUAC	UGACAGAGCCUUACUAAGUGCC	AAUUGCUCUCCCUUUCACUAAU				UCUGAUCACCUUUGACUUUAACUUCUCUAGAUCAGCGGCUAAGAUUAAUAAGUCAUCUGAGGUUAGA			UAGAUCAGCGGCUAAGAUUAAU	UUAAUAAGUCAUCUGAGGUUAG
GUUAAAGUAUGUCCUUGUUGACACUGCCUUUGUCAACUCUCCAAUAGGACACUGUGAC	UGUUGACACUGCCUUUGUCAAC	UCAACUCUCCAAUAGGACACUG				ACCUUUGACUUUAACUUCUCUAGAUCAGCGGCUAAGAUUAAUAAGUCAUCUGAGGU			UAGAUCAGCGGCUAAGAUUAAU	AAGAUUAAUAAGUCAUCUGAGG
GAAUUCUUCAUAAAAUUUACCUGGUAAGAUAUCAUGAUCAAACUCCUCAACCAUGUGAUUGGAUAAUUC	Missing	Missing				UGGCCUUUCUGUUCUGAUCACCUUUGACUUUAACUUCUCUAGAUCAGCGGCUA			Missing	Missing
UUUACCUGGUAAGAUAUCAUGAUCAAACUCCUCAACCAUGUGAUUGGAUAAUUCACCCUUGAUCAACCUAAUGUAAA	UGAUCAAACUCCUCAACCAUGU	UUCACCCUUGAUCAACCUAAUG				AGGUUGCCCAUAUAGACACCUGCACUUAAUGGCCUUUCUGUUCUGAUCACCU			ACCUGCACUUAAUGGCCUUUCU	UGGCCUUUCUGUUCUGAUCACC
CAACCUAAUGUAAAACUUAUUUGAGACAAUCUCAUCUAGAUCAUUUAUUGAUGGUUG	ACUUAUUUGAGACAAUCUCAUC	CAUCUAGAUCAUUUAUUGAUGG				CCAGCCCGAGCCCCUUGAUUACCACCACUCAUUCCUAUCAUAUUCAGGAGAGCUCUUCUUUGGUCAAGUUGCUGUGAGCUUAGGUUG			AUUCCUAUCAUAUUCAGGAGAG	AGAGCUCUUCUUUGGUCAAGUU
GCUGAUCAAAAUAAUCGCUUGCACCUCCAUCGAGCAAAAUUUCGUCUAGGUCAGCCCCAUCAGC	CUUGCACCUCCAUCGAGCAAAA	UCGUCUAGGUCAGCCCCAUCAG				AAUGCUUGUACUGCAUCAUUCAAGUCAACCUGCCCCUGUUUUGUCAGACAUGCCAGUGUCAGACUUGGCAUGGUCCCGAACUGAUUAUUGAGCAACUCUGCAUU			AGACAUGCCAGUGUCAGACUUG	AGACUUGGCAUGGUCCCGAACU
GCUGAUCAAAAUAAUCGCUUGCACCUCCAUCGAGCAAAAUUUCGUCUAGGUCAGC	CUUGCACCUCCAUCGAGCAAAA	AGCAAAAUUUCGUCUAGGUCAG				GAUCAAACCCAAAUCUGUCAAUGCUUGUACUGCAUCAUUCAAGUCAACCUGCCCCUGUUUUGUCAGACAUGCCAGUGUCAGACUUGGCAUGGUC			UGUCAAUGCUUGUACUGCAUCA	UCAGACAUGCCAGUGUCAGACU
GCACCUCCAUCGAGCAAAAUUUCGUCUAGGUCAGCCCCAUCAGCAUCACUUUUGAGCUGCCCAGAUCCUAGAACCAAAUUGCUCAUUGCCUGC	UCAGCAUCACUUUUGAGCUGCC	AGAACCAAAUUGCUCAUUGCCU				AUUCAAAGAGCUUUUCUUGGUGUCAAUCAUAUUUAGGAUGGGAUGACUUUGAGU			CUUGGUGUCAAUCAUAUUUAGG	UUUAGGAUGGGAUGACUUUGAG
UCAGCAUCACUUUUGAGCUGCCCAGAUCCUAGAACCAAAUUGCUCAUUGCCUGCUGA	AGCAUCACUUUUGAGCUGCCCA	UGCCCAGAUCCUAGAACCAAAU				UGUCUGAGGUGACACCUUGAUUGUCUCCAACAUAUUGCCACCAUCCAGCA			UUGAUUGUCUCCAACAUAUUGC	CAACAUAUUGCCACCAUCCAGC
GAUCCUAGAACCAAAUUGCUCAUUGCCUGCUGAACUUUGUACUCAUAGUCCUGCUUGUUGAGAAGGUACUUUC	UUUGUACUCAUAGUCCUGCUUG	UCCUGCUUGUUGAGAAGGUACU				UCUUGUAGAGUAUGUUUUCAUAAGGAUUCCUUUCACCAGGGGUGUCUGAAAUGAACAUUCCAAGA			AUUCCUUUCACCAGGGGUGUCU	UGUCUGAAAUGAACAUUCCAAG
GCUCAUUGCCUGCUGAACUUUGUACUCAUAGUCCUGCUUGUUGAGAAGGUACUUUCCUUUCCUUGAGAAGACUUCAGUGAGCUGCGACACGGCCAGUGCUGUGAGC	UACUCAUAGUCCUGCUUGUUGA	UUGAGAAGACUUCAGUGAGCUG				CAUCCAUCUCCUGACAAACAAAUCUUGUAGAGUAUGUUUUCAUAAGGAUUCCUUUCACCAGGGGUGUCUG			CUCCUGACAAACAAAUCUUGUA	UAAGGAUUCCUUUCACCAGGGG
GCCACUGGUGAUGAGAGGAUCUUUGAUUUCCCUUUUUACUUCCCUCUCCUUAAAUAGUGAACCAUUGUUAAAAGAGGAUGUAAGAAGAGAUAAAUACUUCUUUGAAACACCAGGC	UUAAAUAGUGAACCAUUGUUAA	UUAAAAGAGGAUGUAAGAAGAG				AGCUGAGAAUAGGUAAGCCCAGCGGUAAACCCUGCCGACUGCAGGGAUUUACUGGAAUUGUUGCUGUCAGCU			AACCCUGCCGACUGCAGGGAUU	AUUUACUGGAAUUGUUGCUGUC
CACUGGUGAUGAGAGGAUCUUUGAUUUCCCUUUUUACUUCCCUCUCCUUAAAUAGUG	UGAGAGGAUCUUUGAUUUCCCU	UACUUCCCUCUCCUUAAAUAGU				CCAGGUCUUAGCAUUUGGGUCAAGUUGCAGCAUUGCAUCCUUGAGGGUCAUCAGCUGAGAAUAGG			AAGUUGCAGCAUUGCAUCCUUG	UUGAGGGUCAUCAGCUGAGAAU
UGUUAAAAGAGGAUGUAAGAAGAGAUAAAUACUUCUUUGAAACACCAGGCCUUUUAUAAUCUGGUCCCUCGAUAGUUGUGCAUCCAUCUUUACUUAAAAACUUUUUUGCA	AGAUAAAUACUUCUUUGAAACA	UCUUUACUUAAAAACUUUUUUG				GCCUGAACUUGGUUGAUAGAGGGCAAUUUCCACUGGAUCUUCAGGUCUUCCUUCAAUGUCCAUCCAGGU			AUAGAGGGCAAUUUCCACUGGA	UCAGGUCUUCCUUCAAUGUCCA
CAUUUUAUCUGAUCUGUCAAUCUAUCUGGUGUUUCUUUCGUAAUGAAGUGGCACAUGUAGGAAACAUUCAAAAUG	UGUCAAUCUAUCUGGUGUUUCU	UGGCACAUGUAGGAAACAUUCA				AGGUUCACGGAAGAAGUGUAUGUAGCAGCCUGAACUUGGUUGAUAGAGGGCAAUUUCCACUGGAUCU			UAGCAGCCUGAACUUGGUUGAU	UAGAGGGCAAUUUCCACUGGAU
AUCUGGUGUUUCUUUCGUAAUGAAGUGGCACAUGUAGGAAACAUUCAAAAUGAACUUGAACCUAUUAGUCAUCAUGCUCUUCACAUCCUCAGAUAAAACCAGAU	AGUGGCACAUGUAGGAAACAUU	GAACCUAUUAGUCAUCAUGCUC				UACUUAGCAUCCUGCUUGAACUGCUUUAAAUCAGUAGGUUCACGGAAGAAGUG			UUAGCAUCCUGCUUGAACUGCU	AACUGCUUUAAAUCAGUAGGUU
AUGAAGUGGCACAUGUAGGAAACAUUCAAAAUGAACUUGAACCUAUUAGUCAUCAU	UAGGAAACAUUCAAAAUGAACU	ACAUUCAAAAUGAACUUGAACC				CAUAUUCCGGGGGAGUGCAUCAAUGACAGCACUGGUCAAGCCCGGUUGUG			GGAGUGCAUCAAUGACAGCACU	AGCACUGGUCAAGCCCGGUUGU
CAGAUUCAUUAAUGUCCUUAUUAACCUAUAGAGCAGGAACUCAACAUCAGUGAUUAAUUCUUCCCUUAUUUUGUCAAUGAGGUCCUUAUGAUGAUAAUCUG	UUAUUAACCUAUAGAGCAGGAA	AAUUCUUCCCUUAUUUUGUCAA				GGCAAUAUCAAUUAGUUUAAUGUCUUUUCUUCCUUGUGAUUCAAGGAGUUUCCUUAUGUCAUCGGACCCCUGACAGGUAAUGACC			CAAGGAGUUUCCUUAUGUCAUC	UGUCAUCGGACCCCUGACAGGU
GGAACUCAACAUCAGUGAUUAAUUCUUCCCUUAUUUUGUCAAUGAGGUCC	UCAGUGAUUAAUUCUUCCCUUA	CCCUUAUUUUGUCAAUGAGGUC				GGUCCCAGACUGCAUUUUCAUACUUCCUGGAAUCAGUUUUGCUGAGGGCAAUAUCAAUUAGUUUAAUGUCUUUUCUUCCUUGUGAUUCAAGGAGUUUCCUUAUGUCAUCGGACC			AUAUCAAUUAGUUUAAUGUCUU	UCUUUUCUUCCUUGUGAUUCAA
AUCAGUGAUUAAUUCUUCCCUUAUUUUGUCAAUGAGGUCCUUAUGAUGAUAAUCUGAU	CCUUAUUUUGUCAAUGAGGUCC	UGAGGUCCUUAUGAUGAUAAUC				GUCUUUAUACUGGUCCCAGACUGCAUUUUCAUACUUCCUGGAAUCAGUUUUGCUGAGGGC			UAUACUGGUCCCAGACUGCAUU	CUGGAAUCAGUUUUGCUGAGGG
UCUUCCCUUAUUUUGUCAAUGAGGUCCUUAUGAUGAUAAUCUGAUAGAUAAGCCAUUACAAAGUACCUAAGA	UUAUUUUGUCAAUGAGGUCCUU	UAAGCCAUUACAAAGUACCUAA				UCCUCCUGACACUGCUGCAUCAAACAUGAUGCAGUCCAUUAGUGCACAGUGAGGG			UGCAUCAAACAUGAUGCAGUCC	AGUCCAUUAGUGCACAGUGAGG
GUGCUUAUUGUUGUUUGUAAAACCUCAGCUGAAAAUAUUGCUGGAAAAUAUCUUUUAGGAUCAGCAUAAAAUGAGCAC	UUAUUGUUGUUUGUAAAACCUC	UGGAAAAUAUCUUUUAGGAUCA				GGUGUCGAUGUUCUGAACACCAUAUCUCUGGGCAGCACUGCUCUCAAAACCGAUGUGUUCAGUCCUCCUGACACU			UCUGGGCAGCACUGCUCUCAAA	AUGUGUUCAGUCCUCCUGACAC
CAACUUUGUUAUCAUUAAUAGCAUAGCACUUCGAGCACUCCCCUGUCUUUUGAUAAAUCAGUUG	AUAGCACUUCGAGCACUCCCCU	UCCCCUGUCUUUUGAUAAAUCA				GAGAUGUUACAGAAGGAGUAUAUGGAGAGGCAGGGGAAGACACCAUUGGGUCUAGUUGACCUCUUUGUGUUCAGUACAAGUUUCUAUCUUAUUAGCAUCUU			ACCAUUGGGUCUAGUUGACCUC	UCUAGUUGACCUCUUUGUGUUC
UAGCACUUCGAGCACUCCCCUGUCUUUUGAUAAAUCAGUUGUAAUUCAGUGUUA	CCCCUGUCUUUUGAUAAAUCAG	UAAAUCAGUUGUAAUUCAGUGU				CAUUCAGUUGAUCAACAAAGCAGUAAAUGCUUUGAUAAAUGACCAACUUAUAAUG			AACAAAGCAGUAAAUGCUUUGA	UUGAUAAAUGACCAACUUAUAA
GCACUUCGAGCACUCCCCUGUCUUUUGAUAAAUCAGUUGUAAUUCAGUGUUACCCAAUGAAAACUCUUGACAAUAUGCUUCUUUGC	UGUAAUUCAGUGUUACCCAAUG	ACUCUUGACAAUAUGCUUCUUU				CAGCUGUGGCAAAAUGUAAUGAGAAGCAUGAUGAGGAAUUUUGUGACAUGCUG			UGGCAAAAUGUAAUGAGAAGCA	AUGAGGAAUUUUGUGACAUGCU
UCAGUUGUAAUUCAGUGUUACCCAAUGAAAACUCUUGACAAUAUGCUUCUUUGCAUCUGA	ACCCAAUGAAAACUCUUGACAA	ACAAUAUGCUUCUUUGCAUCUG				UAUUAGUAGAAGAUUGCUAGGCACAUUCACAUGGACACUGUCAGAUUCUGAAGGUA			UAGGCACAUUCACAUGGACACU	GACACUGUCAGAUUCUGAAGGU
UUGCAUCUGACCACUUGAUACCUUGCGGGUCCAAAUUCAUUCUGUCUCAGCUUUACGGUAGAAGAAGUUUUCAUAGAGUUCACCAAAGCGAGGCUCAAUGAGGAAAGUCUCUCUAAGUCAGUGGUUCCCAGUAG	AGUUUUCAUAGAGUUCACCAAA	UCACCAAAGCGAGGCUCAAUGA				GGUGGGAGCUACAUUGCUCUUGACUCAGGCCGUGGCAACUGGGACUGUAUUAUGACUAGUUAUCAAUAUCUGAUAAUCCAAAAUACAACCUGGGAAGAUCACUGCCAAUUCUCGAGACCAUCUCCCAUC			UCUUGACUCAGGCCGUGGCAAC	UCCAAAAUACAACCUGGGAAGA
GUCUCUCUAAGUCAGUGGUUCCCAGUAGUUCCACAUCCCCCAUCACAUAAGGGAAUGUUUCUUCCUCUGUUCUCUGAUAACUGAUUGUUGGGAC	AUCCCCCAUCACAUAAGGGAAU	UCUCUGAUAACUGAUUGUUGGG				UGGUGUGUUACAGACUUUUAUGAGGAUGGCUUGGGGUGGGAGCUACAUUGCUCUUGACUCAGGCCGUGGCAACUGGGACUGUAUUAUGACUA			UAUGAGGAUGGCUUGGGGUGGG	UGACUCAGGCCGUGGCAACUGG
UCCCAGUAGUUCCACAUCCCCCAUCACAUAAGGGAAUGUUUCUUCCUCUGUUCUCUGAUAACUGAUUGUUGGGACAACUCCGGA	UUCCACAUCCCCCAUCACAUAA	ACUGAUUGUUGGGACAACUCCG				AGCCAACCAUUGUGGUACUGUUGCAAAUGGUGUGUUACAGACUUUUAUGAGGAUGGCU			GUUGCAAAUGGUGUGUUACAGA	UACAGACUUUUAUGAGGAUGGC
UCCAUAUCAAUUUUAUAGUGGUCCACACUGAUCCCAACAUCCUUUAAAGCAGUGGUGGCCUUCAAAAUGGUUUUCUGGA	AUCAAUUUUAUAGUGGUCCACA	UGGUGGCCUUCAAAAUGGUUUU				GGCAAUGAGCUGCGAUUUUAAUGGGGGAAAGAUUAGUGUGCAGUACAACCUGAGUCACAGCUAUGCU			UAGUGUGCAGUACAACCUGAGU	UACAACCUGAGUCACAGCUAUG
CUCAAACACUGGGAGGACUGUGUGAUUCUAGAUCUUAGCCUGUUGCCUCGCUCUCCCCAUUUCUCGAG	UGUGAUUCUAGAUCUUAGCCUG	UGUUGCCUCGCUCUCCCCAUUU				ACUUUCCACUUGUCCAUCCCCAACUUCAAUCAGUAUGAGGCAAUGAGCUGCGAUUUUAAUGGGGGAAAGAUUAGUGUGCAGU			AGUAUGAGGCAAUGAGCUGCGA	UGCGAUUUUAAUGGGGGAAAGA
ACUAGUCUAUCUUUAACUCUUAAGAAGCAAGACCCCAACCACCCUUUUAAACACUUUUGUUUCAUCAGGUCAUGCUUACUUGCAAGGAGAAUUAGU	UUUUAAACACUUUUGUUUCAUC	AUGCUUACUUGCAAGGAGAAUU				AAUCUCAACUUUCCACUUGUCCAUCCCCAACUUCAAUCAGUAUGAGGCAAUGAGCUGCGAUU			CAACUUCAAUCAGUAUGAGGCA	GUAUGAGGCAAUGAGCUGCGAU
GGAAUGAUCUCCAGCAUUGAACCUGACAUUCUCCAAUAGUUUGGUUUCCCCUUUUUUCAUUCC	UGACAUUCUCCAAUAGUUUGGU	UUGGUUUCCCCUUUUUUCAUUC				GACUCUGGAACUAAACAUGGAGACACUCAAUAUGACCAUGCCUCUCUCCUGCACAAAGAACAACAGUC			ACUCAAUAUGACCAUGCCUCUC	UCUCCUGCACAAAGAACAACAG
UUGUCUUCUGCAACUACCUUAUCAGCGUACAAAUUGUUAAGCUCAUUAAGUAACUGGCUCUUAUCAA	CAGCGUACAAAUUGUUAAGCUC	UCAUUAAGUAACUGGCUCUUAU				GUGUGGUAGGUCUUGCACAACCAGUCUUUAUAAAGGGGUUUAUGAGCUUCAGACUCUGGAACUAAACAUGGAGACACUCAAUAUGACCAUGCCUCUCUCCUGCAC			AGUCUUUAUAAAGGGGUUUAUG	UGGAACUAAACAUGGAGACACU
GAUGCCCUGGUGGCAUGAGGCAAUCACUUCCUCAUAAUGAUUAGAGCGAUUGUCCAUCAGAACAUU	CCUGGUGGCAUGAGGCAAUCAC	AGAGCGAUUGUCCAUCAGAACA				AGGCAUUUUUGGUUGCGCAAUUCAAGUGUCCUAUUUAAAAUGGGACAAAUAGUGACAUUCUUCCAGGAAGUGCCU			UAUUUAAAAUGGGACAAAUAGU	GACAAAUAGUGACAUUCUUCCA
GAAGUCAUGAAUAAAGAUUCACAGAGUCUGCUAUACUCUGACUCUUCAAAAAGUGAAUUACUCUCCUGUGCAUACUUU	UCAUGAAUAAAGAUUCACAGAG	GAAUUACUCUCCUGUGCAUACU
AGUGAAUUACUCUCCUGUGCAUACUUUAAAAGUGAGAAGAGCGUAUCCCUCAACUUAUCAUUGACCCAGUCAGGUAUUUGUUCAUU	AGAGCGUAUCCCUCAACUUAUC	UCAACUUAUCAUUGACCCAGUC
UUGACCCAGUCAGGUAUUUGUUCAUUGUAGAAUGAUGUUCUCCCGUCUAUAAGUGGUAUUAAAUUGAUGUCGA	UAGAAUGAUGUUCUCCCGUCUA	UAUAAGUGGUAUUAAAUUGAUG
CAAUGUACUUCUGCUCAAAGUUAGCAGGAGAUGAUCUAACAAAACACUCCAGCAGUAUUAGAACAUUG	AGAUGAUCUAACAAAACACUCC	ACUCCAGCAGUAUUAGAACAUU
GCUAUGUCUUCCUCCAUGUUUAGCUGCAGGUAUGAUGUUCAGAACCCUCAGAACAUGUGGUCUGCUAGAGC	UUCCUCCAUGUUUAGCUGCAGG	CUCAGAACAUGUGGUCUGCUAG
UGUUUAGCUGCAGGUAUGAUGUUCAGAACCCUCAGAACAUGUGGUCUGCUAGAGCA	AGAACCCUCAGAACAUGUGGUC	AGAACAUGUGGUCUGCUAGAGC
UGUUUAGCUGCAGGUAUGAUGUUCAGAACCCUCAGAACAUGUGGUCUGCUAGAGCAACA	AGAACCCUCAGAACAUGUGGUC	ACAUGUGGUCUGCUAGAGCAAC
AGGGUCCCGUAGGGGCACAGAAGACACAAGAGGCAAUUAAAGACAAUUAAAUAAGAUAGCCUUAAUGCCUAGGAUCCU	AGAAGACACAAGAGGCAAUUAA	AUAGCCUUAAUGCCUAGGAUCC
UGUCUUUUGAUUCUGGGGCUUUGGCUUGCUUGUUUCCCAUUUGGAGAAGUACAGCGCACAAGGCCUCAAAAAAAGACA	UGGGGCUUUGGCUUGCUUGUUU	AGUACAGCGCACAAGGCCUCAA
CUGUGGCCCUAGAUGUGUGGCAUCUGGGAUCAGGCUGGCUCUCGGACUGUCUUUUGAUUCUGGGGCUUUGG	UGGGAUCAGGCUGGCUCUCGGA	CGGACUGUCUUUUGAUUCUGGG
AGCGGCUGAUGGUCUCAGUUUUGUGGGGAGAGGCAUCUUGCAAAUGGGACACCUGUUGCU	UGGGGAGAGGCAUCUUGCAAAU	UUGCAAAUGGGACACCUGUUGC
GAGGUGCUGUUGGAGCGGCUGAUGGUCUCAGUUUUGUGGGGAGAGGCAUCUU	GCGGCUGAUGGUCUCAGUUUUG	AGUUUUGUGGGGAGAGGCAUCU
GAUGCUGUCCGCUGCUCCGGUUGGAGGUGCUGUUGGAGCGGCUGAUGGUCUC	UGUCCGCUGCUCCGGUUGGAGG	CUGUUGGAGCGGCUGAUGGUCU
GAUGGGAGUGGUGGGGGUCGGUGGGAGAUUCAGGGACUGUAGGGUGGGGGUCUGAUGCUGUCCGCUGCUCCGGUU	UGGGGGUCGGUGGGAGAUUCAG	UGAUGCUGUCCGCUGCUCCGGU
GGGGUCGGUGGGAGAUUCAGGGACUGUAGGGUGGGGGUCUGAUGCUGUCCGCUGCUCC	UCGGUGGGAGAUUCAGGGACUG	GGUCUGAUGCUGUCCGCUGCUC
GUAAGUCAAGGGGAAAGGUGAUGGUACAAUCAAGUGGUGGUAAAUUGAGAUUGAAGGGC	GAUGGUACAAUCAAGUGGUGGU	GUGGUAAAUUGAGAUUGAAGGG
GAGUGCGGUUCUUGAGGCAGUGGACAACUGGGUGGAGUUCAAGGGUUAUGCUC	CAGUGGACAACUGGGUGGAGUU	GGUGGAGUUCAAGGGUUAUGCU
CGCCGAGUUGUGAGGGGAUCUUGAGUGCGGUUCUUGAGGCAGUGGACAACUGGGUG	UGAGUGCGGUUCUUGAGGCAGU	UUGAGGCAGUGGACAACUGGGU
CAGGGGUGGACAUUGUCUCCACACUUAGGGCUGCAGCGCCGAGUUGUGAGGGGAUCUUGAGUGCGGUUCUUGAGGCAGUGGACAACUG	AUUGUCUCCACACUUAGGGCUG	UGUGAGGGGAUCUUGAGUGCGG
CUUAGGGCUGCAGCGCCGAGUUGUGAGGGGAUCUUGAGUGCGGUUCUUGAG	UGCAGCGCCGAGUUGUGAGGGG	UGUGAGGGGAUCUUGAGUGCGG
CAGGCUGGGGUUAAGGAUGCAGUGGUCAGGGGUGGACAUUGUCUCCACACUUAGGGCUG	AGUGGUCAGGGGUGGACAUUGU	CAUUGUCUCCACACUUAGGGCU
CUGGGGUUAAGGAUGCAGUGGUCAGGGGUGGACAUUGUCUCCACACUUAG	AGUGGUCAGGGGUGGACAUUGU	GUGGACAUUGUCUCCACACUUA
CCUUUACACCUGUUAUACAAGACCAGGAUCUUGAGAUAUUUGUGAGAGAGGUUGGGG	UUAUACAAGACCAGGAUCUUGA	UUGAGAUAUUUGUGAGAGAGGU
CCUGGUUGUGCAUAGGGGAGGCUUGUGGGAAUGUGGAAAGAAAUUGGCAUCCUUUACACCUGUUAUACAAGACCAGG	AUGUGGAAAGAAAUUGGCAUCC	CAUCCUUUACACCUGUUAUACA
GUAUGACUUUGUAUUGGUGGGUCCUUGCACUGAACCAACCCCCCUGGUUGUGCAUAGGGGAGGCUUGUGGGAAUGUGGAAAGAAAUUGGCAUCCUUUACACCUGUUAUAC	CCUUGCACUGAACCAACCCCCC	GGGGAGGCUUGUGGGAAUGUGG
ACAAAUCAACUAGGGCAUGUGACCCCUGUUGAGAUUGUUGUUGAUAUGGAAAGGUUGCAGUUUACGGAGUAUGACUUUGU	AACUAGGGCAUGUGACCCCUGU	UGCAGUUUACGGAGUAUGACUU
CCGAGAUCAUUAAUGAGUUUUUAAUUGACACAAAUCAACUAGGGCAUGUGACCCCUGUUGAGAUUGUUGUUGAUAUGGAAAGGUUGCAGUUUACGG	GUUUUUAAUUGACACAAAUCAA	UGUUGAGAUUGUUGUUGAUAUG
CCGUGUGUCUUGUCAGACUGUUGGAGACUGGUUUUGUCAGGACCUACUUUCAAGGGCAAAUCAGCAUGG	GACUGGUUUUGUCAGGACCUAC	ACCUACUUUCAAGGGCAAAUCA
GUCCGUGUGUCUUGUCAGACUGUUGGAGACUGGUUUUGUCAGGACCUACUUUCAAGGGC	UUGGAGACUGGUUUUGUCAGGA	UUUGUCAGGACCUACUUUCAAG
GUGAGGUUCCGUGUUAAAAGUCAAGAUGCUAGUUUUAAGGAAAGCUUUGC	UAAAAGUCAAGAUGCUAGUUUU	GCUAGUUUUAAGGAAAGCUUUG
GAUCCUAAGUUUGACUCAUUGGAGGAUUUCUUUGAUGCCGUAGCUUCACUACCUCCAGGGUCUGCAAAACUGAGUCAGACAGUGAGGUUC	UGCCGUAGCUUCACUACCUCCA	AACUGAGUCAGACAGUGAGGUU
GUUUGACUCAUUGGAGGAUUUCUUUGAUGCCGUAGCUUCACUACCUCCAGGGUCUGC	UGCCGUAGCUUCACUACCUCCA	AGCUUCACUACCUCCAGGGUCU
GCAUCAGGUUUAGUUGAUCCUAAGUUUGACUCAUUGGAGGAUUUCUUUGAUGC	GGUUUAGUUGAUCCUAAGUUUG	AGUUUGACUCAUUGGAGGAUUU
UAGACUUUGAUAUUGAGCCAGCUAGAUUCAAUCAAAAUCAAUUGAUCGCAUCAGGUUUAGUUGAUCCUAAGUUUG	AUUCAAUCAAAAUCAAUUGAUC	UGAUCGCAUCAGGUUUAGUUGA
GGCCAAUGUUUAAGCAUGAUCUGAUGAUGGGUUAUGCUUGGAUAGACUUUGAUAUUGAGCC	UGAUCUGAUGAUGGGUUAUGCU	UGCUUGGAUAGACUUUGAUAUU
GGUUGCAUAGAAUGGGUCCAUUUUCUUCAUUUGUAGAGAAAGUUAUUCACAAAGGUGUUGAAAGGCC	UCUUCAUUUGUAGAGAAAGUUA	AAAGUUAUUCACAAAGGUGUUG
UUCCAGAGGGUGAAGGGUUGCAUAGAAUGGGUCCAUUUUCUUCAUUUGUAGAGAA	AAUGGGUCCAUUUUCUUCAUUU	CCAUUUUCUUCAUUUGUAGAGA
GCAAAUUUAUUUUGAGUCUUACGUGAGACCAUUUGUUGCGACUACAAGAACAUUGGGGUCCUUCACGUGGUUUCCACACAAGACAUCAGUUCCAGAGGGUGAAGGGUUGC	UUUGAGUCUUACGUGAGACCAU	UGGUUUCCACACAAGACAUCAG
UACGUGAGACCAUUUGUUGCGACUACAAGAACAUUGGGGUCCUUCACGUG	UGUUGCGACUACAAGAACAUUG	AGAACAUUGGGGUCCUUCACGU
GGAUGUUAACUGUGAAGCCUUGUCUCUUGUCUCACACAUAGUAAAAUGGAAAAGAGAGGAACAUUACAUUGUGUUAUCAUCU	UAACUGUGAAGCCUUGUCUCUU	AAAAGAGAGGAACAUUACAUUG
UUUCUAGAUCUCUGUGUAGCGUUGGAUGUUAACUGUGAAGCCUUGUCUCUUGUCUCACACAUAGUAAAAUGGAAA	GAUCUCUGUGUAGCGUUGGAUG	UUGUCUCUUGUCUCACACAUAG
CCAAAAUGAAGUGGUCACCCAGAAUAAAAUUUCUAGAUCUCUGUGUAGCGUUGG	CAGAAUAAAAUUUCUAGAUCUC	UCUAGAUCUCUGUGUAGCGUUG
UGAAUCACAUCAUUCAUUCUUUAAGAAGGCUGUACCCAUCAGUGUUUGAGAAACACAUAUUACCAUUCA	GGCUGUACCCAUCAGUGUUUGA	UUUGAGAAACACAUAUUACCAU
UAUUGGAGGAUAGGGUUGGUUUGAAUCACAUCAUUCAUUCUUUAAGAAGGCUGUACCCAUCAGUG	UUUGAAUCACAUCAUUCAUUCU	AUUCUUUAAGAAGGCUGUACCC
UUAAGGUGUUUGAUUUUUUCAAACAUAACCCUUGUGACUAUUUUCCCUUAAAGCCAACUGCAUCAAAACUAUUGGAGGAUAGGGUUGGUUUGAAUCACAUCAUUCAUUCUUUAA	UAACCCUUGUGACUAUUUUCCC	UUGGAGGAUAGGGUUGGUUUGA
UGUGACUAUUUUCCCUUAAAGCCAACUGCAUCAAAACUAUUGGAGGAUAGGGUUGGUUUGAAUCACA	UAAAGCCAACUGCAUCAAAACU	AGGAUAGGGUUGGUUUGAAUCA
CAUCUCCUUAUCAACUGCAAUAGAACUGGGUGCAUGGGUCUUAGGGGAACCUAAGACAGUUAAGGUGUUUGAUUUUUUCAAACAUAACCCUUGUGACUAUUUUCCCUUAAAGCCAACUGCAUCAAAACUAUUGGAGGAUAGGGUUG	UUGAUUUUUUCAAACAUAACCC	AAAACUAUUGGAGGAUAGGGUU
GAAGUGGAGGUGAAAGUGUGGUCAGUUAUUUCAGACCCUUGUUAUGGGAUUAUAUGUGCAUCUCCUUAUC	UUCAGACCCUUGUUAUGGGAUU	UAUGGGAUUAUAUGUGCAUCUC
AUAUUGGCAAGUUCCGCUAGAACUUAGAAAUGGAAGUGGAGGUGAAAGUGU	Missing	Missing
CUGAUUUCUGAUGUCAAGGGAAUCAAAUUGUUGACAAAUUCUAAUGGCAUUCAAUAUUGG	CAAAUUGUUGACAAAUUCUAAU	ACAAAUUCUAAUGGCAUUCAAU
UCGGGGACCAAAUAAAGAGAAUCUGUAUAUUAAGUCCAUUCAGUCUCUGA	ACCAAAUAAAGAGAAUCUGUAU	UAUUAAGUCCAUUCAGUCUCUG
CUCGAGGUGCGCAAAAAUUGCUGUCUGAAGCUAUCAACAAAUCUGCAUUCCAAAGUUCCAUUGCAUCUGGCUUUGUAGGAUUGUGCAGAACAUUGGGUAGCAAAUGUGUUCGGG	AAAUCUGCAUUCCAAAGUUCCA	UCUGGCUUUGUAGGAUUGUGCA
UCUGAAGCUAUCAACAAAUCUGCAUUCCAAAGUUCCAUUGCAUCUGGCUUUGUAGGAUUGUGCAGAACAUUGGGUAGCAAAUGUGUUCGGG	CUGCAUUCCAAAGUUCCAUUGC	GCUUUGUAGGAUUGUGCAGAAC
UGCAUUCCAAAGUUCCAUUGCAUCUGGCUUUGUAGGAUUGUGCAGAACAUUGGGUAGCA	UCCAAAGUUCCAUUGCAUCUGG	AUUGUGCAGAACAUUGGGUAGC
GUUGAGACAAAAGAUAAUAUAUUCAGGUGCUGUGAACCUAGAUGAUGAGAAGAUUCCUACCAUUGUCAAAACAAUCCAAAAUAAGUUGUCUUCCACUUUCACUCGAGGUGCGCAAAAAUUGCUGUCUGAAGCUAUCAAC	UGUGAACCUAGAUGAUGAGAAG	UUGUCUUCCACUUUCACUCGAG
GGAUGUUGAGCCCCCAUCUGAGUCUGACCUUGAGUAUUCUUGGCUAAACUUGGCUGCGCAUCAUCC	UGAGCCCCCAUCUGAGUCUGAC	CUAAACUUGGCUGCGCAUCAUC
CCUAAUGCUUGCAGCAAGAUUAGAUCUAUGUUAAGAAAACUGUACAAUAGG	AUGCUUGCAGCAAGAUUAGAUC	UUAGAUCUAUGUUAAGAAAACU
UAUAGGAUUAUGAGGCAAAUAGAGGGAUUGAUUCCUAAUGCUUGCAGCAAGAUUAGAUCUAUG	UAGAGGGAUUGAUUCCUAAUGC	AAUGCUUGCAGCAAGAUUAGAU
CUAUUGACCCAUUCUUAUUGAAUUGCGAGACAGAUGUUAGAGACUGGGUAGAUGG	ACCCAUUCUUAUUGAAUUGCGA	GAUGUUAGAGACUGGGUAGAUG
GUUGCGAAUGGUGUCCCUGUUCACUUAUGUAAUCUAAUACAGAAAAGAACCUUAAAUCCUUUGCAAU	UUAUGUAAUCUAAUACAGAAAA	AAAAGAACCUUAAAUCCUUUGC
AAGUGUAAAGAGCCACACCAACUGGCAGAAACAAUUGACACAAUCAUUGAUCAGUCGGUUGCGAAUGGUGUCCCUGUUCACUU	CACACCAACUGGCAGAAACAAU	UUGAUCAGUCGGUUGCGAAUGG
GAGCCACACCAACUGGCAGAAACAAUUGACACAAUCAUUGAUCAGUCGGUUGCGAAUGGUGUCCCUGUUC	UGACACAAUCAUUGAUCAGUCG	AGUCGGUUGCGAAUGGUGUCCC
GUUCGUUGCAGCAGCUCUUCACAAUAUAAAGUGUAAAGAGCCACACCAACUGGC	CUUCACAAUAUAAAGUGUAAAG	UGUAAAGAGCCACACCAACUGG
GACUCUAAUAGAGUUCCACUAUUAUAUGAGUGAUCAACUCAAUAAGUUUGUGAGCCCUAAAAGUGUC	AAUAGAGUUCCACUAUUAUAUG	AAUAAGUUUGUGAGCCCUAAAA
UUUCUCUCUUUGAUCAAUCUCUCACAGAGCUUUUGCAAAGAGACCCAGAAG	CUCACAGAGCUUUUGCAAAGAG	AGAGCUUUUGCAAAGAGACCCA
UGCUUAUACCUCUAGUGAUGAUCAGAUUUCUCUCUUUGAUCAAUCUCUCACAGAGCUUUUGCA	AUGAUCAGAUUUCUCUCUUUGA	UGAUCAAUCUCUCACAGAGCUU
UCAUUUCAGAGAGGUUCAUUAAUUAUGCUAUCAGUUGUAUAUGCGGUGGUACGAUAGAUGCUUAUACCUCUAGUGAUGA	UUCAUUAAUUAUGCUAUCAGUU	GGUGGUACGAUAGAUGCUUAUA
GUGUAGUGCCUUCUCACAUCAGUUCAAUACUUGACAUGGGUCAAGGAAUAUUACAC	CAUCAGUUCAAUACUUGACAUG	ACAUGGGUCAAGGAAUAUUACA
UGAUGAAGUCUUUCAUUAAAGCCCAACUAGGGUUAAGGAAGAAAACUAAACAGUCA	AAAGCCCAACUAGGGUUAAGGA	UAAGGAAGAAAACUAAACAGUC
UGCAAGCUGACAUAAAAGGGAGGGACUAUCUCUCAACCCUACUUAUGUGGCAUAUGCA	AAAGGGAGGGACUAUCUCUCAA	AACCCUACUUAUGUGGCAUAUG
GCAUGGAUCAUAGUAAGUGGGGCCCAAUGAUGUGUCCAUUUUUGUUCUUGACUGUCUUACAGAAUUUAAUUUUCCUCUCAAAGGACUUGCAAGCUGACAUAAAAGGGAGGGACUAUCUCUCAACCCUACUUAUGUGGCAUAUGC	UUUUGUUCUUGACUGUCUUACA	AAAGGACUUGCAAGCUGACAUA
GAUGUUUACUAGACUUAUAGAAGAUUACUUUGAAGCUAUAAGCCUACAGUUAUC	UUAUAGAAGAUUACUUUGAAGC	GAAGCUAUAAGCCUACAGUUAU
GUGGGUGGUAACAGAGAAUUAUAUAUUGGUGAUCUUAGAACAAAGAUGUUUACUAGACUUAUAGAAGAUUACUUUGAAGCUAUAAGCCUAC	CAGAGAAUUAUAUAUUGGUGAU	UGUUUACUAGACUUAUAGAAGA
GGCACUUAGUAAGGCUCUGUCACUGACAAACUGUACCACAGCAAUGUUAAAGAAUUUGUGUUUUUAUAGCC	GACAAACUGUACCACAGCAAUG	AAUGUUAAAGAAUUUGUGUUUU
UUAGUGAAAGGGAGAGCAAUUCAGAGGCACUUAGUAAGGCUCUGUCACUGA	AAUUCAGAGGCACUUAGUAAGG	ACUUAGUAAGGCUCUGUCACUG
CUCUUGAUCAUGAAUGCGAAUACACUUAUGGGGAGGUACACUCAUUAUAAGUCAAGGAACCUUAAUUUCAAGUUUGAUAUGGGUAAACUCUCUGAUGAUGUAAGAAUUAGUGAAAGGGAG	AGGAACCUUAAUUUCAAGUUUG	UUUGAUAUGGGUAAACUCUCUG
UCAUUAUAAGUCAAGGAACCUUAAUUUCAAGUUUGAUAUGGGUAAACUCUCUGAUGAUGUAAGA	UUAAUUUCAAGUUUGAUAUGGG	GGGUAAACUCUCUGAUGAUGUA
GCAGUGUCAACAAGGACAUACUUUAACCAUGAAUACUUUCAGUGUUUUAAGUCCAUACUCUUGAUCAUGAAUGC	AACCAUGAAUACUUUCAGUGUU	UUUCAGUGUUUUAAGUCCAUAC
UGAUAUCUUACCAGGUAAAUUUUAUGAAGAAUUCUGUAAUGCUGUCUAUGAGAAUAGUAGAUUGAAGCAGAAGUAUUUUUACUGUGGACAUAUGUCA	AGGUAAAUUUUAUGAAGAAUUC	UGAAGCAGAAGUAUUUUUACUG
UGAAGAAUUCUGUAAUGCUGUCUAUGAGAAUAGUAGAUUGAAGCAGAAGUAUUUUUA	CUAUGAGAAUAGUAGAUUGAAG	AGAUUGAAGCAGAAGUAUUUUU
GUUGAGGAGUUUGAUCAUGAUAUCUUACCAGGUAAAUUUUAUGAAGAAUUCUGUAAU	AGUUUGAUCAUGAUAUCUUACC	AAUUUUAUGAAGAAUUCUGUAA
GUGCAAGCGAUUAUUUUGAUCAGCUAAAGGAGACUGUUGAAAAAAUUGUUGAUCAGUAU	UAAAGGAGACUGUUGAAAAAAU	UUGAAAAAAUUGUUGAUCAGUA
CAAUGAGCAAUUUGGUUCUAGGAUCUGGGCAGCUCAAAAGUGAUGCUGAUGGGGCUGACCUAGACGAAAUUUUGCUCGAUG	AGGAUCUGGGCAGCUCAAAAGU	UGACCUAGACGAAAUUUUGCUC
GUUCACUAUUUAAGGAGAGGGAAGUAAAAAGGGAAAUCAAAGAUCCUCUCAUCACCAGUGGC	Missing	Missing
UCUCUUCUUACAUCCUCUUUUAACAAUGGUUCACUAUUUAAGGAGAGGGAAGUAAAAAGGGA	UAACAAUGGUUCACUAUUUAAG	AAGGAGAGGGAAGUAAAAAGGG
UAAGUAAAGAUGGAUGCACAACUAUCGAGGGACCAGAUUAUAAAAGGCCUGGUGUUUCAAAGAAGUAUUUAUCUCUUCUUA	GAUGCACAACUAUCGAGGGACC	CUGGUGUUUCAAAGAAGUAUUU
UGCAGACACAGCCACUGAGGAAGAAUUGGAUGACAUGGUCUACAAUGCAAAAAAGUUUUUAAGUAAAGAUGGAUGCA	AGGAAGAAUUGGAUGACAUGGU	AAAAGUUUUUAAGUAAAGAUGG
GUGAGAUUUGGUCAUGUGAGCACUAAUCCUGCAGACACAGCCACUGAGGAAGAAUUGGAUGACAUGGUCUAC	UGCAGACACAGCCACUGAGGAA	AAGAAUUGGAUGACAUGGUCUA
UUAAUGAAUCUGGUUUUAUCUGAGGAUGUGAAGAGCAUGAUGACUAAUAGGUUCAAGUUCAUUUUGAAUGUUUCCUACAUGUGCCACUUCAUUACGAAAGAAACACCAGAUAGAUUGA	UAGGUUCAAGUUCAUUUUGAAU	AAUGUUUCCUACAUGUGCCACU
UAUCUAUCAGAUUAUCAUCAUAAGGACCUCAUUGACAAAAUAAGGGAAGAAUUAAUCACUGAUGUUGAGUUCCUGCUCUAUAGGUUAAUAAGGACAUUAAUGAAUCUGGUUUUAUCUGAGGAUG	UUAUCAUCAUAAGGACCUCAUU	GUUCCUGCUCUAUAGGUUAAUA
ACAAUAAGCACUAUGAUUUCUUGGAUAGAAGAUUGCAAUGAGCUGGAAGGGCAGUUGAACAAUAUCAGGUCUCUGACAAAGAUGAUCCUGGUUUUAAUUUUAGCUCACCCCAGUAAACGUUCUCAAAAGCUCCUCCAAAAUCUUAGGUACUUUGU	GGUCUCUGACAAAGAUGAUCCU	UCCUGGUUUUAAUUUUAGCUCA
UGGGUAACACUGAAUUACAACUGAUUUAUCAAAAGACAGGGGAGUGCUCGAAGUGCUAUGCUAUUAAUGAUAACAAAGUUGGUGAGGUGUGCUCA	GAUUUAUCAAAAGACAGGGGAG	UAUGCUAUUAAUGAUAACAAAG
UGGUUGGGGUCUUGCUUCUUAAGAGUUAAAGAUAGACUAGUUUCUUUGGAGGCAACAAAGAGGGAUCUCGAGAAAUGGGGAGAGCGAGGCAACAGGCUA	UUUGGAGGCAACAAAGAGGGAU	AAGAGGGAUCUCGAGAAAUGGG
UUGGGGUCUUGCUUCUUAAGAGUUAAAGAUAGACUAGUUUCUUUGGAGGCAACAAAGAGGGAUCUCGA	AAGAUAGACUAGUUUCUUUGGA	UGGAGGCAACAAAGAGGGAUCU
GGAGUAUCAAGUGUUUAGGAACAGAUUGAGGAAAGGAGAGAUAGAAGGUCAGUUUUUAAAGGUUGAUAAGAGCC	UCAAGUGUUUAGGAACAGAUUG	AGUUUUUAAAGGUUGAUAAGAG
AUGUUCUGAUGGACAAUCGCUCUAAUCAUUAUGAGGAAGUGAUUGCCUCAUGCCACCAGGGCAU	UCUAAUCAUUAUGAGGAAGUGA	UGAUUGCCUCAUGCCACCAGGG
UCACUUUUUGAAGAGUCAGAGUAUAGCAGACUCUGUGAAUCUUUAUUCAUGA	UCAGAGUAUAGCAGACUCUGUG	ACUCUGUGAAUCUUUAUUCAUG
GAGGGAUACGCUCUUCUCACUUUUAAAGUAUGCACAGGAGAGUAAUUCACUUU	AGGGAUACGCUCUUCUCACUUU	UCUCACUUUUAAAGUAUGCACA
GCAGCUGAAAGAAGACCUGAAGAGUGUCGACAUCAAUUUAAUACCACUUAUAGACGGGAGAACAUCAUUCUACAAUGAACAAAUACCUGACUGGGUCAAUGAUAAGUUGAGGGAUACGCUCUUCUCACUUUUAAAGUAUGC	UGAAAGAAGACCUGAAGAGUGU	UGACUGGGUCAAUGAUAAGUUG
CUUUGAGCAGAAGUACAUUGAGGACUUCAAAAAAUUAGAGCAGCUGAAAG	AGAAGUACAUUGAGGACUUCAA	UCAAAAAAUUAGAGCAGCUGAA
CAAUGUUCUAAUACUGCUGGAGUGUUUUGUUAGAUCAUCUCCUGCUAACUUUGAGCAGAAGUACAUUGAGGACUUCAAAAAAUUAGAGCAGCUG	UGUUUUGUUAGAUCAUCUCCUG	AGAAGUACAUUGAGGACUUCAA
UGGAAUCUUGACACCUUCACUAUGUUUGUGGUACCCGGACGGUUACAAACUGACGGGCAAUGUUCUA	UGGUACCCGGACGGUUACAAAC	UUACAAACUGACGGGCAAUGUU
GGUUGCGAGCAUAACAGUGAGGACAAAUCUGUGGAAAGAAUUCUCCAUGACCAUGGAAUCUUGACACCUUCACUAUGUUUGUGGUACC	UGCGAGCAUAACAGUGAGGACA	AUCUUGACACCUUCACUAUGUU
AGCCUAGGAUGCUAUUAAUGGAAGGGUUGAAACUCUUGUCCCUCUGUAUUGAGGUU	AAGGGUUGAAACUCUUGUCCCU	UCUUGUCCCUCUGUAUUGAGGU
GACAUAGCCUGUGUCAAAGACUUAGUAUCAAAAUACCUAGUGGACAACGAGAGAUUGUC	UAUCAAAAUACCUAGUGGACAA	CUAGUGGACAACGAGAGAUUGU
CCACAUGUUCUGAGGGUUCUGAACAUCAUACCUGCAGCUAAACAUGGAGG	UGAGGGUUCUGAACAUCAUACC	AUACCUGCAGCUAAACAUGGAG
UGUUGCUCUAGCAGACCACAUGUUCUGAGGGUUCUGAACAUCAUACCUGCAGCUAAACA	CUGAGGGUUCUGAACAUCAUAC	GAACAUCAUACCUGCAGCUAAA
CGGGACCCUAUCCCAUAGCGAACUGUUGCUCUAGCAGACCACAUGUUCUGAGGGUUCUG	GAACUGUUGCUCUAGCAGACCA	GACCACAUGUUCUGAGGGUUCU
GCACCGAGGAUCCUAGGCAUUAAGGCUAUCUUAUUUAAUUGUCUUUAAUUGCCUCUUGUGUCUUCUGUGC	GAGGAUCCUAGGCAUUAAGGCU	AAUUGCCUCUUGUGUCUUCUGU
GAGGAUCCUAGGCAUUAAGGCUAUCUUAUUUAAUUGUCUUUAAUUGCCUC	Missing	Missing
CHAPV						CHAPV
L SEGMENT						S SEGMENT
sequence	5`Stem	3`Stem				sequence			5`Stem	3`Stem
UUGAACUAAUUGUUUUCGGGUUUCUACUCAAGCUAUGGGUAACACCAAAACAAAGGACAG	UUUUCGGGUUUCUACUCAAGCU	GGUAACACCAAAACAAAGGACA				GAUCCUAGGCGCUUUUUGGUCACGCAUAAAUCGUGAGCAAGAAUAAACAUGGGUC			GUCACGCAUAAAUCGUGAGCAA	GUGAGCAAGAAUAAACAUGGGU
GGUGAAGAACUUCCCACAACAAUCAUUGUUCCAGUGGAACCAUCAGCACC	UCCCACAACAAUCAUUGUUCCA	UGUUCCAGUGGAACCAUCAGCA				GAAGCAAUCAACAUUGCUCUAAUAGCUGUCAGCCUCAUUGCUAUCCUAAAAGGGUUGGUCAAUCUGUGGAAAAGUGGUUUGUUUC			CUCUAAUAGCUGUCAGCCUCAU	AAAGGGUUGGUCAAUCUGUGGA
UCCUCGAAUGCCCCCGGGGGGCCCCAAUGGGGCCCCCCGCGGGGAGUCCCCGGGGG	GGGGCCCCAAUGGGGCCCCCCG	CCCCCCGCGGGGAGUCCCCGGG				UGGUUUGUUUCAACUCCUGGUCUUCCUUAUUCUAGCUGGAAGGUCCUGCUCAUUCAAAAUUGGAAGAUCCACAGAACUCCA			UAGCUGGAAGGUCCUGCUCAUU	AUUGGAAGAUCCACAGAACUCC
GUCCCCGGGGGCGAAUGUGGAGCUUACUCGAUCUCCUGAAUACAUUGGUCUCUUCUGAAGGGCCGAC	UGGAGCUUACUCGAUCUCCUGA	UCUCCUGAAUACAUUGGUCUCU				CAGUGAACAAAACUCUUUAUUACAUCCGUGAAAGUGAGAAUGCAACAUGGUGUGUAGAGAUUGCUGCACUG			AACUCUUUAUUACAUCCGUGAA	ACAUGGUGUGUAGAGAUUGCUG
GACUUUAACAAAGCAGUUCUAUGCAAAUCAUAAAUCAUCUCAAAGUCUGCUUGAUUAAAAUC	UAACAAAGCAGUUCUAUGCAAA	UCAAAGUCUGCUUGAUUAAAAU				GUGAAAGUGAGAAUGCAACAUGGUGUGUAGAGAUUGCUGCACUGGACAUGUCUGUCUUGCUCUCGC			UGUGUAGAGAUUGCUGCACUGG	UGGACAUGUCUGUCUUGCUCUC
UGGAUUUCAAAUAUGGCCAGAGAUUGCAUAGCAAGUUUUCAAUUUCUCUGUCUGUCUCCAGUGCUCCA	UGGCCAGAGAUUGCAUAGCAAG	CUCUGUCUGUCUCCAGUGCUCC				GUGAGAAUGCAACAUGGUGUGUAGAGAUUGCUGCACUGGACAUGUCUGUCUUGCUCUCGC			UGUAGAGAUUGCUGCACUGGAC	UGGACAUGUCUGUCUUGCUCUC
UUUCACAAUGGUAUCACCAAAAAUCUCCACCCUCAUGUAUGAUAGCUUCUGAUUAUCAGCCAUGAAGGCACCAUUUUGGAA	UAUGAUAGCUUCUGAUUAUCAG	CAGCCAUGAAGGCACCAUUUUG				GUUCACCCAGACAUUAAACAUAGAUCAGAACUUCUAGGUCUAUUGGAGUGGAU			Missing	Missing
UUUUGGAACACAAUGGGGUUUUCCUGUUCUUCCGGCCCAACUAGAACGUAAGAGUAUUUGUCCCUCAGUUCAUCCAAAA	AUGGGGUUUUCCUGUUCUUCCG	UAAGAGUAUUUGUCCCUCAGUU				CAUAGAUCAGAACUUCUAGGUCUAUUGGAGUGGAUUUUGAGAGCUCUGAAAUAUG			UCUAGGUCUAUUGGAGUGGAUU	GGAUUUUGAGAGCUCUGAAAUA
CAUCCAAAAAGUUUGAGAAGUCCAUGAUCACGCAUUCUAACAAUUUAAAAUCAUUGGAUG	AUGAUCACGCAUUCUAACAAUU	UAACAAUUUAAAAUCAUUGGAU				GGUCUAUUGGAGUGGAUUUUGAGAGCUCUGAAAUAUGAUUUUCUAAAUUAUCCACCCCUCUUGUGUGAAAAAGUGACAUCAUCUGUCAAUGAAACACGCAUUCAGAUAAAUGUGAGCGAUAGUGCAGGUUCUCAUGAUUUCAAAGAAACCAUGCUCCAAAGGCU			CUAAAUUAUCCACCCCUCUUGU	UAGUGCAGGUUCUCAUGAUUUC
AAAAGUUUGAGAAGUCCAUGAUCACGCAUUCUAACAAUUUAAAAUCAUUGGAUGUUGCCAACUCAUGUUCUAUUAAAACUUUU	UAACAAUUUAAAAUCAUUGGAU	CAUUGGAUGUUGCCAACUCAUG				GGAGUGGAUUUUGAGAGCUCUGAAAUAUGAUUUUCUAAAUUAUCCACCCC			UGAGAGCUCUGAAAUAUGAUUU	UGAUUUUCUAAAUUAUCCACCC
UCAAAGAUUGUACUGGAAUUUUUACCUCUUCUCUUAAAUGUUCACUCAGAUUUAUUAAAAGCAGAAUCCUAAAAGUGUACACAACUUUUCUUGA	GAAUUUUUACCUCUUCUCUUAA	UAUUAAAAGCAGAAUCCUAAAA				UCCAAUCAUGUCAACACGUUGCAUUUGAUGAUGGCUAAUGCUGGGCAUGCUGUUAAAUUAAGAAGAUUGCAAGGGGUGUUCACUUGGACGAUCACAGAUGCUGCUGGCAACGACAUGCCUGGA			CAACACGUUGCAUUUGAUGAUG	UCACUUGGACGAUCACAGAUGC
CCAAUUCUAUUUGAUCAUCUUCCUCAAUGCUUAAAACCUCAUUAAACCAAAAGAAAGACCUCAAAGUUGAAGUGGACACAAUGAGAGGGUUAAUCAUUGAGGAAAGCAAAAAUUGG	UCAAUGCUUAAAACCUCAUUAA	AUCAUUGAGGAAAGCAAAAAUU				UGCUGGGCAUGCUGUUAAAUUAAGAAGAUUGCAAGGGGUGUUCACUUGGACGAUCACAGAUGCUGCUGGCA			UUGCAAGGGGUGUUCACUUGGA	GACGAUCACAGAUGCUGCUGGC
CUCACUUUGUUUAACAAUGUAUAUGGUGUUAUUUCUCCCUCUCAGGAGGUGACCAAUUAUCCCCAAGUUCUCAUUUACCAUAUCCAAUGCCACACAAAUGUCAAG	CUCCCUCUCAGGAGGUGACCAA	AUUUACCAUAUCCAAUGCCACA				UCAUGACUCUGAGUUCUGUGACAUGUUGAAACUGUUUGAAUUUAACAAAAAAGCAAUUGAGUCAUUGA			UGUUGAAACUGUUUGAAUUUAA	UUUGAAUUUAACAAAAAAGCAA
ACUCAUAAAUGGAGCCAGAUGUUCCUCAAACAAUUGAGGAUAAUUCUUCUUUAUCGAAUGUAGU	UUCCUCAAACAAUUGAGGAUAA	AUAAUUCUUCUUUAUCGAAUGU				UCCAUUAAUGCUUUAAUUUCUGACAAUCUUUUGAUGAAGAAUAGAUUAAAAGAGUUAUUGGA			CAAUCUUUUGAUGAAGAAUAGA	AGAAUAGAUUAAAAGAGUUAUU
CAAACAAUUGAGGAUAAUUCUUCUUUAUCGAAUGUAGUAUAUGAUUCAAACCAAGCCUAUCCUCUAUGUGUUUG	AUCGAAUGUAGUAUAUGAUUCA	UAUGAUUCAAACCAAGCCUAUC				UUCACUUCCACGCUGUUGGAUGGUUAAAAACAACAGCUACCUCAAUGAAAGUGAA			UUGGAUGGUUAAAAACAACAGC	ACAGCUACCUCAAUGAAAGUGA
AACCAAGCCUAUCCUCUAUGUGUUUGUGUGUUCUGGGUUUUAUUGCCCAGAAAAGAUUGGGGUUAUCCAAAAUGGUAGCCUUAGUUGGAAGUUUUACGCUUGAGAAAACCCAUUCACCCAACUCACAGGCAUUGGUU	GGUUAUCCAAAAUGGUAGCCUU	AGCCUUAGUUGGAAGUUUUACG				GUUGACAUCUGCUUUUGGAGCACACUGUUCUUCACAACAACAUUGUUUCUCCAUCUAGUAGGCUUCCCAAC			CAUCUGCUUUUGGAGCACACUG	AUUGUUUCUCCAUCUAGUAGGC
GUUGGAAGUUUUACGCUUGAGAAAACCCAUUCACCCAACUCACAGGCAUUGGUUAAAACAAGUGUGAAAUAAUCCCAC	UACGCUUGAGAAAACCCAUUCA	CAUUGGUUAAAACAAGUGUGAA				GGCGAAUGCCGGCUUCAUUGUAAACAGCAGCACUUCUGGUAGAAGACUCUGCAGUUUGAUCUGUGGUGGCUGCC			UUGUAAACAGCAGCACUUCUGG	CUGCAGUUUGAUCUGUGGUGGC
ACUGAACAAUGUUUACAUUCGCACGUAGUGAUCUUCUUGUAAAUGUCUUUCAAGU	CAAUGUUUACAUUCGCACGUAG	CUUCUUGUAAAUGUCUUUCAAG				GCUUCAUUGUAAACAGCAGCACUUCUGGUAGAAGACUCUGCAGUUUGAUCUGUGGUGGC			UUGUAAACAGCAGCACUUCUGG	UCUGCAGUUUGAUCUGUGGUGG
UGAACAAUGUUUACAUUCGCACGUAGUGAUCUUCUUGUAAAUGUCUUUCA	AAUGUUUACAUUCGCACGUAGU	GAUCUUCUUGUAAAUGUCUUUC				GGGCGCAAUGUGGUUCUGUUGAUUGUGAGGGGUCUUUGUCUUUUUUCUUUUUUGGCACCACAACCCCAUUGUGCUU			CAAUGUGGUUCUGUUGAUUGUG	UUUUGGCACCACAACCCCAUUG
UUGCUUCCCAUACUCUUGCAGAAUCCUAUAAACCCUGAGGCCACUGAUGAUUGAAAAGCAG	AAUCCUAUAAACCCUGAGGCCA	GAGGCCACUGAUGAUUGAAAAG				UGGCUUGAUCAGAACUUAGUUUCACAUCCACGACCUUGAGAUCUUUGCGACCA			UAGUUUCACAUCCACGACCUUG	CGACCUUGAGAUCUUUGCGACC
UGCAGAAUCCUAUAAACCCUGAGGCCACUGAUGAUUGAAAAGCAGAUUUAUUUAUAGACUCCGCUAAUAUCUUCUUUGCCCCUUUCGUAAAGUUUUUUGACA	CAGAUUUAUUUAUAGACUCCGC	UCCGCUAAUAUCUUCUUUGCCC				GAUUCCAAGUCCUUUAGUAGCAUUCCAUGUGAAUGUCUACUUCCAUUCUUGAAUC			UAGCAUUCCAUGUGAAUGUCUA	AUGUCUACUUCCAUUCUUGAAU
UACUUGACAUUAUCUUGGUCCUUAAGACUAACCUCAGAUCACCAAAUGUUGAUGUG	AUCUUGGUCCUUAAGACUAACC	ACCUCAGAUCACCAAAUGUUGA				GUAAUUACCUGAUUCCGGUUGAUAUAAUGCUAGCUCAACAGGGUCAUUGC			UACCUGAUUCCGGUUGAUAUAA	CCGGUUGAUAUAAUGCUAGCUC
AAGAAAACCUCGCAAGGCCUCAUCACCUCCCCUACCUAUCAAGCCAAUUAAGUUCUCUU	CUCGCAAGGCCUCAUCACCUCC	UCAUCACCUCCCCUACCUAUCA				GGUUGAUAUAAUGCUAGCUCAACAGGGUCAUUGCUGGUUCCUUCAAUGUCAAUC			AAUGCUAGCUCAACAGGGUCAU	UGCUGGUUCCUUCAAUGUCAAU
GCCAAUUAAGUUCUCUUCAAAGAUACGUCCAUUUUUUAUUCCUAGAAACACUUUCCUAGC	UCUUCAAAGAUACGUCCAUUUU	UAUUCCUAGAAACACUUUCCUA				GGAUCUCUGUCAGAUGAGAGAGUCUCACAUUUAACCCCACUUUCUCAGGUGCUUUCGGUCC			UCUGUCAGAUGAGAGAGUCUCA	ACUUUCUCAGGUGCUUUCGGUC
CUACAGUUUCUGCCAGCUGUGUGGGUGUUUUGCACCUGACAUUGUGAAGAGCAGCUGCAACAAACUUAG	UGUGGGUGUUUUGCACCUGACA	AAGAGCAGCUGCAACAAACUUA				UCUCAGGUGCUUUCGGUCCUUGUGUUGGCUUCAAGCUAAGAUCAACAGUUGUAUUUUCCCAAGACCUACCUUUCACUUGAGA			UGGCUUCAAGCUAAGAUCAACA	CCCAAGACCUACCUUUCACUUG
GUUUCUGCCAGCUGUGUGGGUGUUUUGCACCUGACAUUGUGAAGAGCAGCUGC	UGUGUGGGUGUUUUGCACCUGA	CUGACAUUGUGAAGAGCAGCUG				ACAUAUUUUCUCUUUUCUUUACACCCAAAACUGUCUUGAUAAUGGUUGAGAAAUUGU			CCCAAAACUGUCUUGAUAAUGG	CUUGAUAAUGGUUGAGAAAUUG
UUGAACUCCGCCACAAAGUUCCCAACAACACUUUUGGGACUGACAAAUUUGUUCAA	UCCCAACAACACUUUUGGGACU	UUUGGGACUGACAAAUUUGUUC				AUGGUUGAGAAAUUGUCUGGAGUCACCUUUAUUGUUUCUAACAUGUUUCCCCCAU			AGUCACCUUUAUUGUUUCUAAC	UUGUUUCUAACAUGUUUCCCCC
GACUGACAAAUUUGUUCAACUUUGAUGAUAGAUAUUCAUGAAAACAUACAAUUUCCAACCAGUC	AUGAUAGAUAUUCAUGAAAACA	AAACAUACAAUUUCCAACCAGU				ACAUGUUUCCCCCAUCCAGAAAAGUGGCCCCGGCCUUAACAGCUGCUGAAAGGCUGAAAUUGU			AAGUGGCCCCGGCCUUAACAGC	ACAGCUGCUGAAAGGCUGAAAU
UACAAUUUCCAACCAGUCAGGGCUAUCCUCGUCUAUGUGCUCAUAUGCAGGCAAUUUCAUUAUAGAUAUCUGAUCAUCACUGGAAGUGUA	UCGUCUAUGUGCUCAUAUGCAG	AUAUCUGAUCAUCACUGGAAGU				CUGAUAUAUUGAUUGCACUUUCAUCCUUAGUGAUGAUCUGAAGGCAAUCAUGUUCGG			AUUGAUUGCACUUUCAUCCUUA	GAUCUGAAGGCAAUCAUGUUCG
GUGUAAAAUUCCUUGUCCCAUAUCUAAUACAGACAUAAUGUGACUUGGAAUUUCAU	AAUUCCUUGUCCCAUAUCUAAU	CAUAAUGUGACUUGGAAUUUCA				UGCUUGGACAACAUUUCCCAUUGUAUCGCCCCCCUGAACGGUCAUGCAGGCUAUUGUCAGUGCA			GUAUCGCCCCCCUGAACGGUCA	UCAUGCAGGCUAUUGUCAGUGC
CAGACAUAAUGUGACUUGGAAUUUCAUUUUCCCUUUGUAAGAAGUUGUGGUAGAACUGUUCUGUUACACUUGAUGUUUGACAUUCCAUGAGCCCAAGACUUCUUUUGAUUUUCCCCACACAAUAUGCCUG	UUCUGUUACACUUGAUGUUUGA	CAUGAGCCCAAGACUUCUUUUG				GCCCCCCUGAACGGUCAUGCAGGCUAUUGUCAGUGCAGGAACUGAGCCGAACUGGUUGUUCAGUCUGGUGGG			AUUGUCAGUGCAGGAACUGAGC	AGCCGAACUGGUUGUUCAGUCU
GCAACAUUAAAUGGUACCUCGACAACUUUAUGAAGAUGCCAUUUAAGGAUGU	UUAAAUGGUACCUCGACAACUU	AUGAAGAUGCCAUUUAAGGAUG				GUGGAUCUCACCUGUGGUUGUUGAAAUCCUAGUCUCCUCAAAAGAUCAGUUCUUUUGGAUAACUGUGAUUGGCUAAGAUUCCCAAGGUAGACCCCAC			UCAAAAGAUCAGUUCUUUUGGA	UAAGAUUCCCAAGGUAGACCCC
UCCAAUAGUGGUCCAAGAUUCAACUUAGCUCUACUUUUGGGUUCUGUCAAAUUGAGAUUGGCUAAAAAGGA	AAGAUUCAACUUAGCUCUACUU	UCAAAUUGAGAUUGGCUAAAAA				UGUGAUUGGCUAAGAUUCCCAAGGUAGACCCCACCUACAGGAGAUCUCUCUGUCUGUCCA			CAAGGUAGACCCCACCUACAGG	CAGGAGAUCUCUCUGUCUGUCC
AUUCAACUUAGCUCUACUUUUGGGUUCUGUCAAAUUGAGAUUGGCUAAAAAGGAAU	UACUUUUGGGUUCUGUCAAAUU	AAUUGAGAUUGGCUAAAAAGGA				UUUCAACUUUUCUAGAUCAGAUGCAAGAUCCAUGAGCUCAGAUUUGUUGAGA			UCAGAUGCAAGAUCCAUGAGCU	CCAUGAGCUCAGAUUUGUUGAG
GAUGGCCCUCUCAAACUCUUUCUCUGAAUUUAAACACGAAUAUCUCAUAGAUGAUGUGAUCAUUUCAGAAAAAUCCUCUACUAAUCUAGUCAUU	UUCUCUGAAUUUAAACACGAAU	UGAUGUGAUCAUUUCAGAAAAA				UCAGAUGCAAGAUCCAUGAGCUCAGAUUUGUUGAGAUCACCAAGCUUCAGGAUGGUGUUCUUCUGA			AUGCAAGAUCCAUGAGCUCAGA	ACCAAGCUUCAGGAUGGUGUUC
GAAUAUCUCAUAGAUGAUGUGAUCAUUUCAGAAAAAUCCUCUACUAAUCUAGUCAUUAAUUUUGUAUUC	UGAUGUGAUCAUUUCAGAAAAA	UAAUCUAGUCAUUAAUUUUGUA				GAUCCAUGAGCUCAGAUUUGUUGAGAUCACCAAGCUUCAGGAUGGUGUUCUUCUGAGCACUUUUCAUGGCCAUC			ACCAAGCUUCAGGAUGGUGUUC	UGUUCUUCUGAGCACUUUUCAU
GUGAUCAUUUCAGAAAAAUCCUCUACUAAUCUAGUCAUUAAUUUUGUAUUCAAGUCAC	UCUACUAAUCUAGUCAUUAAUU	UCAUUAAUUUUGUAUUCAAGUC				GGUCUCUUAGCUUGUCCAAAUCUCCAUCGGUUCUUUUUGUUUUUCUAAGAACUCUCUGAACAAGUGCAACUUGGCUAAAAUCGAGACC			CCAAAUCUCCAUCGGUUCUUUU	UCUCUGAACAAGUGCAACUUGG
UUUGUAUUCAAGUCACCAACAUAAAGCUCCCUGUUAGAUCCAACUUGCUCCUUAUAACUUAAUCCAAA	UCCCUGUUAGAUCCAACUUGCU	UUGCUCCUUAUAACUUAAUCCA				GCUUGUCCAAAUCUCCAUCGGUUCUUUUUGUUUUUCUAAGAACUCUCUGAACAAGU			Missing	Missing
UUAGAUUUCCUGUAUUUGUGCUUACGCUUGUGAACUCUGUCGGUGAAUCUUCUGA	UGUGCUUACGCUUGUGAACUCU	GAACUCUGUCGGUGAAUCUUCU				UCUGAACAAGUGCAACUUGGCUAAAAUCGAGACCAUCUGCAAUCAUUUUAGCAUCUUUUAGCACGUCUGA			CGAGACCAUCUGCAAUCAUUUU	UUUUAGCAUCUUUUAGCACGUC
UAUUUGUGCUUACGCUUGUGAACUCUGUCGGUGAAUCUUCUGAGUAAAAACAGAGGUUUCUUAGAGCUGCACUUGUA	UUACGCUUGUGAACUCUGUCGG	AGAGGUUUCUUAGAGCUGCACU				UUCUCGUCUUAAAGACUGAGUCCAGCGGAAACUUGGAAUCUCUUUUGAGUUGCUCAUGAUGGAAAGGCUUUCUGAUAAGAA			AAACUUGGAAUCUCUUUUGAGU	UGAGUUGCUCAUGAUGGAAAGG
UUACGCUUGUGAACUCUGUCGGUGAAUCUUCUGAGUAAAAACAGAGGUUUCUUAGAGCUGCACUUGUAA	UCUGAGUAAAAACAGAGGUUUC	AGGUUUCUUAGAGCUGCACUUG				UUGCUCAUGAUGGAAAGGCUUUCUGAUAAGAAAUUGCUUACCAAAAAUGCCUAGGAUCCACUGUGCGA			CAUGAUGGAAAGGCUUUCUGAU	AAAAUGCCUAGGAUCCACUGUG
GGGCAUCUUCCUGCACUCUAAGUGCUUCUGAACUCAAACCUAAUCUAGACCUACUUUUGUGCUCAUAGCUACCU	UGCACUCUAAGUGCUUCUGAAC	UACUUUUGUGCUCAUAGCUACC				CUGUGCAAGAAAUAGGAUGGUCCUCAAAGACCUUUAACAUGUUUAUUGUGAUGUUUUGGAGUUCUGUGGAUCUUCCAAUUUUGAAUGAGCAG			AUGGUCCUCAAAGACCUUUAAC	UUUGGAGUUCUGUGGAUCUUCC
GUUAGAUUUUUUAACAAAAAUUCAAGUGGGACAGAUUUCAAAGGUUCCUCUAAGAAGAAUUCUAAC	AAGUGGGACAGAUUUCAAAGGU	GUUCCUCUAAGAAGAAUUCUAA				AUUCUCACUUUCACGGAUGUAAUAAAGAGUUUUGUUCACUGUGCAAGAAAUAGGAU			UAAUAAAGAGUUUUGUUCACUG	UGUUCACUGUGCAAGAAAUAGG
GUGGGACAGAUUUCAAAGGUUCCUCUAAGAAGAAUUCUAACUUGUUACUGGACUGAUACACCUCGUCACAC	AAGAAUUCUAACUUGUUACUGG	UACUGGACUGAUACACCUCGUC				UGUCCAGUGCAGCAAUCUCUACACACCAUGUUGCAUUCUCACUUUCACGGAUGUAAUAAAGAGUUUUGUUCACUGUGCA			CAUUCUCACUUUCACGGAUGUA	UAAUAAAGAGUUUUGUUCACUG
UGUUACUGGACUGAUACACCUCGUCACACAACUUUUUUACAGUUUCGUGUUCAAUAAUA	GGACUGAUACACCUCGUCACAC	UCACACAACUUUUUUACAGUUU				UGAUCUAUGUUUAAUGUCUGGGUGAACACAGUUUGAUAGGUUGCCCAUUACACGUGGAUCA			UAUGUUUAAUGUCUGGGUGAAC	GGUUGCCCAUUACACGUGGAUC
CUGAUACACCUCGUCACACAACUUUUUUACAGUUUCGUGUUCAAUAAUAUCAG	ACAACUUUUUUACAGUUUCGUG	AGUUUCGUGUUCAAUAAUAUCA				CAAAUAGUAUGGCCAGCCUUUGGAGCAUGGUUUCUUUGAAAUCAUGAGAACCUGCACUAUCGCUCACAUUUAUCUG			UUUCUUUGAAAUCAUGAGAACC	GAACCUGCACUAUCGCUCACAU
GUUUCGUGUUCAAUAAUAUCAGGAUCAAAGUCUUUAAUCUCAUGAAUUGAAAC	UCAAUAAUAUCAGGAUCAAAGU	UCUUUAAUCUCAUGAAUUGAAA				CGUGUUGACAUGAUUGGACUUGCACUGAUUCACCCAAGUCUGAUUUCUGAUAACUAUG			UUGACAUGAUUGGACUUGCACU	AAGUCUGAUUUCUGAUAACUAU
UAUCAGGAUCAAAGUCUUUAAUCUCAUGAAUUGAAACCUCAUUUUUAAUAGCCCUAAGAACCUGGUA	CAUGAAUUGAAACCUCAUUUUU	UUAAUAGCCCUAAGAACCUGGU				UUCAAUGACUCAAUUGCUUUUUUGUUAAAUUCAAACAGUUUCAACAUGUCACAGAA			UUUUGUUAAAUUCAAACAGUUU	AACAGUUUCAACAUGUCACAGA
AGCAGCUCACUUUUGCUAAGGUGCUUAUUGACUUUCCUAGAAUUUCCUAAACCUACAUUAUUACACUUUGAUUCUUUCAUUCUACUUAAAGUAAGCUGAACAUCUUGCUUGAUCUGCU	GGUGCUUAUUGACUUUCCUAGA	CUUAAAGUAAGCUGAACAUCUU				CAAAAGAUUGUCAGAAAUUAAAGCAUUAAUGGAAUGUGUUAAUAGAUUGACUUUGUUCUUUG			UAAAGCAUUAAUGGAAUGUGUU	UGUGUUAAUAGAUUGACUUUGU
UCAAAUGAUUCCAAUUGUUCUUCUGAUAAUGUGUCAUACAACAAGGAUAGCUCUUCUUUCAUUUGA	UCUGAUAAUGUGUCAUACAACA	AACAAGGAUAGCUCUUCUUUCA				UGAAUGCUCUCCUGUGAUGGUGUGGUUGACAUACCAGAAUUUUGUGUAGUUGCAGUAGGGAGUGUCCA			UGAUGGUGUGGUUGACAUACCA	GUAGUUGCAGUAGGGAGUGUCC
GGAUAGCUCUUCUUUCAUUUGACCUUUUGAAACACUCACACUAACUAAAUUGGAAAGGUUCUUGAGGACCAAGAAAUCU	UCUUCUUUCAUUUGACCUUUUG	GGAAAGGUUCUUGAGGACCAAG				UUAACCAUCCAACAGCGUGGAAGUGAAUGCUCUCCUGUGAUGGUGUGGUUGA			AAGUGAAUGCUCUCCUGUGAUG	CUCUCCUGUGAUGGUGUGGUUG
GGAAAGGUUCUUGAGGACCAAGAAAUCUAAGGAAUCUGGGUCCAAGUUGUACCUUCCC	AAGAAAUCUAAGGAAUCUGGGU	CUGGGUCCAAGUUGUACCUUCC				AUCAUUUCUAAAUUCACUUUCAUUGAGGUAGCUGUUGUUUUUAACCAUCCAACAGCGUGGAAGUGAAUGCUCUCCUGUGAU			CACUUUCAUUGAGGUAGCUGUU	CAACAGCGUGGAAGUGAAUGCU
AGUAAGAGUUGUUACACAAGAUGAGAUCAUCAUUUGUUUGUCAUACUUGCU	CACAAGAUGAGAUCAUCAUUUG	AUCAUUUGUUUGUCAUACUUGC				GUUCUGGAUAUCUGCCACACCUGCAUCCACCAUUGCUGUUGAGCUUGUGAGGCAGUGGGCAAGGUUCUCCCUGAAU			UCUGCCACACCUGCAUCCACCA	CAGUGGGCAAGGUUCUCCCUGA
UGAUGGGCGAAAAGGGUCAACUUUUAGAUCACCAGACACCCUUAACUUUCCCCUGUUA	Missing	Missing				GUUGGGAGCCACUCAAGUUCAGUGUUUCCUGUGCCAGGUUGUUGGUUUCUUGAGUUCUGGAU			UUCAGUGUUUCCUGUGCCAGGU	UGUUGGUUUCUUGAGUUCUGGA
AGGGAAACACAGAAACUGAUUAAUUCCUUAGAGACUCCCGGUUCUUUAACAUCUGAUAUGUUAGUCAAAUUUUUCUGGAAAAACCU	UGAUUAAUUCCUUAGAGACUCC	UGAUAUGUUAGUCAAAUUUUUC				UCUGUAAGAAGCACAAUGGGGUUGUGGUGCCAAAAAAGAAAAAAGACAAAGACCCCUCACAAUCAACAGA			AAUGGGGUUGUGGUGCCAAAAA	AAAGACCCCUCACAAUCAACAG
GGUUCUUUAACAUCUGAUAUGUUAGUCAAAUUUUUCUGGAAAAACCUGUUAACGCUAGAUGUCAUAAUC	CAUCUGAUAUGUUAGUCAAAUU	CCUGUUAACGCUAGAUGUCAUA				GUUCUGAUCAAGCCAGAAACUAUGAGGAGCAGGUCUGGUCUGAUUUCGGC			Missing	Missing
AAAUUUUUCUGGAAAAACCUGUUAACGCUAGAUGUCAUAAUCUCUUCUUGGGCUUCUGUUAAAAUCCCGCUUAAAGAAGGAUUAACUAUGACACUGUUAAAAUUCAGCUUUGGCUCAAGGAAUUU	UGUCAUAAUCUCUUCUUGGGCU	AGAAGGAUUAACUAUGACACUG				AGACUUUUAGACACACAUGGUCGCAAAGAUCUCAAGGUCGUGGAUGUGAAACUAAGUUCU			AAAGAUCUCAAGGUCGUGGAUG	UCGUGGAUGUGAAACUAAGUUC
CUGAUCAGUUAAUCUAUCUGGUGUCUCCUUUGUCACAAAAUGACACAGAUAACUAAUAUUCAG	UUUGUCACAAAAUGACACAGAU	UGACACAGAUAACUAAUAUUCA				ACAUCAAAAGACUUUUAGACACACAUGGUCGCAAAGAUCUCAAGGUCGUGGAUGU			Missing	Missing
CCAAUUCAAACAGUGUCACUGCUAACCUUUGCAAUUGAAUCUCUGAACUGG	AAACAGUGUCACUGCUAACCUU	GCUAACCUUUGCAAUUGAAUCU				GAUUCAAGAAUGGAAGUAGACAUUCACAUGGAAUGCUACUAAAGGACUUGGAAUC			UAGACAUUCACAUGGAAUGCUA	AUGCUACUAAAGGACUUGGAAU
UGGACUUACACUCAAUCUCUAAUUUUGACAUAAGAUCAACGUGAUGAGCCUGAUUAGCGUAAGCCA	UUUGACAUAAGAUCAACGUGAU	ACGUGAUGAGCCUGAUUAGCGU				GGUCUCAAGUGAAAGGUAGGUCUUGGGAAAAUACAACUGUUGAUCUUAGCUUGAAGCC			UCAAGUGAAAGGUAGGUCUUGG	ACUGUUGAUCUUAGCUUGAAGC
CCUUGGAUAAAUGUUUGGUUCCUUUUUGAAGGUGAGCAGAGAAGGAGCAGCACCAAGG	GAUAAAUGUUUGGUUCCUUUUU	GCAGAGAAGGAGCAGCACCAAG				GAAACAUGUUAGAAACAAUAAAGGUGACUCCAGACAAUUUCUCAACCAUUAUC			UGUUAGAAACAAUAAAGGUGAC	ACUCCAGACAAUUUCUCAACCA
UGUUUGGUUCCUUUUUGAAGGUGAGCAGAGAAGGAGCAGCACCAAGGAUCUCAGCUUAGGCUUAACCAGCUCAACAAGUUGUUCAUCAAAGUCCAACCAGCA	AGCACCAAGGAUCUCAGCUUAG	UGUUCAUCAAAGUCCAACCAGC				UAGCUGAUCUGGAAAAGUUGGCUGCCGAACAUGAUUGCCUUCAGAUCAUCACUAAGGAUGAAAGUGCAAUCAAUAUAUCAGGAUACAAUUUCAGCCUUUCAGCAGCUG			UGCCGAACAUGAUUGCCUUCAG	AAAGUGCAAUCAAUAUAUCAGG
ACCGUUUUCAGAGAUAUAAAGAGAAUAACACCUUGAUCUCUCACCCGUCUUUUGAUAAAAUAGGU	AUAACACCUUGAUCUCUCACCC	UUGAUCUCUCACCCGUCUUUUG				CCUAGCUGAUCUGGAAAAGUUGGCUGCCGAACAUGAUUGCCUUCAGAUCAUCACUAAGG			AUCUGGAAAAGUUGGCUGCCGA	GUUGGCUGCCGAACAUGAUUGC
CAUUCCUUGAGCCUGACAUUUCCAUAAUAGCGAGAAUAGUCCUUUUCAUUAAUUAAAAGUCUAGAGGAAAAAGAUGUUUUCAUGGAAUUGAUCAGAGAGAGUGA	AUAGCGAGAAUAGUCCUUUUCA	UAGAGGAAAAAGAUGUUUUCAU				GGGCGAUACAAUGGGAAAUGUUGUCCAAGCAUUAACAUCAUUAGGUCUCCU			GAAAUGUUGUCCAAGCAUUAAC	AAGCAUUAACAUCAUUAGGUCU
UGGAAGAGCAUGUCGAAGUCAGGUUCUUUAAUGUAAGUCUUGACCUCUUUCCA	Missing	Missing				GUUCCUGCACUGACAAUAGCCUGCAUGACCGUUCAGGGGGGCGAUACAAUGGGAAAUGUUGUCCAAGCAUUAAC			UAGCCUGCAUGACCGUUCAGGG	AUACAAUGGGAAAUGUUGUCCA
GAAGAGCAUGUCGAAGUCAGGUUCUUUAAUGUAAGUCUUGACCUCUUUCCACAUUUCUUC	AGAGCAUGUCGAAGUCAGGUUC	UCUUGACCUCUUUCCACAUUUC				CUGAACAACCAGUUCGGCUCAGUUCCUGCACUGACAAUAGCCUGCAUGACCGUUCAG			CGGCUCAGUUCCUGCACUGACA	CAAUAGCCUGCAUGACCGUUCA
ACUGAGUCAUCUUGUAUCAUUUCAUCCACAAUGAAAUUCAGCAUGAUUAGGU	UUUCAUCCACAAUGAAAUUCAG	AAUGAAAUUCAGCAUGAUUAGG				CUAGGAUUUCAACAACCACAGGUGAGAUCCACAGGUGUUGUUAGAAUUUGGG			CACAGGUGAGAUCCACAGGUGU	CACAGGUGUUGUUAGAAUUUGG
GAAAUUCAGCAUGAUUAGGUCCAAAAACAGCAAUGUAUUUCUCCUAGUAUUGAAGAUUUUU	AAAAACAGCAAUGUAUUUCUCC	UUCUCCUAGUAUUGAAGAUUUU				GGGUCUACCUUGGGAAUCUUAGCCAAUCACAGUUAUCCAAAAGAACUGAUCUUUUGAGGAGACUAGGAUUUCAACAACCACAGGUGAGAUCC			CAAAAGAACUGAUCUUUUGAGG	UUGAGGAGACUAGGAUUUCAAC
GCAUGAUUAGGUCCAAAAACAGCAAUGUAUUUCUCCUAGUAUUGAAGAUUUUUGAACCUUUAAUCUUAUUGC	UUAGGUCCAAAAACAGCAAUGU	UUGAAGAUUUUUGAACCUUUAA				GGAUCUUGCAUCUGAUCUAGAAAAGUUGAAAAAGAAAGUUGGACAGACAGAGAGAUCU			AAAAGUUGAAAAAGAAAGUUGG	AAGUUGGACAGACAGAGAGAUC
GCAAUGUAUUUCUCCUAGUAUUGAAGAUUUUUGAACCUUUAAUCUUAUUGC	Missing	Missing				UCUUGCAUCUGAUCUAGAAAAGUUGAAAAAGAAAGUUGGACAGACAGAGA			CAUCUGAUCUAGAAAAGUUGAA	AAAGAAAGUUGGACAGACAGAG
UGCACACUGGCUGCUUACCUCCAACCUCAUCAUCCUUCAUUUCUUCUUUUGAAUGAUCUAUUGACAGUUUGUUGGAAAGUGUGUA	CUCCAACCUCAUCAUCCUUCAU	UCUAUUGACAGUUUGUUGGAAA				CCAUGAAAAGUGCUCAGAAGAACACCAUCCUGAAGCUUGGUGAUCUCAACAAAUCUGAGCUCAUGG			CACCAUCCUGAAGCUUGGUGAU	UGAUCUCAACAAAUCUGAGCUC
GAUAAUAAAUUAGACUUAUUAGUUCUUUUAAAUUUCCCUAAACCUUUAUUAAAAAUUUCAGUCUUAUACCAGAGUUUGAUUUUGAUC	AGACUUAUUAGUUCUUUUAAAU	UCAGUCUUAUACCAGAGUUUGA				GUUGCACUUGUUCAGAGAGUUCUUAGAAAAACAAAAAGAACCGAUGGAGAUUUGGACAAGCUAAGAGACCUCAAUAGAGAAGUGGAC			AACCGAUGGAGAUUUGGACAAG	AAGAGACCUCAAUAGAGAAGUG
ACCAGAGUUUGAUUUUGAUCAGUUCCUCAAUUAUUUUCGAUUCUCUCACAUCAUUUCUUAUACCCACUAAUAACGAUGUGUCUAGCAAUUGAUCAUAUGAUAGCAGCCUUCUCUUUAGAAACUCUAGGU	CAAUUAUUUUCGAUUCUCUCAC	CAAUUGAUCAUAUGAUAGCAGC				CUUGUUCAGAGAGUUCUUAGAAAAACAAAAAGAACCGAUGGAGAUUUGGACAAG			UUCUUAGAAAAACAAAAAGAAC	GAACCGAUGGAGAUUUGGACAA
AUCAUUUCUUAUACCCACUAAUAACGAUGUGUCUAGCAAUUGAUCAUAUGAU	ACCCACUAAUAACGAUGUGUCU	UGUCUAGCAAUUGAUCAUAUGA				CCAAGUUGCACUUGUUCAGAGAGUUCUUAGAAAAACAAAAAGAACCGAUGGAGAUUUGG			AAGUUGCACUUGUUCAGAGAGU	ACUUGUUCAGAGAGUUCUUAGA
UUGAUUAUUGGCUUUUGCCAAACUGUGUAUCAGCCUUUGGUAUUCCUGAUCUUCAA	CCAAACUGUGUAUCAGCCUUUG	CCUUUGGUAUUCCUGAUCUUCA				GUGCUAAAAGAUGCUAAAAUGAUUGCAGAUGGUCUCGAUUUUAGCCAAGUUGCAC			AAUGAUUGCAGAUGGUCUCGAU	UCUCGAUUUUAGCCAAGUUGCA
GGAACCAUGGUGAUGCCAACUCUAGCAAGGUCAUCUUUUAAUGACAUGAGUUUGCUCAUAUCAGCUUUCC	UCAUCUUUUAAUGACAUGAGUU	UGAGUUUGCUCAUAUCAGCUUU				GCACAGUGGAUCCUAGGCAUUUUUGGUAAGCAAUUUCUUAUCAGAAAGCCUUUCCAUCAUGAGC			UGGAUCCUAGGCAUUUUUGGUA	AUCAGAAAGCCUUUCCAUCAUG
UUCAAAGUCAUUUGGGUUGACUCUUACAAAAGUUUCCAAUAAGAUGAGAGUCUUACCCAUGAGAUUGAA	AGUCAUUUGGGUUGACUCUUAC	AGAGUCUUACCCAUGAGAUUGA
CAAACUUUUGCUCAAAGUUGUGUCUGCAGGCAUUGACCUUGCAAGACUCCAGUUCAACUAAAAGUGACAACAAUUUG	GUCUGCAGGCAUUGACCUUGCA	CAAGACUCCAGUUCAACUAAAA
CCUGUGAAAGAAGUGCGUCUUUCUGGAAAGAUAGCUCUACUAAUUCUGGG	UGCGUCUUUCUGGAAAGAUAGC	AAGAUAGCUCUACUAAUUCUGG
CUGUGAAAGAAGUGCGUCUUUCUGGAAAGAUAGCUCUACUAAUUCUGGGACAUACUUUCUUACAAGAUCCUUCAAUUCCAG	UGCGUCUUUCUGGAAAGAUAGC	UACUUUCUUACAAGAUCCUUCA
AGUGCGUCUUUCUGGAAAGAUAGCUCUACUAAUUCUGGGACAUACUUUCUUACAAGAUCCUUCAAUUCCAGUAAAAAAGUGUCCAUUAUUCACUUAGACAAAAUUCGCCUAGGAUCCACU	GACAUACUUUCUUACAAGAUCC	AAAAGUGUCCAUUAUUCACUUA
UACAAGAUCCUUCAAUUCCAGUAAAAAAGUGUCCAUUAUUCACUUAGACAAAAUUCGCCUAGGAUCCACUGUG	AAAAGUGUCCAUUAUUCACUUA	ACAAAAUUCGCCUAGGAUCCAC
GUUUGUGGGUUGGCUUGAGUUCGAUUGAUACUGUCUGUCCUUUGUUUUGGUGUUACCCAUAGCUUGAGUAGAAACCCGAAAAC	CUGUCUGUCCUUUGUUUUGGUG	UUUGGUGUUACCCAUAGCUUGA
GACUAGGUUUGUGUCUGCAAACCAACAGCAUCUGCAGUUGUGUCUCCCAUACAGACUUGGUU	CAACAGCAUCUGCAGUUGUGUC	AGUUGUGUCUCCCAUACAGACU
GGUUGUCAGUGACAACCUAGGUAACCUAAGGUUGAAAGGCAUCACCUGUCGGCC	UGACAACCUAGGUAACCUAAGG	GGUUGAAAGGCAUCACCUGUCG
UUAUGAUUUGCAUAGAACUGCUUUGUUAAAGUCUCUAUGCCAAAUGGAUAGUUGGAUAGAGUUUACUAGUUUCAGUGUAGCUUAUAG	AUGCCAAAUGGAUAGUUGGAUA	GGAUAGAGUUUACUAGUUUCAG
ACUGCUUUGUUAAAGUCUCUAUGCCAAAUGGAUAGUUGGAUAGAGUUUACUAGUUUCAGU	CAAAUGGAUAGUUGGAUAGAGU	GGAUAGAGUUUACUAGUUUCAG
AUCCAUAAAGAAAACAAUUGAUUUUAAUCAAGCAGACUUUGAGAUGAUUUAUGAUUUGCAUAGAACUGCUUUGUUAAAGUCUCUAUGCCAAAUGGAU	AUUUUAAUCAAGCAGACUUUGA	CAUAGAACUGCUUUGUUAAAGU
GUGUUCCAAAAUGGUGCCUUCAUGGCUGAUAAUCAGAAGCUAUCAUACAUGAGGGUGGAGAUUUUUGGUGAUAC	CAAAAUGGUGCCUUCAUGGCUG	UAUCAUACAUGAGGGUGGAGAU
CUUCUCAAACUUUUUGGAUGAACUGAGGGACAAAUACUCUUACGUUCUAGUUGGGCCGGAAG	UGAGGGACAAAUACUCUUACGU	UUACGUUCUAGUUGGGCCGGAA
UUUUUGGAUGAACUGAGGGACAAAUACUCUUACGUUCUAGUUGGGCCGGAAG	UGAGGGACAAAUACUCUUACGU	UUACGUUCUAGUUGGGCCGGAA
GGUAAAAAUUCCAGUACAAUCUUUGAGUUUGUAUGCCUCUGGUGCCGGAAACAACC	CAGUACAAUCUUUGAGUUUGUA	UUGAGUUUGUAUGCCUCUGGUG
GGAUUCUGCUUUUAAUAAAUCUGAGUGAACAUUUAAGAGAAGAGGUAAAAAUUCC	CUGAGUGAACAUUUAAGAGAAG	AUUUAAGAGAAGAGGUAAAAAU
GUUCAUCAGAGGAGAUCAACAAAGUUUGACAUUUCAAGAAAAGUUGUGUACACUUUUAGGAUUCUGCUUUUAAUAAAUCUGAGUGAAC	AGAGGAGAUCAACAAAGUUUGA	UGUGUACACUUUUAGGAUUCUG
CAUUCAGAUCGUUCAUCAGAGGAGAUCAACAAAGUUUGACAUUUCAAGAAAAGUUGUGUACACUUUUAGGAUUCUGCUUUUAAUAAAUCUGAGUG	AGAGGAGAUCAACAAAGUUUGA	UGUACACUUUUAGGAUUCUGCU
UCACAGACUUCACACUCUCUAUUAAGACAUACAAUCUUGAGAGGGCCAUGACUUUGGA	UUAAGACAUACAAUCUUGAGAG	CUUGAGAGGGCCAUGACUUUGG
UCCAAUUUUUGCUUUCCUCAAUGAUUAACCCUCUCAUUGUGUCCACUUCAACUUUGAGGUCUUUCUUUUGGUUUAAUGAGGUUUUAAGCAUUGAGGAAGAUGAUCAAAUAGAAUUGGG	UGUCCACUUCAACUUUGAGGUC	UUUAAUGAGGUUUUAAGCAUUG
UUCAACUUUGAGGUCUUUCUUUUGGUUUAAUGAGGUUUUAAGCAUUGAGGAAGAUGAUCAAAUAGAA	UUUGAGGUCUUUCUUUUGGUUU	AUUGAGGAAGAUGAUCAAAUAG
GUUAAACAAAGUGAGUGUGCUGGUGCUCAUGUACGACAAGCUGAUUAUGUUGAC	CUGGUGCUCAUGUACGACAAGC	UGUACGACAAGCUGAUUAUGUU
GAUAAAGUUUCUUGACAUUUGUGUGGCAUUGGAUAUGGUAAAUGAGAACUUGGGGAUAAUUGGUC	UGUGGCAUUGGAUAUGGUAAAU	UAAAUGAGAACUUGGGGAUAAU
AUCAGAUGAUAAAUCCAUCGAAGAUAAAGUUUCUUGACAUUUGUGUGGCAUUGGAU	AGAUGAUAAAUCCAUCGAAGAU	CAUCGAAGAUAAAGUUUCUUGA
UCAAAUCAGAUGAUAAAUCCAUCGAAGAUAAAGUUUCUUGACAUUUGUGUGG	CAGAUGAUAAAUCCAUCGAAGA	AUCGAAGAUAAAGUUUCUUGAC
GGAACAUCUGGCUCCAUUUAUGAGUGAUCUUCAAUCAAAUCAGAUGAUAAAUCC	AUGAGUGAUCUUCAAUCAAAUC	UUCAAUCAAAUCAGAUGAUAAA
CAAACACAUAGAGGAUAGGCUUGGUUUGAAUCAUAUACUACAUUCGAUAAAGAAGAAUUAUCCUCAAUUGUUUG	ACAUAGAGGAUAGGCUUGGUUU	AUAAAGAAGAAUUAUCCUCAAU
GCCUGUGAGUUGGGUGAAUGGGUUUUCUCAAGCGUAAAACUUCCAACUAAGGC	UGGGUGAAUGGGUUUUCUCAAG	AAGCGUAAAACUUCCAACUAAG
GAAAUCAGUGGAAAAGAUCUUCCAGUUUACAAGGUCAAUUAUGUGGGAUUAUUUCACACUUGUUUU	CAGUGGAAAAGAUCUUCCAGUU	UGGGAUUAUUUCACACUUGUUU
GAUCACUACGUGCGAAUGUAAACAUUGUUCAGUGUGGAGGGGUGUUGUGUACUGUGAGAAAUCAGUGGAAAAGAUCUUCCAGUUUACAAGGUCAAUUAUGUGGGAUU	UACGUGCGAAUGUAAACAUUGU	GAAAAGAUCUUCCAGUUUACAA
GAAGAUCACUACGUGCGAAUGUAAACAUUGUUCAGUGUGGAGGGGUGUUGUGUACUGUGAGAAAUC	CUACGUGCGAAUGUAAACAUUG	GGGUGUUGUGUACUGUGAGAAA
AUAAAUCUGCUUUUCAAUCAUCAGUGGCCUCAGGGUUUAUAGGAUUCUGCAAGAGUAUGGGAAGCAAGUGUGU	UUCAAUCAUCAGUGGCCUCAGG	AAGAGUAUGGGAAGCAAGUGUG
GCGGAGUCUAUAAAUAAAUCUGCUUUUCAAUCAUCAGUGGCCUCAGGGUUUAUAGGAUUCUGC	UCUAUAAAUAAAUCUGCUUUUC	CCUCAGGGUUUAUAGGAUUCUG
GGGGCAAAGAAGAUAUUAGCGGAGUCUAUAAAUAAAUCUGCUUUUCAAUCAUCAGUGGCCUC	AAAGAAGAUAUUAGCGGAGUCU	UGCUUUUCAAUCAUCAGUGGCC
GUCUAGUGAAGACUUUACAAUCAAGAAUGUCAAAAAACUUUACGAAAGGGGC	ACUUUACAAUCAAGAAUGUCAA	UCAAAAAACUUUACGAAAGGGG
GAUAAUGUCAAGUAAAAGAGUUUUAGAGAGGGAAAGCAUCCCGAGUCUAGUGAAGACUUUACAAUC	GAGAGGGAAAGCAUCCCGAGUC	GAGUCUAGUGAAGACUUUACAA
GUAAAAGAGUUUUAGAGAGGGAAAGCAUCCCGAGUCUAGUGAAGACUUUAC	UUAGAGAGGGAAAGCAUCCCGA	CCCGAGUCUAGUGAAGACUUUA
GGAUGAGAUUGAGAACGCAUUGAGAUACAGAUGGGUGAACACAUCAACAUUUGGUGAUCUGAGGUUAGUCUUAAGGACC	AGAACGCAUUGAGAUACAGAUG	CAUUUGGUGAUCUGAGGUUAGU
CUUAAUUGGCUUGAUAGGUAGGGGAGGUGAUGAGGCCUUGCGAGGUUUUCUUUUAUAUGCUGAAGUGGAUAAGG	AUGAGGCCUUGCGAGGUUUUCU	UUCUUUUAUAUGCUGAAGUGGA
GGACGUAUCUUUGAAGAGAACUUAAUUGGCUUGAUAGGUAGGGGAGGUGAUGAGGCCUUGCGAGGUUUUCUUUUAUAUGCU	AGAGAACUUAAUUGGCUUGAUA	UGAGGCCUUGCGAGGUUUUCUU
AAGUGAUGAGAAAAGGUGCUAGGAAAGUGUUUCUAGGAAUAAAAAAUGGACGUAUCUUUGAAGAGAACUU	AGGUGCUAGGAAAGUGUUUCUA	AAAAAUGGACGUAUCUUUGAAG
CGGUGGUGAAACAAGAUGUAAAAGAUUGGUCUGAUGGUUCUAGAGGCUAUCG	UAAAAGAUUGGUCUGAUGGUUC	GUCUGAUGGUUCUAGAGGCUAU
GAAACUGUAGAUACCAUUUGUGACCAAUGUGUCGCAAAUGGUGUUAGUGUUUC	UUUGUGACCAAUGUGUCGCAAA	GUCGCAAAUGGUGUUAGUGUUU
AGUUUGUUGCAGCUGCUCUUCACAAUGUCAGGUGCAAAACACCCACACAGCUGGCAGAAACU	UCAGGUGCAAAACACCCACACA	CACCCACACAGCUGGCAGAAAC
UUGAACAAAUUUGUCAGUCCCAAAAGUGUUGUUGGGAACUUUGUGGCGGAGUUCAA	CAGUCCCAAAAGUGUUGUUGGG	GGGAACUUUGUGGCGGAGUUCA
AGGGAAAAUGAAAUUCCAAGUCACAUUAUGUCUGUAUUAGAUAUGGGACAAGGAAUUUUACACAACUU	UUAUGUCUGUAUUAGAUAUGGG	UGGGACAAGGAAUUUUACACAA
CAGGCAUAUUGUGUGGGGAAAAUCAAAAGAAGUCUUGGGCUCAUGGAAUGUCAAACAUCAAGUGUAACAGAACAGUUCUACCACAACUUCUUACAAAGGGAAAAUGAAAUUCCAAGUCACAUUAUGUCUG	UCAAACAUCAAGUGUAACAGAA	AAUUCCAAGUCACAUUAUGUCU
UUGACAGAACCCAAAAGUAGAGCUAAGUUGAAUCUUGGACCACUAUUGGACAUCCUUAAAUGGCAUCUUCAUAAAGUUGUCGAGGUACCAUUUAAUGUUGCUCAGGCAUAUUGUGUGGGGAAAAUCAA	AAUCUUGGACCACUAUUGGACA	CAUCUUCAUAAAGUUGUCGAGG
UCUUCAUAAAGUUGUCGAGGUACCAUUUAAUGUUGCUCAGGCAUAUUGUGUGGGGA	AGGUACCAUUUAAUGUUGCUCA	UGCUCAGGCAUAUUGUGUGGGG
UGGACAUCCUUAAAUGGCAUCUUCAUAAAGUUGUCGAGGUACCAUUUAAUGUUGCUCA	AUAAAGUUGUCGAGGUACCAUU	CGAGGUACCAUUUAAUGUUGCU
GACAUCCUUAAAUGGCAUCUUCAUAAAGUUGUCGAGGUACCAUUUAAUGUU	AUAAAGUUGUCGAGGUACCAUU	UUGUCGAGGUACCAUUUAAUGU
AUUCCUUUUUAGCCAAUCUCAAUUUGACAGAACCCAAAAGUAGAGCUAAGUUGAAU	AUUUGACAGAACCCAAAAGUAG	CCAAAAGUAGAGCUAAGUUGAA
UCUGUGACAUGAAGAUGGCUGUGAACAAUGGUGAUAUUAGUAUGUCAUUGG	UGAAGAUGGCUGUGAACAAUGG	AAUGGUGAUAUUAGUAUGUCAU
UUUUUCUGAAAUGAUCACAUCAUCUAUGAGAUAUUCGUGUUUAAAUUCAGAGAAA	CAUCAUCUAUGAGAUAUUCGUG	AUUCGUGUUUAAAUUCAGAGAA
GAAUACAAAAUUAAUGACUAGAUUAGUAGAGGAUUUUUCUGAAAUGAUCACAUCAUCUAUGAGAUAUUC	AAAAUUAAUGACUAGAUUAGUA	AAAUGAUCACAUCAUCUAUGAG
UUUGGAUUAAGUUAUAAGGAGCAAGUUGGAUCUAACAGGGAGCUUUAUGUUGGUGACUUGAAUACAAA	AAGUUGGAUCUAACAGGGAGCU	GGAGCUUUAUGUUGGUGACUUG
GGGGGUUUUGAUCAAAAAUUAGGUAGCUAUGAGCACAAAAGUAGGUCUAGAUUAGGUUUGAGUUCAGAAGCACUUAGAGUGCAGGAAGAUGCCC	UAGGUAGCUAUGAGCACAAAAG	UUUGAGUUCAGAAGCACUUAGA
CUACUUAGAGUGUUUCAAGUAUUUGCUGAUACAAGGGGGUUUUGAUCAAAAAUUAGGUAG	UUGCUGAUACAAGGGGGUUUUG	GGUUUUGAUCAAAAAUUAGGUA
CUGAUAUUAUUGAACACGAAACUGUAAAAAAGUUGUGUGACGAGGUGUAUCAG	ACGAAACUGUAAAAAAGUUGUG	AGUUGUGUGACGAGGUGUAUCA
CAGGUUCUUAGGGCUAUUAAAAAUGAGGUUUCAAUUCAUGAGAUUAAAGACUUUGAUCCUG	AAAUGAGGUUUCAAUUCAUGAG	AUGAGAUUAAAGACUUUGAUCC
AGCACCUUAGCAAAAGUGAGCUGCUGGAAACACUCUGGUCACCUUACCAGGUUCUUAGGGCU	UGCUGGAAACACUCUGGUCACC	CACCUUACCAGGUUCUUAGGGC
GGUUUAGGAAAUUCUAGGAAAGUCAAUAAGCACCUUAGCAAAAGUGAGCUGCUGGAAACACUCUGGUCACCUUACC	CACCUUAGCAAAAGUGAGCUGC	UGCUGGAAACACUCUGGUCACC
UUUGAGCAGAUCAAGCAAGAUGUUCAGCUUACUUUAAGUAGAAUGAAAGAAUCAAAGUGUAAUAAUGUAGGUUUAGGAAAUUCUAGGAAAGUCAAUAAGCACCUUAGCAAAAGUGAGCUGCUGGAA	UAAGUAGAAUGAAAGAAUCAAA	UAGGUUUAGGAAAUUCUAGGAA
CUUGGUCCUCAAGAACCUUUCCAAUUUAGUUAGUGUGAGUGUUUCAAAAGGUCAAAUGAAAGAAGAGCUAUCCUUGUUGUAUGACACAUUAUCAGAAGAACAAUUGGAAUCAUUUGAGCAGAUCAAG	UGUGAGUGUUUCAAAAGGUCAA	CAAUUGGAAUCAUUUGAGCAGA
UGAAAUGUUCAAAACGAAGGGAAGGUACAACUUGGACCCAGAUUCCUUAGAUUUCUUGGUCCUCAAGAACCUUUCCAAUUUAGUUAGUGUGAGUGUUUCA	CCAGAUUCCUUAGAUUUCUUGG	UUUCUUGGUCCUCAAGAACCUU
GCCCAUCAUUCACUAGUACUGCUUUGGACUUAUCUAGUAAUAAAAGUGUUGUUGUCCCUAAGUUAGAUGAGUUGGGU	UCAUUCACUAGUACUGCUUUGG	UCCCUAAGUUAGAUGAGUUGGG
GGUGUCUGGUGAUCUAAAAGUUGACCCUUUUCGCCCAUCAUUCACUAGUACU	UCUAAAAGUUGACCCUUUUCGC	UUUCGCCCAUCAUUCACUAGUA
UAAGGGUGUCUGGUGAUCUAAAAGUUGACCCUUUUCGCCCAUCAUUCACUAGUA	UCUAAAAGUUGACCCUUUUCGC	UUUUCGCCCAUCAUUCACUAGU
AGCGUUAACAGGUUUUUCCAGAAAAAUUUGACUAACAUAUCAGAUGUUAAAGAACCGGGAGUCUCUAAGGAAUUAAUCAGUUUCUGUGUUUCCCUUUUUAACAGGGGAAAGUUAAGGGUGUCUGGUGAUCUAAAAGUUGACCCU	UUAAAGAACCGGGAGUCUCUAA	UGUGUUUCCCUUUUUAACAGGG
GGAAUUAAUCAGUUUCUGUGUUUCCCUUUUUAACAGGGGAAAGUUAAGGGUGUCUGGUGAUCU	UUCCCUUUUUAACAGGGGAAAG	GAAAGUUAAGGGUGUCUGGUGA
AGAGAUUAUGACAUCUAGCGUUAACAGGUUUUUCCAGAAAAAUUUGACUAACAUAUCAGAUGUUAAAGAACCGGGAGUCUCU	GGUUUUUCCAGAAAAAUUUGAC	UUUGACUAACAUAUCAGAUGUU
UUAACAGUGUCAUAGUUAAUCCUUCUUUAAGCGGGAUUUUAACAGAAGCCCAAGAAGAGAUUAUGACAUCUAGCGUUAA	GGAUUUUAACAGAAGCCCAAGA	CCCAAGAAGAGAUUAUGACAUC
CUGAAUAUUAGUUAUCUGUGUCAUUUUGUGACAAAGGAGACACCAGAUAGAUUAACUGAUCAG	UUAGUUAUCUGUGUCAUUUUGU	GAGACACCAGAUAGAUUAACUG
CAGGGGAUGAUAAAGAUUUUGGCUUUGCCAGAAGGUUUAAGUUUUUACUG	AUUUUGGCUUUGCCAGAAGGUU	CCAGAAGGUUUAAGUUUUUACU
GUGUAAGUCCAGUUCAGAGAUUCAAUUGCAAAGGUUAGCAGUGACACUGUUUGAAUUGGUCUUAUCAAC	AAGUCCAGUUCAGAGAUUCAAU	ACACUGUUUGAAUUGGUCUUAU
GGGCUGAGAUAUUUUAUAAUGGCUUACGCUAAUCAGGCUCAUCACGUUGAUCUUAUGUCAAAAUUAGAGAUUGAGUGUAAGUCCAGUUC	AUAAUGGCUUACGCUAAUCAGG	UUAGAGAUUGAGUGUAAGUCCA
UGGUAUGCUGGUUGGACUUUGAUGAACAACUUGUUGAGCUGGUUAAGCCUAAGCUGAGAUCCUUGGUGCUGCUCCUUCUCUGCUCACCUUCAAAAAGGAACCAAACAUUUAUCCA	CCUAAGCUGAGAUCCUUGGUGC	UCAAAAAGGAACCAAACAUUUA
GAGCUGGUUAAGCCUAAGCUGAGAUCCUUGGUGCUGCUCCUUCUCUGCUC	UAAGCUGAGAUCCUUGGUGCUG	CUUGGUGCUGCUCCUUCUCUGC
CCUCUAGACUUUUAAUUAAUGAAAAGGACUAUUCUCGCUAUUAUGGAAAUGUCAGGCUCAAGGAAUGUUAUGUUCAGAGG	UAAUUAAUGAAAAGGACUAUUC	GAAAUGUCAGGCUCAAGGAAUG
UGAAAAGGACUAUUCUCGCUAUUAUGGAAAUGUCAGGCUCAAGGAAUGUUAUGUUCA	UAUUCUCGCUAUUAUGGAAAUG	UCAGGCUCAAGGAAUGUUAUGU
ACAUGUUUCACUCUCUCUGAUCAAUUCCAUGAAAACAUCUUUUUCCUCUAGACUUUUAAUUAAUGAAAAGGACUAUUCUCGCUAUUAUGGAAAUGUCAGGCUCAAGGAAUGUUAUGU	UCAAUUCCAUGAAAACAUCUUU	UAUUAUGGAAAUGUCAGGCUCA
GUUGAAUAUCUCUGACCAAAGUUUCAAAGCCAUGCUCAAAGCUUUGUCACAUGUUUCAC	AUAUCUCUGACCAAAGUUUCAA	CAAAGCUUUGUCACAUGUUUCA
AGUUUCUGAAAGACCCAUAAUGCGUUAUACUGUCCAUAAGGACAACGAAAGCCGAUGUCUCCAUCAAAACU	UACUGUCCAUAAGGACAACGAA	AAAGCCGAUGUCUCCAUCAAAA
UGGAAAGAGGUCAAGACUUACAUUAAAGAACCUGACUUCGACAUGCUCUUCCA	GACUUACAUUAAAGAACCUGAC	ACCUGACUUCGACAUGCUCUUC
GAAGAAAUGUGGAAAGAGGUCAAGACUUACAUUAAAGAACCUGACUUCGACAUGCUCUUC	AAAUGUGGAAAGAGGUCAAGAC	AACCUGACUUCGACAUGCUCUU
UCAGUGGUAGAUUCUCUCAGGGGUGCUGGUUUUAUAAUUGGUCAAAUGGUGGUCCUGGUCAAUGAUAGAGCUCUUGAUAUCCUUGCAGCAAUGAAGCUGA	GGUGCUGGUUUUAUAAUUGGUC	AUGAUAGAGCUCUUGAUAUCCU
GGACCUAAUCAUGCUGAAUUUCAUUGUGGAUGAAAUGAUACAAGAUGACUCAGUGGUAGAUUC	UCAUGCUGAAUUUCAUUGUGGA	CAAGAUGACUCAGUGGUAGAUU
UCUUCUUUAUUAUCAAUUUGCAAUAAGAUUAAAGGUUCAAAAAUCUUCAAUACUAGGAGAAAUACAUUGCUGUUUUUGGACCUAAUCAUGCUGAAUUUCAUUGUGGAUGAAAUGAUACAAGAUGA	UAAGAUUAAAGGUUCAAAAAUC	GAAAUACAUUGCUGUUUUUGGA
AAAGAAGAAAUGAAGGAUGAUGAGGUUGGAGGUAAGCAGCCAGUGUGCAUUUCCUAUUCUUCUUU	AAAUGAAGGAUGAUGAGGUUGG	AGUGUGCAUUUCCUAUUCUUCU
ACUGUCAAUAGAUCAUUCAAAAGAAGAAAUGAAGGAUGAUGAGGUUGGAGGU	Missing	Missing
AUCAAACUCUGGUAUAAGACUGAAAUUUUUAAUAAAGGUUUAGGGAAAUUUAAAAGAACUAAUAAGUCUAAUUUAUUAUCUGAUCUUCUGAAAAUUGGUCUGCAUCAAGAUAGUGAU	UAUAAGACUGAAAUUUUUAAUA	AUCUUCUGAAAAUUGGUCUGCA
AGACUGAAAUUUUUAAUAAAGGUUUAGGGAAAUUUAAAAGAACUAAUAAGUCU	AAAGGUUUAGGGAAAUUUAAAA	AAUUUAAAAGAACUAAUAAGUC
CGAUGGUUUCAAUCUCAUGGGUAAGACUCUCAUCUUAUUGGAAACUUUUG	UCAUGGGUAAGACUCUCAUCUU	UCUCAUCUUAUUGGAAACUUUU
UGGUCCUUGUUGAGGGCUUCAAAUUGUUGUCACUUUUAGUUGAACUGGAGUCUUGCAAGGUCA	CUUGUUGAGGGCUUCAAAUUGU	UGAACUGGAGUCUUGCAAGGUC
UCUAAGUGAAUAAUGGACACUUUUUUACUGGAAUUGAAGGAUCUUGUAAGAAAGUAUGUCCCAGAAUUAGUAGA	AAUGGACACUUUUUUACUGGAA	UAAGAAAGUAUGUCCCAGAAUU
ACAGUGGAUCCUAGGCGAAUUUUGUCUAAGUGAAUAAUGGACACUUUUUUACUGGAAUUGAAGGAUCUUGU	UAGGCGAAUUUUGUCUAAGUGA	UUUACUGGAAUUGAAGGAUCUU
LUJV						LUJV
L SEGMENT						S SEGMENT
sequence	5`Stem	3`Stem				sequence			5`Stem	3`Stem
GGUCAGAGCUUCACUCGGACGCCUCCCAUCUCGGACCUCUGAACUGCAAAUCUUGCUGGAAGUCAAAGAAGGCACUGGUGAAGUGCUAUGAUC	CUCCCAUCUCGGACCUCUGAAC	AAGUCAAAGAAGGCACUGGUGA				GAGAGUUUCAUCACCGUGUUGGGGAUUUUCCUGUUACUUCUGAUCUGAAAUGCUCUC			CGUGUUGGGGAUUUUCCUGUUA	UUACUUCUGAUCUGAAAUGCUC
AACUGAGCUUGACCCAUCCGAUUACCCCUGAGAAACAGUCCACCAAAUCAUGCUCCGUU	UCCGAUUACCCCUGAGAAACAG	AGUCCACCAAAUCAUGCUCCGU				UUGGGGAUUUUCCUGUUACUUCUGAUCUGAAAUGCUCUCACAACACCAGCUACAGAGUGAUAGAAUAUGAAGUCACCAA			UCCUGUUACUUCUGAUCUGAAA	AGAGUGAUAGAAUAUGAAGUCA
UCUUUGAAACACUUGAUUAGGUCCACCCUAGACAAAUCAACCUCAUGUUUUUGAGA	GAUUAGGUCCACCCUAGACAAA	CAAAUCAACCUCAUGUUUUUGA				GGGGAUUUUCCUGUUACUUCUGAUCUGAAAUGCUCUCACAACACCAGCUACAGAGUGAUAGAAUAUGAAGUCACCAAAGAGAGUCUCC			UCUGAUCUGAAAUGCUCUCACA	AGUGAUAGAAUAUGAAGUCACC
UCUUUAUUAAAGCCAUGUGCUCUGGGUAUAGCUCAGCCAAGAAUAUCAUAACAUCUUUAGUAUCAAGA	UUAUUAAAGCCAUGUGCUCUGG	AAUAUCAUAACAUCUUUAGUAU				CCUUGUUCCCAGACCUCCAUCUCUCCGAAGAUAGGUUUCUGCAAAUUCAGG			CCUCCAUCUCUCCGAAGAUAGG	AAGAUAGGUUUCUGCAAAUUCA
UUCUUUGCUAAAUGAGAGGCUCCUAGCAAUGGCCAAGAUAUUGGUCCUCACAAACUCGUCCCUCACAGCUCCAGAA	AUGGCCAAGAUAUUGGUCCUCA	ACUCGUCCCUCACAGCUCCAGA				GAGGCUCCUGAAAGAGAAUUCAGAAACCCACUACAAAGUGAGGAAAUUAAUGAAAUUGUUUCAGUGGUCUU			AGAAACCCACUACAAAGUGAGG	UAAUGAAAUUGUUUCAGUGGUC
UUUGCUGUCACAGGCUCCGUUUCUAUUUCUUUUAAUAAAAUUGUGAGUGAUUGUUAUGACGACUCUCUCAUCAAGAUUAAAACAGUCUCUCCCUGCAUCAGCAGA	CUUUUAAUAAAAUUGUGAGUGA	ACUCUCUCAUCAAGAUUAAAAC				GAGCAUGAUGAGGAGUUCUGUGACAUGUUGAGGCUAUUUGACUACAACAAAGCAAGUAUUGCCAAGCUUAGGGGCGAAGCCUCAAGCUC			UUUGACUACAACAAAGCAAGUA	CAAGUAUUGCCAAGCUUAGGGG
ACGACUCUCUCAUCAAGAUUAAAACAGUCUCUCCCUGCAUCAGCAGAAGACACUCUAGAUAUUCUUUGAUGAGCCGAAGAGAUGU	UCCCUGCAUCAGCAGAAGACAC	UCUUUGAUGAGCCGAAGAGAUG				UUGAGGCUAUUUGACUACAACAAAGCAAGUAUUGCCAAGCUUAGGGGCGAAGCCUCAAGCUCGAUCAACUUGUUGUCGGGGAGAAUCAA			AGCAAGUAUUGCCAAGCUUAGG	AAGCUCGAUCAACUUGUUGUCG
CUUAGAUCAUCCCUGUACAUUGGCCUCUCCUGGCCUUUGUGGAUUGUUUUCAG	UGGCCUCUCCUGGCCUUUGUGG	UGGCCUUUGUGGAUUGUUUUCA				GGGGAGAAUCAAUGCCAUCAUUUCAGACACACUUUUGAUGAGAUCAUCCCU			Missing	Missing
GUACUGAUCACUUUUGAAUCAAUCAUAGUCGUGAAUUUUCUAUUAUGACUAUUCGAGAGGUCUAAAGUGAGAACUGUGUAC	UCGUGAAUUUUCUAUUAUGACU	UGACUAUUCGAGAGGUCUAAAG				AAGUUCUGGUAUUUAAACCAUACAAAACUGGGGAUACAUUCUUUACCCCGAUGUUGGCUGGUUAGUAAUGGGAGUUACCUCAAC			UUAAACCAUACAAAACUGGGGA	AUGUUGGCUGGUUAGUAAUGGG
UCCAUUUAACGACAUGACUGAUAAGACUGAUAGCUUCACAAGUGAUGUCAAGUGAGA	UAACGACAUGACUGAUAAGACU	UUCACAAGUGAUGUCAAGUGAG				UACUCAUGAUAUGGAAGAUGAGGCAGAUAAACUGCUGACCGAGAUGCUAAAGAAAGAGUA			GAGGCAGAUAAACUGCUGACCG	UGACCGAGAUGCUAAAGAAAGA
UGAGACACAUAGAUCUAGAAAUCUGAUCUUAGGAGCCCAAGAAGACUUUCUCAAUGAGUUGUCGUCCA	CACAUAGAUCUAGAAAUCUGAU	AGACUUUCUCAAUGAGUUGUCG				GAGAUGCUAAAGAAAGAGUAUGUUAGGAGACAAGAGAAAACACCCAUUACUCUGAUGGACAUACUGAUGUUUAGUGUCUC			GCUAAAGAAAGAGUAUGUUAGG	UGGACAUACUGAUGUUUAGUGU
CAUGGCUAGAUCUGCCUAAAAAUGGGCCCCUUUGUGGAGGUUCAGGGUCCCCUAGUACCCAUG	CCCUUUGUGGAGGUUCAGGGUC	UUCAGGGUCCCCUAGUACCCAU				CUCAGAAAGAAUGGCACCUGUGCCUGUGGCUUCUUUAAGUCAAUAAACAGGUCCACUGGUUGGG			CACCUGUGCCUGUGGCUUCUUU	AAUAAACAGGUCCACUGGUUGG
AUUCGCACUCUGGAGGCCAGUCAGACUGAAUUGAGCCGUCCUCUGACUCCAAUUCCACUAUGAGAAU	ACUGAAUUGAGCCGUCCUCUGA	CUCUGACUCCAAUUCCACUAUG				UGGCACCUGUGCCUGUGGCUUCUUUAAGUCAAUAAACAGGUCCACUGGUUGGGCCA			UCUUUAAGUCAAUAAACAGGUC	AAACAGGUCCACUGGUUGGGCC
UGCACUUUUGUUCACUGAAUCUGAUAACAGCUUUUGGGUGCUUUUUGUGAAGCUAUGGCUUAAUUUGUUUUGCAGCACCCUGAUCACAGUUGGUAGGUUGACUGAUUCUAUCUGAAGUGCA	GAAUCUGAUAACAGCUUUUGGG	UGCAGCACCCUGAUCACAGUUG				GGUUGGGCCAAACACUGAGAGUCCCAACACAGGGACCCCAUGACCGUCACUCCGCUUUGCGGAGUGACGGUCAUGGGGUCCGUGGAGACUCACAGACUCAGCUUGGCU			CCAUGACCGUCACUCCGCUUUG	UGACGGUCAUGGGGUCCGUGGA
CUGAUAACAGCUUUUGGGUGCUUUUUGUGAAGCUAUGGCUUAAUUUGUUUUGCAG	AACAGCUUUUGGGUGCUUUUUG	CUAUGGCUUAAUUUGUUUUGCA				GCUGCUGUUCUGAAGAUCAUGUCUGCAGGCAGCAAGUUCCUUAUGGGCUCUUGGUAAAGUUGCCCAUUCACUGCUGAUUCAUACAUGAUACAGUCCAUCAGU			UCUUGGUAAAGUUGCCCAUUCA	UCACUGCUGAUUCAUACAUGAU
UCUCAAUUGGGGCUCAUCAAGGUCAUAAUGUUUGAAUAGGGACUUUAGGACAGUGAAUGGGUCUCUUGAGA	GGGCUCAUCAAGGUCAUAAUGU	UUUAGGACAGUGAAUGGGUCUC				CUUUCUUGGACUUGGUCACAACAAUUCCAGUAUGCUGGUUGCAAAAGGUCUUGUAUGAG			AUUCCAGUAUGCUGGUUGCAAA	GCUGGUUGCAAAAGGUCUUGUA
AAUGUUUGAAUAGGGACUUUAGGACAGUGAAUGGGUCUCUUGAGAACAACUCAGCCAAAAAGUCUUCCCUCACCUCAUCAUU	UUAGGACAGUGAAUGGGUCUCU	AACUCAGCCAAAAAGUCUUCCC				UGCAAAAGGUCUUGUAUGAGUCCCAAACCUGGUCCUCGAACUUUCUAGAGGCCUCUUUUGACA			UGAGUCCCAAACCUGGUCCUCG	UCGAACUUUCUAGAGGCCUCUU
UAACUGUCUUUGAAUCCUGUAACCUCUGGUUCCAUCAAUCCAAUCUUUGAUGUCUGUAUUCACAUUGAGCAAGAAUGGAUUAAUAGGGAAUCUACAAUACCUCAAUAAGUUA	UCUGGUUCCAUCAAUCCAAUCU	AAUCUACAAUACCUCAAUAAGU				UGACAUUUGAAUAUCAAUGAAUUUCACGUCCCUUCUACCUUGACUGUGAAGGAGUUUUUCAAUGUCA			UUUGAAUAUCAAUGAAUUUCAC	UGUGAAGGAGUUUUUCAAUGUC
UGUAUUCACAUUGAGCAAGAAUGGAUUAAUAGGGAAUCUACAAUACCUCAAUAAGUUAAUACA	AUUAAUAGGGAAUCUACAAUAC	ACAAUACCUCAAUAAGUUAAUA				AGUGAAAUCCAUGCCAUGACAGUACUUGCUGUCAUUUUUGAAUUGUUUUUGAUCCGUGGGCUCUCUGUAGAAGUGGAGGCAAAGUCUUUCUUCUGGCUGGAAUAUUGCU			CAUGACAGUACUUGCUGUCAUU	UGUAGAAGUGGAGGCAAAGUCU
GCAAGAAUGGAUUAAUAGGGAAUCUACAAUACCUCAAUAAGUUAAUACAUCUCUUUUGC	AUUAAUAGGGAAUCUACAAUAC	AUAAGUUAAUACAUCUCUUUUG				UGGAGGCAAAGUCUUUCUUCUGGCUGGAAUAUUGCUAUCUCCACCGGAUCAUCAGGUCUACCUUCA			UGGAAUAUUGCUAUCUCCACCG	CCACCGGAUCAUCAGGUCUACC
AGAAUGGAUUAAUAGGGAAUCUACAAUACCUCAAUAAGUUAAUACAUCUCU	AUUAAUAGGGAAUCUACAAUAC	CCUCAAUAAGUUAAUACAUCUC				CCAUCCAUGUUCUCCCCUUGGGGUUCAGGUUUUUCAUAAUGUCAUCUAAGAGUUGAGAUUGGCUGAAGCUCACACCCACAGGAAAUUGGUGG			CAGGUUUUUCAUAAUGUCAUCU	UCACACCCACAGGAAAUUGGUG
UGACAGUUGAUGCGGUGUUUUGCAUUUUACAUUGUGUAAUGAAGCUGCUACGAACUUUGUUA	UUUUGCAUUUUACAUUGUGUAA	UGAAGCUGCUACGAACUUUGUU				UGGGGUUCAGGUUUUUCAUAAUGUCAUCUAAGAGUUGAGAUUGGCUGAAGCUCA			UAAUGUCAUCUAAGAGUUGAGA	AGAGUUGAGAUUGGCUGAAGCU
GAACUCACAGAGCGAGCUUUUGGGACUGACAAACUUAUUAAGCUGACUAGAUAAAUAAUAGUGGUAGUUCAAAAAGCAUAGGAGCUCUUCAGUGUC	CAGAGCGAGCUUUUGGGACUGA	AUAAAUAAUAGUGGUAGUUCAA				UCUAAGAGUUGAGAUUGGCUGAAGCUCACACCCACAGGAAAUUGGUGGGGGGCUUUUGCUCUUUCGUUCUGUGGA			UUGGCUGAAGCUCACACCCACA	GGGCUUUUGCUCUUUCGUUCUG
GACAAACUUAUUAAGCUGACUAGAUAAAUAAUAGUGGUAGUUCAAAAAGCAUAGGAGCUCUUCAGUGUCAUCCCUUAGUGUGGCUGAUAAUUCUUUGUC	ACUAGAUAAAUAAUAGUGGUAG	UUCAGUGUCAUCCCUUAGUGUG				CACACCCACAGGAAAUUGGUGGGGGGCUUUUGCUCUUUCGUUCUGUGGAGGUG			GGGGGGCUUUUGCUCUUUCGUU	UGCUCUUUCGUUCUGUGGAGGU
AGAAGUGAAACUCUUCAGCUCACCUCUGAACAAAAGCUUCAGUGUGUAGUUUAUGAACUUCU	CCUCUGAACAAAAGCUUCAGUG	CAGUGUGUAGUUUAUGAACUUC				GGUGGGGGGCUUUUGCUCUUUCGUUCUGUGGAGGUGUAGGGUCCUUUGGAGUCAUAUCAAUGACUGUGUUGUCCCAGGAUCUGCCUUUUAUGCUGGUUCUGGAAGAGAUGUAUGGCCAACCCUCACC			UUCGUUCUGUGGAGGUGUAGGG	UGUGUUGUCCCAGGAUCUGCCU
UCUGAACAAAAGCUUCAGUGUGUAGUUUAUGAACUUCUCAGUUAUUAAACCAUAAUAAUCAGAUGCGUUAUGCAAUAUACCCUGACCCAUGUCUAAGA	UUAUUAAACCAUAAUAAUCAGA	UAAUCAGAUGCGUUAUGCAAUA				GUAUAGUAGAUUCUCAUACGGGUUUCUUUCUCCUGGAACCUCAGACACAAACAUCUGUAC			GGUUUCUUUCUCCUGGAACCUC	AACCUCAGACACAAACAUCUGU
GUAAUGGCAUUGAUGACGUUGAAGGGAACCUCAACAUAUUUAUGAACAUGCCAGGAC	AUUGAUGACGUUGAAGGGAACC	CAUAUUUAUGAACAUGCCAGGA				GGGUUUCUUUCUCCUGGAACCUCAGACACAAACAUCUGUACUUUGUUCCUUGCAGUUAGAGUUGCCU			UCAGACACAAACAUCUGUACUU	UUUGUUCCUUGCAGUUAGAGUU
UUUAUGAACAUGCCAGGACAGUAAUGUUGAGAUAUGCUCAAUUGGCUUAUCAAAAUCUUUAAUGUACUUGAUAUUUUUUAAA	CCAGGACAGUAAUGUUGAGAUA	UAUCAAAAUCUUUAAUGUACUU				AGACUCAAGUUGUAACCUGAAAUGUUGAUCGCAGAAUCACAAUUGCUUACAUAGUCU			UGAAAUGUUGAUCGCAGAAUCA	AAUCACAAUUGCUUACAUAGUC
AGAGAAGCGGACACAUAGUUGGGCCCCACUUGCUGUGAUCCAUGUUGUAGCUAAGAUUCCCUUCUCUAAUGCACUGCUUCAUCU	UGUGAUCCAUGUUGUAGCUAAG	UUCUCUAAUGCACUGCUUCAUC				GGCCCAGAUCUACACAGGCUUGGACACUAUCAUUCAGAUCUACCCUUGUCUGUCUGGUUAAACAGGCCAGUGUCAGACUUGGCAUAGUGCC			UUCAGAUCUACCCUUGUCUGUC	UUAAACAGGCCAGUGUCAGACU
ACGUAAUGCAUUUAGUGAAAGACAGCAGUUUACACAUAGCCUCAGAAUUACUCUCUCUUUCACUUAUCCUGGCAUCUUCGU	UUAGUGAAAGACAGCAGUUUAC	UCUUUCACUUAUCCUGGCAUCU				CCAGAUCUACACAGGCUUGGACACUAUCAUUCAGAUCUACCCUUGUCUGUCUGG			UCUACACAGGCUUGGACACUAU	GCUUGGACACUAUCAUUCAGAU
GAAUUACUCUCUCUUUCACUUAUCCUGGCAUCUUCGUAGAGUUUUUUGUAAUCAAACUUAUAAUUAAGUCUUAGUCUGGAAUUGUGCUUGAAUCUACCAGAGUAGUGAUUC	UUACUCUCUCUUUCACUUAUCC	AUUAAGUCUUAGUCUGGAAUUG				UCUGGCUUCGGUCCUGGUCACCUUCUUUUUGAGUUUCUCCAGAUCUGUUGCCAGA			UUCGGUCCUGGUCACCUUCUUU	GUUUCUCCAGAUCUGUUGCCAG
AGAGUAGUGAUUCACAUUUAGUUGCAAUAAGAUGGUCUUAAAGCAUUUGAACCAAUCUCCCUCU	ACAUUUAGUUGCAAUAAGAUGG	AAGCAUUUGAACCAAUCUCCCU				GAUUUAAGGUCCACCAAGCCAUCCACUGUCUGGUUCAAUUCUCUCAAUUUCAUUAGGUCCUCGUC			CACCAAGCCAUCCACUGUCUGG	CUCAAUUUCAUUAGGUCCUCGU
UCACAUUUAGUUGCAAUAAGAUGGUCUUAAAGCAUUUGAACCAAUCUCCCUCUUCAUAAAACUUUCUUGUGA	UGGUCUUAAAGCAUUUGAACCA	GAACCAAUCUCCCUCUUCAUAA				GCCAUCCACUGUCUGGUUCAAUUCUCUCAAUUUCAUUAGGUCCUCGUCAUUCCUUUUAUCCUUUCUCAUGAGUCUCUGGACAUCGGACACCAUAGAGAAAUCAAGGCCGUUGAUCAGACUCACGGC			CUGGUUCAAUUCUCUCAAUUUC	AUAGAGAAAUCAAGGCCGUUGA
CACUGUCUCUGUCAUGACUAAUUUUGAGUAUUUUGGUGAGUUUCCAACUCGCUCACAGAAAUCUUCAUAGAAUGAAUCCGGAAAGAGUG	AUGACUAAUUUUGAGUAUUUUG	UCACAGAAAUCUUCAUAGAAUG				UGUCUGGUUCAAUUCUCUCAAUUUCAUUAGGUCCUCGUCAUUCCUUUUAUCCUUUCUCAUGAGUCUCUGGACAUCGGACA			UCUCAAUUUCAUUAGGUCCUCG	CUCAUGAGUCUCUGGACAUCGG
UUGAGUAUUUUGGUGAGUUUCCAACUCGCUCACAGAAAUCUUCAUAGAAUGAAUCCGGAAAGAGUGACUCUUCAAAAUCUUCAA	AAUCUUCAUAGAAUGAAUCCGG	AAUCCGGAAAGAGUGACUCUUC				GAGUCUCUGGACAUCGGACACCAUAGAGAAAUCAAGGCCGUUGAUCAGACUC			CUCUGGACAUCGGACACCAUAG	CGGACACCAUAGAGAAAUCAAG
UAAGAAACCUCUGAGAGUAUGAGAUUUCUAUCUCUGUGAUUGGCCACUAAAUCUCUCAAAGCUUCAGAAACACUUAUACCCUCAGUGUCUUG	UAUGAGAUUUCUAUCUCUGUGA	ACACUUAUACCCUCAGUGUCUU				UAGAGAAAUCAAGGCCGUUGAUCAGACUCACGGCAUCCUUGACAACUUUG			CCGUUGAUCAGACUCACGGCAU	CUCACGGCAUCCUUGACAACUU
UACUUUGAGAAAAUCUUGUCUAUAGAACAUCUGAUCUUACUCAGAGAUUCAGAUGGCAAGAGUUCUUCAAGUG	AUCUGAUCUUACUCAGAGAUUC	GAUUCAGAUGGCAAGAGUUCUU				UCCUUGACAACUUUGGCUCUCACGUCCGUGCAAAACGGGGAGAGCUCUCUUCUCAGAGUCUGUAACCAAAGGA			UGACAACUUUGGCUCUCACGUC	GGAGAGCUCUCUUCUCAGAGUC
AGUGGUACUGAAUCUUCGCUCUCCUCGAGAUCUAUUGAUUCUGACACACU	UACUGAAUCUUCGCUCUCCUCG	AGAUCUAUUGAUUCUGACACAC				UCUCAGAGUCUGUAACCAAAGGAAGGAUUUCACUUCUUUUGAUUGGGACAUAUUGUGAGA			AAAGGAAGGAUUUCACUUCUUU	CUUUUGAUUGGGACAUAUUGUG
GUUGUUGUUUUUUUCUUCUUUUCUUUUCUAUUUUCUUCAGCCAUUGUGUGUGAAAUUGAUUUCAGGAUUUUGUAUUCCAGUUGUUCAGGACUUAAGCAAAAC	UUCUUCAGCCAUUGUGUGUGAA	UUUUGUAUUCCAGUUGUUCAGG				UUCUUUUGAUUGGGACAUAUUGUGAGACAAGAUGUCGACAAGCGCAGAAGAG			CAUAUUGUGAGACAAGAUGUCG	AGAUGUCGACAAGCGCAGAAGA
GGACUUAAGCAAAACUUAGUUUUAUUGUGGAACUUCUCAACAAUAUCACACAGGGAAACUCCGACCAACUUAUCAUAAUCAUAGUCC	ACUUAGUUUUAUUGUGGAACUU	AGGGAAACUCCGACCAACUUAU				CCCUUGAUGAGGGUGAACAUUAUGAUCACAAUUAUCACAAUGUUAAUUGCCUCGUUUAGAAUCUCAGGG			UAUGAUCACAAUUAUCACAAUG	CACAAUGUUAAUUGCCUCGUUU
UUCCCCUUAUCAUCAGUCUUUGGGAUUACAACACUCUUAUUGCUAGACAGAUCAAGUGCAGUCGAACAACGUGCAUCUUUCAAUGGGUUUGUUUUAAUCUUAGCAAGCUCAUCAGGGGUGAA	CUUUGGGAUUACAACACUCUUA	AUCUUUCAAUGGGUUUGUUUUA				GCUGUUCAGAGACCAUAGGGAUGGAGCUCAACAGUGACAUGUUGAAAUGAACUGUCUCCAGAUUGAAUCCUGAUAGC			GACAUGUUGAAAUGAACUGUCU	UGUCUCCAGAUUGAAUCCUGAU
GUUUUGAAACACCAGGUGCCUUGACAUCAAAUUCAUCUUUGUUCAGAAAC	CUUGACAUCAAAUUCAUCUUUG	CAAAUUCAUCUUUGUUCAGAAA				UUCUAUCACUCUGUAGCUGGUGUUGUGAGAGCAUUUCAGAUCAGAAGUAACAGGA			UGUUGUGAGAGCAUUUCAGAUC	AUUUCAGAUCAGAAGUAACAGG
GUUCUUGGGGUUGACAAAAACGCUUUUAAAUUUCAACUUUGGUUCCAAGAAU	Missing	Missing				UGGGCCUGAAUUUGCAGAAACCUAUCUUCGGAGAGAUGGAGGUCUGGGAACAAGGUGCUCA			CUAUCUUCGGAGAGAUGGAGGU	UGGAGGUCUGGGAACAAGGUGC
UCUGUUACCCUGUCCGGCGUCUCUUUAGUUAUGAAAUGGCAAAUGUAGGACAGGUUGAGAAGA	ACCCUGUCCGGCGUCUCUUUAG	UGGCAAAUGUAGGACAGGUUGA				GCCUGAAUUUGCAGAAACCUAUCUUCGGAGAGAUGGAGGUCUGGGAACAAGGU			CUAUCUUCGGAGAGAUGGAGGU	AGAUGGAGGUCUGGGAACAAGG
AAGAAUCAUCACUUUUCUUACACAUCUAUAGAUUAGAUACUCACUCUUUGUGAUUAAAUCUU	ACAUCUAUAGAUUAGAUACUCA	UACUCACUCUUUGUGAUUAAAU				UUGAGGCUUCGCCCCUAAGCUUGGCAAUACUUGCUUUGUUGUAGUCAAAUAGCCUCAA			CUUGGCAAUACUUGCUUUGUUG	UUGUUGUAGUCAAAUAGCCUCA
CUUCCUUCACCUUUUCCAUCAAAUCAACAUGAUGUGCAAGGCCAAAGAAAG	UCCAUCAAAUCAACAUGAUGUG	AUGAUGUGCAAGGCCAAAGAAA				UGAUGGCAUUGAUUCUCCCCGACAACAAGUUGAUCGAGCUUGAGGCUUCGCCCCUAAGCUUGGCAAUACUUGCUUUGUUGUAGUCAAAUAGCCUCA			CAACAAGUUGAUCGAGCUUGAG	AAGCUUGGCAAUACUUGCUUUG
UCAUCAAUGCAGCCUUCCAGCUCCUUUACAUCAGAAAGCCACUGCACCAUUGUAUCGAUGA	CUCCUUUACAUCAGAAAGCCAC	CCACUGCACCAUUGUAUCGAUG				UAUCCCCAGUUUUGUAUGGUUUAAAUACCAGAACUUUGUAUAAUUGCAGUAUGGUAUGCCCAUCAGCCUCUUGAGGGAUG			AUAAUUGCAGUAUGGUAUGCCC	UAUGGUAUGCCCAUCAGCCUCU
GAGAGUAAAUGUACCUUUGGGAGACUUUAUUUCUUGGAAAAAACACUCUU	Missing	Missing				GGUAACUCCCAUUACUAACCAGCCAACAUCGGGGUAAAGAAUGUAUCCCCAGUUUUGUAUGGUUUAAAUACC			ACUCCCAUUACUAACCAGCCAA	UAACCAGCCAACAUCGGGGUAA
GAGACUUUAUUUCUUGGAAAAAACACUCUUCACAACUCACUCUUCCAUAUCUGUUCUUUCCACUAGCAUUUUGUCUU	UGGAAAAAACACUCUUCACAAC	UUCUUUCCACUAGCAUUUUGUC				GAAAGAGACACUAAACAUCAGUAUGUCCAUCAGAGUAAUGGGUGUUUUCUCUUGUCUCCUAACAUACUCUUUCUUUAGCAUCUCGGUC			GACACUAAACAUCAGUAUGUCC	UAACAUACUCUUUCUUUAGCAU
CUGAUGAUGUCUUCAUUGAGUUUACCAAACUCAAAGAUAACGAAGAAAUCAUGCGG	AUUGAGUUUACCAAACUCAAAG	CAAAGAUAACGAAGAAAUCAUG				UUUCUGAGUCUGUGUGGUUUGGGACACGGCAAACCUGUGAUGUGCCGAUGGGUGGGUAUGUUGCAUAUGCAUAGUGUUACAGAAAACAUAUAGAAAGAGA			UGUGCCGAUGGGUGGGUAUGUU	UAUGUUGCAUAUGCAUAGUGUU
GAAGAAAUCAUGCGGAGGUCAGUUAUGUCCUCACUAAAACUGGUUUCAUC	AAUCAUGCGGAGGUCAGUUAUG	UCCUCACUAAAACUGGUUUCAU				CCAGUGGACCUGUUUAUUGACUUAAAGAAGCCACAGGCACAGGUGCCAUUCUUUCUGAGUCUGUGUGGUUUGGGACACGG			ACAGGUGCCAUUCUUUCUGAGU	CCAUUCUUUCUGAGUCUGUGUG
GGGGUCUGAAGUUAUCUCUCUCAUAAUUCAUAACUGGGAUGCUUCCUGACUUU	UCUGAAGUUAUCUCUCUCAUAA	AUCUCUCUCAUAAUUCAUAACU				GACCUGUUUAUUGACUUAAAGAAGCCACAGGCACAGGUGCCAUUCUUUCUGAGUCUGUGUGGUU			UUAAAGAAGCCACAGGCACAGG	AUUCUUUCUGAGUCUGUGUGGU
GCUUUGGUCUUACCCUUACUUUUGUUUUUUGGCAUUCUACUAAGUCUGAAUAAAUGCUUUUUAAGAUCUCUCUGAGU	UUUGGCAUUCUACUAAGUCUGA	CUGAAUAAAUGCUUUUUAAGAU				GGUCAUGGGGUCCCUGUGUUGGGACUCUCAGUGUUUGGCCCAACCAGUGGACCUGUUUAUUGACU			UGGGGUCCCUGUGUUGGGACUC	CCCAACCAGUGGACCUGUUUAU
GAUCUCUCUGAGUUGACAUCACUGACACAAGUCUAUCUGAGACUGUGGUGAAUGACUGCCCGCACCAGACAGACUC	CAAGUCUAUCUGAGACUGUGGU	GUGGUGAAUGACUGCCCGCACC				GCCAAGCUGAGUCUGUGAGUCUCCACGGACCCCAUGACCGUCACUCCGCAAAGCGGAGUGACGGUCAUGGGGUCCCUGUGUUGGGACUCUCAGUGUUUGGC			CACGGACCCCAUGACCGUCACU	AGUGACGGUCAUGGGGUCCCUG
AAAUUAGAUGACUUAACCUAACAACAUCAAGACCUAGGAGCAGUUUCCUUCUUGUGUUCAUUAGUUUGAUACUCUUUGAUUU	UAGGAGCAGUUUCCUUCUUGUG	AUUAGUUUGAUACUCUUUGAUU				CUGAUGGACUGUAUCAUGUAUGAAUCAGCAGUGAAUGGGCAACUUUACCAAGAGCCCAUAAGGAACUUGCUGCCUGCAGACAUGAUCUUCAGAACAGCAG			CAACUUUACCAAGAGCCCAUAA	AGACAUGAUCUUCAGAACAGCA
CUGUUCGGGGUGUCCUUCAUCAUUCUUAGAGUCAAAAUAAAUGAAAUUGGUGAAUGAUGUUGCUUCUUUGAAAUCUCGCAGCAACUCCCACUUGGAUUCUGGUGCUGAUGAAACUCCCUGAUCUAAG	UUCAUCAUUCUUAGAGUCAAAA	AUUCUGGUGCUGAUGAAACUCC				CCAGGUUUGGGACUCAUACAAGACCUUUUGCAACCAGCAUACUGGAAUUGUUGUGACCAAGUCCAAGAAAGGG			UGGGACUCAUACAAGACCUUUU	ACUGGAAUUGUUGUGACCAAGU
ACUUGGAUUCUGGUGCUGAUGAAACUCCCUGAUCUAAGUACAAGUCACAGAAUUCUUUCAGCAACCUUUCUUUGU	CUGGUGCUGAUGAAACUCCCUG	CAGAAUUCUUUCAGCAACCUUU				GGUUUGGGACUCAUACAAGACCUUUUGCAACCAGCAUACUGGAAUUGUUGUGACCAAGUCC			UACAAGACCUUUUGCAACCAGC	ACUGGAAUUGUUGUGACCAAGU
GGAUUCUGGUGCUGAUGAAACUCCCUGAUCUAAGUACAAGUCACAGAAUUC	UGAUGAAACUCCCUGAUCUAAG	UCUAAGUACAAGUCACAGAAUU				GGAUGACAUUGAAAAACUCCUUCACAGUCAAGGUAGAAGGGACGUGAAAUUCAUUGAUAUUC			UCCUUCACAGUCAAGGUAGAAG	AGGGACGUGAAAUUCAUUGAUA
UCCCUUCUUCAACUUCGCUUUGAAUUCUAAGAAGUUCUCCACUAUCUUGGAAUUAACCUCUGACAAGGGA	UAAGAAGUUCUCCACUAUCUUG	CUUGGAAUUAACCUCUGACAAG				CAGUGUUGGAAAGACUCCCCCUUGGCAUGGUGAUAACCUGUCAGGGGAAGGAUGACAUUG			UGGCAUGGUGAUAACCUGUCAG	CUGUCAGGGGAAGGAUGACAUU
UGACAAGGGAAUGUCUGGGCGCACACCUUCAACACACAGCCUCAUUAUAUUCUCGAAAUGCUCA	AGGGAAUGUCUGGGCGCACACC	UCAUUAUAUUCUCGAAAUGCUC				UCAACUCUUAGAUGACAUUAUGAAAAACCUGAACCCCAAGGGGAGAACAUGGAUGGACAUUGAAGGUAGA			UCUUAGAUGACAUUAUGAAAAA	AACAUGGAUGGACAUUGAAGGU
GCUCACCUGAAUUAUUCUUAAGCAGAUUGAAUGCGUCUAAAUCAAAGAGCUUGCUACCAUUGCCUUUGAGUGAUUCUGACAGC	AAUGCGUCUAAAUCAAAGAGCU	AGCUUGCUACCAUUGCCUUUGA				CCACCAAUUUCCUGUGGGUGUGAGCUUCAGCCAAUCUCAACUCUUAGAUGACAUUAUGAAAAACCUGAACCCCAAGGGGAGAACAUGGAUGG			AUCUCAACUCUUAGAUGACAUU	ACAUUAUGAAAAACCUGAACCC
GCGUCUAAAUCAAAGAGCUUGCUACCAUUGCCUUUGAGUGAUUCUGACAGC	UUGCUACCAUUGCCUUUGAGUG	UGCCUUUGAGUGAUUCUGACAG				GACCCUACACCUCCACAGAACGAAAGAGCAAAAGCCCCCCACCAAUUUCCUGUGGGUGUGAGCUUC			UCCACAGAACGAAAGAGCAAAA	AAUUUCCUGUGGGUGUGAGCUU
AGAGUGAUCCCUGAGUGUUCAAGAUCACCCCUCAGUGAUGAUAGCUUCUUCAUGUCAUUGUUGUAUUUCUGCUCAUACUCUAGGGGAUUCAGUCU	GAUGAUAGCUUCUUCAUGUCAU	UCAUACUCUAGGGGAUUCAGUC				GAUCUGCUUAUCAGGUGAGGGUUGGCCAUACAUCUCUUCCAGAACCAGCAUAAAAGGCAGAUC			AGGGUUGGCCAUACAUCUCUUC	AGAACCAGCAUAAAAGGCAGAU
UUGUAUUUCUGCUCAUACUCUAGGGGAUUCAGUCUCACAAAACAUUCUAGUAGAAUCAA	UCUAGGGGAUUCAGUCUCACAA	ACAAAACAUUCUAGUAGAAUCA				CAGCAGAAAUAUUGAUGACGUGAUCAAGGCAACUCUAACUGCAAGGAACAAAGUACAGAUGUUUGUGUCUG			AAUAUUGAUGACGUGAUCAAGG	AACAAAGUACAGAUGUUUGUGU
UUUCUGCUCAUACUCUAGGGGAUUCAGUCUCACAAAACAUUCUAGUAGAAUCAACAUGUUUCCUGACACCUUGAAUCCGUCUGGAGUGACACAUGGAAGAGA	UAGGGGAUUCAGUCUCACAAAA	CCUGACACCUUGAAUCCGUCUG				CAUGUUGGAGACCAUUGAAUUGAACAGCAGAAAUAUUGAUGACGUGAUCAAGGCAACUCUAACUG			AGACCAUUGAAUUGAACAGCAG	CGUGAUCAAGGCAACUCUAACU
UCUCACAAAACAUUCUAGUAGAAUCAACAUGUUUCCUGACACCUUGAAUCCGUCUGGAGUGACACAUGGAAGAGA	ACAUGUUUCCUGACACCUUGAA	CUUGAAUCCGUCUGGAGUGACA				UUCUGCGAUCAACAUUUCAGGUUACAACUUGAGUCUUGCUUCAUUGGUCAAAGCUGGUGCGUCUCUCAUGAAGGGAGGAGACAUGUUGGAGACCAUUGAAUUGAACAGCAGAA			AGGUUACAACUUGAGUCUUGCU	UCUCAUGAAGGGAGGAGACAUG
UGACACAUGGAAGAGAAGGGACAACAAAUCCAUUUUCUCUUAAGAUAAGUUCCACUGACUUCUCUUCAGUGUUGUGGAUGCAACCAUUCUCAUCGCAGAUGUCA	AGAUAAGUUCCACUGACUUCUC	UCUCUUCAGUGUUGUGGAUGCA				CCAGACAGACAAGGGUAGAUCUGAAUGAUAGUGUCCAAGCCUGUGUAGAUCUGG			AGAUCUGAAUGAUAGUGUCCAA	UGUCCAAGCCUGUGUAGAUCUG
UCUUAAGAUAAGUUCCACUGACUUCUCUUCAGUGUUGUGGAUGCAACCAUUCUCAUCGCAGAUGUCAAUCUCAAUACACGUGGAUAAUAGCUUGAGA	UGGAUGCAACCAUUCUCAUCGC	UUCUCAUCGCAGAUGUCAAUCU				ACAAUCAGUUUGGCACUAUGCCAAGUCUGACACUGGCCUGUUUAACCAGACAGACAAGGGUAGAUCUGAAUGAUAGUGUCCAAGCCUGUGU			GCACUAUGCCAAGUCUGACACU	AAUGAUAGUGUCCAAGCCUGUG
GGAUAAUAGCUUGAGACCCUCAAUCAUAAUGAACUUGGGCUCUGUUUGGCAAAGGACUUUUAGCUUUUGGGGAGCUAGUCUCUCAUCAUUAGGAAAGUUUCUUGAGAUAAGCUGCAGGAGUUCAUUCUUUAAUGAGUCCAUUGUGAAUUUUGUCCCA	AGACCCUCAAUCAUAAUGAACU	AGUCCAUUGUGAAUUUUGUCCC				CAGGGUUGGUGUUGGGAAACUAACCUCUGAUGAGUUGAUGAUUCUGGCAACAGAUCUGGAGAAACUCAAAAAGAAGGUGACCAGGACCGAAGCCAGAGGCCCUG			UGAUGAGUUGAUGAUUCUGGCA	UGGAGAAACUCAAAAAGAAGGU
UAGCUUUUGGGGAGCUAGUCUCUCAUCAUUAGGAAAGUUUCUUGAGAUAAGCUG	UAGUCUCUCAUCAUUAGGAAAG	GGAAAGUUUCUUGAGAUAAGCU				CUUGAUUUCUCUAUGGUGUCCGAUGUCCAGAGACUCAUGAGAAAGGAUAAAAGGAAUGACGAGGACCUAAUGAAAUUGAG			UAUGGUGUCCGAUGUCCAGAGA	AAAAGGAAUGACGAGGACCUAA
CUCAUCAUUAGGAAAGUUUCUUGAGAUAAGCUGCAGGAGUUCAUUCUUUAAUGAG	UUUCUUGAGAUAAGCUGCAGGA	GCAGGAGUUCAUUCUUUAAUGA				GGCCUUGAUUUCUCUAUGGUGUCCGAUGUCCAGAGACUCAUGAGAAAGGAUAAAAGGAAUGACGAGGACC			GAUGUCCAGAGACUCAUGAGAA	AAGGAUAAAAGGAAUGACGAGG
UCAUUAGGAAAGUUUCUUGAGAUAAGCUGCAGGAGUUCAUUCUUUAAUGA	UUUCUUGAGAUAAGCUGCAGGA	UGCAGGAGUUCAUUCUUUAAUG				GCCAAAGUUGUCAAGGAUGCCGUGAGUCUGAUCAACGGCCUUGAUUUCUCUAUGGU			CCGUGAGUCUGAUCAACGGCCU	AACGGCCUUGAUUUCUCUAUGG
UGAGAUAAGCUGCAGGAGUUCAUUCUUUAAUGAGUCCAUUGUGAAUUUUGUCCCA	AGUUCAUUCUUUAAUGAGUCCA	UGAGUCCAUUGUGAAUUUUGUC				UCUUGUCUCACAAUAUGUCCCAAUCAAAAGAAGUGAAAUCCUUCCUUUGGUUACAGACUCUGAGAAGAGA			AGAAGUGAAAUCCUUCCUUUGG	UUUGGUUACAGACUCUGAGAAG
GGAGGCGUCCGAGUGAAGCUCUGACCUUCUCGCUUCAUGAUCGCUGUCACUCGGCUUGGGGUUGGGUUGGCCGGAGCCAGAGGAAUGUCUCU	UCUGACCUUCUCGCUUCAUGAU	UUGGGGUUGGGUUGGCCGGAGC				UUUCUCUUCUGCGCUUGUCGACAUCUUGUCUCACAAUAUGUCCCAAUCAAAAGAAGUGAAA			ACAUCUUGUCUCACAAUAUGUC	UGUCCCAAUCAAAAGAAGUGAA
CAGAGGUCCGAGAUGGGAGGCGUCCGAGUGAAGCUCUGACCUUCUCGCUUCAUGAUCGCUG	CGAGUGAAGCUCUGACCUUCUC	UGACCUUCUCGCUUCAUGAUCG
GCUGCGGGUCUUCAGAGGGGUGGUGCGCUUGGUGCCUCUGCAAGGUCCAGAUUUUUGGGUAGC	UGGUGCGCUUGGUGCCUCUGCA	UGGUGCCUCUGCAAGGUCCAGA
CGCGCGACGGCGGAGCUGCGCCCCCCCCGCGAGAGGGGGGCGCCCCUUGGUUGGGUUUCGCUGCG	CCCGCGAGAGGGGGGCGCCCCU	GGCGCCCCUUGGUUGGGUUUCG
UGGUGGACUGUUUCUCAGGGGUAAUCGGAUGGGUCAAGCUCAGUUCCUACACAUUAGCGUACAGCAAGCAUCUCAAGGAUCUGGUGAUUGCUCAUCCUGGUGGUGGAAUGAGACUUGGUGGAGUAUGCUGUAGACUAUUGAGAGAGGGGACAUCCACUA	UACACAUUAGCGUACAGCAAGC	UGAUUGCUCAUCCUGGUGGUGG
AACAUGAGGUUGAUUUGUCUAGGGUGGACCUAAUCAAGUGUUUCAAAGAUGUGGGCCUAACGGAGCAUGAUUUGGUGGACUGUUUCUCAGGGGUAAUCGGAUGGGUCAAGCUCAGUU	CUAAUCAAGUGUUUCAAAGAUG	AGCAUGAUUUGGUGGACUGUUU
GCACAGCUAAAAGUCAGUCUUGAUACUAAAGAUGUUAUGAUAUUCUUGGCUGAGC	CAGUCUUGAUACUAAAGAUGUU	UGUUAUGAUAUUCUUGGCUGAG
AUCAGCAUGAAGAGCCAUCAAACCAGGAUACCAUCAUGGUUGAACUGAUUCCUGGGGAGUCCUUCUCUGUUGAU	AUCAUGGUUGAACUGAUUCCUG	AUUCCUGGGGAGUCCUUCUCUG
UUCACAGAAUUCACGGCAGUGUCAGCGAUGCGUCUGAGGGCUUCCUGAUGGUGGAGGUCCUGGGUGUUGAGUGUGGAUUUUCUGGAGCUGUGAGGGACGAGUUUGUGAG	CUUCCUGAUGGUGGAGGUCCUG	AGGUCCUGGGUGUUGAGUGUGG
GGCGUACAUCUCUUCGGCUCAUCAAAGAAUAUCUAGAGUGUCUUCUGCUGAUGCAGGGAGAGACUGUUUUAAUCUUGAUGAGAGAGUCGUC	CAAAGAAUAUCUAGAGUGUCUU	AGAGACUGUUUUAAUCUUGAUG
AAGAAUAUCUAGAGUGUCUUCUGCUGAUGCAGGGAGAGACUGUUUUAAUCUU	GUCUUCUGCUGAUGCAGGGAGA	UGCAGGGAGAGACUGUUUUAAU
UCACUUUAGACCUCUCGAAUAGUCAUAAUAGAAAAUUCACGACUAUGAUUGAUUCAAAAGUGA	UAGACCUCUCGAAUAGUCAUAA	GACUAUGAUUGAUUCAAAAGUG
GACGACAACUCAUUGAGAAAGUCUUCUUGGGCUCCUAAGAUCAGAUUUCUAGAUCUAUGUGUCUC	CAACUCAUUGAGAAAGUCUUCU	UCAGAUUUCUAGAUCUAUGUGU
CAAAGUGGGUUACAAUCAUAUUUUACAGAGUGUAAGACGAUUAUAUCCAUCGCUUUUUG	UAUUUUACAGAGUGUAAGACGA	AAGACGAUUAUAUCCAUCGCUU
CCAAUUUUGAUAGAUUAUCUAUGCAUUGUAUUGUCCAAUUGUCUAGAGUUGG	UUGAUAGAUUAUCUAUGCAUUG	UGUAUUGUCCAAUUGUCUAGAG
AGACCAAUGAUAAGACCAAUUUUGAUAGAUUAUCUAUGCAUUGUAUUGUCCAAUUGUCU	AUAGAUUAUCUAUGCAUUGUAU	UGCAUUGUAUUGUCCAAUUGUC
UCAUAGUGGAAUUGGAGUCAGAGGACGGCUCAAUUCAGUCUGACUGGCCUCCAGAGUGCGAAUGG	UGGAAUUGGAGUCAGAGGACGG	GACUGGCCUCCAGAGUGCGAAU
CAUUCUCAUAGUGGAAUUGGAGUCAGAGGACGGCUCAAUUCAGUCUGACUGGCCUCCAGAGUGCGAAUG	UCAUAGUGGAAUUGGAGUCAGA	AGUCUGACUGGCCUCCAGAGUG
GAUAGGAAGUAAGUGUGUGAGAGAUGCUGACAGGAACUGUCAUUACAUAGUAGAGAUCUUAUC	UGACAGGAACUGUCAUUACAUA	CAUUACAUAGUAGAGAUCUUAU
GCUGUUAUCAGAUUCAGUGAACAAAAGUGCAUUCCAAAGCAGUGUUGCUUCAGGGUUUAUUGGGCUAGC	UAUCAGAUUCAGUGAACAAAAG	AGUGUUGCUUCAGGGUUUAUUG
AACUGUGAUCAGGGUGCUGCAAAACAAAUUAAGCCAUAGCUUCACAAAAAGCACCCAAAAGCUGUU	UUAAGCCAUAGCUUCACAAAAA	ACAAAAAGCACCCAAAAGCUGU
AAUGAUGAGGUGAGGGAAGACUUUUUGGCUGAGUUGUUCUCAAGAGACCCAUUCACUGUCCUAAAGUCCCUAUUCAAACAUUAU	GAAGACUUUUUGGCUGAGUUGU	CAUUCACUGUCCUAAAGUCCCU
UUCGAAAGUUAGUAAGGAGAUUGUAUAACUCCUUAAAAAAUGAUGAGGUGAG	UAAGGAGAUUGUAUAACUCCUU	CUCCUUAAAAAAUGAUGAGGUG
UCUGCAAAAGAGAUGUAUUAACUUAUUGAGGUAUUGUAGAUUCCCUAUUAAUCCAUUCUUGCUCAAUGUGAAUACAGACAUCAAAGAUUGGAUUGAUGGAACCAGAGGUUACAGGAUUCAAAGACAGUUAGAAAACUUAUUUCCAGA	UUGUAGAUUCCCUAUUAAUCCA	UCAAAGAUUGGAUUGAUGGAAC
GAGAUGUAUUAACUUAUUGAGGUAUUGUAGAUUCCCUAUUAAUCCAUUCUUGCUCAAUGUGAAUACAGACAUC	UAACUUAUUGAGGUAUUGUAGA	UGCUCAAUGUGAAUACAGACAU
AAUGCGCUGCAAAUGGGGUGCCAAUUAACAUAUGCAACCUUCUGCAAAAGAGAUGUAUU	UGCGCUGCAAAUGGGGUGCCAA	CAACCUUCUGCAAAAGAGAUGU
UGGGGUGAAGAGGUCCCUUUGUUAACAAAGUUCGUAGCAGCUUCAUUACA	AGGUCCCUUUGUUAACAAAGUU	AAGUUCGUAGCAGCUUCAUUAC
AGGUGAGCUGAAGAGUUUCACUUCUAGCGAUGAUCAAAUAUCAUUGUUUGACAAAGAAUUAUCAGCCACACU	CGAUGAUCAAAUAUCAUUGUUU	UUGUUUGACAAAGAAUUAUCAG
UUAGACAUGGGUCAGGGUAUAUUGCAUAACGCAUCUGAUUAUUAUGGUUUAA	GGUAUAUUGCAUAACGCAUCUG	CGCAUCUGAUUAUUAUGGUUUA
CUCAUUUAGAUCAUGGUAUUGUUCCGUCUCACAUUAGCAGCAUCUUAGACAUGGG	UUGUUCCGUCUCACAUUAGCAG	AUUAGCAGCAUCUUAGACAUGG
GUCCUGGCAUGUUCAUAAAUAUGUUGAGGUUCCCUUCAACGUCAUCAAUGCCAUUAC	UGUUGAGGUUCCCUUCAACGUC	UUCAACGUCAUCAAUGCCAUUA
GAGAAGGGAAUCUUAGCUACAACAUGGAUCACAGCAAGUGGGGCCCAACUAUGUGUCCGCUUCUCUUCUU	UACAACAUGGAUCACAGCAAGU	CAACUAUGUGUCCGCUUCUCUU
AGAGAAGGGAAUCUUAGCUACAACAUGGAUCACAGCAAGUGGGGCCCAACUAUGUGUCCGCUUCUCU	UACAACAUGGAUCACAGCAAGU	CCCAACUAUGUGUCCGCUUCUC
UCUCUCACUGGUCAGCUAAAUGGGAGCUGCUUAAACGAUGAAGCACAGUUUGAGGAGGCAAUCUCAGAGAUGAAGCAGUGCAUUAGAGA	AAUGGGAGCUGCUUAAACGAUG	UGAGGAGGCAAUCUCAGAGAUG
CUUGUGUUUCUAUUCAGAUGAGUCACCCACCUCCUACAAUGGUGCUGGUCCAGACACGGGUAGGCUCCAGUUCUCUUUAUCAUACAAG	GAUGAGUCACCCACCUCCUACA	UGCUGGUCCAGACACGGGUAGG
ACUUGUGUUUCUAUUCAGAUGAGUCACCCACCUCCUACAAUGGUGCUGGUCCAGACACGGGU	UUCUAUUCAGAUGAGUCACCCA	UCACCCACCUCCUACAAUGGUG
ACGAAGAUGCCAGGAUAAGUGAAAGAGAGAGUAAUUCUGAGGCUAUGUGUAAACUGCUGUCUUUCACUAAAUGCAUUACGU	UGAAAGAGAGAGUAAUUCUGAG	GUCUUUCACUAAAUGCAUUACG
UCACUACUCUGGUAGAUUCAAGCACAAUUCCAGACUAAGACUUAAUUAUAAGUUUGAUUACAAAAAACUCUACGAAGAUGCCAGGAUAAGUGA	UAAGACUUAAUUAUAAGUUUGA	UCUACGAAGAUGCCAGGAUAAG
GAAAGUUUUAUGAAGAGGGAGAUUGGUUCAAAUGCUUUAAGACCAUCUUAUUGCAACUAAAUGUGAAUCACUACUCUGGUAGAUUCA	AAUGCUUUAAGACCAUCUUAUU	GAAUCACUACUCUGGUAGAUUC
UUGAAGAUUUUGAAGAGUCACUCUUUCCGGAUUCAUUCUAUGAAGAUUUCUGUGAGCGAGUUGGAAACUCACCAAAAUACUCAA	UCACUCUUUCCGGAUUCAUUCU	AUUUCUGUGAGCGAGUUGGAAA
UCAUUUAGUUGAAGAUUUUGAAGAGUCACUCUUUCCGGAUUCAUUCUAUGA	UUUGAAGAGUCACUCUUUCCGG	ACUCUUUCCGGAUUCAUUCUAU
ACUUGAAGAACUCUUGCCAUCUGAAUCUCUGAGUAAGAUCAGAUGUUCUAUAGACAAGAUUUUCUCAAAGU	UCUCUGAGUAAGAUCAGAUGUU	GAUGUUCUAUAGACAAGAUUUU
ACACACAAUGGCUGAAGAAAAUAGAAAAGAAAAGAAGAAAAAAACAACAACAAGGGAUAGUCAGACUAGUGUGU	Missing	Missing
GACUGAUGAUAAGGGGAAUUCUGUGGACUAUGAUUAUGAUAAGUUGGUCGGAGUUUCCCUGUGUGAUAUUGUU	AGGGGAAUUCUGUGGACUAUGA	UUGGUCGGAGUUUCCCUGUGUG
AUCUUUCGUUAAUUCAACCAGUGGCUUCACCCCUGAUGAGCUUGCUAAGAU	ACCAGUGGCUUCACCCCUGAUG	ACCCCUGAUGAGCUUGCUAAGA
AGGCACCUGGUGUUUCAAAACAGAUGCUAUCGCUGAUGUUAUCUUUCGUUAAUUCAACCAGUGGCUU	AGAUGCUAUCGCUGAUGUUAUC	UCUUUCGUUAAUUCAACCAGUG
GAGUGGCUCAAGGUUUCUGAACAAAGAUGAAUUUGAUGUCAAGGCACCUGGUGUUUCAAAACAGAUGCUAUCGCUGAUGUUAUCUUUCGUUAAUUCAACCAGUGGCUU	AAUUUGAUGUCAAGGCACCUGG	AGAUGCUAUCGCUGAUGUUAUC
GAUAAAAUGCUUUGAAAAAUUCUUGGAACCAAAGUUGAAAUUUAAAAGCGUUUUUGUC	AAAUGCUUUGAAAAAUUCUUGG	UGAAAUUUAAAAGCGUUUUUGU
AAAAUGCUUUGAAAAAUUCUUGGAACCAAAGUUGAAAUUUAAAAGCGUUUU	UGCUUUGAAAAAUUCUUGGAAC	AAGUUGAAAUUUAAAAGCGUUU
UCUUCUCAACCUGUCCUACAUUUGCCAUUUCAUAACUAAAGAGACGCCGGACAGGGUAACAGA	UUCAUAACUAAAGAGACGCCGG	AGAGACGCCGGACAGGGUAACA
AGUGAUGAUUCUUGUAUUGGGUGACAGUGUUGAAACUAUGCUCACUAGUCGGUUCAAAUUUCUUCUCAACCUGUCCUACAUUUGCCAUUUCAUAACU	UGGGUGACAGUGUUGAAACUAU	UCUCAACCUGUCCUACAUUUGC
AAGAUUUAAUCACAAAGAGUGAGUAUCUAAUCUAUAGAUGUGUAAGAAAAGUGAUGAUUCUU	GUAUCUAAUCUAUAGAUGUGUA	UGUGUAAGAAAAGUGAUGAUUC
UUUCUUUGGCCUUGCACAUCAUGUUGAUUUGAUGGAAAAGGUGAAGGAAG	Missing	Missing
UGGCUUUCUGAUGUAAAGGAGCUGGAAGGCUGCAUUGAUGAAAUUAAAAUUCUAUUGAAGAUAAUUUUCAUGUCAGUACUUUUGAAUCCUAGCAAAAGGAGCCA	GGCUGCAUUGAUGAAAUUAAAA	AAUUUUCAUGUCAGUACUUUUG
GAGGUGAUCAAGGGUGUCAUCGAUACAAUGGUGCAGUGGCUUUCUGAUGUAAAGGAGCUGGAAGGCUGCAUUGAUGAAAUUAAAAUUCUAUUGAAGAUAAUUUUCAUGUC	AUCGAUACAAUGGUGCAGUGGC	GAGCUGGAAGGCUGCAUUGAUG
UGACCCCAAGAGAUACUUUUUGCCAAUAAUGUCCUCGGAGGUGAUCAAGGGUGUCA	Missing	Missing
UGGAAGAGUGAGUUGUGAAGAGUGUUUUUUCCAAGAAAUAAAGUCUCCCAAAGGUACAUUUACUCUCAUUUACCA	AGUUGUGAAGAGUGUUUUUUCC	CAAAGGUACAUUUACUCUCAUU
GUAUCUAAGAUAAGACAAAAUGCUAGUGGAAAGAACAGAUAUGGAAGAGUGAGUUGUGAAGAGUGUUUUUUCCAAGAAAUAAAGUCUCCCAAAGGUAC	AAAGAACAGAUAUGGAAGAGUG	UUUUUUCCAAGAAAUAAAGUCU
CAGUUAUGAAUUAUGAGAGAGAUAACUUCAGACCCCAAAUGCACUUGGAUGAAACCAGUUUUAGUGAGGACAUAACUG	GACCCCAAAUGCACUUGGAUGA	AAACCAGUUUUAGUGAGGACAU
UUAUGUCUUUUAAAAAGUCAGGAAGCAUCCCAGUUAUGAAUUAUGAGAGAGAUAACUUCAGACCCCAAAUGCACUUGGAUGAAACCAGUUUUAGUGAGGACAUAA	AAAGUCAGGAAGCAUCCCAGUU	UCAGACCCCAAAUGCACUUGGA
UUGAAGAUUUUAUGUCUUUUAAAAAGUCAGGAAGCAUCCCAGUUAUGAAUUAUGAGAGAGAUAACUUCAG	GAAGCAUCCCAGUUAUGAAUUA	UGAAUUAUGAGAGAGAUAACUU
AUGAAAUCUUUCUAGACUAUAGAAGGUUGAUUCUUAACAAAGUCUUCAAUAGUCUAAAUGCUCAUGGGCUUACCGCUCACAGUUAUGGACUUGAGGCCUCUGAUUUCGAGAAUUGGCCGUCUCUUGAAGAUUUUAU	UUCAAUAGUCUAAAUGCUCAUG	ACAGUUAUGGACUUGAGGCCUC
GAGGGGAUGAUGAUGAGUCUGUCUGGUGCGGGCAGUCAUUCACCACAGUCUCAGAUAGACUUGUGUCAGUGAUGUCAACUCAGAGAGAUCUUAAAAAGCAUUUAUUC	AGUCUGUCUGGUGCGGGCAGUC	CAGUGAUGUCAACUCAGAGAGA
UGAGUUUCCUAGAGGGGAUGAUGAUGAGUCUGUCUGGUGCGGGCAGUCAUUCACCACAGUCUCAGAUAGACUUGUGUCAGUGAUGUCAACUCAGAGAGAUCUUA	UGAUGAUGAGUCUGUCUGGUGC	ACAGUCUCAGAUAGACUUGUGU
UGAUGAUGAGUCUGUCUGGUGCGGGCAGUCAUUCACCACAGUCUCAGAUAGACUUGUGUCA	UGAGUCUGUCUGGUGCGGGCAG	ACAGUCUCAGAUAGACUUGUGU
CUCCUAGGUCUUGAUGUUGUUAGGUUAAGUCAUCUAAUUUCAUUAAAGAAUGAGUUUCCUAGAGGG	UUAAGUCAUCUAAUUUCAUUAA	UAAUUUCAUUAAAGAAUGAGUU
AGGAAACUGCUCCUAGGUCUUGAUGUUGUUAGGUUAAGUCAUCUAAUUUCAUUAAAGAAUGAGUUUCCU	UUAGGUUAAGUCAUCUAAUUUC	UAAUUUCAUUAAAGAAUGAGUU
AGAGUAUCAAACUAAUGAACACAAGAAGGAAACUGCUCCUAGGUCUUGAUGUUGUUAGGUUAAGUCAUCU	UAAUGAACACAAGAAGGAAACU	CUAGGUCUUGAUGUUGUUAGGU
UCAUGUGGAAUGAUUAGCAUGUUGAAUAAAUCAAAGAGUAUCAAACUAAUGA	AUGUUGAAUAAAUCAAAGAGUA	AUCAAAGAGUAUCAAACUAAUG
GUGACUUGUACUUAGAUCAGGGAGUUUCAUCAGCACCAGAAUCCAAGUGGGAGUUGC	GGGAGUUUCAUCAGCACCAGAA	ACCAGAAUCCAAGUGGGAGUUG
GGUUGCUGAAAGAAUUCUGUGACUUGUACUUAGAUCAGGGAGUUUCAUCAGCACC	UGUGACUUGUACUUAGAUCAGG	GAUCAGGGAGUUUCAUCAGCAC
UGGUAGCAAGCUCUUUGAUUUAGACGCAUUCAAUCUGCUUAAGAAUAAUUCAGGUGAGCAUUUCGAGAAUAUAAUGAGGCUGUGUGUUGAAGGUGUGCGCCCA	UUAGACGCAUUCAAUCUGCUUA	UGAGCAUUUCGAGAAUAUAAUG
ACGCAUUCAAUCUGCUUAAGAAUAAUUCAGGUGAGCAUUUCGAGAAUAUAAUGAGGCUGUGUGUUGAAGGUGU	AGGUGAGCAUUUCGAGAAUAUA	AAUGAGGCUGUGUGUUGAAGGU
GCUCUUUGAUUUAGACGCAUUCAAUCUGCUUAAGAAUAAUUCAGGUGAGC	UUUGAUUUAGACGCAUUCAAUC	GCUUAAGAAUAAUUCAGGUGAG
AAGAGAAUGAGGCGAUGUUGGAAGAGUCAGAGUAUAUUAGGCUGUCAGAAUCACUCAAAGGCAAUGGUAGCAAGCUCUUUGAUUUAGACGCAUUCAAUCUGCUU	UCAGAAUCACUCAAAGGCAAUG	AAUGGUAGCAAGCUCUUUGAUU
UGAGGCGAUGUUGGAAGAGUCAGAGUAUAUUAGGCUGUCAGAAUCACUCA	Missing	Missing
CUAUCAUCACUGAGGGGUGAUCUUGAACACUCAGGGAUCACUCUUGUGCCACUGGUGGUGG	UGAUCUUGAACACUCAGGGAUC	AUCACUCUUGUGCCACUGGUGG
ACUCCAGACGGAUUCAAGGUGUCAGGAAACAUGUUGAUUCUACUAGAAUGUUUUGUGAGACUGAAUCCCCUAGAGU	AUUCAAGGUGUCAGGAAACAUG	UGUUUUGUGAGACUGAAUCCCC
ACACUGAAGAGAAGUCAGUGGAACUUAUCUUAAGAGAAAAUGGAUUUGUUGUCCCUUCUCUUCCAUGUGU	AAGAGAAGUCAGUGGAACUUAU	AAUGGAUUUGUUGUCCCUUCUC
UUUUAUGGGACAAAAUUCACAAUGGACUCAUUAAAGAAUGAACUCCUGCAGCUUAUCUCAAGAAA	ACUCAUUAAAGAAUGAACUCCU	AACUCCUGCAGCUUAUCUCAAG
GTOV						GTOV
L SEGMENT						S SEGMENT
sequence	5`Stem	3`Stem				sequence	5`Stem	3`Stem
GUUGAGAUUUUCACAACUUGAACCCAUUUACAAACAUGGGCAAUUCAAAAUCUAAAUCCAAC	ACCCAUUUACAAACAUGGGCAA	GCAAUUCAAAAUCUAAAUCCAA				UAAUUUGUCCACACUAUUGUUGGGUGUGACCUAGCAUAAUGGGACAGUUA
UGGGAGCAGCUGCCCACAUGCAUCACAGUUCCGGAGGAGCCAAGCGCUCCACCGGAAUGAAUGCGGGUGGCGUAGAUCAUCACUCCCA	ACAUGCAUCACAGUUCCGGAGG	CACCGGAAUGAAUGCGGGUGGC				GGACAGUUAAUCAGUUUCUUUCAGGACAUACCGAUCUUCUUUGAAGAAGCACUCAAUGUAGCCUUGGCUGUGGUUACACUGCUUGCUAUUAUAAAGGGCAUUGUGAAUGUUUGGAAAUCAGGAAUUCUUCAGCUGUUU	UUUCAGGACAUACCGAUCUUCU	UUACACUGCUUGCUAUUAUAAA
GAUCAUCACUCCCACCCCCGGGGGCCCCAGUGGGGCCCCCACCGGGGAUGCCCGGGGGUGUUGCUGGUC	UCCCACCCCCGGGGGCCCCAGU	GGGGAUGCCCGGGGGUGUUGCU				UAUAAAGGGCAUUGUGAAUGUUUGGAAAUCAGGAAUUCUUCAGCUGUUUGUG	GUUUGGAAAUCAGGAAUUCUUC	UCAGGAAUUCUUCAGCUGUUUG
UUUGACAGAUUGAUGGGUUUACAGGUGAUGCCUUUGAGCCUCAGGCUGCCGGA	CAGGUGAUGCCUUUGAGCCUCA	CCUUUGAGCCUCAGGCUGCCGG				GUUGAGUAUGUGGAUGUGCACCCUGUCCUCUGUUCGUCCAGUCCAACCAUACUCGAC	UGUGCACCCUGUCCUCUGUUCG	UUCGUCCAGUCCAACCAUACUC
GGCUGCCGGAGCUGUCUGAUAUCACCAAGUCCCUUAAAGAUUUGCUAUAGCAGACACUAAAGUCC	AAGUCCCUUAAAGAUUUGCUAU	UUUGCUAUAGCAGACACUAAAG				AUUCUUGGGUGGACAAUUAAGGGAUUGGGACAUGACUUUUUGAGGGAUCCAAGAAUCUGCUGUGAGCCUAAAAAGACAACUAAUGCUGAAUUUACAUUCCAAUUGAAU	GACAUGACUUUUUGAGGGAUCC	AGCCUAAAAAGACAACUAAUGC
AAGUCCUCCUGAGCCAUCUUCACUUUUAGAUUGUUUAUUCUAAUGAAUGGCCACAACCCUGUCAGCAGGCUU	UAGAUUGUUUAUUCUAAUGAAU	UAAUGAAUGGCCACAACCCUGU				UUCAAAAAUGUCUGUGGUUAUGAGGAACACUACCUGGGAAGGUCAAUGCUCAAAUAGUCAUGUGAA	ACACUACCUGGGAAGGUCAAUG	UCAAUGCUCAAAUAGUCAUGUG
GAGUUCGACUUUUAUGCUGGAAAGCUUUUUGCCAUCAGCUAAGAUAGAGCCUC	UGGAAAGCUUUUUGCCAUCAGC	UGCCAUCAGCUAAGAUAGAGCC				CACUGAGAUUUCUUGUUAAAAAUGCAGGUUACCUUGUUGGAAGAAAACCACUGGCAUUUUUUAGUUGGUCACUUUCUGACCCAAAGGGUAAUGACAUGCCAGGUGGUUACUGUCUUGAAAGGUGGAUGUUGGUUGCUGGGGAUUUGAAGUG	AAACCACUGGCAUUUUUUAGUU	AAAGGGUAAUGACAUGCCAGGU
GGCCCCACAAUUUCAUAAGCAUAUCUGUCGUCAAUAUGUUCAUAAAAUGUACC	AUCUGUCGUCAAUAUGUUCAUA	UCAAUAUGUUCAUAAAAUGUAC				GCAGGUUACCUUGUUGGAAGAAAACCACUGGCAUUUUUUAGUUGGUCACUUUCUGACCCAAAGGGUAAUGACAUGC	UACCUUGUUGGAAGAAAACCAC	UCACUUUCUGACCCAAAGGGUA
UCAUAAAAUGUACCAAAGUUUAGAAGAAUUGAUCCCACUGCAUCGCCCUCUUUGUAUGUUUCUGUGA	AAAUGUACCAAAGUUUAGAAGA	UCGCCCUCUUUGUAUGUUUCUG				GGUGGAUGUUGGUUGCUGGGGAUUUGAAGUGCUUUGGCAACACAGCUGUCGCC	UGGGGAUUUGAAGUGCUUUGGC	GCUUUGGCAACACAGCUGUCGC
GAUGGAUCCAGAUGCUCUCAGCACCACAUUCUUUACAGUUGCUAAGCUUGGUUCUUUC	AGAUGCUCUCAGCACCACAUUC	AGCACCACAUUCUUUACAGUUG				UGGAUGUUGGUUGCUGGGGAUUUGAAGUGCUUUGGCAACACAGCUGUCGCCA	UGGGGAUUUGAAGUGCUUUGGC	CUUUGGCAACACAGCUGUCGCC
UCAAUGUCAGUGAUGUUAGUCUCACAUUCAACUGUGUAAGAAUAAACAACUGUUCUUGA	CAUUCAACUGUGUAAGAAUAAA	UAAGAAUAAACAACUGUUCUUG				UGUUGACUCACUCAAUAAAUAGUCUAAUAUCUGAUAAUUUAUUGAUGAGAAACA	UAGUCUAAUAUCUGAUAAUUUA	UGAUAAUUUAUUGAUGAGAAAC
CAUUCAACUGUGUAAGAAUAAACAACUGUUCUUGAUAAAUGGUACUUUGUUGAAUG	GUAAGAAUAAACAACUGUUCUU	UUGAUAAAUGGUACUUUGUUGA				GAAAUCUGGUGAGCACUCACUGCCUCGGUGUUGGCUGGUCAGUAAUGGUUC	UCACUGCCUCGGUGUUGGCUGG	GUGUUGGCUGGUCAGUAAUGGU
CAACUGUUCUUGAUAAAUGGUACUUUGUUGAAUGCCUUUUGUGCUCAAGUUG	UGGUACUUUGUUGAAUGCCUUU	UGAAUGCCUUUUGUGCUCAAGU				GGCUCGAUAGAAAUGGUGCUUGCAGGUGUGGCAGGUUUCAAAAACUUGGAAAACAAGUAACCUGGAAGAGAAAGCAUUGAUUUCAUCAGCC	AACUUGGAAAACAAGUAACCUG	AGAAAGCAUUGAUUUCAUCAGC
GAGUUUUGUUCACCCACAAUUGAAUUUGAGUUUCUUUUAAGUGAAACUAAAUGUAUGGUGGGCUC	UGAGUUUCUUUUAAGUGAAACU	GAAACUAAAUGUAUGGUGGGCU				CUUGCAGGUGUGGCAGGUUUCAAAAACUUGGAAAACAAGUAACCUGGAAG	UUCAAAAACUUGGAAAACAAGU	UUGGAAAACAAGUAACCUGGAA
CGACAUCAAUCUGACUUUCAUCUUCUAGAUUCAAAACCUCAUUAAACCAGAAGAAAGACUUUAGCACAGAUGUUG	AAUCUGACUUUCAUCUUCUAGA	AAGAAAGACUUUAGCACAGAUG				CAGAGCGCCCCCCAGUCCGCGGCAAUGCCCGCGGACUGGGAGGGCAUCUG	AGUCCGCGGCAAUGCCCGCGGA	CCCGCGGACUGGGAGGGCAUCU
ACAGAUGUUGUAAUAACUAAAGGAUUAAUCAUAGAUGAAAAGACCAACUGUAUUUUAAAAUUACUGCAAAUCUGU	UAGAUGAAAAGACCAACUGUAU	UAUUUUAAAAUUACUGCAAAUC				UGUGUUUGGUAGCAGUUGAAUGGGAAUGGUGUCGGGAAGAUGACCAUCAAGAACAGACUGAAACAUGAUGCA	AUGGUGUCGGGAAGAUGACCAU	ACCAUCAAGAACAGACUGAAAC
UGUUGUAAUAACUAAAGGAUUAAUCAUAGAUGAAAAGACCAACUGUAUUUUAAAAUUACUGCA	AGAUGAAAAGACCAACUGUAUU	AACUGUAUUUUAAAAUUACUGC				GAGAAGAGCACAGUGUGGCUCCUUCGUGGAGUUAGCCUCCUUGUUUUUCUU	UGUGGCUCCUUCGUGGAGUUAG	GAGUUAGCCUCCUUGUUUUUCU
UUGCCUUCAACAGAUGAGACACAAUUCCCAAAUUUUCAUUCAUCAUGUCAAGAGCAA	AACAGAUGAGACACAAUUCCCA	UUCAUUCAUCAUGUCAAGAGCA				ACUGUUCCCCAGUCAGUCUGACAUCAACAAGUUUUAAAUCUUUCCUUCCAUGUAUGUCGAAAAGCUUUUUGAUGUCAUCUGCCCCUUGAACAGU	UCUGACAUCAACAAGUUUUAAA	AAAAGCUUUUUGAUGUCAUCUG
AAGAGCAACACACACAUCUAAGUACCUCAGUCUUGUGAAAUCAGUAGUGCGACUAACCUGUAGGUCAUUCAUGAACGGUACUAAGUGCUCUU	UCAGUAGUGCGACUAACCUGUA	CAUGAACGGUACUAAGUGCUCU				GCUUCUUGCAUUUCAGAAAGAUUUGAUAGUCUGAUAUUUUGUCCAUUCUUUUCAGGAGC
CUCUAGGUUUAACAGCCCAAAAGAGAUUGGGGUUAUUUAGUAGAAUGGGCACUUUUGGAGGUUGUACUGAAGAGAACACCCAUUCUCCUAACUCACAGGCAUUUGUUAACACCAGAG	AUUGGGGUUAUUUAGUAGAAUG	GUACUGAAGAGAACACCCAUUC				GUCCAUUCUUUUCAGGAGCUCGGGGACCUGUUACAGGUCUUGCAUUUAAAUCGACACUUGUGUUGUCCCAAGACCUCCCGAGUAUUUGUGAC	UCUUGCAUUUAAAUCGACACUU	ACUUGUGUUGUCCCAAGACCUC
AGUAGAAUGGGCACUUUUGGAGGUUGUACUGAAGAGAACACCCAUUCUCCU	UAGAAUGGGCACUUUUGGAGGU	ACUGAAGAGAACACCCAUUCUC				CAGGAGCUCGGGGACCUGUUACAGGUCUUGCAUUUAAAUCGACACUUGUGUUGUCCCAAGACCUCCCGAGUAUUUG	ACACUUGUGUUGUCCCAAGACC	UCCCAAGACCUCCCGAGUAUUU
GCAUUUGUUAACACCAGAGAAAAAUAAUCCCAUAAUAUUGAUCUCGAAAAUUCUGGUAUUAAGGUCAAUGC	UGUUAACACCAGAGAAAAAUAA	UCGAAAAUUCUGGUAUUAAGGU				AGAGAAGGUUCUCAUAAGGGUUUCUAUUGCCCGGUCUCUCAUCUAUGAACAUGCCUUCUCU	CAUAAGGGUUUCUAUUGCCCGG	UCAUCUAUGAACAUGCCUUCUC
GAUCUCGAAAAUUCUGGUAUUAAGGUCAAUGCAUCAGAACAAAAAAUGAUC	UGGUAUUAAGGUCAAUGCAUCA	AUGCAUCAGAACAAAAAAUGAU				GGUCUCUCAUCUAUGAACAUGCCUUCUCUUCUUUUGACGUUCAAUGCGGCCUUGACAAUAGAAGAGAAGUUGUUGGGUGUGACU	CUUCUCUUCUUUUGACGUUCAA	GAAGAGAAGUUGUUGGGUGUGA
GAUCCCAGGGUUUUGUGCACAUAUCUCACAGGGACAUACCCUCUGCUUAUUUAAAACCUCACGAAUGUACAUGAAACCUCCACUGCCAUC	UCUCACAGGGACAUACCCUCUG	UACAUGAAACCUCCACUGCCAU				GACUGAAGUUAUAACCAGAUAUGUUGAGUGCACUCUCAUCCUUUGUUAUAAUCUGUAGGCAGUC	UGAGUGCACUCUCAUCCUUUGU	UCCUUUGUUAUAAUCUGUAGGC
CUGACUUGUUGAUUGAUUCUGCCAGAAUUUUCUUGACUCCUUUUGUAAAAUUUUUUGAGAGUUUUGACUGUAACGUCUUGAUAAGAGUUGG	UCUGCCAGAAUUUUCUUGACUC	GAGUUUUGACUGUAACGUCUUG				UGACAGUGUAGAGAAGACCAAGUGAUGUUAGUGCCUGCACAACAUUGUUCAUUGUUUCUCCUCCCUGAACUGUCA	GAUGUUAGUGCCUGCACAACAU	AACAUUGUUCAUUGUUUCUCCU
UCUUGACUCCUUUUGUAAAAUUUUUUGAGAGUUUUGACUGUAACGUCUUGA	AAAAUUUUUUGAGAGUUUUGAC	GAGUUUUGACUGUAACGUCUUG				GACCAAGUGAUGUUAGUGCCUGCACAACAUUGUUCAUUGUUUCUCCUCCCUGAACUGUCAUGCAGGCAAUGGUAAGAGCUGGCAUUGAACCAAAUUGGUU	UUAGUGCCUGCACAACAUUGUU	CUGAACUGUCAUGCAGGCAAUG
ACAAAACCUUUUUUGCGCACUUCCUCACAAAUUCCAAUUGUUCACUCCCUUGUAGGUAGUGUUCAAUAUUCCUUUGU	CGCACUUCCUCACAAAUUCCAA	UAGGUAGUGUUCAAUAUUCCUU				GUUGUUGGAAUCCCAGGGUUCUAAGAAUCCCUGCUCUUUUUUCCAAUUGUGAC	UCCCAGGGUUCUAAGAAUCCCU	UCCCUGCUCUUUUUUCCAAUUG
ACAAAUUCCAAUUGUUCACUCCCUUGUAGGUAGUGUUCAAUAUUCCUUUGU	UCACUCCCUUGUAGGUAGUGUU	GGUAGUGUUCAAUAUUCCUUUG				UGGACUAUUGCUUUCCCUAUCUCCAAUCUUCUUCUUUAGUUUUUCUAGAUCUGAGGCCAAGUCCA	UAUUGCUUUCCCUAUCUCCAAU	UUUCUAGAUCUGAGGCCAAGUC
GUAAUCUGUAACCUCUUGAGCCAUCAGUCCAGUCCUUAACAUCUUGUUUUUCAACAGCAAGAAAGGGCGUUUGAGGGUAACCAGAGUAC	CUUGUUUUUCAACAGCAAGAAA	CAAGAAAGGGCGUUUGAGGGUA				GCUCAUCAGUCUAUCAACUUCUUUAUUUAAGUCCCUAAGUUUAUCAAGAUCAGUGUCUCCUCGUUUGGACUUACGUAGGAGUCUUUGAACUUGAGAAACUUGUGUGAAAUCAAGGGAGUCUGCAAUGAGC	AAGUUUAUCAAGAUCAGUGUCU	UAGGAGUCUUUGAACUUGAGAA
AACAGCAAGAAAGGGCGUUUGAGGGUAACCAGAGUACCUAAUUAACCUGUU	CGUUUGAGGGUAACCAGAGUAC	CCAGAGUACCUAAUUAACCUGU				CUCGUUUGGACUUACGUAGGAGUCUUUGAACUUGAGAAACUUGUGUGAAAUCAAGGGAG	GAGUCUUUGAACUUGAGAAACU	AAACUUGUGUGAAAUCAAGGGA
UGAUAUUUUUGUGACAAUUUCAAUUCCGACACCAUUAGCCACACAUUGAUCACAAAUCGUAUCA						AAAUCAAGGGAGUCUGCAAUGAGCUUUGCAUCAUUAAGAACACUUGAUUU	CAAUGAGCUUUGCAUCAUUAAG	UGCAUCAUUAAGAACACUUGAU
UGUGACAAUUUCAAUUCCGACACCAUUAGCCACACAUUGAUCACAAAUCGUAUCAAUAGUUUCAGCAAGUUGUGUUGGAGUUUUACA	CGACACCAUUAGCCACACAUUG	CAAUAGUUUCAGCAAGUUGUGU				AGGGAGUCUGCAAUGAGCUUUGCAUCAUUAAGAACACUUGAUUUGGUUGGUUCUGUGAACAUCCCU	UAAGAACACUUGAUUUGGUUGG	UGGUUGGUUCUGUGAACAUCCC
UGCUGCAGAUACAAACUUGGUUAACAGAGGUGUUUCCUCACCCAUGACAAAGAACCUUGAUUUAAACUCAGCA	AACAGAGGUGUUUCCUCACCCA	AGAACCUUGAUUUAAACUCAGC				GUGAACAUCCCUAGUUCUCUCCUUAGAGAUUGAGUCCAGCGGAAGCUGGGGAUUUCUUUGGAGUGAGCCAUAGUUCGC	CAGCGGAAGCUGGGGAUUUCUU	UGGGGAUUUCUUUGGAGUGAGC
CCAUGACAAAGAACCUUGAUUUAAACUCAGCAACAAAAGUCCCAGAAACACUCUUGGGGCUCACAAAUUUGUUGAAUUUUGAGGACAAAAAAUCGUGG	UCCCAGAAACACUCUUGGGGCU	GGGCUCACAAAUUUGUUGAAUU				GGAGUGAGCCAUAGUUCGCGUUGUGUAGAAGACUAAGACAAAAAUGCCUAGGAUCACCU	UGUAGAAGACUAAGACAAAAAU	GACAAAAAUGCCUAGGAUCACC
CCUUGAUUUAAACUCAGCAACAAAAGUCCCAGAAACACUCUUGGGGCUCACAAAUUUGUUGAAUUUUGAGGACAAAAAAUCGUGG	UAAACUCAGCAACAAAAGUCCC	GGGCUCACAAAUUUGUUGAAUU				CUUUAUAAUAGCAAGCAGUGUAACCACAGCCAAGGCUACAUUGAGUGCUUCUUCAAAG	ACCACAGCCAAGGCUACAUUGA	CUACAUUGAGUGCUUCUUCAAA
UAACCAAUCAAAACCGUCUAACCCAUCUUCACUUGAAGACAUAGUUGGCAAUUUGAACGUUG	AAUCAAAACCGUCUAACCCAUC	CAUAGUUGGCAAUUUGAACGUU				GAGUUGUUGACCCUACAUAGUGAAGGUAAUUCAUGGAAGACACCUCCUAGCUUAACUGUAAAUGACUC	UUCAUGGAAGACACCUCCUAGC	ACCUCCUAGCUUAACUGUAAAU
GAAGUAUGCCCUGUCCCAUGUCUAAGACAGACAUAAUAUGACUGGGCACUCCUUC	CAUGUCUAAGACAGACAUAAUA	AUAAUAUGACUGGGCACUCCUU				GUCUCAGGACUAUCUGUUAAAUUCAAUUGGAAUGUAAAUUCAGCAUUAGUUGUCUUUUUAGGCUCACAGCAGAUUCUUGGAUCCCUCAAAAAGUCAUGUCCCAAUCCCUUAAUUGUCCACCCAAGAAUCCAAUCAAACUCUGGAGAGCCUUUUAUACAUUGAGUGUAGUUGUCGAGUAUGGUUGGACUGGACGAACAGAGGACAGGGUGCACAUCCACAUACUCAACUGAUAAUGCCUGAUUACUGUUAUGAGAAAGCCUAAUUAGACUGUAAGAGUUGUUGACCCUACAUAGUGAAGGUAAUUCAUGGAAGAC	UUUUUAGGCUCACAGCAGAUUC	AGUUGUCGAGUAUGGUUGGACU
ACAUGCCUGUGCAAUAUGCCUCAGCAACACUGAUUGGUACUUCUACAGCUUUAUGU	CAGCAACACUGAUUGGUACUUC	UUGGUACUUCUACAGCUUUAUG				AGGCUCACAGCAGAUUCUUGGAUCCCUCAAAAAGUCAUGUCCCAAUCCCUUAAUUGUCCACCCAAGAAUCCAAUCAAACUCUGGAGAGCCU	AAAAGUCAUGUCCCAAUCCCUU	UUAAUUGUCCACCCAAGAAUCC
ACACUGAUUGGUACUUCUACAGCUUUAUGUAAAUGCCACUUUAACACAUUUAGAACUGGCCCGAGAUCUACUUGUUCACCUGU	UUCUACAGCUUUAUGUAAAUGC	UUUAGAACUGGCCCGAGAUCUA				UGUAUUCACAUGACUAUUUGAGCAUUGACCUUCCCAGGUAGUGUUCCUCAUAACCACAGACAUUUUUGAAUAGCUAUCAUUAGUUAUGUAGUUCCCGAAUAAAUGUCGGAUGCCUACCUCAAUCUUGCUCCUAUAGUGAUGGGUCUCA	UAUCAUUAGUUAUGUAGUUCCC	AUGUCGGAUGCCUACCUCAAUC
CUUUAACACAUUUAGAACUGGCCCGAGAUCUACUUGUUCACCUGUCUUACUAAUUUUAAACUUAAGAGCUCCAAAGAAUGCAUGAAAAAGAGCUGGACUCAUGAAAGGGCCCCAUUUUGAAUGAUCUAGAG	AGAACUGGCCCGAGAUCUACUU	AUGCAUGAAAAAGAGCUGGACU				ACCUUUCAAGACAGUAACCACCUGGCAUGUCAUUACCCUUUGGGUCAGAAAGUGACCAACUAAAAAAUGCCAGUGGUUUUCUUCCAACAAGGU	UAACCACCUGGCAUGUCAUUAC	GCCAGUGGUUUUCUUCCAACAA
UGAAAGGGCCCCAUUUUGAAUGAUCUAGAGAACAGCACAGGUCCCCAUUGUUCACAGCCAUCUUCAUAUCACAGAUUGCCCUCUCA	AGCACAGGUCCCCAUUGUUCAC	ACAGCCAUCUUCAUAUCACAGA				UGAGUGAGUCAACAUGUUGACAGCAGUUUUAGUUUGGUUGUUCAGUUUUUCAAUGGCAUUCUUAUUGAAAUCAAACAGCCUCAACAUGUCACAGAACUCA	GUUUGGUUGUUCAGUUUUUCAA	UGAAAUCAAACAGCCUCAACAU
UGAGUUAGCCACUGCCUCAGUAAAGUCUUCAACUAAUCUUGUCAUCAUCUUUGUGUUUAAGUCA	AAAGUCUUCAACUAAUCUUGUC	UCAUCAUCUUUGUGUUUAAGUC				GUUUGGUUGUUCAGUUUUUCAAUGGCAUUCUUAUUGAAAUCAAACAGCCUCAAC	AAUGGCAUUCUUAUUGAAAUCA	UAUUGAAAUCAAACAGCCUCAA
GUAAAGUCUUCAACUAAUCUUGUCAUCAUCUUUGUGUUUAAGUCACCUAC	AAUCUUGUCAUCAUCUUUGUGU	AUCUUUGUGUUUAAGUCACCUA				UCAGUUUGUUUCUCAUCAAUAAAUUAUCAGAUAUUAGACUAUUUAUUGAGUGAGUCAACAUGUUGA	UUUGUUUCUCAUCAAUAAAUUA	UAUUUAUUGAGUGAGUCAACAU
UUUGUGUUUAAGUCACCUACGUAAAGUUCUCUAUUUGAACCAACUUGCUCUUUGUAACUCAAACCAAA	AAAGUUCUCUAUUUGAACCAAC	AACUUGCUCUUUGUAACUCAAA				UUGUUUCUCAUCAAUAAAUUAUCAGAUAUUAGACUAUUUAUUGAGUGAGUCAA	UCUCAUCAAUAAAUUAUCAGAU	AGACUAUUUAUUGAGUGAGUCA
CACAAGUUCCUUAGAGCAGCACUGGUGAAGAAACUCUUGUCUAGUCUGUCAGCUAUGGCUUCUG	UGAAGAAACUCUUGUCUAGUCU	UAGUCUGUCAGCUAUGGCUUCU				AUCUUGGUAUUCUUUGCUUAACAUCUCUGCUAUUAGGUGAUCACUCUCCAAGAU	GCUUAACAUCUCUGCUAUUAGG	AUUAGGUGAUCACUCUCCAAGA
GGCUUCUGAAUUACUCUGUCUAUUGCUCACUCUCACAUCCUCCUUUAGCCUAAAAGCUUCCUCUGAGAGCCCCAAUCUGGACCUAUUUUUAUGUUCAUAAGCC	AUUGCUCACUCUCACAUCCUCC	UCCUCUGAGAGCCCCAAUCUGG				GGGGAGUCUUCCCCUGCCUAUCUUGGUAUUCUUUGCUUAACAUCUCUGCUAUUAGGUGAUCACUCUCC	UCUUUGCUUAACAUCUCUGCUA	UCUGCUAUUAGGUGAUCACUCU
ACUUGAAACAAUCAAAGAAUUCAUCAUCUUCAUAAGAUUUUGUUGUUAAGU	AAUCAAAGAAUUCAUCAUCUUC	UUCAUAAGAUUUUGUUGUUAAG				CAGAAACAUAGAUCAACCAGUGUUAGGGGAGUCUUCCCCUGCCUAUCUUGGUAUUCUUUGCUUAACAUCUCUG	UGUUAGGGGAGUCUUCCCCUGC	CUGCCUAUCUUGGUAUUCUUUG
GAAUUCAUCAUCUUCAUAAGAUUUUGUUGUUAAGUUUUUCAGUAGGAGUUC	UCAUCUUCAUAAGAUUUUGUUG	GAUUUUGUUGUUAAGUUUUUCA				CCUGCCACACCUGCAAGCACCAUUUCUAUCGAGCCUGUGAGGCAAAGGGCACGG	ACCAUUUCUAUCGAGCCUGUGA	GAGCCUGUGAGGCAAAGGGCAC
GAAGGUAGGUCUUAAUGGAGAAUCAUAAACAGCCACACAUAACUUUUCAUAGACAUCUUC	UAGGUCUUAAUGGAGAAUCAUA	AAUCAUAAACAGCCACACAUAA				GGGCUGAUGAAAUCAAUGCUUUCUCUUCCAGGUUACUUGUUUUCCAAGUUUUUGAAACCUGCCACACCUGCAAGCACCAUUUCUAUCGAGCCU	UUACUUGUUUUCCAAGUUUUUG	CAAGCACCAUUUCUAUCGAGCC
AAGUUCCCUUGAGAGCCUCAUUUUGCUUAAAGUGAUCUCAACUUCAUACUU	CCUCAUUUUGCUUAAAGUGAUC	UAAAGUGAUCUCAACUUCAUAC				GUAGGCAGAUGCCCUCCCAGUCCGCGGGCAUUGCCGCGGACUGGGGGGCGCUCUGUCGGC	AGAUGCCCUCCCAGUCCGCGGG	CGGACUGGGGGGCGCUCUGUCG
GUUCCCUUGAGAGCCUCAUUUUGCUUAAAGUGAUCUCAACUUCAUACUUUAUCUCUUCAAAUGCUUUCAUGAC	AGUGAUCUCAACUUCAUACUUU	AUACUUUAUCUCUUCAAAUGCU				CUGCUACCAAACACAUUAGUGUUCCAAGCCAAGAGCGCAUUUGUGAUGUAGGCAG	GUGUUCCAAGCCAAGAGCGCAU	AGAGCGCAUUUGUGAUGUAGGC
GACAUCUUCAGACAAGUGCUCAUAUAACAAUGACAACUCUUCCUUCUUGCUGCUGUC	AGUGCUCAUAUAACAAUGACAA	ACAACUCUUCCUUCUUGCUGCU				ACUGUUCAAGGGGCAGAUGACAUCAAAAAGCUUUUCGACAUACAUGGAAGGAAAGAUUUAAAACUUGUUGAUGUCAGACUGACUGGGGAACAGU	AUGACAUCAAAAAGCUUUUCGA	AAAGAUUUAAAACUUGUUGAUG
AUGACAACUCUUCCUUCUUGCUGCUGUCAAGUUUUCUUGCAGACAAAAGAUUAGUCAAGUUCCUCAU	CUGUCAAGUUUUCUUGCAGACA	ACAAAAGAUUAGUCAAGUUCCU				GUCAUUGGCUUAUUGCCACAGGGUUCAGUUAUCACUGUUCAAGGGGCAGAUGAC	CAGGGUUCAGUUAUCACUGUUC	AUCACUGUUCAAGGGGCAGAUG
AGACAAAAGAUUAGUCAAGUUCCUCAUAAUCAGAAAGUCGAUUGUAUCGGGAUCUAGAUUAUACCUUCCCUUUGUCU	AAGAUUAGUCAAGUUCCUCAUA	UAGAUUAUACCUUCCCUUUGUC				GAUGCUCAACCUGGUCUAUUGAGUUACGUCAUUGGCUUAUUGCCACAGGGUUCAGUUAUC	AUUGAGUUACGUCAUUGGCUUA	UUAUUGCCACAGGGUUCAGUUA
GAUUGUAUCGGGAUCUAGAUUAUACCUUCCCUUUGUCUUAAAUCUUUCUGCCAUUGAAGUAAUGCAAGUGGAAACCAAUUUUUGUUUGUCGUAUUCCGACACAAUC	UAGAUUAUACCUUCCCUUUGUC	AGUAAUGCAAGUGGAAACCAAU				GGCAUACUAUUAAAGGACCUUGAAGAUGCUCAACCUGGUCUAUUGAGUUACGUC	ACCUUGAAGAUGCUCAACCUGG	AACCUGGUCUAUUGAGUUACGU
UUGAAGUAAUGCAAGUGGAAACCAAUUUUUGUUUGUCGUAUUCCGACACAAUCUCUCCCACUUCGUUUAAUUUCGG	UUGUUUGUCGUAUUCCGACACA	CAAUCUCUCCCACUUCGUUUAA				AAGGUUUUAAAAAUGGAAGUAGGCACUCACACGGCAUACUAUUAAAGGACCUU
CAAUUUUUGUUUGUCGUAUUCCGACACAAUCUCUCCCACUUCGUUUAAUUUCGGAAUAACAACACUCUUGUUG	UUUGUUUGUCGUAUUCCGACAC	UUCGGAAUAACAACACUCUUGU				CUAUGUACACUGUUUCAGAAAACCUCAUGAUGAGAAAGGUUUUAAAAAUGGAAGUAG
UGUCGUAUUCCGACACAAUCUCUCCCACUUCGUUUAAUUUCGGAAUAACAACA	UGUCGUAUUCCGACACAAUCUC	CAAUCUCUCCCACUUCGUUUAA				GUCACAAAUACUCGGGAGGUCUUGGGACAACACAAGUGUCGAUUUAAAUGCAAGACCUGUAACAGGUCCCCGAGCUCCUGAAAAGAAUGGAC	CGGGAGGUCUUGGGACAACACA	UAACAGGUCCCCGAGCUCCUGA
AACUGGGUCUAUAGGGGUCUGUACCCAAUGUACCAUUAACUCUUAGCCUUCCCUUGUU	UCUGUACCCAAUGUACCAUUAA	UUAACUCUUAGCCUUCCCUUGU				CCUUAUGAGAACCUUCUCUACAAGCUGUGUUUGUCUGGGGAGGGUUGGCCAUAUAUUGG	UCUACAAGCUGUGUUUGUCUGG	UCUGGGGAGGGUUGGCCAUAUA
UCUUCUUGUUCCUUAGACAGAAAGCCAUUUAAAGAUGGGUUAACAAUGAGA	UUGUUCCUUAGACAGAAAGCCA	AAAGCCAUUUAAAGAUGGGUUA				AGAGAAGGCAUGUUCAUAGAUGAGAGACCGGGCAAUAGAAACCCUUAUGAGAACCUUCUCU	AUGUUCAUAGAUGAGAGACCGG	AGACCGGGCAAUAGAAACCCUU
UGGGUUAACAAUGAGACUACCAAACUCUAGUUUUGGUUCCAUGAAUUUCUCA	UACCAAACUCUAGUUUUGGUUC	AGUUUUGGUUCCAUGAAUUUCU				GACUGCCUACAGAUUAUAACAAAGGAUGAGAGUGCACUCAACAUAUCUGGUUAUAACUUCAGUC	UAUAACAAAGGAUGAGAGUGCA	ACAUAUCUGGUUAUAACUUCAG
AAACUCUAGUUUUGGUUCCAUGAAUUUCUCAAAACACUUAAUUUGAUCUGUGAGUCUAUCUGGAGUUU	UCAAAACACUUAAUUUGAUCUG	AUCUGUGAGUCUAUCUGGAGUU				UGACAGUUCAGGGAGGAGAAACAAUGAACAAUGUUGUGCAGGCACUAACAUCACUUGGUCUUCUCUACACUGUCA	UGCAGGCACUAACAUCACUUGG	ACAUCACUUGGUCUUCUCUACA
GUGAGUCUAUCUGGAGUUUCUUUUGUGAUCAAAUGACAUAAGUAACUUACAUUUAAGACAAAC	UGUGAUCAAAUGACAUAAGUAA	AGUAACUUACAUUUAAGACAAA				UGCCUGCAUGACAGUUCAGGGAGGAGAAACAAUGAACAAUGUUGUGCAGGCA	UGCCUGCAUGACAGUUCAGGGA	CAAUGAACAAUGUUGUGCAGGC
UGAUUGACAUACGCCAUGAUGAAAUACCUUAAUCCUUGUAGAAAUGUUUGACUCCUUUUUGUUGGUGAACUCAAUAUACUUAAAACCAGGAUUUUCAAUAAGGGGGUUACUGCGUCAACCAACUUCUCAUCA	UAAUCCUUGUAGAAAUGUUUGA	CAGGAUUUUCAAUAAGGGGGUU				GGGGGGCUGCAGGUGGGGUUGUCAGGUUGUGGGAUGUAUCUGAUCCCUCCAAACUGAAUAACCAAUUUGGUUCAAUGCC	AGGUGGGGUUGUCAGGUUGUGG	UCCAAACUGAAUAACCAAUUUG
UGACUCCUUUUUGUUGGUGAACUCAAUAUACUUAAAACCAGGAUUUUCAAUAAGGGGGUUA	CCUUUUUGUUGGUGAACUCAAU	CAGGAUUUUCAAUAAGGGGGUU				GCAAUAGUCCAAGGAUGUACAUGGGAAACUUGACGCAGUCACAAUUGGAAAAAAGAGC	AGGAUGUACAUGGGAAACUUGA	UGACGCAGUCACAAUUGGAAAA
CUCCUUUUUGUUGGUGAACUCAAUAUACUUAAAACCAGGAUUUUCAAUAAGGGG	UUUGUUGGUGAACUCAAUAUAC	AAUAUACUUAAAACCAGGAUUU				AUUAAUGGACUUGGCCUCAGAUCUAGAAAAACUAAAGAAGAAGAUUGGAGAUAGGGAAAGCAAUAGUCCAAGGAU	AAUGGACUUGGCCUCAGAUCUA	UAGGGAAAGCAAUAGUCCAAGG
GGAUUUUCAAUAAGGGGGUUACUGCGUCAACCAACUUCUCAUCAAAAUCU	GGGGGUUACUGCGUCAACCAAC	CAACCAACUUCUCAUCAAAAUC				AGUUGGUGAUUUGGGCAAAGAUGAAUUAAUGGACUUGGCCUCAGAUCUAGAAAAACU	UUGGUGAUUUGGGCAAAGAUGA	ACUUGGCCUCAGAUCUAGAAAA
GCUUAACAUCUCUGCGCAUGUAGCUAGAAGCACAAAUUCAGAGAAUAUGGGC	CAUGUAGCUAGAAGCACAAAUU	AGCACAAAUUCAGAGAAUAUGG				CACUGAUCUUGAUAAACUUAGGGACUUAAAUAAAGAAGUUGAUAGACUGAUGAGCAUGAAAAGUG	GGACUUAAAUAAAGAAGUUGAU	AUAGACUGAUGAGCAUGAAAAG
GAAUGAUGUCUUCAUUGAAUUUACGAGAGAAAGUGAUAUAUGCGACAGACAUUU	AUUUACGAGAGAAAGUGAUAUA	AGUGAUAUAUGCGACAGACAUU				UUGAUUUCACACAAGUUUCUCAAGUUCAAAGACUCCUACGUAAGUCCAAACGAGGAGACACUGAUCUUGAUAAACUUAGGGACUUAA	UCUCAAGUUCAAAGACUCCUAC	AGGAGACACUGAUCUUGAUAAA
ACUCUCAAACUCUCCAUCUGACAUUGACAUCAGGUCCUUAUGGGCACAAUCGCCAAUCAAUGAACUUGGAGGUUUGUAGU	GACAUUGACAUCAGGUCCUUAU	AAUCAAUGAACUUGGAGGUUUG				AAAUCAAGUGUUCUUAAUGAUGCAAAGCUCAUUGCAGACUCCCUUGAUUU	UUAAUGAUGCAAAGCUCAUUGC	CUCAUUGCAGACUCCCUUGAUU
GACCUGCUUUUUUCAAGGUUUCCAUUUCAGAAGGUUGUGUCUUAUAAACAUGUGCCACAAAGUUCAAAAUGAUUAAGUCCAAAAAUAGAAGUGUGUUUCUUCUGGUGUUAAACACUUUCUUUCCUUUUAUCUUAUUGCACGCUGAUAACAAUGACAGAUAAACUUUUUCUAUCUGGGUUGUGGGAAGAGGAGGUU	UUCCAUUUCAGAAGGUUGUGUC	ACAGAUAAACUUUUUCUAUCUG				GAACUAUGGCUCACUCCAAAGAAAUCCCCAGCUUCCGCUGGACUCAAUCUCUAAGGAGAGAACUAGGGAUGUUC	UCCCCAGCUUCCGCUGGACUCA	UAAGGAGAGAACUAGGGAUGUU
UAAGUCCAAAAAUAGAAGUGUGUUUCUUCUGGUGUUAAACACUUUCUUUCCUUUUAUCUUA	CUUCUGGUGUUAAACACUUUCU	ACACUUUCUUUCCUUUUAUCUU				GGUGAUCCUAGGCAUUUUUGUCUUAGUCUUCUACACAACGCGAACUAUGGCUCACU	UCUUAGUCUUCUACACAACGCG	CACAACGCGAACUAUGGCUCAC
UCCAGUGAUGUUUGGUUUGCAAUUCUCAUUGAGAGUUGAUAACAUAAGUCAAGGA	UGCAAUUCUCAUUGAGAGUUGA	GAGUUGAUAACAUAAGUCAAGG
AGGCCUUUCCUGUAGAUUUCUUCUCUGUACCAAGUUUUCAAUUUGAUCAACUCUUCCCUAAUCUUGGAUUCCCU	UACCAAGUUUUCAAUUUGAUCA	UCAACUCUUCCCUAAUCUUGGA
GAGGCUCUGAUUACUUGUUUUAGAGAGGCUAUGAAUCAACCUAUGGUACUCCUGAUCCUCAAUCUCCAUUGUAGGAGCUCCUCUUGAUUCUCUCAGCAGAUCAAUAAGCAACCAUCUGAAUCUU	UCCUCAAUCUCCAUUGUAGGAG	UAGGAGCUCCUCUUGAUUCUCU
CUGGCAGCAAAUCUGUGUUGUAGUUGCCUCUACCGUCAACCACAGGAACCAGUGUAAUACCCGUUCUGUGAAUGUCCUCUUUUAAACUAAGCAAUUUUGCCAUGUCGG	AGUGUAAUACCCGUUCUGUGAA	AACUAAGCAAUUUUGCCAUGUC
ACGGACAAAUGUUUCAAGGAGUAUCAAUGUCUUAUUGAAGAACCUGUAACCGU	AAGGAGUAUCAAUGUCUUAUUG	CUUAUUGAAGAACCUGUAACCG
UGUGGGUGCAACCACCCCAUUUUCAGAGAGUAUUGUAUCAACAAAUUUCUGUUCAAAGUUGCACUCACA	GUAUUGUAUCAACAAAUUUCUG	UUCUGUUCAAAGUUGCACUCAC
UGGGUUGGAUUUAGAUUUUGAAUUGCCCAUGUUUGUAAAUGGGUUCAAGUUGUGAAAAUCUCAACUUA	AUUGCCCAUGUUUGUAAAUGGG	UUCAAGUUGUGAAAAUCUCAAC
GUACCUCCCAUAGAGACUGUGAAUGGCAGUCCUCCUAAAUUCUGUGACUGUUGGUGC	AGAGACUGUGAAUGGCAGUCCU	AGUCCUCCUAAAUUCUGUGACU
CACUUGCAGUUGUACCUCCCAUAGAGACUGUGAAUGGCAGUCCUCCUAAAUUCUGUGACUGUUGGUG	AGAGACUGUGAAUGGCAGUCCU	UCCUCCUAAAUUCUGUGACUGU
GAUCAGAGUUUUUCAGCAUGACAUUUAAACACCUCAAGCAGAGGUAAUGAUCAGAGCAUUUAAUCAGAUUCUUGUC	CUCAAGCAGAGGUAAUGAUCAG	UAAUGAUCAGAGCAUUUAAUCA
UGGGAGUGAUGAUCUACGCCACCCGCAUUCAUUCCGGUGGAGCGCUUGGCUCCUCCGGAACUGUGAUGCAUGUGGGCAGCUGCUCCCA	CCACCCGCAUUCAUUCCGGUGG	CUCCGGAACUGUGAUGCAUGUG
CCACCCGCAUUCAUUCCGGUGGAGCGCUUGGCUCCUCCGGAACUGUGAUGCAUGUGG	CAUUCAUUCCGGUGGAGCGCUU	CUCCGGAACUGUGAUGCAUGUG
GGACCAGCAACACCCCCGGGCAUCCCCGGUGGGGGCCCCACUGGGGCCCCCGGGGGUGGGAGUGAUGAUCU	UGGGGGCCCCACUGGGGCCCCC	UGGGGCCCCCGGGGGUGGGAGU
UCACCUGUAAACCCAUCAAUCUGUCAAAUUCAGUCACCGAAAUUGAGUAGGCCACAGAGGA	UGUAAACCCAUCAAUCUGUCAA	CCGAAAUUGAGUAGGCCACAGA
GGGACUUGGUGAUAUCAGACAGCUCCGGCAGCCUGAGGCUCAAAGGCAUCACCUGUAAACCC	UCCGGCAGCCUGAGGCUCAAAG	AGGCUCAAAGGCAUCACCUGUA
GAGGACUUCCUUUUAAUGUAUGAGAUGCACAGGGAAUCAUUGUUAAAAUCUCUUGAGGUCUUC	UGCACAGGGAAUCAUUGUUAAA	AUUGUUAAAAUCUCUUGAGGUC
UUGUGGCCAUUCAUUAGAAUAAACAAUCUAAAAGUGAAGAUGGCUCAGGA	CAUUAGAAUAAACAAUCUAAAA	CUAAAAGUGAAGAUGGCUCAGG
GAUUCCCCUCUAGUGCUCGAUGGAGGCUCUAUCUUAGCUGAUGGCAAAAAGCUUUCCAGCAUAAAAGUCGAACUCACUGGGGAUGUC	UCUAGUGCUCGAUGGAGGCUCU	AAGUCGAACUCACUGGGGAUGU
AGAGGGCGAUGCAGUGGGAUCAAUUCUUCUAAACUUUGGUACAUUUUAUGAACAUAUUGACGACAGAUAUGCUUAUGAAAUUGUGGGGCCUGAGUGUUCCGAUUCCCCUCU	UUUGGUACAUUUUAUGAACAUA	UAUGCUUAUGAAAUUGUGGGGC
CAGCCUAUAUUCACAGGGAAAAAAGUCAUAAACCUAAGUGAGCUGCUGGCUG
GGAUCCAUCGAGGGCCAUCAAUUUUUAGAUGGUGUUAACCUUGUUGCUUCC	AGGGCCAUCAAUUUUUAGAUGG	AUGGUGUUAACCUUGUUGCUUC
GAAAGAACCAAGCUUAGCAACUGUAAAGAAUGUGGUGCUGAGAGCAUCUGGAUCCAUC	CAACUGUAAAGAAUGUGGUGCU	UGCUGAGAGCAUCUGGAUCCAU
AGUACCAUUUAUCAAGAACAGUUGUUUAUUCUUACACAGUUGAAUGUGAGACUAACAUCACUGACAUUGAGAAAGAACCAAGCUUAGCAACUGUAAAGAAUGUGGUGCU	UUGUUUAUUCUUACACAGUUGA	GCAACUGUAAAGAAUGUGGUGC
UCAAGAACAGUUGUUUAUUCUUACACAGUUGAAUGUGAGACUAACAUCACUGACAUUGA	AACAGUUGUUUAUUCUUACACA	UGAGACUAACAUCACUGACAUU
GCAUUCAACAAAGUACCAUUUAUCAAGAACAGUUGUUUAUUCUUACACAGUUGAAUGU	UUUAUCAAGAACAGUUGUUUAU	UUUAUUCUUACACAGUUGAAUG
GUGAGCCCACCAUACAUUUAGUUUCACUUAAAAGAAACUCAAAUUCAAUUGUGGGUGAAC	GCCCACCAUACAUUUAGUUUCA	AACUCAAAUUCAAUUGUGGGUG
ACAACAUCUGUGCUAAAGUCUUUCUUCUGGUUUAAUGAGGUUUUGAAUCUAGAAGAUGAAAGUCAGAUUGAUGU	UGCUAAAGUCUUUCUUCUGGUU	CUAGAAGAUGAAAGUCAGAUUG
ACAGAUUUGCAGUAAUUUUAAAAUACAGUUGGUCUUUUCAUCUAUGAUUAAUCCUUUAGUUAUUACAACAUCUGU	AGUUGGUCUUUUCAUCUAUGAU	AUCCUUUAGUUAUUACAACAUC
UGACAUGAUGAAUGAAAAUUUGGGAAUUGUGUCUCAUCUGUUGAAGGCAAAGGAUAAUUCAAUAUAUAUUGUUAAACAAAGUGAGUGUGCUGUCGCACAUAUAAGACAAGUUGAAUAUGUAAAUCAGGAAUUAGGGUUAAGCCCUCAACAGAUUUGCAGUAAUUUUAAAAUACAGUUGGUCUUUUCA	AAUUGUGUCUCAUCUGUUGAAG	UGCAGUAAUUUUAAAAUACAGU
AAGUUGAAUAUGUAAAUCAGGAAUUAGGGUUAAGCCCUCAACAGAUUUGCAGUAAUUU	UAAAUCAGGAAUUAGGGUUAAG	CCUCAACAGAUUUGCAGUAAUU
CUCAUCUGUUGAAGGCAAAGGAUAAUUCAAUAUAUAUUGUUAAACAAAGUGAG	AGGAUAAUUCAAUAUAUAUUGU	AUAUAUAUUGUUAAACAAAGUG
UUGCUCUUGACAUGAUGAAUGAAAAUUUGGGAAUUGUGUCUCAUCUGUUGAAGGCAA	UGACAUGAUGAAUGAAAAUUUG	UGUGUCUCAUCUGUUGAAGGCA
GUGAGUUAGGAGAAUGGGUGUUCUCUUCAGUACAACCUCCAAAAGUGCCCAUUCUACUAAAUAAC	UAGGAGAAUGGGUGUUCUCUUC	AAAAGUGCCCAUUCUACUAAAU
GGGAUCAUUUUUUGUUCUGAUGCAUUGACCUUAAUACCAGAAUUUUCGAGAUCAAUAUUAUGGGAUUAUUUUUCUCUGGUGUUAACAAAUGCCUGUGAGUUAGGAGAAUGGGUGUUCUC	UGAUGCAUUGACCUUAAUACCA	AUUUUUCUCUGGUGUUAACAAA
GGUUUUAAAUAAGCAGAGGGUAUGUCCCUGUGAGAUAUGUGCACAAAACC	CAGAGGGUAUGUCCCUGUGAGA	CUGUGAGAUAUGUGCACAAAAC
GAAUCAAUCAACAAGUCAGCGUUCCAAUCAUCUGUUGCUUCAGGUUUCAUC
GAAAAUUCUGGCAGAAUCAAUCAACAAGUCAGCGUUCCAAUCAUCUGUUGCUUCAGGUUUC	UGGCAGAAUCAAUCAACAAGUC	CAGCGUUCCAAUCAUCUGUUGC
UAUCUGCAAAUGGUGACUUAAGGCUUGUGUUGAGGACAAAACUUAUGUCAACAAGAAGGGUG	AAAUGGUGACUUAAGGCUUGUG	AAAACUUAUGUCAACAAGAAGG
UGAAAUUAAGGAUGUCCUUAAGUACCGCUGGCUAAAUUUAUCUGCAAAUGGUGACUUAAGGCUUGUGUUGAGGACAAAACUUAUGUCA	UUAAGUACCGCUGGCUAAAUUU	UGUGUUGAGGACAAAACUUAUG
CAGCUAAUAGGGAAAGAUGGGGAUGAUGCUUUGAAAGGCUUUUUGUCUUAUGCAGGCUG	UGAUGCUUUGAAAGGCUUUUUG	AAGGCUUUUUGUCUUAUGCAGG
GACUGGACUGAUGGCUCAAGAGGUUACAGAUUACAAAGGAAUAUUGAACACUACCUACAAGGGAGUGAACAAUUGGAAUUUGUGAGGAAGUGCGCAAAAAAGGUUUUGUU	UGGCUCAAGAGGUUACAGAUUA	UGAACAAUUGGAAUUUGUGAGG
UUACAAAGGAAUAUUGAACACUACCUACAAGGGAGUGAACAAUUGGAAUUUGUGA	AACACUACCUACAAGGGAGUGA	GAGUGAACAAUUGGAAUUUGUG
UUGUCACAAAAAUAUCAGAAAGAGUGAACAGGUUAAUUAGGUACUCUGGUUACCCUCAAACGCCCUUUCUUGCUGUUGAAAAACAA	UAUCAGAAAGAGUGAACAGGUU	ACCCUCAAACGCCCUUUCUUGC
CUGAAACUAUUGAUACGAUUUGUGAUCAAUGUGUGGCUAAUGGUGUCGGAAUUGAAAUUGUCACAAAAAUAUCAGAAAGAGUGAACAG	AUACGAUUUGUGAUCAAUGUGU	GAAUUGAAAUUGUCACAAAAAU
ACGAUUUGUGAUCAAUGUGUGGCUAAUGGUGUCGGAAUUGAAAUUGUCACAAAAAUAUCAGAAAGAGU	UGUGAUCAAUGUGUGGCUAAUG	UGUCACAAAAAUAUCAGAAAGA
UGCAUAAUGUCAAGUGUAAAACUCCAACACAACUUGCUGAAACUAUUGAUACGAUUUGUGAUCAAUGUGUGGCUAAUGGUGUCGGAAUUGAAAUUGUCA	UGAUACGAUUUGUGAUCAAUGU	AAUGUGUGGCUAAUGGUGUCGG
UGUUGCUGAGUUUAAAUCAAGGUUCUUUGUCAUGGGUGAGGAAACACCUCUGUUAACCAAGUUUGUAUCUGCAGCA	CAUGGGUGAGGAAACACCUCUG	UGUUAACCAAGUUUGUAUCUGC
UCCACGAUUUUUUGUCCUCAAAAUUCAACAAAUUUGUGAGCCCCAAGAGUGUUUCUGGGACUUUUGUUGCUGAGUUUAAAUCAAGGUUCUUUGUCAUGGG	CCCCAAGAGUGUUUCUGGGACU	GACUUUUGUUGCUGAGUUUAAA
UUUGUCCUCAAAAUUCAACAAAUUUGUGAGCCCCAAGAGUGUUUCUGGGACUUUUGUUGCUGAGUUUAAA	CCCAAGAGUGUUUCUGGGACUU	GGACUUUUGUUGCUGAGUUUAA
UUCCACGAUUUUUUGUCCUCAAAAUUCAACAAAUUUGUGAGCCCCAAGAGUGUUUCUGGGA	CUCAAAAUUCAACAAAUUUGUG	UGUGAGCCCCAAGAGUGUUUCU
GUGAAGAUGGGUUAGACGGUUUUGAUUGGUUAGAGCUUUUAUGUUUCCAC	GGGUUAGACGGUUUUGAUUGGU	UUUUGAUUGGUUAGAGCUUUUA
CCAAUCAGUGUGUGAAGAGUUCUUUCACCAGAAAUUAUUAUUAGAAGAAGGAGUGCCCAGUCAUAUUAUGUCUGUCUUAGACAUGGGACAGGGCAUACUUCACAAUUCAUCUGAUCUUUAUGGUUUGAUUACUGAGCAAUUCAUAAACUACUGUUUGG	CUGUCUUAGACAUGGGACAGGG	UGAGCAAUUCAUAAACUACUGU
GAAGGAGUGCCCAGUCAUAUUAUGUCUGUCUUAGACAUGGGACAGGGCAUACUUC	UUAUGUCUGUCUUAGACAUGGG	AGACAUGGGACAGGGCAUACUU
AGGAGUGCCCAGUCAUAUUAUGUCUGUCUUAGACAUGGGACAGGGCAUACUU	UUAUGUCUGUCUUAGACAUGGG	UAGACAUGGGACAGGGCAUACU
UCUCGGGCCAGUUCUAAAUGUGUUAAAGUGGCAUUUACAUAAAGCUGUAGAAGUACCAAUCAGUGUUGCUGAGGCAUAUUGCACAGGCAUGUUGA	AAUGUGUUAAAGUGGCAUUUAC	AAUCAGUGUUGCUGAGGCAUAU
UGAAAAAGAGUUUGAGAGGGCAAUCUGUGAUAUGAAGAUGGCUGUGAACAAUGGGGACCUGUGCUGUUCUCUAGAUCAUUCAAAAUGGGGCCCUUUCAUGAGUCCAGCUCUUUUUCAUGCAUUCUUUGGAGCUCUUAAGUUUA	UGAAGAUGGCUGUGAACAAUGG	UGCAUUCUUUGGAGCUCUUAAG
UGAAAAAGAGUUUGAGAGGGCAAUCUGUGAUAUGAAGAUGGCUGUGAACAAUGGGGACCUGUGCUGUUCUCUAGAUCAUUCAAAAUGGGGCCCUUUCAUGAGUCCAGCUCUUUUUCAUGCAUUCUUUGGAGCUCUUAAGUUUA	UGAAGAUGGCUGUGAACAAUGG	UGCAUUCUUUGGAGCUCUUAAG
UUUGGUUUGAGUUACAAAGAGCAAGUUGGUUCAAAUAGAGAACUUUACGUAGGUGACUUAAACACAAA	UUGGUUCAAAUAGAGAACUUUA	UUUACGUAGGUGACUUAAACAC
CUUUGAUUGUUUCAAGUACAUCCUGAUUCAAGCAGGAUUUGAUCAGAGGUUAGGG	ACAUCCUGAUUCAAGCAGGAUU	CAGGAUUUGAUCAGAGGUUAGG
ACUUAACAACAAAAUCUUAUGAAGAUGAUGAAUUCUUUGAUUGUUUCAAGU
UCUUGGGGGAAGAUGUCUAUGAAAAGUUAUGUGUGGCUGUUUAUGAUUCUCCAUUAAGA	AAAGUUAUGUGUGGCUGUUUAU	CUGUUUAUGAUUCUCCAUUAAG
GUGGGCACCCUUCAAUGUCUUGAAAGUAAUUAGGAGUGAGACAAGUGUUCAU	GUCUUGAAAGUAAUUAGGAGUG	UUAGGAGUGAGACAAGUGUUCA
CUUUCUGAUUAUGAGGAACUUGACUAAUCUUUUGUCUGCAAGAAAACUUGACAGCAGCAAGAAGGAAGAGUUGUCAUUGUUAUAUGAG	AAGAAAACUUGACAGCAGCAAG	AGCAAGAAGGAAGAGUUGUCAU
GACUAAUCUUUUGUCUGCAAGAAAACUUGACAGCAGCAAGAAGGAAGAGUU	UGUCUGCAAGAAAACUUGACAG	UGACAGCAGCAAGAAGGAAGAG
AGACAAAGGGAAGGUAUAAUCUAGAUCCCGAUACAAUCGACUUUCUGAUUAUGAGGAACUUGACUAAUCUUUUGUCU	CGAUACAAUCGACUUUCUGAUU	AAUCGACUUUCUGAUUAUGAGG
CUUCAAUGGCAGAAAGAUUUAAGACAAAGGGAAGGUAUAAUCUAGAUCCCGAUACAAUCGACUUUCUGAUUAUGAGG	AAAGGGAAGGUAUAAUCUAGAU	UAGAUCCCGAUACAAUCGACUU
UUGUUAUUCCGAAAUUAAACGAAGUGGGAGAGAUUGUGUCGGAAUACGACAAACAAAAAUUGGUUUCCACUUGCAUUACUUCAAUGGCAG	AAACGAAGUGGGAGAGAUUGUG	ACAAACAAAAAUUGGUUUCCAC
GAAAUUAAACGAAGUGGGAGAGAUUGUGUCGGAAUACGACAAACAAAAAUUGGUUUC
UGUUGUUAUUCCGAAAUUAAACGAAGUGGGAGAGAUUGUGUCGGAAUACGACA
AAGGCUAAGAGUUAAUGGUACAUUGGGUACAGACCCCUAUAGACCCAGUUUCACAAGCACUGCAUUAGACUU	AUUGGGUACAGACCCCUAUAGA	ACCCAGUUUCACAAGCACUGCA
CAUCUUUAAAUGGCUUUCUGUCUAAGGAACAAGAAGAUGUCAUGAUUGAGGGUG	CUUUAAAUGGCUUUCUGUCUAA	AAGAAGAUGUCAUGAUUGAGGG
ACCCAUCUUUAAAUGGCUUUCUGUCUAAGGAACAAGAAGAUGUCAUGAUUGAGGGU	UUCUGUCUAAGGAACAAGAAGA	AAGAAGAUGUCAUGAUUGAGGG
GAUAGACUCACAGAUCAAAUUAAGUGUUUUGAGAAAUUCAUGGAACCAAAACUAGAGUUUGGUAGUCUCAUU	CAGAUCAAAUUAAGUGUUUUGA	AAACUAGAGUUUGGUAGUCUCA
GGAAGUUUAAGUUUGUCUUAAAUGUAAGUUACUUAUGUCAUUUGAUCACAAAAGAAACUCC	UUUAAGUUUGUCUUAAAUGUAA	UCAUUUGAUCACAAAAGAAACU
AAUCCUGGUUUUAAGUAUAUUGAGUUCACCAACAAAAAGGAGUCAAACAUUUCUACAAGGAUU	AUUGAGUUCACCAACAAAAAGG	AGUCAAACAUUUCUACAAGGAU
GUUGGUUGACGCAGUAACCCCCUUAUUGAAAAUCCUGGUUUUAAGUAUAUUGAGUUCACCAAC	GAAAAUCCUGGUUUUAAGUAUA	UUAAGUAUAUUGAGUUCACCAA
AAGCUGGUUAGAUUUUGAUGAGAAGUUGGUUGACGCAGUAACCCCCUUAUUGAAAAUCCUGGUUU	UUAGAUUUUGAUGAGAAGUUGG	CCCCCUUAUUGAAAAUCCUGGU
UGCGCAGAGAUGUUAAGCUGGUUAGAUUUUGAUGAGAAGUUGGUUGACGCA	UUAGAUUUUGAUGAGAAGUUGG	UUUGAUGAGAAGUUGGUUGACG
UUCUCUGAAUUUGUGCUUCUAGCUACAUGCGCAGAGAUGUUAAGCUGGUUAGAUUUUGAUGAGAA	UGAAUUUGUGCUUCUAGCUACA	UUAAGCUGGUUAGAUUUUGAUG
GCCCAUAUUCUCUGAAUUUGUGCUUCUAGCUACAUGCGCAGAGAUGUUAAGC	UUUGUGCUUCUAGCUACAUGCG	CUACAUGCGCAGAGAUGUUAAG
GAAUGCUAUGUGCAGAGGUUCUUUUUAAGAGUAGGCUUGUAUGGGCUUUU	CUAUGUGCAGAGGUUCUUUUUA	AGAGGUUCUUUUUAAGAGUAGG
AAGAGAUACUAUGGCACAGUUAGAUUAAAAGAAUGCUAUGUGCAGAGGUUCUUUU	UUAGAUUAAAAGAAUGCUAUGU	AUGCUAUGUGCAGAGGUUCUUU
UGAUGUCAAUGUCAGAUGGAGAGUUUGAGAGUUUAUUUAAAUGUCUGUCGCAUAUAUCACUUUCUCUCGUAAAUUCAAUGAAGACAUCA	AAUGUCUGUCGCAUAUAUCACU	UCGUAAAUUCAAUGAAGACAUC
GUUAAGGAAAGAAGAGCCUGUUCUAUGGGACUGUGUGUCAGAGUUCACAAAUGUUCCAGACUUUGAGUUGUUGCUAUCUUUAGC	GAGCCUGUUCUAUGGGACUGUG	CAAAUGUUCCAGACUUUGAGUU
UUGGUUGCAAGGAGGCUUCUAUUGAAGAAAGUUGAGUCCUGCUGCAAUUGG	UAUUGAAGAAAGUUGAGUCCUG	AAGUUGAGUCCUGCUGCAAUUG
UCAUUUUGAACUUUGUGGCACAUGUUUAUAAGACACAACCUUCUGAAAUGG
UCAGCGUGCAAUAAGAUAAAAGGAAAGAAAGUGUUUAACACCAGAAGAAACACACUUCUAUUUUUGGACUUAAUCAUUUUGA	AAGAUAAAAGGAAAGAAAGUGU	ACACACUUCUAUUUUUGGACUU
AAAGUGUUUAACACCAGAAGAAACACACUUCUAUUUUUGGACUUAAUCAUUUU	AGAAGAAACACACUUCUAUUUU	CUAUUUUUGGACUUAAUCAUUU
UUAUCAACUCUCAAUGAGAAUUGCAAACCAAACAUCACUGGAGAAUAAUUUUGAUGA	AAUUGCAAACCAAACAUCACUG	UCACUGGAGAAUAAUUUUGAUG
UCCUUGACUUAUGUUAUCAACUCUCAAUGAGAAUUGCAAACCAAACAUCACUGGA	UCAACUCUCAAUGAGAAUUGCA	AUUGCAAACCAAACAUCACUGG
GAGUACCAUAGGUUGAUUCAUAGCCUCUCUAAAACAAGUAAUCAGAGCCUCGGGUUUGAAAAUAUAGAAUGCUU	CAUAGGUUGAUUCAUAGCCUCU	UCGGGUUUGAAAAUAUAGAAUG
GAAUCAAGAGGAGCUCCUACAAUGGAGAUUGAGGAUCAGGAGUACCAUAGGUUGAUUC	AAGAGGAGCUCCUACAAUGGAG	UCAGGAGUACCAUAGGUUGAUU
GAUUUGCUGCCAGAUUGGGCGACUGAAAGAUUCAGAUGGUUGCUUAUUGAUCUGCUGAGAGAAUC	CUGCCAGAUUGGGCGACUGAAA	UUGCUUAUUGAUCUGCUGAGAG
CCGUGUGAAUCCUGAAGAGUUUGAAAAGAAGUGGAAAACCGACAUGGCAAAAUUGCUUAGUUUAAAAGAGGACAUUCACAGAACGG	GAAAAGAAGUGGAAAACCGACA	UAAAAGAGGACAUUCACAGAAC
UUUGUCCGUGUGAAUCCUGAAGAGUUUGAAAAGAAGUGGAAAACCGACAUGGCAAA	UGAAGAGUUUGAAAAGAAGUGG	AAGUGGAAAACCGACAUGGCAA
CAGGUUCUUCAAUAAGACAUUGAUACUCCUUGAAACAUUUGUCCGUGUGAAUCCUGAAGAGUUUG	UUCAAUAAGACAUUGAUACUCC	UCCGUGUGAAUCCUGAAGAGUU
GAAGACAAGUGCCUGACAUACCUGAACUGUCUUAUCAGAAGGAGGCAUUACUUUC
ACAGUGGAUCCUAGGCGAAAUUUGACAAUGGAUGAAAAAGUCUUUGUUUUGAAAGAUUUUAUCAGAAGACAAGUGCCUGACAUACCUGAACUGU	AAGUCUUUGUUUUGAAAGAUUU	UUUAUCAGAAGACAAGUGCCUG
JUNV						JUNV
L SEGMENT						S SEGMENT
sequence	5`Stem	3`Stem				sequence	5`Stem	3`Stem
GCUGAUACCAAUUUGAUAACCUGUAAUGAUCACUACCUUUGUUUAAGGUGCCAUCAGGGUAUGUUAAGGAAUUCAGAUCUCUGCAAUAUCUGCUGGAAGC	UAAGGUGCCAUCAGGGUAUGUU	GUUAAGGAAUUCAGAUCUCUGC				AUUGCACAAUGGGGCAGUUCAUUAGCUUCAUGCAAGAAAUACCAACCUUUUUGCAGGAGGCUCUGAACAUUGCUCUUGUUGCAGU	UUCAUUAGCUUCAUGCAAGAAA	UUGCAGGAGGCUCUGAACAUUG
CUGAUACCAAUUUGAUAACCUGUAAUGAUCACUACCUUUGUUUAAGGUGCCAUCAGGGUAUGUUAAGGAAUUCAG	ACUACCUUUGUUUAAGGUGCCA	CAUCAGGGUAUGUUAAGGAAUU				AUUGCUCUUGUUGCAGUCAGUCUCAUUGCCAUCAUUAAGGGUAUAGUGAACUUGUACAAAAGUGGU	CUUGUUGCAGUCAGUCUCAUUG	UAGUGAACUUGUACAAAAGUGG
CAGGGUAUGUUAAGGAAUUCAGAUCUCUGCAAUAUCUGCUGGAAGCCCCUG	GAAUUCAGAUCUCUGCAAUAUC	GCAAUAUCUGCUGGAAGCCCCU				AGUGAACUUGUACAAAAGUGGUUUAUUCCAAUUCUUUGUAUUCCUAGCGCU	AAAGUGGUUUAUUCCAAUUCUU	CAAUUCUUUGUAUUCCUAGCGC
GAACCCCGGGGGUGAUGCGCCAUUAGUCAAUGUCUUUGAUCUCGACUUUGUGCUUCAGUGGCCUGCAUGUCACCCCUUUC	GGGGGUGAUGCGCCAUUAGUCA	CUUUGUGCUUCAGUGGCCUGCA				CAUCUUUACAUUAAGGGGGGCAAUGCUUCAUUUCAGAUCAGCUUUGAUGAUAUUGCAGUAUUGUUGCCACAGUAUGAUG	AGGGGGGCAAUGCUUCAUUUCA	AUUGCAGUAUUGUUGCCACAGU
AACCUUUCAUUACCUCUGUAAAAGAUACCCUCUUUCAAGACAAGAGGUUCUCCUGGGUU	UGUAAAAGAUACCCUCUUUCAA	AAGACAAGAGGUUCUCCUGGGU				UCCAGCAGAUAUGAGCUGGUGUUCCAAAAGUGAUGAUCAAAUUUGGUUGUCUCAGUGGUUCAUGAAUGCUGUGG	UUCCAAAAGUGAUGAUCAAAUU	AAUUUGGUUGUCUCAGUGGUUC
GCAUACUUGUUACUUAGUUCAGAAUAAAAGUCACCAAAGUUGAACUUAACAUGGC						GGUUCAUGAAUGCUGUGGGACAUGAUUGGCAUCUAGACCCACCAUUUCUGUGUAGGAACC	UGAUUGGCAUCUAGACCCACCA	AGACCCACCAUUUCUGUGUAGG
UGUCAUCAUUUGUCGCAGCGUAGCCUGCAUCAAUAAACAAGCCAGCUAGGUCAAAGCUCUCAUGGCCUGUGAACAAUGGUAGGCUAGCGAUAACCAGUGCA	CAUUUGUCGCAGCGUAGCCUGC	GUAGGCUAGCGAUAACCAGUGC				CUUCCAAGGAGGUCCUUGAAAGCAUUCUUCUCCUGGUCUUUGACAGACUCAUCCGGCAAGGAUACCCCUGGAGG	UCUUUGACAGACUCAUCCGGCA	UCCGGCAAGGAUACCCCUGGAG
GGCUAGCGAUAACCAGUGCACCAUCCAACAAUGAGUGGCUUCCCUCAGACCCAGAAACACAUUGACUCAUUGCAUCC	AAUGAGUGGCUUCCCUCAGACC	AAACACAUUGACUCAUUGCAUC				AGCAUUCUUCUCCUGGUCUUUGACAGACUCAUCCGGCAAGGAUACCCCUGGAGGCUAUUGUCUAGAAGAGUGGAUGCU	CAAGGAUACCCCUGGAGGCUAU	UAUUGUCUAGAAGAGUGGAUGC
UCCACUCCUAGUGAACUGACAAUGGUGUAACUGUACACCAUCUUUCUUCUAAGUUUAAAUUUUGUCGA	CAAUGGUGUAACUGUACACCAU	CAUCUUUCUUCUAAGUUUAAAU				CAUUCUUCUCCUGGUCUUUGACAGACUCAUCCGGCAAGGAUACCCCUGGAGGCUAUUGUCUAGAAGAGUG	AUCCGGCAAGGAUACCCCUGGA	GGAGGCUAUUGUCUAGAAGAGU
CUUCUAAGUUUAAAUUUUGUCGAAACUCGUGUGUGUUCUACUUGAAUGAUCAAUUUUAGUUUCACAGCUUCUUGGCAAG	UCGAAACUCGUGUGUGUUCUAC	UAGUUUCACAGCUUCUUGGCAA				UCUUUGACAGACUCAUCCGGCAAGGAUACCCCUGGAGGCUAUUGUCUAGAAGA	CAAGGAUACCCCUGGAGGCUAU	CCCUGGAGGCUAUUGUCUAGAA
UCUGUGAGUUCAGCUAGAUCUACUUGACUGUCAUCUUCUAGAUCUAGAACUUCAUUGA	UGUGAGUUCAGCUAGAUCUACU	UUCUAGAUCUAGAACUUCAUUG				UGCUGUAGCAAAAUGCAAUUUGAAUCAUGACUCUGAAUUCUGUGACAUGUUGAGGCUUUUUGAUUACAACA	CAAAAUGCAAUUUGAAUCAUGA	UGUUGAGGCUUUUUGAUUACAA
UCUGUGAGUUCAGCUAGAUCUACUUGACUGUCAUCUUCUAGAUCUAGAACUUCAUUGAACCAAAAGA	AGUUCAGCUAGAUCUACUUGAC	UAGAUCUAGAACUUCAUUGAAC				AUCAUGACUCUGAAUUCUGUGACAUGUUGAGGCUUUUUGAUUACAACAAAAAUGCUAUCAAAACCCUAAAUGAUGAAACUAAGAAACAAGUAAAUCUGAU	UGACAUGUUGAGGCUUUUUGAU	UAUCAAAACCCUAAAUGAUGAA
GCACCAUGAAGUUCCUGCAAACUUGCUGUGGGCUGAUGCCAACUUCCCAAUUUGUAUACUCUGACUGUCUAACAUGGGC	UGAAGUUCCUGCAAACUUGCUG	CUUCCCAAUUUGUAUACUCUGA				UGAUGAAACUAAGAAACAAGUAAAUCUGAUGGGGCAGACAAUCAAUGCCCUGAUAUCUGACAAUUUAUUGAUGAAAAACAAAAUUAGGGAACUGAUGAGUGUCCCUUACUGCAAUUACACAAAAUUUUGGUAUGUCA	AGACAAUCAAUGCCCUGAUAUC	AAAAUUAGGGAACUGAUGAGUG
AGUUCCUGCAAACUUGCUGUGGGCUGAUGCCAACUUCCCAAUUUGUAUACU	UGCAAACUUGCUGUGGGCUGAU	UGCCAACUUCCCAAUUUGUAUA				AGUAAAUCUGAUGGGGCAGACAAUCAAUGCCCUGAUAUCUGACAAUUUAUU	GGCAGACAAUCAAUGCCCUGAU	GCCCUGAUAUCUGACAAUUUAU
AGUUUUCAUUCAUCAUGUCUAGAGCCACACAGACAUCUAGAAACUUGAGUCUUCCACU	UCAUUCAUCAUGUCUAGAGCCA	AUCUAGAAACUUGAGUCUUCCA				UGUCAACCACACACUUUCAGGACAACACUCAUUACCAAGGUGCUGGUUAAUA	AACCACACACUUUCAGGACAAC	CAUUACCAAGGUGCUGGUUAAU
UAUCCAAAGAUCUGUUCACUUGAAGAUCAUUCAUAAAGGGUGCCAAAUGUUCUUCAAAUAGUUUGGGGUA	UCACUUGAAGAUCAUUCAUAAA	AAUGUUCUUCAAAUAGUUUGGG				AAGAGUAUUCGGACAGGCAGGGUAAAACUCCUUUGACUUUAGUUGACAUCUGUUUUUGGAGCACAGUAUUCUUCACAGCGUCACUCUU	GCAGGGUAAAACUCCUUUGACU	UUUUGGAGCACAGUAUUCUUCA
GCCUGUGGACUCUUAAUAGCAGAAAACACCCACUCCCCUAACUCACAGGC						UCACUCUUCCUUCACUUGGUGGGUAUACCCACCCACAGACACAUCAGGGGCGA	UGGUGGGUAUACCCACCCACAG	ACCCACAGACACAUCAGGGGCG
UUGUCAGCACCAAAGAGAAGUAAUCCCACAAAAUUGGUUUAGAAAAUUGGUUAACUUCUUUAAGUGAUUUUUGACAG	AGUAAUCCCACAAAAUUGGUUU	UAGAAAAUUGGUUAACUUCUUU				CUGAGGGUCCCCACCAGCCCGGGCACUGCCCGGGCUGGUGUGGCCCCCCAG	AGCCCGGGCACUGCCCGGGCUG	UGCCCGGGCUGGUGUGGCCCCC
AGGCAACAGAAGACUGAAAUGCAGAUUUGUUGAUUGACUCUGCCAAGAUCUUCUUCACGCCU	UUUGUUGAUUGACUCUGCCAAG	CUCUGCCAAGAUCUUCUUCACG				GCAGAGCACAGUGUGGUUCACUGGAGGCCAACUUGAAGGGAGUAUCCUUUUCCCUCUUUUUCUUAUUGACAACCACUCCAUUGUGAUAUUUGC	AGGGAGUAUCCUUUUCCCUCUU	ACAACCACUCCAUUGUGAUAUU
UGACCCAUCUGUAGUCUAGAGUUUGUCUGAUUUCAUCUUCACUACACCCGGCA	CCAUCUGUAGUCUAGAGUUUGU	AGUUUGUCUGAUUUCAUCUUCA				CCAGACCUGUUGAUCAAACUGCCUGGCUUGUUCAGAUGUGAGCUUAACAUCAACCAGUUUAAGAUCUCUUCUUCCAUGGAGGUCAAACAACUUCCUGAUGUCAUCGGAUCCUUGAGUAGUCACAACCAUGUCUGG	CCUGGCUUGUUCAGAUGUGAGC	UCAAACAACUUCCUGAUGUCAU
GUUGAUAAGGUUUUCCUCAAAGAUUUUGCCUCUCUUAAUGUCAUUAAACACUUUCCUCGCGCAGUUCCUUAUAAAC	UUUUGCCUCUCUUAAUGUCAUU	UUUCCUCGCGCAGUUCCUUAUA				GUAACUAAGAACUCCUGGCAUUGCAUCUUCUAUGUCCUUCAUUAAGAUGCCGUGAGAGUGUCUGCUAC	AGAACUCCUGGCAUUGCAUCUU	AGAUGCCGUGAGAGUGUCUGCU
AUUGUCUCCUUAUCAUCAGAAAAAAUAGCUUCAAUUUUCCUCUGUAGACGGU						UUCUCAUCAUGUGGUUUUCUGAAGCAGUGAAUGUACUGCUUACCUGCAGGUUGGAA	AGCAGUGAAUGUACUGCUUACC	GUACUGCUUACCUGCAGGUUGG
AUCAAUUGGUUGACUCUAAUGGAAAUCUUUGACACUAUAUGAGUGCUAACCCCAUUAGCAAUACAUUGAU	AAUGGAAAUCUUUGACACUAUA	UAACCCCAUUAGCAAUACAUUG				GUCGAGCCAAAGGGUGUUGGUGGGGUCGAGUUUCCCCACUGCCUCUCUGAU
GACACUAUAUGAGUGCUAACCCCAUUAGCAAUACAUUGAUCACAAAUUGUGUC	GUGCUAACCCCAUUAGCAAUAC	CAAUACAUUGAUCACAAAUUGU				GACAGCUUCUUGUAUCUCUGUCAAGUUAGCCAAUCUCAAAUUCUGACCGUUUUUUUCCGGCUGUCUAGGACCAGCAACUGGUUUCCUUGUCAGAUCAAUACUUGUGUUGUC	UGACCGUUUUUUUCCGGCUGUC	UAGGACCAGCAACUGGUUUCCU
UUGGUGAGUAAAGGAGUCUCUUCACCCAUGACAAAAAAUCUUGACUUAAACUCAGCAA	AGUAAAGGAGUCUCUUCACCCA	CUUCACCCAUGACAAAAAAUCU				GGAUACUUCACAGUGUAUAGAAGCCCAAGUGAGGUUAAAGCUUGUAUGACACUGUUCAUUGUCU	UCACAGUGUAUAGAAGCCCAAG	AAGCUUGUAUGACACUGUUCAU
UCUUGACUUAAACUCAGCAACAAAAGUUCCUAUCACACUCUUUGGGCUGAUAAACUUGUUUAAUUUAGA	AAAGUUCCUAUCACACUCUUUG	UGGGCUGAUAAACUUGUUUAAU				GCUUGUAUGACACUGUUCAUUGUCUCACCUCCUUGAACAGUCAUGCAUGC
GUCAAGUGCAUAACACAGAAAUUGUUCAGUAAUUAGCCCAUAUAAAUCUGAUGUGUUGUGCAAGAU	UAACACAGAAAUUGUUCAGUAA	AAAUCUGAUGUGUUGUGCAAGA				UUGUAUGACACUGUUCAUUGUCUCACCUCCUUGAACAGUCAUGCAUGCAA	UUCAUUGUCUCACCUCCUUGAA	UCCUUGAACAGUCAUGCAUGCA
UGGUCCCUUGACUGCAGAUACUGGUGAAAAAACUCUUCACCAACACUAGUACAGUCACAACCCA	CCCUUGACUGCAGAUACUGGUG	GUGAAAAAACUCUUCACCAACA				CCCAGUCCCUUGCUGUUGAAAUCCCAGUGUUCUCAAUAUCUCUGAUCUUUUAGCAAGUUGUGACUGGG	CUUGCUGUUGAAAUCCCAGUGU	UCUUUUAGCAAGUUGUGACUGG
CAGUAGGCUUCUGCAACAUUAAUUGGAACUUCAACGACCUUAUGAAGAUGCCAUUUGAGAAUGUUCAUUACUG	AACAUUAAUUGGAACUUCAACG	UGCCAUUUGAGAAUGUUCAUUA				CAGAUCUCCCACCUUGAAAACUGUGUUUCGUUGAACACUCCUCAUGGACAUGAGUCUG	UGUGUUUCGUUGAACACUCCUC	ACACUCCUCAUGGACAUGAGUC
UGAAGAUGCCAUUUGAGAAUGUUCAUUACUGGUUCAAGAUUCACCUUUGUUCUAUCUCUGGGAUUCUUCA	UGGUUCAAGAUUCACCUUUGUU	CUUUGUUCUAUCUCUGGGAUUC				UCUGAGUGAAUUGGCUCAAACCUCUCCUUAAGGACUGAGUCCAUCUAAAGCUUGGA	CAAACCUCUCCUUAAGGACUGA	ACUGAGUCCAUCUAAAGCUUGG
UUGAGAAUGUUCAUUACUGGUUCAAGAUUCACCUUUGUUCUAUCUCUGGGAUUCUUCAA	UUCAAGAUUCACCUUUGUUCUA	UGUUCUAUCUCUGGGAUUCUUC				UUGGCUCAAACCUCUCCUUAAGGACUGAGUCCAUCUAAAGCUUGGAACCUCCUUGGAGUGUGCCAUGCCAG	UCUCCUUAAGGACUGAGUCCAU	CUCCUUGGAGUGUGCCAUGCCA
UGUUCAUUACUGGUUCAAGAUUCACCUUUGUUCUAUCUCUGGGAUUCUUCAAUUCUAAUGUGUACA	AUUACUGGUUCAAGAUUCACCU	UGGGAUUCUUCAAUUCUAAUGU				GAUCUAGAAUAGAGUUGCUCAGUGAAAGUGUUAGACACUAUGCCUAGGAUC	AAUAGAGUUGCUCAGUGAAAGU	AGUGUUAGACACUAUGCCUAGG
GUUCAUUACUGGUUCAAGAUUCACCUUUGUUCUAUCUCUGGGAUUCUUCAAUUCUAAUGUGUACAAAAAAGAAAGGAAAAGUGCUGGGC	UGGGAUUCUUCAAUUCUAAUGU	AAAAAAGAAAGGAAAAGUGCUG				UGCAACAAGAGCAAUGUUCAGAGCCUCCUGCAAAAAGGUUGGUAUUUCUUGCAUGAAGCUAAUGAACUGCCCCAUUGUGCA	AAUGUUCAGAGCCUCCUGCAAA	UCUUGCAUGAAGCUAAUGAACU
UCACAGAUUGCACGUUCGAAUUCCUUUUCUGAAUUCAAGCAUGUGUAUCUCAUUGA	GAAUUCCUUUUCUGAAUUCAAG	UUCAAGCAUGUGUAUCUCAUUG				CCUUAAUGAUGGCAAUGAGACUGACUGCAACAAGAGCAAUGUUCAGAGCCUCCUGCAAAAAGG	UGACUGCAACAAGAGCAAUGUU	UGUUCAGAGCCUCCUGCAAAAA
GUUCUCUAUUUGAGCCAACCUGCUCCUUAUAACUUAGUCCAAAUUUCAAGUUCCCUGUAUUUGAGCUGAUGCUUGUGAACUCUGUAGGAGAGUCGUCUGAAUAGAAAC	UCCUUAUAACUUAGUCCAAAUU	UUGAGCUGAUGCUUGUGAACUC				GAACUCAGUGUGCAGUCCGAUUUUGAAAGCUUCUUCUGUGCAGGAUCUUCCUGCAAGCGCUAGGAAUACAAAGAAUUGGAAUAAACCACUUUUGUACAAGUUC	CUGUGCAGGAUCUUCCUGCAAG	AAGCGCUAGGAAUACAAAGAAU
GCUUUCCCUGGUACUAAGCCGAACCUCAUCCUUUAGUCUCAGAACUUCACUGGAAAAGC	AAGCCGAACCUCAUCCUUUAGU	AGUCUCAGAACUUCACUGGAAA				GCAUUGCCCCCCUUAAUGUAAAGAUGGCUCUUGUUUAAGGUACACAACAAAGGUAGGUCAUGU	UAAAGAUGGCUCUUGUUUAAGG	GGUACACAACAAAGGUAGGUCA
CCAAUCUAGAUCUACUUCUAUGCUCAUAACUACCCAAUUUCUGAUCAUAAUGUCCUUGAAUUAAAAGAUACUUGAAGCAUUCAAAGAAUUCAUCUUCUUGG	UUUCUGAUCAUAAUGUCCUUGA	AUUCAAAGAAUUCAUCUUCUUG				GGCAACAAUACUGCAAUAUCAUCAAAGCUGAUCUGAAAUGAAGCAUUGCC	UAUCAUCAAAGCUGAUCUGAAA	CUGAUCUGAAAUGAAGCAUUGC
AUUAAAAGAUACUUGAAGCAUUCAAAGAAUUCAUCUUCUUGGUAGGCUAUUGUUGUCAAAUUUUUUAAU	AAAGAAUUCAUCUUCUUGGUAG	GUAGGCUAUUGUUGUCAAAUUU				UCAUAUCUGCUGGAUGUUGUAUUAUAACAUCAUACUGUGGCAACAAUACUGCAAUAUCAUCAAAGCUGAUCUGA	GUGGCAACAAUACUGCAAUAUC	UGCAAUAUCAUCAAAGCUGAUC
AUUUUUUAAUAACAAACCCAAAGGGCAGAUGUCCUGCGGUGCUUCAAGAAAAU	CCAAAGGGCAGAUGUCCUGCGG	GUCCUGCGGUGCUUCAAGAAAA				AGUUUGCCAUUCGGGCAAGAGUCAGGAUAUUCUCUAUAUAAAUGAUGCAUGCCAGUCUUAAACU	CAAGAGUCAGGAUAUUCUCUAU	AAUGAUGCAUGCCAGUCUUAAA
GAGACUCUCGCUCAUCAACAGAUAGAUUCUUUGAUUUCAACUUGGUGAUCUC	AUCAACAGAUAGAUUCUUUGAU	UUUGAUUUCAACUUGGUGAUCU				CAGGAGAAGAAUGCUUUCAAGGACCUCCUUGGAAGUUGAAUGUUUUUACCUCUUG	UGCUUUCAAGGACCUCCUUGGA	AAGUUGAAUGUUUUUACCUCUU
CUGAUAAUUCUUCUUGAUUGGUUCUGGUUCUUGAACCGGUGCUCACAAGACCUGUUAG	UCUGGUUCUUGAACCGGUGCUC	CCGGUGCUCACAAGACCUGUUA				UUGUUGUAAUCAAAAAGCCUCAACAUGUCACAGAAUUCAGAGUCAUGAUUCAAAUUGCAUUUUGCUACAGCAG	UGUCACAGAAUUCAGAGUCAUG	UGAUUCAAAUUGCAUUUUGCUA
UAAUUCUUCUUGAUUGGUUCUGGUUCUUGAACCGGUGCUCACAAGACCUGUUA	UCUGGUUCUUGAACCGGUGCUC	ACCGGUGCUCACAAGACCUGUU				AUCAGAUUUACUUGUUUCUUAGUUUCAUCAUUUAGGGUUUUGAUAGCAUUUUUGUUGUAAUCAAAAAGCCUCAACAUGUCACAGAAUUCAGAGUCAUGAU	UUCAUCAUUUAGGGUUUUGAUA	UAAUCAAAAAGCCUCAACAUGU
UUUUGUUUUAAACCUCUCAGCCAUAGUAGAAACGCAUGUUGAAACAAGUUUCUCCUUAUCAUAAACAGAA	AAACGCAUGUUGAAACAAGUUU	GUUUCUCCUUAUCAUAAACAGA				CCCUAAUUUUGUUUUUCAUCAAUAAAUUGUCAGAUAUCAGGGCAUUGAUUGUCUGCCCCAUCAGAUUUACUUGUUUCUUAGUUUCAUCAUUUAGGG	AAUAAAUUGUCAGAUAUCAGGG	CAUCAGAUUUACUUGUUUCUUA
GUUCACCUGUAACUUUAAGUCUUCCUCUAUUGAAGAGAGAAAUGCAGAAGGAC	CUUCCUCUAUUGAAGAGAGAAA	UGAAGAGAGAAAUGCAGAAGGA				GGGACACUCAUCAGUUCCCUAAUUUUGUUUUUCAUCAAUAAAUUGUCAGAUAUCAGGGCAUUGAUUGUCUGCCCC	UCAGUUCCCUAAUUUUGUUUUU	UCAGAUAUCAGGGCAUUGAUUG
CUGGAAUUUGAGUAUCUGAGGAAGUCUUAGCCUCUUUGGAAAAGAAUCUGUCCAAUCCUCUUAUCAUGGUGUCCUCUUGUUCCAG	UUGAGUAUCUGAGGAAGUCUUA	AAGAAUCUGUCCAAUCCUCUUA				UUGUGUAAUUGCAGUAAGGGACACUCAUCAGUUCCCUAAUUUUGUUUUUCAUCAA	AGGGACACUCAUCAGUUCCCUA	UUCCCUAAUUUUGUUUUUCAUC
UGGAAUUUGAGUAUCUGAGGAAGUCUUAGCCUCUUUGGAAAAGAAUCUGUCCA	UGAGGAAGUCUUAGCCUCUUUG	CUCUUUGGAAAAGAAUCUGUCC				AGAUGUCAACUAAAGUCAAAGGAGUUUUACCCUGCCUGUCCGAAUACUCUUUGCUUAGCAUUU	AAGGAGUUUUACCCUGCCUGUC	CUGUCCGAAUACUCUUUGCUUA
GGAAGUCUUAGCCUCUUUGGAAAAGAAUCUGUCCAAUCCUCUUAUCAUGGUGUCCUCUUGUUCCAGUGUUAGACUCCC	UUGGAAAAGAAUCUGUCCAAUC	CCUCUUGUUCCAGUGUUAGACU				UGACGCUGUGAAGAAUACUGUGCUCCAAAAACAGAUGUCAACUAAAGUCA
UCAUGGUGUCCUCUUGUUCCAGUGUUAGACUCCCACUUAGAGGGGGGUUUACAACAACACAAUCAAACUUGA	AGACUCCCACUUAGAGGGGGGU	UUUACAACAACACAAUCAAACU				GGACCCUCAGGAGGUCUUAGUGUCCUCUACGCCAAACUGUUGGUUUCUUUAGAUUGGGGUACUUACCACAUCUGCAACCACCCAAGCUGUUCAACCUGUGUGGCAAAGGGCAUGCUUCGCCCCUGAUGUGUCU	UGUUGGUUUCUUUAGAUUGGGG	ACCCAAGCUGUUCAACCUGUGU
UCUUGUUCCAGUGUUAGACUCCCACUUAGAGGGGGGUUUACAACAACACAAUCAAACUUGA	AGACUCCCACUUAGAGGGGGGU	GGUUUACAACAACACAAUCAAA				GGACUGGGGGGCCACACCAGCCCGGGCAGUGCCCGGGCUGGUGGGGACCCUCAGGAGGUCU	AGCCCGGGCAGUGCCCGGGCUG	CGGGCUGGUGGGGACCCUCAGG
UCUUUGGUUACCAAGUGACACAGAUAACUAACAUUUAAUAGAUAUUUAAACCUUCUUGCAAAGUAAAGA	AUAACUAACAUUUAAUAGAUAU	AUAUUUAAACCUUCUUGCAAAG				AGGCCGCGGACUGGGGGGCCACACCAGCCCGGGCAGUGCCCGGGCUGGUGGGGACCCUCAGGAGGUCU	AGCCCGGGCAGUGCCCGGGCUG	GCUGGUGGGGACCCUCAGGAGG
UUAGACCUUGUAAAAAUGUCUGGUUCCUUUUGGAAGGGGAACAGAGUACAGCUAA	UGGUUCCUUUUGGAAGGGGAAC	UGGAAGGGGAACAGAGUACAGC				GCAUAAUGUUUCAGUCAGUGCUAGAUGGGAAGCUCUAUGAGGAGGAACCUACACCUCUAUUACCACCGAGCUUGCUGUUCCUCCCGAAGGCAGCCUAUGCACUGUAAGCAGUGC	AAGCUCUAUGAGGAGGAACCUA	AGCCUAUGCACUGUAAGCAGUG
GAUAGAAUAGCACCUUGACUUCUCACCUGUUUUUUGGUAAAACAAGAGACCAAAUGUGUUCUUUGUC	UAGCACCUUGACUUCUCACCUG	CAAGAGACCAAAUGUGUUCUUU				GGGAAGCUCUAUGAGGAGGAACCUACACCUCUAUUACCACCGAGCUUGCU	UAUGAGGAGGAACCUACACCUC	CCUCUAUUACCACCGAGCUUGC
UUUUGGUAAAACAAGAGACCAAAUGUGUUCUUUGUCAGAUGAAAUCUUUGUACAUAACACUCUCUUAGUCUAACAUUCCCAAAA	CAGAUGAAAUCUUUGUACAUAA	UUGUACAUAACACUCUCUUAGU				CCUCCAGUGAACCACACUGUGCUCUGCUAGACUGCAUAAUGUUUCAGUCAGUGCUAGAUGGGAAGCUCUAUGAGGAGG	UGAACCACACUGUGCUCUGCUA	UUCAGUCAGUGCUAGAUGGGAA
AAGAGACCAAAUGUGUUCUUUGUCAGAUGAAAUCUUUGUACAUAACACUCUCUUAGUCUAACAUUCCCAAAAUAUCUAGAAUACUCUCUU	UUCUUUGUCAGAUGAAAUCUUU	UCUCUUAGUCUAACAUUCCCAA				UGUGACUACUCAAGGAUCCGAUGACAUCAGGAAGUUGUUUGACCUCCAUGGAAGAAGAGAUCUUAAACUGGUUGAUGUUAAGCUCACAUCU	GAUGACAUCAGGAAGUUGUUUG	UUAAACUGGUUGAUGUUAAGCU
AAGAGACCAAAUGUGUUCUUUGUCAGAUGAAAUCUUUGUACAUAACACUCUCUU	UGUGUUCUUUGUCAGAUGAAAU	CAGAUGAAAUCUUUGUACAUAA				AGGAUCCGAUGACAUCAGGAAGUUGUUUGACCUCCAUGGAAGAAGAGAUCUU	AGGAAGUUGUUUGACCUCCAUG	GACCUCCAUGGAAGAAGAGAUC
UCUCUUUCAUUGAUUAACAAUCGGGAGGAAAAUGAUGUCUUCAUCGAGUUGACCAAUGCAAGGGA	UUCAUUGAUUAACAAUCGGGAG	AUCGAGUUGACCAAUGCAAGGG				GUGAUCGGCUUGCUGCCUCCAGACAUGGUUGUGACUACUCAAGGAUCCGAUGAC	CGGCUUGCUGCCUCCAGACAUG	UGACUACUCAAGGAUCCGAUGA
GCUCACCUUCCACUAAGCUGCUGAAUGGCUGAUGUCUACAGAUUUUCUCAAAUUCCUUGUCAAUAGUAUAUCUCAUCACUGGUCUGUCAGAAACAAGUGCCUGAGC	AUGGCUGAUGUCUACAGAUUUU	AGUAUAUCUCAUCACUGGUCUG				GUAGCAGACACUCUCACGGCAUCUUAAUGAAGGACAUAGAAGAUGCAAUGCCAGGAGUUCUUAGUUAC	CAGACACUCUCACGGCAUCUUA	AGAUGCAAUGCCAGGAGUUCUU
GAAACAAGUGCCUGAGCUAAAAUCAUCAAGCUAUCCAUAUCAGGGUGUUUU	UGCCUGAGCUAAAAUCAUCAAG	AAGCUAUCCAUAUCAGGGUGUU				GUCAUCAGAGAGGCAGUGGGGAAACUCGACCCCACCAACACCCUUUGGCUCGAC	AGUGGGGAAACUCGACCCCACC	CCACCAACACCCUUUGGCUCGA
GUUUUUCCAGCUGUGACCAGAGAUCUUGAUGAGAGUUCUUCAAUGUUCUGGAACACACUUGAACCCACUUGGGGCUGGUCAUCAAUUUCUUCCUUAUUAGUUUAAUCGCCUCCAGAAUAUCUAGAAGUCUGUCAUUGACUAACAUUAACAUUUGUCCAAC	GAGAGUUCUUCAAUGUUCUGGA	AUAUCUAGAAGUCUGUCAUUGA				GUCAGAAUUUGAGAUUGGCUAACUUGACAGAGAUACAAGAAGCUGUCAUCAGAGAGGC	ACUUGACAGAGAUACAAGAAGC	CAAGAAGCUGUCAUCAGAGAGG
GGUGUUGAAAACUUUUAGACCUUUCACUUUGUUACACACGGAAAGGGCUUGAAGAUAACACC	UGAAAACUUUUAGACCUUUCAC	GGAAAGGGCUUGAAGAUAACAC				UUUGUCUUUCUGGCGAUGGUUGGCCUUAUAUUGGUUCUAGAUCACAAAUCACAGGCAGGUCAUGGGACAACACAAGUAUUGAUCUGACAAGGAAACCAGUUGCUGGUCCUAGACAGCCGGAAAAAAACGGUCAGAAUUUGAGAUUGGCUAACUUGACAGAGAUACAAG	UUGGCCUUAUAUUGGUUCUAGA	AGUUGCUGGUCCUAGACAGCCG
GAGUUCUUCUCUUAUGACAGAUUCUCUAAUGUCUCCUCUAACCCCAACAAAGAGGGAUUCAUUUAACCUCUCAUCAUAACCCAAAGAAUUC	UGACAGAUUCUCUAAUGUCUCC	AGGGAUUCAUUUAACCUCUCAU				AACCUUUUGUACAAACUUUGUCUUUCUGGCGAUGGUUGGCCUUAUAUUGGUU	AACUUUGUCUUUCUGGCGAUGG	CGAUGGUUGGCCUUAUAUUGGU
GACAAACUAUGGAUCAAUCGCUGGUAUUCUUGUUCUUCAAUAUUAAUCUCUUGCAUAAAUUUUGAUUUCUUUAGGAUGUC	CUUGUUCUUCAAUAUUAAUCUC	UAAUCUCUUGCAUAAAUUUUGA				GACUGCCUUCAGAUUGUGACUAAAGAUGAAAGCUCCAUCAAUAUUUCUGGUUACAACUUCAGUC	AGAUUGUGACUAAAGAUGAAAG	UAUUUCUGGUUACAACUUCAGU
UCGCUGGUAUUCUUGUUCUUCAAUAUUAAUCUCUUGCAUAAAUUUUGAUUUCUUUAGGAUGUCGAUCAGCAACCACCGA	CAAUAUUAAUCUCUUGCAUAAA	GGAUGUCGAUCAGCAACCACCG				GGAGGUGAGACAAUGAACAGUGUCAUACAAGCUUUAACCUCACUUGGGCUUCUAUACACUGUGAAGUAUCC	UGAACAGUGUCAUACAAGCUUU	CUUCUAUACACUGUGAAGUAUC
GCUGGUAUUCUUGUUCUUCAAUAUUAAUCUCUUGCAUAAAUUUUGAUUUCUUUAGGAUGUCGAUCAGC	AUUAAUCUCUUGCAUAAAUUUU	AUUUUGAUUUCUUUAGGAUGUC				GACUGUUCAAGGAGGUGAGACAAUGAACAGUGUCAUACAAGCUUUAACCUCACUUGGGCUUC	AAGGAGGUGAGACAAUGAACAG	ACAAGCUUUAACCUCACUUGGG
CAUUUUCUCUCAAACUCAUCAGGAUUGACCCUAACAAAGGUUUCCAAUAGGAUGAGUGUUUUCCCUGUG	AACUCAUCAGGAUUGACCCUAA	UUUCCAAUAGGAUGAGUGUUUU				UAUGGGAUGUUAAAGACCCUUCAAAGCUAAACAAUCAGUUUGGCUCUGUUCCUGCAUUGACAAUUGCAUG	AAGCUAAACAAUCAGUUUGGCU	UGGCUCUGUUCCUGCAUUGACA
ACCCUAACAAAGGUUUCCAAUAGGAUGAGUGUUUUCCCUGUGAGUUUGAAACCAUCCGGAAUGACUUUUGGAAGGGU	AAGGUUUCCAAUAGGAUGAGUG	AUCCGGAAUGACUUUUGGAAGG				UUGUCCCAGUCACAACUUGCUAAAAGAUCAGAGAUAUUGAGAACACUGGGAUUUCAACAGCAAGGGACUGGGGGAA	CAACUUGCUAAAAGAUCAGAGA	UUUCAACAGCAAGGGACUGGGG
GUGGGACAUAGUAUGCCAUGGUCAGACAGGAUCACAUCAACAAACUUCUGAUCUGAAUUGAUCUGACAGGCGUGUGCCUCAC	UGGUCAGACAGGAUCACAUCAA	AAUUGAUCUGACAGGCGUGUGC				UGAACUGAUGGAGUUGGCGUCUGACCUUGAGAAAUUAAAAAACAAGAUAAGAAGAGCAGAGACAGGCUCUCAGGGGGUUUA	AUGGAGUUGGCGUCUGACCUUG	AGCAGAGACAGGCUCUCAGGGG
GGCGUGUGCCUCACAGGACUCAAGCUCUACUAAACUUGACAGAAGUUUGAACCCUUCCAACAACAGAGAGCUGGGGUGAUGUUGAGAUAAAAAGAUGUC	AAGCUCUACUAAACUUGACAGA	AACAACAGAGAGCUGGGGUGAU				CUGAUGGAGUUGGCGUCUGACCUUGAGAAAUUAAAAAACAAGAUAAGAAGAGCAGAGACAGGCUCUCAG	UGGAGUUGGCGUCUGACCUUGA	AAGAAGAGCAGAGACAGGCUCU
UUCCAACAACAGAGAGCUGGGGUGAUGUUGAGAUAAAAAGAUGUCCCUUUGGUAUGCUAGCUCCUGUCUUUCUGGAA	AGAGAGCUGGGGUGAUGUUGAG	CCUUUGGUAUGCUAGCUCCUGU				CAGACUCAUGUCCAUGAGGAGUGUUCAACGAAACACAGUUUUCAAGGUGGGAGAUCUG	AGUGUUCAACGAAACACAGUUU	ACAGUUUUCAAGGUGGGAGAUC
GAGCUGGGGUGAUGUUGAGAUAAAAAGAUGUCCCUUUGGUAUGCUAGCUCCUGUCUUUCUGGAAAAUGCUUUCUAAUAAGGCUUUUUAUUUCAUUUACUGAUUCCUCCAUGCUC	UGAGAUAAAAAGAUGUCCCUUU	UGCUUUCUAAUAAGGCUUUUUA				GGUUCAUGAAUGCUGUGGGACAUGAUUGGCAUCUAGACCCACCAUUUCUGUGUAGGAACC	UGAUUGGCAUCUAGACCCACCA	AGACCCACCAUUUCUGUGUAGG
GCCUCUUCGCAGUAAGUCACACUCAGAGCAGAAUCUGAGAUUUAAUGAUGAAGUUACGC	AGCAGAAUCUGAGAUUUAAUGA	UGAGAUUUAAUGAUGAAGUUAC				CUUCAACCAAGUGGCACAGGUGCAGCGGGCACUCAGAAAGACUAAAAAGGGGGAAG	CACAGGUGCAGCGGGCACUCAG	UCAGAAAGACUAAAAAGGGGGA
GCAGUAAGUCACACUCAGAGCAGAAUCUGAGAUUUAAUGAUGAAGUUACGC	CACACUCAGAGCAGAAUCUGAG	GAGAUUUAAUGAUGAAGUUACG
AGCUACCCUCCUAAAUUCUGCGGCUGGCUGUGUGGCUCUUGAGGAGUCUGGCU	UCUGCGGCUGGCUGUGUGGCUC	UGUGGCUCUUGAGGAGUCUGGC
CCAGCAGCACUUACAGUUAUAUCUACCAUAUAGACUGCUGUGAGCUACCCUCCUAAAUUCUGCGGCUGG	AUAUCUACCAUAUAGACUGCUG	UGCUGUGAGCUACCCUCCUAAA
UAACAUACCCUGAUGGCACCUUAAACAAAGGUAGUGAUCAUUACAGGUUA	UGGCACCUUAAACAAAGGUAGU	AAAGGUAGUGAUCAUUACAGGU
GUGGUGGUGCUGUUGGCUCCACCGGUACUGUGAUUGUGGUGGGCAGGGGCUUCCAGCAGAUAUUGC	UGGUGCUGUUGGCUCCACCGGU	GGCAGGGGCUUCCAGCAGAUAU
GUCUGCCUAUGGUGGUGGUGCUGUUGGCUCCACCGGUACUGUGAUUGUGGUGGGC	UUGGCUCCACCGGUACUGUGAU	CCGGUACUGUGAUUGUGGUGGG
CGGGGUUCCCCCACGGGGGGUCCCCAUGGGGGCCCCCCGGGGGGUCGGGUCUGACCCUG	GGUCCCCAUGGGGGCCCCCCGG	CCCCGGGGGGUCGGGUCUGACC
GAGCAGUUGAUCCGUUCACUUGAUAAAUUUGGUGACUGGUUGGAAUUCUC
GAUAACCCAGGAGAACCUCUUGUCUUGAAAGAGGGUAUCUUUUACAGAGGUAAUGAAAGGUUGUC	UGAAAGAGGGUAUCUUUUACAG	UACAGAGGUAAUGAAAGGUUGU
UCGCUAGCCUACCAUUGUUCACAGGCCAUGAGAGCUUUGACCUAGCUGGCUUGUUUAUUGAUGCAGGCUACGCUGCGA	UGAGAGCUUUGACCUAGCUGGC	CUGGCUUGUUUAUUGAUGCAGG
AGGGAAGCCACUCAUUGUUGGAUGGUGCACUGGUUAUCGCUAGCCUACCAUUGUUCACAGGCCAUGAGAGCUUUGACCU	ACUGGUUAUCGCUAGCCUACCA	ACCAUUGUUCACAGGCCAUGAG
CCAUUGUCAGUUCACUAGGAGUGGAUGAUGUCGGUACCCCUGAAUUAGAGCUGAAUGUGG	AGUGGAUGAUGUCGGUACCCCU	CCCCUGAAUUAGAGCUGAAUGU
CAGUUACACCAUUGUCAGUUCACUAGGAGUGGAUGAUGUCGGUACCCCUG	AGUUCACUAGGAGUGGAUGAUG	AGUGGAUGAUGUCGGUACCCCU
GUUUCGACAAAAUUUAAACUUAGAAGAAAGAUGGUGUACAGUUACACCAUUGUCAGUUCACUAGGAGUGGAUGAUGUCGGUAC	AUGGUGUACAGUUACACCAUUG	ACUAGGAGUGGAUGAUGUCGGU
GAAGCUGUGAAACUAAAAUUGAUCAUUCAAGUAGAACACACACGAGUUUC	AAAUUGAUCAUUCAAGUAGAAC	UUCAAGUAGAACACACACGAGU
GCAAUGGGUUAUGUAGUUUCUAGCUUUGAUAAUAUCAAGGUUUUCCUUGAGGGUGUCUCUGUUGACAACAUCUCCUUGUUGC	UAUCAAGGUUUUCCUUGAGGGU	AGGGUGUCUCUGUUGACAACAU
UUGUCAAUUAGGAAUAAUAAAGUAUCAAGAGCAAUGUUUGUUGAAGACAUUGCAAUGGGUUAUGUAGUUUCUAGCUUUGAUAA	AAUGUUUGUUGAAGACAUUGCA	ACAUUGCAAUGGGUUAUGUAGU
UCCUUCUUUUGGUUCAAUGAAGUUCUAGAUCUAGAAGAUGACAGUCAAGUAGAUCUAGCUGAACUCACAGAUUUUACCUUGUCAAUUAGGA	AAUGAAGUUCUAGAUCUAGAAG	UAGAUCUAGCUGAACUCACAGA
GGUUCAAUGAAGUUCUAGAUCUAGAAGAUGACAGUCAAGUAGAUCUAGCUGAACU	UAGAAGAUGACAGUCAAGUAGA	AGUCAAGUAGAUCUAGCUGAAC
CAUGAUGAAUGAAAACUUAGGGAUUAUAAGUCACUUAUUGAAAGUAAGAGAUAAUAAUGUUUAUAUUGUG	UAGGGAUUAUAAGUCACUUAUU	AAGAGAUAAUAAUGUUUAUAUU
GACUCAAGUUUCUAGAUGUCUGUGUGGCUCUAGACAUGAUGAAUGAAAACUUAGGGAUUAUAAGUC	UCUGUGUGGCUCUAGACAUGAU	AGACAUGAUGAAUGAAAACUUA
AGUGAACAGAUCUUUGGAUAGUGGAAGACUCAAGUUUCUAGAUGUCUGUGUGGCU	ACAGAUCUUUGGAUAGUGGAAG	AGUUUCUAGAUGUCUGUGUGGC
UGCCUGUGAGUUAGGGGAGUGGGUGUUUUCUGCUAUUAAGAGUCCACAGGCCCCUCUGGUCUUAUGUA	UGAGUUAGGGGAGUGGGUGUUU	CACAGGCCCCUCUGGUCUUAUG
GCCUGUGAGUUAGGGGAGUGGGUGUUUUCUGCUAUUAAGAGUCCACAGGC	GGAGUGGGUGUUUUCUGCUAUU	UUCUGCUAUUAAGAGUCCACAG
UGUCAAAAAUCACUUAAAGAAGUUAACCAAUUUUCUAAACCAAUUUUGUGGGAUUACUUCUCUUUGGUGCUGACA	UAAAGAAGUUAACCAAUUUUCU	AUUACUUCUCUUUGGUGCUGAC
AGGCUUCAUUGGGUUUUGUAAGAGUAUGGGGAGUAAGUGUGUUAGGGAUGGUAAAGGCGGAUUUCUGUAUAUAAAGGACAUAUUUACUCGAAUAAUGCCAUGUCUUUGUGGAAUUUGUGAGAGAAAGCCU	UAUGGGGAGUAAGUGUGUUAGG	UAUAUAAAGGACAUAUUUACUC
AGGACAUAUUUACUCGAAUAAUGCCAUGUCUUUGUGGAAUUUGUGAGAGAAAGCCU	UAUUUACUCGAAUAAUGCCAUG	UGUGGAAUUUGUGAGAGAAAGC
AGGCGUGAAGAAGAUCUUGGCAGAGUCAAUCAACAAAUCUGCAUUUCAGUCUUCUGUUGCCU	UGAAGAAGAUCUUGGCAGAGUC	UGCAUUUCAGUCUUCUGUUGCC
GAGAUGCCAACAUUGAUAAGGACAAUACAGUCCAGGCUGUCAAGAAAUUUC	AUAAGGACAAUACAGUCCAGGC	AGUCCAGGCUGUCAAGAAAUUU
UUUAGCGAGCUUUGGGGACUUGAGGUUGGUCUUGAGGACCAAACUCAUGACAAGUCGAAGAGUGUUAGA	GUUGGUCUUGAGGACCAAACUC	AAACUCAUGACAAGUCGAAGAG
CUCUGGAUACAGAGAGACUCCGUUUGGAGCUAUUGAAGAACAAGAUGUCAAAGACUGGGUUGAUGGGUCUAGAGGGUACCGUCUACAGAG	GGAUACAGAGAGACUCCGUUUG	AGACUCCGUUUGGAGCUAUUGA
CUCUGGAUACAGAGAGACUCCGUUUGGAGCUAUUGAAGAACAAGAUGUCAAAGACUGGGUUGAUGGGUCUAGAG	ACUCCGUUUGGAGCUAUUGAAG	UCAAAGACUGGGUUGAUGGGUC
UGAUCAAUGUAUUGCUAAUGGGGUUAGCACUCAUAUAGUGUCAAAGAUUUCCAUUAGAGUCAACCAAUUGAUUA	AAUGUAUUGCUAAUGGGGUUAG	CAUUAGAGUCAACCAAUUGAUU
UCACCAAGUUUGUGUCUGCUGCUCUACACAAUGUUAAGUGUAAAACUCCAACACAACUGUCAGAGACUAUAGACACAAUUUGUGA	UGUGUCUGCUGCUCUACACAAU	GAGACUAUAGACACAAUUUGUG
UCCAUGAAUUCUUAUCUUCUAAAUUAAACAAGUUUAUCAGCCCAAAGAGUGUGAUAGGAACUUUUGUUGCUGAGUUUAAGUCAAGAUUUUUUGUCAUGGG	CAAAGAGUGUGAUAGGAACUUU	UUUGUUGCUGAGUUUAAGUCAA
CAAAGAGUGUGAUAGGAACUUUUGUUGCUGAGUUUAAGUCAAGAUUUUUUG	AACUUUUGUUGCUGAGUUUAAG	UGAGUUUAAGUCAAGAUUUUUU
UUCCUUGCCUUAGUGAUGAAAAGUUUCAAGACAGGACAGAACUGCUGGAA
GGUUGUGACUGUACUAGUGUUGGUGAAGAGUUUUUUCACCAGUAUCUGCAGUCAAGGGACC	UGGUGAAGAGUUUUUUCACCAG	CACCAGUAUCUGCAGUCAAGGG
ACCAGUAAUGAACAUUCUCAAAUGGCAUCUUCAUAAGGUCGUUGAAGUUCCAAUUAAUGUUGCAGAAGCCUACUGUGU	AUGAACAUUCUCAAAUGGCAUC	UGAAGUUCCAAUUAAUGUUGCA
UGUCCUGUUCAUAUGACCACUCCAAAUGGGGACCAACUAUGAGCCCAGCA	UGUUCAUAUGACCACUCCAAAU	UGGGGACCAACUAUGAGCCCAG
GUGAUAUGAAAAUGGCUGUUAACAAUGGUGACUUGUCCUGUUCAUAUGAC
AGCUGUGGGUAGUUCAAUGAGAUACACAUGCUUGAAUUCAGAAAAGGAAUUCGAACGUGCAAUCUGUGAUAUGAAAAUGGCU	AAUGAGAUACACAUGCUUGAAU	AUUCGAACGUGCAAUCUGUGAU
UUUCUAUUCAGACGACUCUCCUACAGAGUUCACAAGCAUCAGCUCAAAUACAGGGAACUUGAAAUUUGGACUAAGUUAUAAGGAGCAGGUUGGCUCAAAUAGAGA	CAGACGACUCUCCUACAGAGUU	GAACUUGAAAUUUGGACUAAGU
GUUCGGCUUAGUACCAGGGAAAGCAAUUCUGAAGCCAUUGCUGAUAAGCUAGAC
GGCUUUUCCAGUGAAGUUCUGAGACUAAAGGAUGAGGUUCGGCUUAGUACCAGGGAAAGCAAUUCUGAAGCC	UAAAGGAUGAGGUUCGGCUUAG	UUAGUACCAGGGAAAGCAAUUC
UAGAUUGGGCUUUUCCAGUGAAGUUCUGAGACUAAAGGAUGAGGUUCGGCUUAGUACCAGGGAAAGCAAUUCUG	UUCCAGUGAAGUUCUGAGACUA	GGCUUAGUACCAGGGAAAGCAA
UCAGAAAUUGGGUAGUUAUGAGCAUAGAAGUAGAUCUAGAUUGGGCUUUUCCAGUGAAGUUCUGA	GAAAUUGGGUAGUUAUGAGCAU	AUUGGGCUUUUCCAGUGAAGUU
CCAAGAAGAUGAAUUCUUUGAAUGCUUCAAGUAUCUUUUAAUUCAAGGACAUUAUGAUCAGAAAUUGG	AAGAUGAAUUCUUUGAAUGCUU	AAGGACAUUAUGAUCAGAAAUU
GAAGAUGAAUUCUUUGAAUGCUUCAAGUAUCUUUUAAUUCAAGGACAUUAUGAUC
UUGACUUAUUUUCUUGAAGCACCGCAGGACAUCUGCCCUUUGGGUUUGUUAUUAAAAAAUUUGACAACAAUAGCCUACCAAGAAGAUGAAUUCUUUGAAUGCUUCAAGUAUCUUUUAAUUCAA	UUCUUGAAGCACCGCAGGACAU	UGAAUUCUUUGAAUGCUUCAAG
GCGAGAGUCUCUUGAGUCAUUGUGGGCCCCUUUUGGAGUGUUGAGAGAGAUUAAAGC	AGUCUCUUGAGUCAUUGUGGGC	UGGAGUGUUGAGAGAGAUUAAA
AAAGGCAGGUAUAAUCUUGAUCCUGAUUCCAUGGACUACUUAAUAUUAAAAAAUCUAACAGGUCUUGUGAGCACCGGUUCAAGAACCAGAACCAAUCAAGAAGAAUUAUCAGUGAUGUAUGAGAGUUUAACAGAGGAUCAAGUAAGGGCCUUU	AUCCUGAUUCCAUGGACUACUU	UAUGAGAGUUUAACAGAGGAUC
UGAUUCCAUGGACUACUUAAUAUUAAAAAAUCUAACAGGUCUUGUGAGCA
UGAGAGGUUUAAAACAAAAGGCAGGUAUAAUCUUGAUCCUGAUUCCAUGGACUACUUA	AAAGGCAGGUAUAAUCUUGAUC	AUCCUGAUUCCAUGGACUACUU
UCUUUCUGUUUAUGAUAAGGAGAAACUUGUUUCAACAUGCGUUUCUACUAUGGCUGAGAGG	AGAAACUUGUUUCAACAUGCGU	GCGUUUCUACUAUGGCUGAGAG
CCCCCCUCUAAGUGGGAGUCUAACACUGGAACAAGAGGACACCAUGAUAAGAGGAUUGG	UAACACUGGAACAAGAGGACAC	GGACACCAUGAUAAGAGGAUUG
UGUUAGUUAUCUGUGUCACUUGGUAACCAAAGAGACACCUGAUCGCCUGACA	ACUUGGUAACCAAAGAGACACC	AAAGAGACACCUGAUCGCCUGA
UUUUGGGUGAAGGGGAAGAUGCAGAUCUUUACUUUGCAAGAAGGUUUAAAUAUCUAUUAAAUGUUAGUUAUCUGUGUCACUUGGUAACCAAAG	CAAGAAGGUUUAAAUAUCUAUU	UAUUAAAUGUUAGUUAUCUGUG
GUUAAGGGUCGACUGCAUGUCUGGAUCAGAGGUGCUGAUUCAGAGGAUGGCUGUGGAACUUUUCCAGAC	GGAUCAGAGGUGCUGAUUCAGA	UUCAGAGGAUGGCUGUGGAACU
GCCAAUAUUAAGAUUGUUAGUGUUAGCUGUACUCUGUUCCCCUUCCAAAAGGAACCAGACAUUUUUACAAGGUCUAAGAUAUUUCUUGAUGGC	GUUAGCUGUACUCUGUUCCCCU	AACCAGACAUUUUUACAAGGUC
UGUUAAUUGAAAUGUGUGAGGAAAUGACCAGCUGGUUGGAUUUUAGCCACGAACUCAUGACAAUGACA	UGACCAGCUGGUUGGAUUUUAG	UUUUAGCCACGAACUCAUGACA
CUGUGAUCCAAAGAGAUUUUUCCUGCCUAUAUUUUCGGAGGAUGUGUUAAUUGAAAUGUGUGAGGAAAUGACCAGCUGGUUGGAUUUUAG	AUUUUUCCUGCCUAUAUUUUCG	AAUUGAAAUGUGUGAGGAAAUG
UAUCUAUCCAUCAAUGGGGUAUUGGAAGAACAAGGCUCUUUUUACUGUGAUCCAAAGAGAUUUUUCCUGCCUAUAUUUUCGGAGGAUG	AUGGGGUAUUGGAAGAACAAGG	AAAGAGAUUUUUCCUGCCUAUA
GAAGAACAAGGCUCUUUUUACUGUGAUCCAAAGAGAUUUUUCCUGCCUAUAUUUUC	UUUUUACUGUGAUCCAAAGAGA	AGAGAUUUUUCCUGCCUAUAUU
AGUCAAGGUGCUAUUCUAUCUAUCUAUCCAUCAAUGGGGUAUUGGAAGAACAAGGCUCUUUUUACU	AAGGUGCUAUUCUAUCUAUCUA	UGGAAGAACAAGGCUCUUUUUA
AGAACACAUUUGGUCUCUUGUUUUACCAAAAAACAGGUGAGAAGUCAAGGUGCUAUUCU	UUGGUCUCUUGUUUUACCAAAA	GUGAGAAGUCAAGGUGCUAUUC
GACUAAGAGAGUGUUAUGUACAAAGAUUUCAUCUGACAAAGAACACAUUUGGUC	UACAAAGAUUUCAUCUGACAAA	CAUCUGACAAAGAACACAUUUG
CUUGCAUUGGUCAACUCGAUGAAGACAUCAUUUUCCUCCCGAUUGUUAAUCAAUGAAAG	UGGUCAACUCGAUGAAGACAUC	UCCCGAUUGUUAAUCAAUGAAA
CUUGAUGAUUUUAGCUCAGGCACUUGUUUCUGACAGACCAGUGAUGAGAUAUACUAUUGACAAG	CUUGUUUCUGACAGACCAGUGA	AGUGAUGAGAUAUACUAUUGAC
AGUGGGUUCAAGUGUGUUCCAGAACAUUGAAGAACUCUCAUCAAGAUCUCUGGUCACAGCUGGAAAAACU	AUUGAAGAACUCUCAUCAAGAU	AAGAUCUCUGGUCACAGCUGGA
UGUUAGUCAAUGACAGACUUCUAGAUAUUCUGGAGGCGAUUAAACUAAUA	UUAGUCAAUGACAGACUUCUAG	GACUUCUAGAUAUUCUGGAGGC
CUUUUCAAAACGCAUGAUGAUGCAAUUGUAAGGCUAAGAAAUGCGGGAAUAG
GGUGUUAUCUUCAAGCCCUUUCCGUGUGUAACAAAGUGAAAGGUCUAAAAGUUUUCAACACC	UAUCUUCAAGCCCUUUCCGUGU	UGAAAGGUCUAAAAGUUUUCAA
CUUUUUGUGCAAACAAGUUGAUGGAUGUAGUCUACUCUAUCGCAUUGCAUCCAAUAGAUGAAGUCAACAUGGAAAG	UAGUCUACUCUAUCGCAUUGCA	CAUUGCAUCCAAUAGAUGAAGU
GUUGAUGGAUGUAGUCUACUCUAUCGCAUUGCAUCCAAUAGAUGAAGUCAAC	UAGUCUACUCUAUCGCAUUGCA	AUUGCAUCCAAUAGAUGAAGUC
UCACAAAAGUCUAAGCUUAUAAAUGACUUGAUCUUAUUAGGAAGCCACAAAGACAGUGA	UAAAUGACUUGAUCUUAUUAGG	AUUAGGAAGCCACAAAGACAGU
UGGGUUAUGAUGAGAGGUUAAAUGAAUCCCUCUUUGUUGGGGUUAGAGGAGACAUUAGAGAAUCUGUCAUAAGAGAAGAACUCA	AGAGGUUAAAUGAAUCCCUCUU	AGGAGACAUUAGAGAAUCUGUC
GUUCGGUGGUUGCUGAUCGACAUCCUAAAGAAAUCAAAAUUUAUGCAAGAGAUUAAUAUUGAAGAAC	UAAAGAAAUCAAAAUUUAUGCA	UGCAAGAGAUUAAUAUUGAAGA
CUAAGGGCAGGGAUUACGUUGGUUCCUGUAGUUGAUGGCAGAUCUAGCUACAGCAAUAGAUUCCUUGCUGAUUGG	GUUGAUGGCAGAUCUAGCUACA	UACAGCAAUAGAUUCCUUGCUG
CACUCAUCCUAUUGGAAACCUUUGUUAGGGUCAAUCCUGAUGAGUUUGAGAGAAAAUGGAAGAGUG	UGUUAGGGUCAAUCCUGAUGAG	AUGAGUUUGAGAGAAAAUGGAA
ACCCUUCCAAAAGUCAUUCCGGAUGGUUUCAAACUCACAGGGAAAACACUCAUCCUAUUGGAAACCUUUGUUAGGGU	UCCAAAAGUCAUUCCGGAUGGU	ACACUCAUCCUAUUGGAAACCU
GCCUGUCAGAUCAAUUCAGAUCAGAAGUUUGUUGAUGUGAUCCUGUCUGACCAUGGC	AGAUCAGAAGUUUGUUGAUGUG	AUGUGAUCCUGUCUGACCAUGG
AGCAUUUUCCAGAAAGACAGGAGCUAGCAUACCAAAGGGACAUCUUUUUAUCUCAACAUCACCCCAGCUCUCUGUUGUUGGAAGGGUU	AGGGACAUCUUUUUAUCUCAAC	AGCUCUCUGUUGUUGGAAGGGU
MACV						MACV
L SEGMENT						S SEGMENT
sequence	5`Stem	3`Stem				sequence	5`Stem	3`Stem
CCACUACUUGUGCCUGAGAUGUCAUCAAACAAUGCUCAGGAAUUCUGAACUCUGUCACAUAUGCUGG	UGAGAUGUCAUCAAACAAUGCU	GCUCAGGAAUUCUGAACUCUGU				UGUUGACACGCUCUCUAACACAUGGGGCAGCUUAUCAGCUUCUUUCAGGAGAUUCCUGUUUUUCUACAGGAAGCUCUGAACAUCGCUUUAGUGGCUGUUAGUCUCAUAGCUGUCAUCA	GGGGCAGCUUAUCAGCUUCUUU	AAGCUCUGAACAUCGCUUUAGU
GCUCAGGAAUUCUGAACUCUGUCACAUAUGCUGGAAACCACUACCGACAUCCAUCACAGUUCCCGUGGAGC	GAAUUCUGAACUCUGUCACAUA	ACCGACAUCCAUCACAGUUCCC				CUGUUAGUCUCAUAGCUGUCAUCAAAGGCAUCAUUAACCUUUACAAAAGUGGUCUCUUCCAG	CAAAGGCAUCAUUAACCUUUAC	UUUACAAAAGUGGUCUCUUCCA
AUCCAGCAGCAUAUGGUUUCCUCCUGACCCAGACACAGACUGAUCGACUGCCACCACCUUCAAAAUAACCUCUUUGUUCUGGAU	AGACUGAUCGACUGCCACCACC	AAAAUAACCUCUUUGUUCUGGA				AGCUGUCAUCAAAGGCAUCAUUAACCUUUACAAAAGUGGUCUCUUCCAGUU
GCAUAUGGUUUCCUCCUGACCCAGACACAGACUGAUCGACUGCCACCACCUUCAAAAUAACCUCUUUGUUCUGGAUCUCUCCUACAUCCAUUAUGC	UGACCCAGACACAGACUGAUCG	CUUUGUUCUGGAUCUCUCCUAC				GUGGUCUCUUCCAGUUCAUCUUCUUUCUCCUCCUAGCAGGGAGGUCCUGCUCGGAUGGCACAUUCAAAAUAGGCCUAC	CAUCUUCUUUCUCCUCCUAGCA	GAGGUCCUGCUCGGAUGGCACA
GUUAGAGACAACAUACCCCAUUGCGAUAUCCUCCACAAACAUAGCUCUGGAAACAUUUUGAUUCUUAAC	AGACAACAUACCCCAUUGCGAU	UCUGGAAACAUUUUGAUUCUUA				CAUGCAGAGACUUUUAGCUAACCAUUCAAAUGAGCUCCCAUCUCUCUGCAUG	UAACCAUUCAAAUGAGCUCCCA	AAUGAGCUCCCAUCUCUCUGCA
AAGUCAGUCAAUUCUGCUAACUCAAUUUGACUAUCAUCCUCUAGCUCUAGGACUUCAUUGAACCAGAAAAAUGACUUCAGAC	CUAACUCAAUUUGACUAUCAUC	UUCAUUGAACCAGAAAAAUGAC				GAGUAUGAUGUAUCAAUCUAUGAACCAGAAGACCUUGGAAAUUGUCUUAACAAGUCUGACUCAAGCUGGGCUAUUCAUUGGUUCUCAAAUGCUU	UUGGAAAUUGUCUUAACAAGUC	GCUAUUCAUUGGUUCUCAAAUG
UCCUCUAGCUCUAGGACUUCAUUGAACCAGAAAAAUGACUUCAGACAAGAUGUUGAAAGGA	UUCAUUGAACCAGAAAAAUGAC	UGACUUCAGACAAGAUGUUGAA				GUCUGACUCAAGCUGGGCUAUUCAUUGGUUCUCAAAUGCUUUGGGACAUGAC	UGGGCUAUUCAUUGGUUCUCAA	UCUCAAAUGCUUUGGGACAUGA
AGGUUUUCAUUCAUCAUGUCUAAAGCAAUGCAGACAUCCAGAAAUUUUAGCCU	UGUCUAAAGCAAUGCAGACAUC	CAGACAUCCAGAAAUUUUAGCC				UGACUGGCUUAUGGAUCCUCCAAUGCUAUGUAGAAACAAGACAAAGAAGGAGGGAUCUAACAUUCA	AUGGAUCCUCCAAUGCUAUGUA	AAAGAAGGAGGGAUCUAACAUU
UAUCCAUUGUUCUGCUGACCUGAAGAUCAUUCAUAAAUGGAGUCAAGUGUUCGUCAAAAAGAACUGGAUA	UGUUCUGCUGACCUGAAGAUCA	AGUGUUCGUCAAAAAGAACUGG				CAUGACCCGUGUGAGGAAGGGAAAGUGUGCUACCUGACCAUCAAUCAGUGUGGUGACCCCAGUUCCUUUGACUACUGUGGCGUG	AGGAAGGGAAAGUGUGCUACCU	UGUGGUGACCCCAGUUCCUUUG
UGAAGAUCAUUCAUAAAUGGAGUCAAGUGUUCGUCAAAAAGAACUGGAUAAUUUCUCCUUAUAGAUUGCAGAACAUGGUUCAUUCCCAGUUGGUCUUCA	AUAAAUGGAGUCAAGUGUUCGU	UAUAGAUUGCAGAACAUGGUUC				GUGUGAGGAAGGGAAAGUGUGCUACCUGACCAUCAAUCAGUGUGGUGACCCCAGUUCCUUUGAC	UACCUGACCAUCAAUCAGUGUG	AGUGUGGUGACCCCAGUUCCUU
CCACUUUAGGCUUCACAGCCCAAAAAAAGUUUUGGUUGUUCAACACCAAUGGCUUUUGGGGCUCUUUAACUGUGG	CACAGCCCAAAAAAAGUUUUGG	AAUGGCUUUUGGGGCUCUUUAA				UUGACCAUGUGAACACCCUUCAUUUCCUUGUGAGAAGUAAGACACAUCUCAA	ACCCUUCAUUUCCUUGUGAGAA	UGUGAGAAGUAAGACACAUCUC
UUUUGGUUGUUCAACACCAAUGGCUUUUGGGGCUCUUUAACUGUGGAAAACACCCACUCUCCAAGUUCACAUGCAUUUGUUAGGACUAAUGAAAA	UGGAAAACACCCACUCUCCAAG	ACUCUCCAAGUUCACAUGCAUU				UCUCAUGGUCUCUGACAGACUCCUCAGGAAAGGACAUGCCAGGAGGUUAUUGUCUAGAGGAAUGGA	UCUGACAGACUCCUCAGGAAAG	AGGAGGUUAUUGUCUAGAGGAA
UGCAAUAUAUGAUCUUGGGCUUUAACGCACAUAUUUCACAUGUACAAGCA	UAUGAUCUUGGGCUUUAACGCA	CACAUAUUUCACAUGUACAAGC				ACAGUGAAUGCCUUAAUCUCAGAUAAUUUGUUAAUGAAGAAUAAAAUUAAAGAGCUAAUGAGCAUCCCUUAUUGU	GAAUGCCUUAAUCUCAGAUAAU	UAAAGAGCUAAUGAGCAUCCCU
UUUGUGAAGUUUCUGGAAAGUUUGGAUUGCAAGGUUUUAAUUAAAGUUGGCACUUCCUCCCUUUCAAGAACUCUUCUACUUGUCAUCAACUUUGUCCUCAAAACUAACCUAAGAUCUCCAAAACUUGAUAAA	AGGUUUUAAUUAAAGUUGGCAC	UAACCUAAGAUCUCCAAAACUU				GUUCCUUCAUCUAGUCGGAAUACCCACCCAUCGACACCUCAAAGGCGAAGCCUGUCCUUUGCCUCAUAAGCUGGACAGCUUCGGAGGUUGUAGAUGUGGCAAAUAUCCCAGAUUGAAGAAAC	GACACCUCAAAGGCGAAGCCUG	ACAGCUUCGGAGGUUGUAGAUG
GUGAAGUUUCUGGAAAGUUUGGAUUGCAAGGUUUUAAUUAAAGUUGGCACUUCCUCCCUUUCAAGAACUCUUCUAC	CAAGGUUUUAAUUAAAGUUGGC	UUGGCACUUCCUCCCUUUCAAG				GCCAAGACCCCUGCCGACCCGGGCCCAGCCCGGGUCGGCGGGGCCCCCCAGUCCGC	ACCCGGGCCCAGCCCGGGUCGG	GUCGGCGGGGCCCCCCAGUCCG
UGAUCAGAUUCUCCUCAAAUAUUCUGCCACGCUUUAUAUCAUUAAAAACCUUUCUGGCACAGUUCCUAAUAAAAGAGGUUUCCUUGUCA	UCCUCAAAUAUUCUGCCACGCU	ACAGUUCCUAAUAAAAGAGGUU				GGCGGGGCCCCCCAGUCCGCGGCUCUGCCGCGGACUGGGGAGGCACUGCU	UCCGCGGCUCUGCCGCGGACUG	CCGCGGACUGGGGAGGCACUGC
GCUUUAUAUCAUUAAAAACCUUUCUGGCACAGUUCCUAAUAAAAGAGGUUUCCUUGUCAUCAUGAAAGAUAGCUUCAAUCUUUCUCUGUAGACGGUAACCCCUUGAGCCAUCCACCCAGUCUUUCACAUCUUGAUCUUCAAUAGC	AGGUUUCCUUGUCAUCAUGAAA	CUCUGUAGACGGUAACCCCUUG				CAGUGCAAAGGCUGCCUUGGGUAGAAAUAGAAGGCUGAGAGGUAAAAGUGCCACUGGUUCUUCAUCUACCAUUUUGCCAUCCAUCACUG	UGAGAGGUAAAAGUGCCACUGG	CUGGUUCUUCAUCUACCAUUUU
UCCAUUUGCAAUGCAUUGAUCACAGAUGGUAUCUAUAGUUUCUGACAAUUGUGUGGG	UGCAAUGCAUUGAUCACAGAUG	AUAGUUUCUGACAAUUGUGUGG				GAAGGCUGAGAGGUAAAAGUGCCACUGGUUCUUCAUCUACCAUUUUGCCAUC	AAAGUGCCACUGGUUCUUCAUC	UUCUUCAUCUACCAUUUUGCCA
UUGUGUGGGUGUUUUACACUUUACAUUGUGUAAAGCUGCAGCAACAAACUUUGUGAGCAAUGGUGUUUCUUCACCCAUGACAA	UUACAUUGUGUAAAGCUGCAGC	AAUGGUGUUUCUUCACCCAUGA				UUUUGCCAUCCAUCACUGAUUGAUACAUGAUACAAUCCAACAGAGCACAGUGAGGUUCACCAGAA	ACUGAUUGAUACAUGAUACAAU	CAGAGCACAGUGAGGUUCACCA
AUCUUGAUUUGAACUCUGCGACAAAAGUCCCGAUGACACUCUUGGGGCUGACAAACUUAUUCAAUUUAGAU	UCCCGAUGACACUCUUGGGGCU	GGCUGACAAACUUAUUCAAUUU				ACUCCAUUAUGAUGUUUGCAAAGAUGUCCAAACUUCUCCCAAAUUUGCUGAUCAUAGAGU	UGAUGUUUGCAAAGAUGUCCAA	UCCAAACUUCUCCCAAAUUUGC
GAGCCACUCCGCAGCAUCUGAACCCCCUUCUAUAUCCAGAGAAGGUGUCUUGAUAAGAGUGAUC	CCCUUCUAUAUCCAGAGAAGGU	AAGGUGUCUUGAUAAGAGUGAU				AGAUGCCAUGUGAAUGUCUGCUGCCAUUUUUGAAGCCCUUCUCAUCAUGUGGCUUUCU	UGUGAAUGUCUGCUGCCAUUUU	CCCUUCUCAUCAUGUGGCUUUC
GAGGUAUAUGACACAGGGAUUACAUCAUACAAAAGAUCGAGUGCAUAACACAAAAAUUGCUCUGUGAUUAAUCCAUACAAAUCAGAAGUGUUAUGUAGUAUCCCUU	UAUGACACAGGGAUUACAUCAU	AAAAUUGCUCUGUGAUUAAUCC				AAUGUCAAGCCACAGUGUAUUAGUGGGGUCUAACUUCUUUACAGCCUCUUUAAUCACUGCUUCUUGCAUU	ACAGUGUAUUAGUGGGGUCUAA	CUUUAAUCACUGCUUCUUGCAU
GUGACUAGGAAUCUGACCAUUUAACUGCAUGGUCUGAUGGAAGAAUUCUUCAC	UAACUGCAUGGUCUGAUGGAAG	UGGUCUGAUGGAAGAAUUCUUC				GAUUCUGACCGUUUUUCUCGGGUUGUCUCGGUCCAACUUGAGGUUUCUUUGUUAGAUC	GGUUGUCUCGGUCCAACUUGAG	ACUUGAGGUUUCUUUGUUAGAU
GAUCAAUUUUUGACCUGUCAACAGGGGUUCUCAAUUCCAGCAUUUGUAAUAAUGCCAGGAAAAGUGCAGGACUCAUUGUUGGACCCCAUUUUGAGUGAUC	AACAGGGGUUCUCAAUUCCAGC	CAGGAAAAGUGCAGGACUCAUU				UUCUCGGGUUGUCUCGGUCCAACUUGAGGUUUCUUUGUUAGAUCAACACUUGUGUUGUCCCAAGAUCUCCCAAGAA	UCGGUCCAACUUGAGGUUUCUU	UCAACACUUGUGUUGUCCCAAG
GGGGUUCUCAAUUCCAGCAUUUGUAAUAAUGCCAGGAAAAGUGCAGGACUCAUUGUUGGACCCC	UUCUCAAUUCCAGCAUUUGUAA	UGCAGGACUCAUUGUUGGACCC				CUUGUGUUGUCCCAAGAUCUCCCAAGAAUUUGUGAUCUGGAACCAAUGUAAG	UCUCCCAAGAAUUUGUGAUCUG	UUUGUGAUCUGGAACCAAUGUA
UUGGACCCCAUUUUGAGUGAUCAUAAGAACAUGACAAAUCACCAUUAUUCACUGCCAUCUUCAUGUCACAAAUGGCCCGUUCAA	CAUAAGAACAUGACAAAUCACC	UUCACUGCCAUCUUCAUGUCAC				GAGAGACACAAUUUAUACAGAAGGUUCUCAUAAGGAUUUCGAUUCCCAGGUUUCUC	AAGGUUCUCAUAAGGAUUUCGA	GGAUUUCGAUUCCCAGGUUUCU
ACAGGUGUACUUCAUAGAAUUCCCUACAGCUUCAGAAAAAUCCUCCACCAAUCUUGUCAUCAGUUUUGUGUUGAGGUCUCCUACAUAGAGCUCUCUGUUUGAACCCACCUGU	AAUCUUGUCAUCAGUUUUGUGU	GAGCUCUCUGUUUGAACCCACC				UGAUUUAAUCAAGCUGGAGAAAUUAUCAGGAGUGACCCUAAUUGUUUCCAGCAUGUUCCCACCGUCA	AGGAGUGACCCUAAUUGUUUCC	UGUUUCCAGCAUGUUCCCACCG
GUUUUUGAUCAAAGUGACCUUGUAUCAAGAGGUAUUUAAAACACAUAAAAUACUCUUCGUCCACAUAACUUGAUGUGGUCAGAUUUUUCAGCAGC	AGUGACCUUGUAUCAAGAGGUA	AUGUGGUCAGAUUUUUCAGCAG				GUAUUGAGGCGCCAGCUUUCACAGCAGCUGACAGACUGAAGUUAUAGCCAGAGAUGUUGAUGGAGCUCUCGUCCUUAGUUAC	AGGCGCCAGCUUUCACAGCAGC	AUGGAGCUCUCGUCCUUAGUUA
UGAUGUGGUCAGAUUUUUCAGCAGCAACCCCAAGGGACAGACAUCAAGUACUCCCUCAAGGAAGAAGUUGCAUUUUUCUGACGAUUUGUAAACUGCGUCA	UUUUUCAGCAGCAACCCCAAGG	AAGUUGCAUUUUUCUGACGAUU				GAUGUUGAUGGAGCUCUCGUCCUUAGUUACGAUCUGCAAGCAUUCGUGCUCUAGAGUUAGCUUGUCAAGGUC	UACGAUCUGCAAGCAUUCGUGC	UGCUCUAGAGUUAGCUUGUCAA
GCAGCAACCCCAAGGGACAGACAUCAAGUACUCCCUCAAGGAAGAAGUUGC	GACAGACAUCAAGUACUCCCUC	AGUACUCCCUCAAGGAAGAAGU				GUCCUUAGUUACGAUCUGCAAGCAUUCGUGCUCUAGAGUUAGCUUGUCAAGGUCAUUUAAAUUCGGAU	AGUUACGAUCUGCAAGCAUUCG	UAGCUUGUCAAGGUCAUUUAAA
GAAGUUGCAUUUUUCUGACGAUUUGUAAACUGCGUCACACAACUCCUUGUACACUUC	CGAUUUGUAAACUGCGUCACAC	UCACACAACUCCUUGUACACUU				GGAUAUUUAACAGUGUAUAACAGGCCCAGAGAUGUCAACGCUUGGACCACACUAUUCAUCGUUUCUCC	AGAGAUGUCAACGCUUGGACCA	AACGCUUGGACCACACUAUUCA
GGCCGAGAUUUUUAGUUCUUGUGUUCACACUGUUGUCAGCCAUCUUGGCU	UUGUGUUCACACUGUUGUCAGC	ACACUGUUGUCAGCCAUCUUGG				CAGGCCCAGAGAUGUCAACGCUUGGACCACACUAUUCAUCGUUUCUCCACCCUG	AGAGAUGUCAACGCUUGGACCA	GCUUGGACCACACUAUUCAUCG
UGUCAGAUUUUUUAGAAUCAAAUAGUCAGUUGAAUCUGGAUCUAGAUUGUACCUUCCUUUGGUUUUAAACCUCUCUGCCA	UGAAUCUGGAUCUAGAUUGUAC	GAUUGUACCUUCCUUUGGUUUU				CGCUUGGACCACACUAUUCAUCGUUUCUCCACCCUGGACAGUCAUACAAGCG	UCAUCGUUUCUCCACCCUGGAC	CACCCUGGACAGUCAUACAAGC
GGUUUUAAACCUCUCUGCCAUAGAGGAAACACAUGCUGACACUAGUUUUUCCUUGUCAUAGGUGGAGAGGAUGUUGCC	CACAUGCUGACACUAGUUUUUC	UUUUUCCUUGUCAUAGGUGGAG				CCCAGAUUCUAACCACACCAUUUCCAGCACCUCUCUGCUGUUGGAAUCCCAGGG
GCCUAACUCAUCUAGUUUUGGUAUAACAACACUCUUGUUACUUGAUAAGUCCAAAGCAGUACUUGUUAUAUUAGGU	UCUUGUUACUUGAUAAGUCCAA	UCCAAAGCAGUACUUGUUAUAU				GUCUGAUGCAAGCUCCAUCAAUUCAUCUCUCCCCAGAUCUCCAAUCUUGAAUAUGGUGUUUUUCUGGAUGCUUUUCAUAGAC	CCCCAGAUCUCCAAUCUUGAAU	UUUUCUGGAUGCUUUUCAUAGA
UAGUUUUGGUAUAACAACACUCUUGUUACUUGAUAAGUCCAAAGCAGUACUUGUUAUAUUAGGUCUA	UGGUAUAACAACACUCUUGUUA	AAAGCAGUACUUGUUAUAUUAG				UGAAUAUGGUGUUUUUCUGGAUGCUUUUCAUAGACAUGAGCCUAUCCACUUCUUUGUUUA	CUUUUCAUAGACAUGAGCCUAU	GAGCCUAUCCACUUCUUUGUUU
GUUAUAUUAGGUCUAAAGGGAUUAUUUUUAAGCUCCCCAGAAACCUUUAAC	UAAAGGGAUUAUUUUUAAGCUC	UUAAGCUCCCCAGAAACCUUUA				GGUGUUUUUCUGGAUGCUUUUCAUAGACAUGAGCCUAUCCACUUCUUUGUUUAAAUCCCUCAGCUUGUUCAGAUCCUCUUCACC	CAUGAGCCUAUCCACUUCUUUG	UUUGUUUAAAUCCCUCAGCUUG
AGAGUUCUUUACACACACCUGGUGUCUGCACAUCCUCAGUGUCCCUUAAGGAUUUU	CCUGGUGUCUGCACAUCCUCAG	CCUCAGUGUCCCUUAAGGAUUU				GCUUGUUCAGAUCCUCUUCACCCCUUUUGUUCUUUCUGAGAGCCCUCUGCACUUGU
UCUUUAAACCAUUUAUCAUAAUGUCUUCCUGAUCUACAGUCAGCUUUCCAUUUAGAGAUGGGUUCACCACAGCACAUCCAAACUUAACUUUGGGCUCAAUGAACUUCUCAAAACAUUUCAUCUGAUCUGUUAAUCGGUCAGGCGUUUCUUUUGUGAUUAAAUGGCAAAGG	UAAUGUCUUCCUGAUCUACAGU	UGGGCUCAAUGAACUUCUCAAA				GCACUUGUGAAACCUGGUUGAAGUCGAUGCUGUCAGCUAUGAGCUUGGCAUCUUUCAACACAUCUGUUUUCACAGUGU	UCAGCUAUGAGCUUGGCAUCUU	UUGGCAUCUUUCAACACAUCUG
CCAUUUAUCAUAAUGUCUUCCUGAUCUACAGUCAGCUUUCCAUUUAGAGAUGG	CUUCCUGAUCUACAGUCAGCUU	AGUCAGCUUUCCAUUUAGAGAU				ACUCAGGCCUCUUCUCAGUGACUGAGUCCACCGAAAGCUGGGAAUUUCCUUGGAGU	AGUGACUGAGUCCACCGAAAGC	AAAGCUGGGAAUUUCCUUGGAG
UUCUCAAAACAUUUCAUCUGAUCUGUUAAUCGGUCAGGCGUUUCUUUUGUGAUUAAAUGGCAAAGGUAACUAACAUUUAGCAGAUAUUUGAAUCUUCUUGAGAA	UUUGUGAUUAAAUGGCAAAGGU	UAACUAACAUUUAGCAGAUAUU				GCUGGGAAUUUCCUUGGAGUGAGCCAUAGUGGCUAAUAACCAAAGGAUUUGAAAUAAAGCUCAGU	CAUAGUGGCUAAUAACCAAAGG	AAGGAUUUGAAAUAAAGCUCAG
CUUGCAUCUGACUCACCACUAAGUAGUCUAAUGAAGAGUCCCACUGCAAG	CCACUAAGUAGUCUAAUGAAGA	CUAAUGAAGAGUCCCACUGCAA				GCCAUAGUGGCUAAUAACCAAAGGAUUUGAAAUAAAGCUCAGUAGAAGAGUUAGACACUUUGCCUAGGAUCCACUGUGC	UAGUGGCUAAUAACCAAAGGAU	UAGACACUUUGCCUAGGAUCCA
UUUGAACCACCACUUCUGAACUUGACUUGCAUUCCACUACCAAUUUAGAUGUCAGGUCGAUAUGAUGAAUUUGGUUAGCAAA	CCACUUCUGAACUUGACUUGCA	UCAGGUCGAUAUGAUGAAUUUG				UGAUGACAGCUAUGAGACUAACAGCCACUAAAGCGAUGUUCAGAGCUUCCUGUAGAAAAACAGGAAUCUCCUGAAAGAAGCUGAUAAGCUGCCCCAUGUGUUAGAGAGCGUGUCAACA	UAAAGCGAUGUUCAGAGCUUCC	AGGAAUCUCCUGAAAGAAGCUG
CCAUUAAAAAGUAUCUUAAUCCUUGUAGAAAGGUUUGAUUCCUCUUUGAUGG	AAAAAGUAUCUUAAUCCUUGUA	AAAGGUUUGAUUCCUCUUUGAU				UAUUGUUAAGCAUGCAGAGAGAUGGGAGCUCAUUUGAAUGGUUAGCUAAAAGUCUCUGCAUGGUAAGGGUG	UCAUUUGAAUGGUUAGCUAAAA	UAAAAGUCUCUGCAUGGUAAGG
GCUUGUCAUUUCCUCACACAUUCCAGCCAAAACUUCAUCAGAAAAAACAGGC						UCUUCUGGUUCAUAGAUUGAUACAUCAUACUCCUUCAUGAGGACUGAAAUAUCAGAAACACGAAUCAGGAAGG	CUCCUUCAUGAGGACUGAAAUA	UGAAAUAUCAGAAACACGAAUC
CUGAAUAACACCUGGACCUUUCACCUGUCUUCUGAUAGAAAAGAAAGCCAACUAAACUCUCAG	GGACCUUUCACCUGUCUUCUGA	AAAGAAAGCCAACUAAACUCUC				AUGAAUAGCCCAGCUUGAGUCAGACUUGUUAAGACAAUUUCCAAGGUCUUCUGGUUCAUAGAUUGAUACAUCAU	AGUCAGACUUGUUAAGACAAUU	UCCAAGGUCUUCUGGUUCAUAG
UCUCAUUCACAAGCAAUCUUGAAGAAAAGGAUGUCUUCAUAGAAUUGAUUAGUGACAAGGA	UGAAGAAAAGGAUGUCUUCAUA	CAUAGAAUUGAUUAGUGACAAG				CACGGGUCAUGGAAGCCCCUGAAGAGAUGCCUCAUACCAUUUCUUAUCUUCUUUCCAUACACUCUG	AGAGAUGUCAACGCUUGGACCA	GCUUGGACCACACUAUUCAUCG
GGAUGUCUUCAUAGAAUUGAUUAGUGACAAGGAUAUUGAGGACAAAGUCUUGAAUAACCUCAUUUGCUCAAAGCUAGACAUCU	UGAGGACAAAGUCUUGAAUAAC	AAUAACCUCAUUUGCUCAAAGC				GUCAAAGGAACUGGGGUCACCACACUGAUUGAUGGUCAGGUAGCACACUUUCCCUUCCUCAC	CACACUGAUUGAUGGUCAGGUA	AGGUAGCACACUUUCCCUUCCU
GCUCAAAGCUAGACAUCUCCUGGAACAAUUUAUGUCUACAAAUCUUAUCAGAGC	UAGACAUCUCCUGGAACAAUUU	UAUGUCUACAAAUCUUAUCAGA				UCUGAGUCAUGAUUUUGAUUACAUUUAGCAACAGCAGUGUUUCCGAAACAUUUCAUUUUGGCUGCUAUCAACAUCCAUUCCUCUAGA	AAACAUUUCAUUUUGGCUGCUA	CUGCUAUCAACAUCCAUUCCUC
CUAUUGAAAUCAAGCUAUUGAAGUCUGGUUGCUUUAUCAAAGUGCUUAAGUGAUGCCAUAUUUCUGGAUGUGAUCUCUCUAG	AGCUAUUGAAGUCUGGUUGCUU	UUAAGUGAUGCCAUAUUUCUGG				UUAGAAGAUUGAUUUCUUUCUUUGAUUCAUCAUUGAGGGUCUUUAUUGCAUUCUUGUUAUAGUCGAAUAGCCUCAGCAUAUCACAGAACUCUGAGUCAUGAUUUUGA	GUCUUUAUUGCAUUCUUGUUAU	UAGUCGAAUAGCCUCAGCAUAU
GGUUGCUUUAUCAAAGUGCUUAAGUGAUGCCAUAUUUCUGGAUGUGAUCUCUCUAGAAUUUUUGAACAAUUCUUGACC	CCAUAUUUCUGGAUGUGAUCUC	UGAUCUCUCUAGAAUUUUUGAA				AGGGAUGCUCAUUAGCUCUUUAAUUUUAUUCUUCAUUAACAAAUUAUCUGAGAUUAAGGCAUUCACUGUCUGGCUUAGAAGAUUGAUUUCUUUCUUUGAUUCAUCAUUGAGGGUCUUUAUUGCAUUCUU	AUUAACAAAUUAUCUGAGAUUA	UGGCUUAGAAGAUUGAUUUCUU
AGAAUAGUAGGGUGUUUCUUCUGGUGUUAAAGACCUUCAACCCCUUUAUUUU	UAGGGUGUUUCUUCUGGUGUUA	AAGACCUUCAACCCCUUUAUUU				GGAUGCUCAUUAGCUCUUUAAUUUUAUUCUUCAUUAACAAAUUAUCUGAGAUUAAGGCAUUC	UCAUUAGCUCUUUAAUUUUAUU	AAUUAUCUGAGAUUAAGGCAUU
GGUGUUUCUUCUGGUGUUAAAGACCUUCAACCCCUUUAUUUUAUUGCACAAAGAUAAGACACU	UUAAAGACCUUCAACCCCUUUA	UUUAUUGCACAAAGAUAAGACA				AUGCUGUGAAGAAAAUUGUGCUCCAGAAACAAAUAUCAACUAAUGUGAUUGGGGUUUUGCCUUGCCUUUCAGCAU	UGAAGAAAAUUGUGCUCCAGAA	UUGGGGUUUUGCCUUGCCUUUC
GACCUUUGCUGAAGACCUCAUCCUUGAACCACAAUUUAAGUUUGAUGAGUUCUUCCCUCACUGUC	AGACCUCAUCCUUGAACCACAA	UUUGAUGAGUUCUUCCCUCACU				GCUGUGAAGAAAAUUGUGCUCCAGAAACAAAUAUCAACUAAUGUGAUUGGGGUUUUGCCUUGC	AAUUGUGCUCCAGAAACAAAUA	AUGUGAUUGGGGUUUUGCCUUG
ACCAAUAAACAAUGACUCAUUCAACCUCUCAUCAUAAUCUAAAGAAUUCCUUUUCAAAUGUUCUAGGUUUUCCAACCCCAAGCUUUGAUUCUUAACGUUUGAUAGACUAUGAAUUAAUCGUUGAUAUUCCUGGUC	GACUCAUUCAACCUCUCAUCAU	UUUGAUAGACUAUGAAUUAAUC				AAGAAAAUUGUGCUCCAGAAACAAAUAUCAACUAAUGUGAUUGGGGUUUUGCCUU
UCCAACCCCAAGCUUUGAUUCUUAACGUUUGAUAGACUAUGAAUUAAUCGUUGAUAUUCCUGGUCCUCAAUAUCAAUCUCAAGCAUGGAUUUGGA	CUUAACGUUUGAUAGACUAUGA	CUGGUCCUCAAUAUCAAUCUCA				UCUUUUGUGCCAGAUGGUGGGUUUCUUCAAUCUGGGAUAUUUGCCACAUCUACAACCUCCGAAGCUGUCCAGCUUAUGAGGCAAAGGACAGGCUUCGCCUUUGAGGUGUCGAUGGGUGGGUAUUCCGACUAGAUGAAGGAACAAUGAUGCUGUGAAGA	UACAACCUCCGAAGCUGUCCAG	AGGCUUCGCCUUUGAGGUGUCG
CAAAGUCACGCCCGACUUUUGCAGGUCAUGCUUCAGGUUUAAAAGCUUUG	ACUUUUGCAGGUCAUGCUUCAG	AUGCUUCAGGUUUAAAAGCUUU				CGCGGACUGGGGGGCCCCGCCGACCCGGGCUGGGCCCGGGUCGGCAGGGGUCUUGGCUGUG	ACCCGGGCUGGGCCCGGGUCGG	GGGUCGGCAGGGGUCUUGGCUG
UCGAACUCAUCUGGGUUUACUCUUACAAAGGUCUCCAGCAGAAUUAGGGUUUUCCCAGUUAAUUUGA	GUUUACUCUUACAAAGGUCUCC	AUUAGGGUUUUCCCAGUUAAUU				CAGUGAUGGAUGGCAAAAUGGUAGAUGAAGAACCAGUGGCACUUUUACCUCUCAGCCUUCUAUUUCUACCCAAGGCAGCCUUUGCACUG	AAAAUGGUAGAUGAAGAACCAG	CAGCCUUCUAUUUCUACCCAAG
CAAAGGUCUCCAGCAGAAUUAGGGUUUUCCCAGUUAAUUUGAACCCAUCGGGGAUCACCUUUG	UCCAGCAGAAUUAGGGUUUUCC	UGAACCCAUCGGGGAUCACCUU				AGUGAUGGAUGGCAAAAUGGUAGAUGAAGAACCAGUGGCACUUUUACCUCUCAGCCUUCUAUUUCU	UGAAGAACCAGUGGCACUUUUA	UUUUACCUCUCAGCCUUCUAUU
GAGCAAGGGACUGGGAUGCACCUGAGAUAGGAAUGUGACCUUUUGAUGUCCAAACUCGCACCUCUCAGGAAUGUGCUUUCUAAUAAGCCCUUUCAACUC	CACCUGAGAUAGGAAUGUGACC	CUCGCACCUCUCAGGAAUGUGC				GCAAGACUCUAUGAUCAGCAAAUUUGGGAGAAGUUUGGACAUCUUUGCAAACAUCAUAAUGGAGUUGUUGU	CUCUAUGAUCAGCAAAUUUGGG	UUUGCAAACAUCAUAAUGGAGU
CACUGUGCGCACUGGCCGUCGUUUUACACGCCUUCACCACAGCACAUCCAAACUUAACGACGGCCUAGGAUCCACUGUG	ACUGGCCGUCGUUUUACACGCC	AACGACGGCCUAGGAUCCACUG				UGGACGGAAGGAUUUAAAGCUGGUAGAUGUGAAACUCACAUCUGAUCAAGCAAGACUCUAUGAUCA	GUAGAUGUGAAACUCACAUCUG	UCUGAUCAAGCAAGACUCUAUG
GGGAACUGUGAUGGAUGUCGGUAGUGGUUUCCAGCAUAUGUGACAGAGUUC	UGUGAUGGAUGUCGGUAGUGGU	UCGGUAGUGGUUUCCAGCAUAU				AGGUUCUGACGACAUAAGGAAACUUUUAGACAUUCAUGGACGGAAGGAUUU	UGACGACAUAAGGAAACUUUUA	GACAUUCAUGGACGGAAGGAUU
GUGGGGGGGCACUUGGCUCCACGGGAACUGUGAUGGAUGUCGGUAGUGGUUUCCAGC	GGCUCCACGGGAACUGUGAUGG	AUGGAUGUCGGUAGUGGUUUCC				UGGCUUGACAUUGAAGGGCCUCCAACAGACCCUGUGGAAUUGGCACUAUAUCAGCCA	CUCCAACAGACCCUGUGGAAUU	UGGAAUUGGCACUAUAUCAGCC
CCCCCGGGGAUCCCCCGUGGGGGCCCCGUUGGGGCCCCCCGGGGGUCUUGUGGACCGAGUUUGGGG	CCCCGUUGGGGCCCCCCGGGGG	GGCCCCCCGGGGGUCUUGUGGA				CCUGACUGAAAUGCAAGAAGCAGUGAUUAAAGAGGCUGUAAAGAAGUUAGACCCCACUAAUACACUGUGGCUUGACAUUGAAGG	CAAGAAGCAGUGAUUAAAGAGG	ACCCCACUAAUACACUGUGGCU
GCUUGUGAUAUCAGACACCCAGGGGUCAUUCAGACUGAAGGGUGUGAUGUGUAGACCCCUGGCAAGC	AGGGGUCAUUCAGACUGAAGGG	UGUGAUGUGUAGACCCCUGGCA				GGUUCCAGAUCACAAAUUCUUGGGAGAUCUUGGGACAACACAAGUGUUGAUCUAACAAAGAAACCUCAAGUUGGACCGAGACAACCCGAGAAAAACGGUCAGAAUC	GAUCUAACAAAGAAACCUCAAG	CCUCAAGUUGGACCGAGACAAC
AUCAAUUGAAAGCUUUGGCGAAUGGAUCGAAUUUACCAACUUUAAGGUUGCCUAUAGUAAAUCACUCAAAGAGCUUGUGAU	ACCAACUUUAAGGUUGCCUAUA	AAAUCACUCAAAGAGCUUGUGA				ACCUGGGAAUCGAAAUCCUUAUGAGAACCUUCUGUAUAAAUUGUGUCUCUCAGGU	CUUAUGAGAACCUUCUGUAUAA	UGUAUAAAUUGUGUCUCUCAGG
GGUUAUUUUGUUUCAACAGGAAGAUUUCACCAUUGUUCAUGAUUUGUACAAGAAACAGCUCACAAAAUCAAUUGAAAGCUUUGGCGAAUGGAUCGAAUUUACC	UUUCACCAUUGUUCAUGAUUUG	AAAAUCAAUUGAAAGCUUUGGC				AUAAUUUCUCCAGCUUGAUUAAAUCAACUCUGCAAGUCAAGCGAAAAGAGGGGAUGUUUAU	UUGAUUAAAUCAACUCUGCAAG	UCAAGCGAAAAGAGGGGAUGUU
UGAAAGCAACAUCACAGGUUAUUUUGUUUCAACAGGAAGAUUUCACCAUUGUUCA	UUAUUUUGUUUCAACAGGAAGA	CAGGAAGAUUUCACCAUUGUUC				GGUGGGAACAUGCUGGAAACAAUUAGGGUCACUCCUGAUAAUUUCUCCAGCUUGAUUAAAUC	AAUUAGGGUCACUCCUGAUAAU	AUAAUUUCUCCAGCUUGAUUAA
GUAGAGUUUACAGGUGAUCUUGUGGUGAAAGCAUUGGGGGCCCUAGAAGAUGAUGAGAGUGUUGUUUCUAUGCUGCACCAACUGUGGCCUUAUUUGAAAGCAACAUCACAGGUUAUUUUGUUUCAAC	UGGGGGCCCUAGAAGAUGAUGA	AACAUCACAGGUUAUUUUGUUU				GCCAGCUCUCACAAUCGCUUGUAUGACUGUCCAGGGUGGAGAAACGAUGAAUAGUGUGGUCCAAGCGUUGACAUCUCUGGGCCUGUUAUACACUGUUAAAUAUCCGAAUUUAAAUGACCUUGACAAGCUAACUCUAGAGCACGAAUGCUUGCAGAUCGUAACUAAGGACGAGAGCUCCAUCAACAUCUCUGGCUAUAACUUCAGUCUGUCAGCUGCUGUGAAAGCUGGC	UGUAUGACUGUCCAGGGUGGAG	UCUGUCAGCUGCUGUGAAAGCU
AAGAUGAUGAGAGUGUUGUUUCUAUGCUGCACCAACUGUGGCCUUAUUUGAAAGCAACAUCACAGGUUAUUUU	UGUUUCUAUGCUGCACCAACUG	AAAGCAACAUCACAGGUUAUUU				UCCGAAUUUAAAUGACCUUGACAAGCUAACUCUAGAGCACGAAUGCUUGCAGAUCGUAACUAAGGA	ACCUUGACAAGCUAACUCUAGA	AUGCUUGCAGAUCGUAACUAAG
GAGUGUUGUUUCUAUGCUGCACCAACUGUGGCCUUAUUUGAAAGCAACAUC	UGUUUCUAUGCUGCACCAACUG	UGGCCUUAUUUGAAAGCAACAU				GGAGAAACGAUGAAUAGUGUGGUCCAAGCGUUGACAUCUCUGGGCCUGUUAUACACUGUUAAAUAUCC	AUGAAUAGUGUGGUCCAAGCGU	CUGGGCCUGUUAUACACUGUUA
UGGUGAAAGCAUUGGGGGCCCUAGAAGAUGAUGAGAGUGUUGUUUCUAUGCUGCACCA	GAUGAGAGUGUUGUUUCUAUGC	AGUGUUGUUUCUAUGCUGCACC				GCUUGUAUGACUGUCCAGGGUGGAGAAACGAUGAAUAGUGUGGUCCAAGCGUUGACAUCUCUGGGCCUGUUAUACACUGU	UGUCCAGGGUGGAGAAACGAUG	AGCGUUGACAUCUCUGGGCCUG
GUUACCUUGGAUUUAGGUGGAUUUUCCCCAGAGUUGAGUGACAAAUAUUCCUACAGGCUCUCGGGACCUGAAAACCAAGAAGAC	UGGAUUUUCCCCAGAGUUGAGU	UACAGGCUCUCGGGACCUGAAA				UCAUGUCUAUGAAAAGCAUCCAGAAAAACACCAUAUUCAAGAUUGGAGAUCUGGGGAGAGAUGAAUUGAUGGAGCUUGCAUCAGACUUGG	UUCAAGAUUGGAGAUCUGGGGA	GAUGGAGCUUGCAUCAGACUUG
AUUAUUUACUGGGCAGGCCAGUUUUGAUUUGGCUGCAAUGUUAAUCGAGUCAAAUCUGGCUGGCUCAAAUGAUAAU	GGCAGGCCAGUUUUGAUUUGGC	UCGAGUCAAAUCUGGCUGGCUC				GUGCAGAGGGCUCUCAGAAAGAACAAAAGGGGUGAAGAGGAUCUGAACAAGCUGAGGGAUUUAAAC	AAGAGGAUCUGAACAAGCUGAG	UGAACAAGCUGAGGGAUUUAAA
GGCCAGUUUUGAUUUGGCUGCAAUGUUAAUCGAGUCAAAUCUGGCUGGCU	CUGCAAUGUUAAUCGAGUCAAA	AAUCGAGUCAAAUCUGGCUGGC				CACUGUGAAAACAGAUGUGUUGAAAGAUGCCAAGCUCAUAGCUGACAGCAUCGACUUCAACCAGGUUUCACAAGUG	UGAAAGAUGCCAAGCUCAUAGC	AGCAUCGACUUCAACCAGGUUU
GAUCCAGAACAAAGAGGUUAUUUUGAAGGUGGUGGCAGUCGAUCAGUCUGUGUCUGGGUC	UUAUUUUGAAGGUGGUGGCAGU	AGUCGAUCAGUCUGUGUCUGGG				UUCCCAGCUUUCGGUGGACUCAGUCACUGAGAAGAGGCCUGAGUCAGUUCACCCACACUGUGAA	UCAGUCACUGAGAAGAGGCCUG	CCUGAGUCAGUUCACCCACACU
GUUCAAUUGCCGCCUCAGGAGAAGGCUCCUGAUAUAGGUGAAUUGUUUGGAU	UCAGGAGAAGGCUCCUGAUAUA	UGAUAUAGGUGAAUUGUUUGGA
GAGGGUGUUAGAAUCUCGUUAAGCAACGUGAUGGUUGAUGGUGUUCAAUUGCCGCCUC	UUAAGCAACGUGAUGGUUGAUG	UUGAUGGUGUUCAAUUGCCGCC
GGUGUUAGAAUCUCGUUAAGCAACGUGAUGGUUGAUGGUGUUCAAUUGCC	CGUUAAGCAACGUGAUGGUUGA	AUGGUUGAUGGUGUUCAAUUGC
CUGACUUUGCCUUAAUGGUUAAGAAUCAAAAUGUUUCCAGAGCUAUGUUUGUGGAGGAUAUCGCAAUGGGGUAUGUUGUCUCUAACUUCGAGGGUGUUAG	UAUGUUUGUGGAGGAUAUCGCA	AUCGCAAUGGGGUAUGUUGUCU
GUCUGAAGUCAUUUUUCUGGUUCAAUGAAGUCCUAGAGCUAGAGGAUGAUAGUCAAAUUGAGUUAGCAGAAUUGACUGAC	CAUUUUUCUGGUUCAAUGAAGU	UUGAGUUAGCAGAAUUGACUGA
CAUCUUGUCUGAAGUCAUUUUUCUGGUUCAAUGAAGUCCUAGAGCUAGAGGAUGAUAGUCAAAUUG	GAAGUCAUUUUUCUGGUUCAAU	GCUAGAGGAUGAUAGUCAAAUU
UGAAGUCAUUUUUCUGGUUCAAUGAAGUCCUAGAGCUAGAGGAUGAUAGUCA
CUUGACUCCAUUUAUGAAUGAUCUUCAGGUCAGCAGAACAAUGGAUAGCGGG	AAUGAUCUUCAGGUCAGCAGAA	UCAGCAGAACAAUGGAUAGCGG
CCAUUGGUGUUGAACAACCAAAACUUUUUUUGGGCUGUGAAGCCUAAAGUGGUGAGACAAAUUGAAGACCAACUGG	UUUGGGCUGUGAAGCCUAAAGU	AAAGUGGUGAGACAAAUUGAAG
CAGUUUUCAAAACCUAUUUUGUGGGAUUAUUUUUCAUUAGUCCUAACAAAUGCAUGUGAACUUGGAGAGUG	UUCAAAACCUAUUUUGUGGGAU	UAACAAAUGCAUGUGAACUUGG
UUCAAAACCUAUUUUGUGGGAUUAUUUUUCAUUAGUCCUAACAAAUGCAUGUGAA	AUUAUUUUUCAUUAGUCCUAAC	UUAGUCCUAACAAAUGCAUGUG
UACAUAAAAGAAGUGUAUUCAGGUGUAAGUGCUUGUACAUGUGAAAUAUGUG	UAUUCAGGUGUAAGUGCUUGUA	UGCUUGUACAUGUGAAAUAUGU
GCUUUCCAGUCAUCCGUUGCCUCAGGUUUUAUUGGGUUCUGCAAAAGCAUGGGUAGC	UGCCUCAGGUUUUAUUGGGUUC	GGUUCUGCAAAAGCAUGGGUAG
GUAGAAGAGUUCUUGAAAGGGAGGAAGUGCCAACUUUAAUUAAAACCUUGCAAUCCAAACUUUCCAGAAACUUCAC	CUUGAAAGGGAGGAAGUGCCAA	UGCAAUCCAAACUUUCCAGAAA
CAAGAAGUUAAUCGCGUGUUGAACUAUAGAUGGGUGAAUUUAUCAAGUUUUG	GUGUUGAACUAUAGAUGGGUGA	AGAUGGGUGAAUUUAUCAAGUU
AAGGGGUUACCGUCUACAGAGAAAGAUUGAAGCUAUCUUUCAUGAUGACAAGGAAACCUCUU	AAGAUUGAAGCUAUCUUUCAUG	UCAUGAUGACAAGGAAACCUCU
UUGAAUAAGUUUGUCAGCCCCAAGAGUGUCAUCGGGACUUUUGUCGCAGAGUUCAA	CCCAAGAGUGUCAUCGGGACUU	GGGACUUUUGUCGCAGAGUUCA
UCAGAUCACUCUUAUCAAGACACCUUCUCUGGAUAUAGAAGGGGGUUCAGAUGCUGCGGAGUGGCUCGA	UCUCUGGAUAUAGAAGGGGGUU	UCAGAUGCUGCGGAGUGGCUCG
GACAUGGGGCAAGGGAUACUACAUAACACUUCUGAUUUGUAUGGAUUAAUCACAGAGCAAUUUUUGUGUUAUGCACUCGAUCUUUUGUAUGAUGUAAUCCCUGUGUC	CAUAACACUUCUGAUUUGUAUG	UGUGUUAUGCACUCGAUCUUUU
GGCAAGGGAUACUACAUAACACUUCUGAUUUGUAUGGAUUAAUCACAGAGCAAUUUUUGUGUUAUGCACUCGAUCUUUUGUAUGAUGUAAUCCCUGUGUC	AGAGCAAUUUUUGUGUUAUGCA	UGUUAUGCACUCGAUCUUUUGU
CCAUGCAGUUAAAUGGUCAGAUUCCUAGUCACAUUAUGUCUGUUUUGGACAUGGGGCAAGGGAUACUACAUAACACUUCUGAUUUGUAUGG	UCAGAUUCCUAGUCACAUUAUG	ACAUGGGGCAAGGGAUACUACA
GUUAAAUGGUCAGAUUCCUAGUCACAUUAUGUCUGUUUUGGACAUGGGGCAAGGGAUACUACAUAAC	UUAUGUCUGUUUUGGACAUGGG	UGGGGCAAGGGAUACUACAUAA
GUCAGAUUCCUAGUCACAUUAUGUCUGUUUUGGACAUGGGGCAAGGGAUACUAC	UAUGUCUGUUUUGGACAUGGGG	UGGACAUGGGGCAAGGGAUACU
AGUAUACUGAAAUGGCACCUUCACAAAGUUGUAGAAGUGCCUAUCAAUGUGGCU	CUUCACAAAGUUGUAGAAGUGC	UAGAAGUGCCUAUCAAUGUGGC
GGGCCAUUUGUGACAUGAAGAUGGCAGUGAAUAAUGGUGAUUUGUCAUGUUCUUAUGAUCACUCAAAAUGGGGUCC	UUUGUGACAUGAAGAUGGCAGU	UGUCAUGUUCUUAUGAUCACUC
UUAAAUUUGGUCUAAGUUAUAAGGAACAGGUGGGUUCAAACAGAGAGCUCUAUGUAGGAGACCUCAACACAAAACUGAUGACAAGAUUGGUGGAGGAUUUUUCUGAAGCUGUAGGGAAUUCUAUGAAGUACACCUGUCUGAACUCUGAAAAAGAAUUUGA	AGAGCUCUAUGUAGGAGACCUC	UGGUGGAGGAUUUUUCUGAAGC
UUCUGAAGAUUCGCCCACUGAGUUCACAAGCAUUAGUUCCAACUCAGGAAACCUUAAAUUUGGUCUAAGUUAUAAGGAACAGGUGGGUUCAAACAGAG	AGGAAACCUUAAAUUUGGUCUA	UAAGUUAUAAGGAACAGGUGGG
GGAAUCUGUGUUUUUAUUCUGAAGAUUCGCCCACUGAGUUCACAAGCAUUAGUUCC	UGUGUUUUUAUUCUGAAGAUUC	GAAGAUUCGCCCACUGAGUUCA
GGAUAAAAGUUACUUCACCAAUGCCGCAUUAAGGAAUCUGUGUUUUUAUUC
GCAGAUCUAGACUGGGUUUCACCGAUGAGACAUUAAGACUCAAAGACGAGGUUAGACUUAGUAUAAGAGAAAGC	ACUGGGUUUCACCGAUGAGACA	AAAGACGAGGUUAGACUUAGUA
UGUGUUUUAAAUACCUCUUGAUACAAGGUCACUUUGAUCAAAAACUAGGAAGUUAUGAGCACA	UUGAUACAAGGUCACUUUGAUC	UCAAAAACUAGGAAGUUAUGAG
UCAGAAAAAUGCAACUUCUUCCUUGAGGGAGUACUUGAUGUCUGUCCCUUGGGGUUGCUGCUGA	UGAGGGAGUACUUGAUGUCUGU	CUGUCCCUUGGGGUUGCUGCUG
CCUGAAGUGUACAAGGAGUUGUGUGACGCAGUUUACAAAUCGUCAGAAAAAUGCAACUUCUUCCUUGAGG	ACAAGGAGUUGUGUGACGCAGU	AAAAUGCAACUUCUUCCUUGAG
GACAGGUUUGGUGAGUGCAGGGCCGAAAGCUAAGAGUACUCAAGAAGAAUUGUC	AGGGCCGAAAGCUAAGAGUACU	AAGAGUACUCAAGAAGAAUUGU
GGCAACAUCCUCUCCACCUAUGACAAGGAAAAACUAGUGUCAGCAUGUGUUUCCUCUAUGGCAGAGAGGUUUAAAACC	UCCACCUAUGACAAGGAAAAAC	UGUUUCCUCUAUGGCAGAGAGG
UGCUUUGGACUUAUCAAGUAACAAGAGUGUUGUUAUACCAAAACUAGAUGAGUUAGGCA	UUGUUAUACCAAAACUAGAUGA	ACCAAAACUAGAUGAGUUAGGC
GUUAAAGGUUUCUGGGGAGCUUAAAAAUAAUCCCUUUAGACCUAAUAUAAC
UCCUUAAGGGACACUGAGGAUGUGCAGACACCAGGUGUGUGUAAAGAACUCUUAAAUUAUUGUGUGUCUUUGUUUAAUAGGGG	CACCAGGUGUGUGUAAAGAACU	UGUGUGUCUUUGUUUAAUAGGG
CUUUGCCAUUUAAUCACAAAAGAAACGCCUGACCGAUUAACAGAUCAGAUGAAAUGUUUUGAGAAGUUCAUUGAGCCCAAAGUUAAGUUUGGAUGUGCUGUGGUGAACCCAUCUCUAAAUGGAAAGCUGACUGUAGAUCAGGAAGACAUUAUGAUAAAUGGUUUAAAG	UUUUGAGAAGUUCAUUGAGCCC	UGUGCUGUGGUGAACCCAUCUC
UUUCUCAAGAAGAUUCAAAUAUCUGCUAAAUGUUAGUUACCUUUGCCAUUUAAUCACAAAAGAAACGCCUGACCGAUUAACAGAUCAGAUGAAAUGUUUUGAGAAG	UAUCUGCUAAAUGUUAGUUACC	ACGCCUGACCGAUUAACAGAUC
AGGCUUGCAGUGGGACUCUUCAUUAGACUACUUAGUGGUGAGUCAGAUGCAAGUUU	UUCAUUAGACUACUUAGUGGUG	AGUGGUGAGUCAGAUGCAAGUU
GCUUUUGCUAACCAAAUUCAUCAUAUCGACCUGACAUCUAAAUUGGUAGUGGAAUGC	AAUUCAUCAUAUCGACCUGACA	CAUCUAAAUUGGUAGUGGAAUG
CCAUCAAAGAGGAAUCAAACCUUUCUACAAGGAUUAAGAUACUUUUUAAUGG	AAAGAGGAAUCAAACCUUUCUA	CAAGGAUUAAGAUACUUUUUAA
GUGUGAGGAAAUGACAAGCUGGCUGGAUUUUGACACCGGAUUAAUGAAUGACACUGGGCCCAUAUUAAGGUUGUUAGUUCUGGCUAUAC	UGACAAGCUGGCUGGAUUUUGA	GGCCCAUAUUAAGGUUGUUAGU
GGGUUCAUUUUAUUGUGAUCCAAAGAGAUUCUUCUUGCCUGUUUUUUCUGAUGAAGUUUUGGCUGGAAUGUGUGAGGAAAUGACAAGCUGGCUGGAUUUUGACACCGGAUUAAUGAAUGACACUGGGCCC	AGAGAUUCUUCUUGCCUGUUUU	UGUGAGGAAAUGACAAGCUGGC
CUAAGUACUUUGGUAAUGUUAGACUCAGAGAGUGUUAUGCCCAAAGGUUUUAUUUGG	UAGACUCAGAGAGUGUUAUGCC	UUAUGCCCAAAGGUUUUAUUUG
AGACUUUGUCCUCAAUAUCCUUGUCACUAAUCAAUUCUAUGAAGACAUCCUUUUCUUCAAGAUUGCUUGUGAAUGAGAGAGAAUUUUCU	UGUCACUAAUCAAUUCUAUGAA	UUCAAGAUUGCUUGUGAAUGAG
GCUCUGAUAAGAUUUGUAGACAUAAAUUGUUCCAGGAGAUGUCUAGCUUUGAGC	UAAAUUGUUCCAGGAGAUGUCU	CCAGGAGAUGUCUAGCUUUGAG
GAGGCUCUGAUAAGAUUUGUAGACAUAAAUUGUUCCAGGAGAUGUCUAGCUUU	UGUAGACAUAAAUUGUUCCAGG	UGUUCCAGGAGAUGUCUAGCUU
GGCAUCACUUAAGCACUUUGAUAAAGCAACCAGACUUCAAUAGCUUGAUUUCAAUAGCC	CACUUAAGCACUUUGAUAAAGC	UUCAAUAGCUUGAUUUCAAUAG
UUAGUGACAGUUGCCAGGACGCGAUUGAAAGUUUGAGAAAAUCGGGAUUGAUAGUGGGUCAGAUGGUUAUGUUAGUGA	UGAGAAAAUCGGGAUUGAUAGU	GGGUCAGAUGGUUAUGUUAGUG
UUGUGCAAUAAAAUAAAGGGGUUGAAGGUCUUUAACACCAGAAGAAACACCCUACUAUUCUUAGAUCUCAUAA	AAUAAAAUAAAGGGGUUGAAGG	AGAAACACCCUACUAUUCUUAG
GCUGUGUUGAAAGGACCGAUGGUGUAGCCACAGUGGACCAGCAGUUUAGC	GAUGGUGUAGCCACAGUGGACC	CCACAGUGGACCAGCAGUUUAG
CCUUUUGUAACAAUAAGUUGAUGGAAAUUGUUUACAAUGUGACCUUUAGCUGUGUUGAAAGG	UGGAAAUUGUUUACAAUGUGAC	UGACCUUUAGCUGUGUUGAAAG
GUCGACAGUGAGGGAAGAACUCAUCAAACUUAAAUUGUGGUUCAAGGAUGAGGUCUUCAGCAAAGGUCUGGGC	AGUGAGGGAAGAACUCAUCAAA	AAGGAUGAGGUCUUCAGCAAAG
UCAACGAUUAAUUCAUAGUCUAUCAAACGUUAAGAAUCAAAGCUUGGGGUUGGAAAACCUAGAACAUUUGAAAAGGAAUUCUUUAGAUUAUGAUGAGAGGUUGA	AUAGUCUAUCAAACGUUAAGAA	UUUAGAUUAUGAUGAGAGGUUG
UCCAAAUCCAUGCUUGAGAUUGAUAUUGAGGACCAGGAAUAUCAACGAUUAAUUCAUAGUCUAUCAAACGUUAAGAAUCAAAGCUUGGGGUUGGA	UUGAGGACCAGGAAUAUCAACG	UAAUUCAUAGUCUAUCAAACGU
UUGGGUGAUUGAAAGAAUAAGAUGGUUGCUUAUCGGGAUUUUGAAAGCAUCCAA	UAAGAUGGUUGCUUAUCGGGAU	AUCGGGAUUUUGAAAGCAUCCA
GUCAAAGCUUUUAAACCUGAAGCAUGACCUGCAAAAGUCGGGCGUGACUUUGGUUCCUAUUGUUGAUGGC	CUUUUAAACCUGAAGCAUGACC	GCGUGACUUUGGUUCCUAUUGU
UGCUCACAGAAGGCUUCAAGUUGCUCUCUAGUCUUGUUGAACUUGAGUCCUGUGAAGCA	ACAGAAGGCUUCAAGUUGCUCU	UGUUGAACUUGAGUCCUGUGAA
GAGUUGAAAGGGCUUAUUAGAAAGCACAUUCCUGAGAGGUGCGAGUUUGGACAUCAAAAGGUCACAUUCCUAUCUCAGGUGCAUCCCAGUCCCUUGCUC	CACAUUCCUGAGAGGUGCGAGU	CACAUUCCUAUCUCAGGUGCAU
GUGCGCACAGUGGAUCCUAGGCGACACUUGGCCAUGGAUGAAUAUGUCCAAGAGUUGAAAGGGCUUAUUAGAAAGCAC	UGGAUCCUAGGCGACACUUGGC	UGUCCAAGAGUUGAAAGGGCUU
GUGGAUCCUAGGCCGUCGUUAAGUUUGGAUGUGCUGUGGUGAAGGCGUGUAAAACGACGGCCAGUGCGCACAGUGGAUCCUAGGCGACACUUGGCCAUGGAUGAAU	UUGGAUGUGCUGUGGUGAAGGC	AGUGCGCACAGUGGAUCCUAGG
CACAGUGGAUCCUAGGCCGUCGUUAAGUUUGGAUGUGCUGUGGUGAAGGCGUGUAAAACGACGGCCAGUGCGCACAGUG	AGUGGAUCCUAGGCCGUCGUUA	CGUGUAAAACGACGGCCAGUGC
SABV						SABV
L SEGMENT						S SEGMENT
sequence	5`Stem	3`Stem				sequence	5`Stem	3`Stem
UCUAAUAAAAUGUUCCGACCAUUAUAUUUGUCUAAAAUGUUUGAACAUAAUGUUGGG	CAUUAUAUUUGUCUAAAAUGUU	AAAUGUUUGAACAUAAUGUUGG				GCGCACCGGGGAUCCUAGGCGUUUUUUAGUCACGCUUAAAUCUUUGAUUGCGU	CGUUUUUUAGUCACGCUUAAAU	CACGCUUAAAUCUUUGAUUGCG
CAUAAUGUUGGGGAAGUCUUCUUUUUGUGACAUUUGUGGUGAAGAGCUCCCCACAUCCAUUGUG	AAUGUUGGGGAAGUCUUCUUUU	AAGAGCUCCCCACAUCCAUUGU				UCAUGGGUCAAUUGUUCAGCUUUUUUGAAGAAGUUCCGAAUAUCAUCCAUGA	AGCUUUUUUGAAGAAGUUCCGA	AAGAAGUUCCGAAUAUCAUCCA
AUGUUGGGGAAGUCUUCUUUUUGUGACAUUUGUGGUGAAGAGCUCCCCACAU	GGGAAGUCUUCUUUUUGUGACA	UUUUUGUGACAUUUGUGGUGAA				AUCAUCCAUGAGGCUAUCAACAUAGCUCUGAUAGCAGUGAGCUUAAUUGCUGCCUUGAAAGGGAUGAU	UCCAUGAGGCUAUCAACAUAGC	AAUUGCUGCCUUGAAAGGGAUG
AGUCUUCUUUUUGUGACAUUUGUGGUGAAGAGCUCCCCACAUCCAUUGUGGUGCCCAUCGAACCAAGUGCUCCACCUCCAGAAGACU	UCCCCACAUCCAUUGUGGUGCC	UGCCCAUCGAACCAAGUGCUCC				CUUAAUUGCUGCCUUGAAAGGGAUGAUUAACUUGUGGAAGAGUGGCCUUUUCCAAUUGAUAUUCUUUUUGACUCUAGCAGGAAG	GAGUGGCCUUUUCCAAUUGAUA	UUCCAAUUGAUAUUCUUUUUGA
AGACUAAAUCGUGUCCGGGUACACCCCCGGGGGGCCCCACAGGGGCCCCCCGCGGGGAGUCCCCGGGGUGGUGUGGUUU	GGGGCCCCACAGGGGCCCCCCG	CCCCCGCGGGGAGUCCCCGGGG				UGCCACUUGGUGUCUUGAGGUGUCUGUGACUGAUGUUACCCUGCUCAUGGCUGAACAUGAUCGUCAAGUCCUCAACAAUCUGUCAAACUGUGUGCACCCUGCAGUUGAGCACAGAAGCAGGAUGGUUGGCUUACUUGAGUGGAUUUUUAGAGCCCUAAAGUAUGACUUCAAUCAUGAUCCAACACCGUUGUGUCA	UGUCUGUGACUGAUGUUACCCU	GACUUCAAUCAUGAUCCAACAC
CUCAAUGUCUUCAACGGACUGCUGCUGUCUAAAUAGUCUGCAGGUAACACCCUUGAG	ACUGCUGCUGUCUAAAUAGUCU	UAGUCUGCAGGUAACACCCUUG				GUCAAGUCCUCAACAAUCUGUCAAACUGUGUGCACCCUGCAGUUGAGCACAGAAGCAGGAUGGUUGGC	UGUCAAACUGUGUGCACCCUGC	GAGCACAGAAGCAGGAUGGUUG
UGCUGUCUAAAUAGUCUGCAGGUAACACCCUUGAGCCUUAAGUUUCCUAGAUUAUCAGCA	UGUCUAAAUAGUCUGCAGGUAA	UGCAGGUAACACCCUUGAGCCU				GCAGGAUGGUUGGCUUACUUGAGUGGAUUUUUAGAGCCCUAAAGUAUGACUUCAAUCAUGAUCCAACACCGUUGUGU	UGGUUGGCUUACUUGAGUGGAU	AAUCAUGAUCCAACACCGUUGU
GCCUUAAGUUUCCUAGAUUAUCAGCAACAACAAUGUCUUUGUAAUGUUUGCUGAAUGCAACCUUAAAACUGGC	AACAACAAUGUCUUUGUAAUGU	UUUGCUGAAUGCAACCUUAAAA				AUGGUUGGCUUACUUGAGUGGAUUUUUAGAGCCCUAAAGUAUGACUUCAAUCAU	AGUGGAUUUUUAGAGCCCUAAA	CCCUAAAGUAUGACUUCAAUCA
ACUGAGCAAUUGAUUCCAACAAAACAACUCUGUGAAGAUCAUAAAUCAUUUCAAAGUCUGUUUGAUCAAAAUUAAUGAUUUGCUUGGU	UGAUUCCAACAAAACAACUCUG	UCAAAGUCUGUUUGAUCAAAAU				CAAACUUCAACAGUGAAUGAAACACGUGUGCAGAUAAACAUCACUGAGGGGUUUG
UUGAUUCCAACAAAACAACUCUGUGAAGAUCAUAAAUCAUUUCAAAGUCUGUUUGAUCAA	AAACAACUCUGUGAAGAUCAUA	CAUUUCAAAGUCUGUUUGAUCA				AAACACGUGUGCAGAUAAACAUCACUGAGGGGUUUGGGUCUCACGGGUUU	AACAUCACUGAGGGGUUUGGGU	AGGGGUUUGGGUCUCACGGGUU
AUCAUAAAUCAUUUCAAAGUCUGUUUGAUCAAAAUUAAUGAUUUGCUUGGU	AAAUCAUUUCAAAGUCUGUUUG	UCAAAAUUAAUGAUUUGCUUGG				GGCGAAUGCUGGUCGCUCUUCUGGUUCUAGAAGACCACUCGGCAUUUUCUCC	CUCUUCUGGUUCUAGAAGACCA	GAAGACCACUCGGCAUUUUCUC
GAAUUUGUCACCUAGUUCAUCAUGAAAUUUGGUGAAAUCAAGUGUUACAGAUUC	CAUCAUGAAAUUUGGUGAAAUC	GUGAAAUCAAGUGUUACAGAUU				CACUCGGCAUUUUCUCCUGGACAAUAACUGAUGCAGUGGGCAAUGACAUGCCUGGUGGUUAUUGUCUUGAAAGAUGGAUGCUAGUG	GUGGGCAAUGACAUGCCUGGUG	CCUGGUGGUUAUUGUCUUGAAA
CUGAAACCAUGGUUACACCAUCCAACUGCAGGUGUCCUCCAUUUACACCAG						GAUAGAGACAUUGAAUGACAAUACAAAAAACAAGGUAAACUUGCUGACCCACUCAAUUAAUGCAUUAAUAUC	ACAAGGUAAACUUGCUGACCCA	UGACCCACUCAAUUAAUGCAUU
ACUCCAAGGAUUCCACCAAAGCCACUGGGUCUUUAGUGAAGCAGUCCUCAAGUGGUAGAGCACAGAGUGCCUUAAGAGU	CAAGGAUUCCACCAAAGCCACU	UCCUCAAGUGGUAGAGCACAGA				UUACUGAUGAAGAAUCGACUUAAAGAAUUGUUGAACACUCCUUAUUGUAA
ACUCCAAGGAUUCCACCAAAGCCACUGGGUCUUUAGUGAAGCAGUCCUCAAGU	CACCAAAGCCACUGGGUCUUUA	CUUUAGUGAAGCAGUCCUCAAG				GAAAUGCUCAAUAAAGAAUACAUAGAUAGACAGGGAAAGACACCGUUGACUUUGGUGGAUAUCUGUUUCUGGAGCACUUU	GACACCGUUGACUUUGGUGGAU	GAUAUCUGUUUCUGGAGCACUU
GAAUUUCUCAUAUGGACAAUUUGUAUGUCUAAUGUGAGUUUUAUUGAUUC	UGGACAAUUUGUAUGUCUAAUG	UCUAAUGUGAGUUUUAUUGAUU				AAUAAAGAAUACAUAGAUAGACAGGGAAAGACACCGUUGACUUUGGUGGAUAUCUGUUUCUGGAGCACUUUGUU	GAUAGACAGGGAAAGACACCGU	GAUAUCUGUUUCUGGAGCACUU
UUUAAGAUGUCUGAUAAAUCAUUCUUGGAUGGAUGAUUUGAUCUGAAUUCUUGGA	AUCAUUCUUGGAUGGAUGAUUU	AUGAUUUGAUCUGAAUUCUUGG				GGGUCGGUGUGGCCCCCCAGUCCGCGGCAAAUGCCGCGGACUGGGGAGCACCAAUCU	UCCGCGGCAAAUGCCGCGGACU	CGCGGACUGGGGAGCACCAAUC
UCAGAUGCCCUGUUUUUAUAAACAAUGUGAAGUCAGUCAAUUCUCCCAAAUCUAUCUGA	UUUUAUAAACAAUGUGAAGUCA	UGAAGUCAGUCAAUUCUCCCAA				ACCAAUCUAGAUGGUGAAUGCUGCCUCCAGUGUGAAGAGCAAUGCAUCAGGCAAUAAACCUUCCAGUUUGGU	AGAUGGUGAAUGCUGCCUCCAG	UCAGGCAAUAAACCUUCCAGUU
UGAUCUUCUUCCUCUAUACUUAAAACCUCAUUAAACCAGAAAAAUGUCUUUAAUGUUGACGUAGAAACUAUGAGGGGAUCA	AACCAGAAAAAUGUCUUUAAUG	UCUUUAAUGUUGACGUAGAAAC				UCCAGUUUGGUUUGAGGUGGUUGGCCUGCUAUGGCUGACUGAAACAUUAGACAAUCAAGUAGGG	UUUGGUUUGAGGUGGUUGGCCU	UGACUGAAACAUUAGACAAUCA
CCUCAUUAAACCAGAAAAAUGUCUUUAAUGUUGACGUAGAAACUAUGAGG						UGCUAUGGCUGACUGAAACAUUAGACAAUCAAGUAGGGCACAGUGUGGCUCUGAGGACUGUGGGAUGUCUUUGUCUUUCUUUUUCUUUGGCA	UGAAACAUUAGACAAUCAAGUA	GAGGACUGUGGGAUGUCUUUGU
GCAAACUUGCUGAGGACUUAAACCAAGCUCAUGGUCCACAUAGUCAGAUUGC	AAACUUGCUGAGGACUUAAACC	AGGACUUAAACCAAGCUCAUGG				GUCUUUCUUUUUCUUUGGCACAAUAACUCCAUUGUGUUUCUUACAGAGGUGAC	UGGCACAAUAACUCCAUUGUGU	AUUGUGUUUCUUACAGAGGUGA
ACAUAGUCAGAUUGCCUUAUGUGUGCAGAAGCACACUCACUCUGUUUAACUAUGU	UAUGUGUGCAGAAGCACACUCA	ACACUCACUCUGUUUAACUAUG				AGAUGCCAAUUUAAUGUCGACAAUCUUUAAGUCUUUGCGACCGUGUGUAUCU
UGUUUAACUAUGUAUAUGAAAUGAUUUCUACCACGCAAAAGAUGACCUAUUAUGCCUAGAUUCUCAUUCAUCAUAUCCAAUGCUAUACA	AUGAAAUGAUUUCUACCACGCA	CUAGAUUCUCAUUCAUCAUAUC				AUCCCAUGUGAAUGCCUGCUACCAUUUUUGAACCCCUUCUCAUCAUGUGGUUUCCUAUAACAGAGGAU	UUUGAACCCCUUCUCAUCAUGU	UGUGGUUUCCUAUAACAGAGGA
GAUGACCUAUUAUGCCUAGAUUCUCAUUCAUCAUAUCCAAUGCUAUACAUACAUCCAGGAAUUUGACAUGUGAUGGGUUCAUC	ACCUAUUAUGCCUAGAUUCUCA	AUUUGACAUGUGAUGGGUUCAU				GAGGAUAUAAUUACCUGUGUCUGGUUGGUACAAUGCUAAUUCAACCGGAUCAUUACUGGUACCCUC	UAAUUACCUGUGUCUGGUUGGU	AACCGGAUCAUUACUGGUACCC
UCAUUCAUCAUAUCCAAUGCUAUACAUACAUCCAGGAAUUUGACAUGUGA	UCCAAUGCUAUACAUACAUCCA	ACAUCCAGGAAUUUGACAUGUG				GUCAAUCCAUGUUGUCAGAGUUGGGUCAAUCUUACCCAUUGCCUCUCUCACAACUGAC	UCAGAGUUGGGUCAAUCUUACC	CCAUUGCCUCUCUCACAACUGA
AUUCAUCAUAUCCAAUGCUAUACAUACAUCCAGGAAUUUGACAUGUGAUGGGU						CAUUGCCUCUCUCACAACUGACUCUUGCAACUCAGUCAAGUGGGAGAGUCUAAUG	UGCCUCUCUCACAACUGACUCU	UCAGUCAAGUGGGAGAGUCUAA
CACUCAUAAACGGUGCUAGAUGUUCUUCAAAUAAAUAGGGAUAGUUCCUUUUAAUAGAGUG	AUAAACGGUGCUAGAUGUUCUU	GGAUAGUUCCUUUUAAUAGAGU				UUCUGACCUGCCUUUUCUGGUGUUCUCGGCCCUUGUUGGGGCUUUGUGCUUAAAUCAACAGUGGUGUUUUCCCAUGACCUACCCUUGAUCUGGGAUCUGGAGCCAAUGUAAGGCCAACCUUCUCCUGAAAGGCAGAUUUUGUACAGAA	UGUGCUUAAAUCAACAGUGGUG	CCUACCCUUGAUCUGGGAUCUG
UUCAAAUAAAUAGGGAUAGUUCCUUUUAAUAGAGUGUAAAAUAUGAUUUAGACUUAGUCUAUCUUCAAUAUGUUUUUGAA	UGUAAAAUAUGAUUUAGACUUA	AGACUUAGUCUAUCUUCAAUAU				GUAAGGCCAACCUUCUCCUGAAAGGCAGAUUUUGUACAGAAGGUUUUCAUAAGGGUUUCUAUUUCCAGGUUUCUCAUCUACAAACAUGCCUUCCUUUUUCUUUAUGGAUAGGGUUGUCUUUAU	UGAAAGGCAGAUUUUGUACAGA	AGGUUUCUCAUCUACAAACAUG
UAUCUUCAAUAUGUUUUUGAAUCUUGGGCUUGACAGCCCAAAAGAGAUUUGGAUUACUUAAAAUAGGAGGUG	CUUGGGCUUGACAGCCCAAAAG	UGGAUUACUUAAAAUAGGAGGU				CUGAAAGGCAGAUUUUGUACAGAAGGUUUUCAUAAGGGUUUCUAUUUCCAGGUUUCUCAUCUACAAACAUGCCUUCCUUUUUCUUUAUGGAUAGGGUUGUCUUUAUGAUCUGAGAAAAGUUGUCAGGAGUGAUCCUUAUGGUUUCCAGCAUGUUACCACCAUCCAGAAGCGUUGCACCAG	UUUCUCAUCUACAAACAUGCCU	AGAAAAGUUGUCAGGAGUGAUC
UUUCAGAUACAUAAAACCUCCUUUGCCGUCUCUCACACAUUUACUACCCAUACUUUUACAGAACCCUAUGAAACCUGAGGCCACAGAUGACUGAAA	ACCUCCUUUGCCGUCUCUCACA	CCUGAGGCCACAGAUGACUGAA				UUUCCAGGUUUCUCAUCUACAAACAUGCCUUCCUUUUUCUUUAUGGAUAGGGUUGUCUUUAUGAUCUGAGAAA	UCCUUUUUCUUUAUGGAUAGGG	UAGGGUUGUCUUUAUGAUCUGA
UUUUACAGAACCCUAUGAAACCUGAGGCCACAGAUGACUGAAAUGCUGACUUAUUUAUUGAUUCUGCUAAAA	UGAGGCCACAGAUGACUGAAAU	CUUAUUUAUUGAUUCUGCUAAA				UGGAUAGGGUUGUCUUUAUGAUCUGAGAAAAGUUGUCAGGAGUGAUCCUUAUGGUUUCCAGCAUGUUACCACCAUCCA	AGGAGUGAUCCUUAUGGUUUCC	UGGUUUCCAGCAUGUUACCACC
AAUGCUGACUUAUUUAUUGAUUCUGCUAAAAUCUUUUUUGCCCCCUUUAUAAAGUUCUUUGACAUU	UAAAAUCUUUUUUGCCCCCUUU	CCUUUAUAAAGUUCUUUGACAU				GCGUUGCACCAGCUUUAACAGCUGCAGAAAGACUAUAGUUAUAUCCUGAGAUGUUCAAGCCGC	UUAACAGCUGCAGAAAGACUAU	AUAUCCUGAGAUGUUCAAGCCG
GGAUUGUAGUGUCUUUAUCAGACUUGGUACACUUUCUCUUUCCAAGAUUCUUUUACUAGACAUAAUUUUUGUCC	UAGUGUCUUUAUCAGACUUGGU	AGAUUCUUUUACUAGACAUAAU				GUUCAAGCCGCUCUCAUCUUUAGUCACUAUUUGAAGACAGUCAUGUUCUGCUGUAAGUUUUUCUAGGUCAAUCAGGUUGGGGAAC	UGAAGACAGUCAUGUUCUGCUG	GCUGUAAGUUUUUCUAGGUCAA
GUACACUUUCUCUUUCCAAGAUUCUUUUACUAGACAUAAUUUUUGUCCUUAAAACCAGUCUCAAAUCUCCAAAAGUGGAC	AGAUUCUUUUACUAGACAUAAU	UUAAAACCAGUCUCAAAUCUCC				GAAGUCCCAAAGAUGUUAGUGCCUGAACAACAUCCCCCAUGGUAUUGUCACUUUGUUUAGUC	CCAAAGAUGUUAGUGCCUGAAC	UGGUAUUGUCACUUUGUUUAGU
UGAUUGCCAAAAGAAUUCUCUAUAUUUCUCUGGAGACGAUAACCCCUCGAUCCAUCUGUCCAAUCUUUGACAUCUUGGUUGACAAUGGUCAGGAAAGGCGUCUCUUUAUAGCCAGAAUAGCUAAUCAAUCG	CUCGAUCCAUCUGUCCAAUCUU	UGGUUGACAAUGGUCAGGAAAG				CCCAUGGUAUUGUCACUUUGUUUAGUCAUACAAGCGAUUGUCAGUGCAGGG
UGGUUGACAAUGGUCAGGAAAGGCGUCUCUUUAUAGCCAGAAUAGCUAAUCAAUCGAUUCACCCUCUCUGAUAUUCUUGAGACAAUAUCCACUCCUACACCAUUGGCCA	CAAUCGAUUCACCCUCUCUGAU	AUAUCCACUCCUACACCAUUGG				CCUGGAGACCUCACUUGCUGCUGUUGAAAACCAAGUUUCCUUAAAAGAUCAGACCUUUUGGUGAGCUGUGAUUGGGAAAGGUUUCCCAGGUACACACCUCCUGAGGCUGAUCUUUCUGUUUGUCCAACUUUUCUUUUCAGUUUCUCCAGG	UCAGACCUUUUGGUGAGCUGUG	UACACACCUCCUGAGGCUGAUC
GGGAGUUUCCUCACCCAUUACAAAAAAUCUCGAUUUGAACUCAGCAACAAAAUUCCC	UUACAAAAAAUCUCGAUUUGAA	UUUGAACUCAGCAACAAAAUUC				GAGCUGUGAUUGGGAAAGGUUUCCCAGGUACACACCUCCUGAGGCUGAUCUUUCUGUUUGUCCAACUU	UGUGAUUGGGAAAGGUUUCCCA	UGAUCUUUCUGUUUGUCCAACU
UACAAAUUUGUUCAAUUUUGAAGAUAGGUACUCAUGGAAACAGAUGAUUUCCAACCAGUCAAAAUCUUCAUCAUUUUCUUUUGUA	UUUGAAGAUAGGUACUCAUGGA	CAACCAGUCAAAAUCUUCAUCA				CAACUUUUCUUUUCAGUUUCUCCAGGUCUGAUGCAAGAUCCAUCAGUUCAGAUUUGUUGAGAUCACCAAGUUUUAAGAUUG	GUUUCUCCAGGUCUGAUGCAAG	UCAGAUUUGUUGAGAUCACCAA
GGUACUCAUGGAAACAGAUGAUUUCCAACCAGUCAAAAUCUUCAUCAUUUUCUUUUGUACU	GAAACAGAUGAUUUCCAACCAG	UUUCCAACCAGUCAAAAUCUUC				AAGAUCCAUCAGUUCAGAUUUGUUGAGAUCACCAAGUUUUAAGAUUGUGUCUCUU	UGUUGAGAUCACCAAGUUUUAA	CCAAGUUUUAAGAUUGUGUCUC
GUCAAAAUCUUCAUCAUUUUCUUUUGUACUCAGUGGCAAUUUCAUGAUUGAAAUUUGGUCAUCACUAGAUGUGUAAGAAGUGAC	AGUGGCAAUUUCAUGAUUGAAA	AAAUUUGGUCAUCACUAGAUGU				AGUUCAGAUUUGUUGAGAUCACCAAGUUUUAAGAUUGUGUCUCUUUGGGAACU
GUGACAUCAAUAUCAAACAGUUUGUGUAUUACAUAAUUAAGGAAUUGUUCAGUUAUUAAUGCAU	CAUCAAUAUCAAACAGUUUGUG	GAAUUGUUCAGUUAUUAAUGCA				GGUUGUCCACUUCUUUAUUUAGGUCUCUCAGUUUAUCAAGAUCUCCAUCAUUCCUUUUAGACUUUCUAAGGAUCCUUUGAACAAGAGAGACUUGAUUGAAAUCAAGACCAUCAAGUAUCAUUUUGGCAUCC	CAAGAUCUCCAUCAUUCCUUUU	UCCUUUGAACAAGAGAGACUUG
CAGUUUGUGUAUUACAUAAUUAAGGAAUUGUUCAGUUAUUAAUGCAUACAAGUCUG	UUAAGGAAUUGUUCAGUUAUUA	AGUUAUUAAUGCAUACAAGUCU				CUUCUUUAUUUAGGUCUCUCAGUUUAUCAAGAUCUCCAUCAUUCCUUUUAGACUUUCUAAGGAUCCUUUGAACAAGAGAGACUUGAUUGAAAUCAAG	UUUUAGACUUUCUAAGGAUCCU	UCCUUUGAACAAGAGAGACUUG
UUACAUAAUUAAGGAAUUGUUCAGUUAUUAAUGCAUACAAGUCUGACAAAUUGUGUAG	UUCAGUUAUUAAUGCAUACAAG	UACAAGUCUGACAAAUUGUGUA				UUCACCGGUGUUGUGAACUCACUGAGCCCUCUUCUCAGGGAUUGAGUCCAUCUGAAGCUGGGGA	AGCCCUCUUCUCAGGGAUUGAG	UUGAGUCCAUCUGAAGCUGGGG
AGGAUGCCUUGGCCCAUGUCAAGUACAGACAUUAUAUGACUUGGGAUUUCAUCUU	UGUCAAGUACAGACAUUAUAUG	UAUAUGACUUGGGAUUUCAUCU				AACUCACUGAGCCCUCUUCUCAGGGAUUGAGUCCAUCUGAAGCUGGGGAUUUCCUUUGAGUU	AGCCCUCUUCUCAGGGAUUGAG	CUGAAGCUGGGGAUUUCCUUUG
ACUUGAACACUGACAUUCCAUCAACCCAAGACUUCUUUUAAGCUUCCCUAUACAGUAAGCCUGUGCAACAUUAAAAGGAACCUCUACUGUUUUGUGUAAGUGCCACUUCAGUAUAUUAAGU	AUCAACCCAAGACUUCUUUUAA	AGGAACCUCUACUGUUUUGUGU				UGAGCCCUCUUCUCAGGGAUUGAGUCCAUCUGAAGCUGGGGAUUUCCUUUGAGUUGCUCA	CAUCUGAAGCUGGGGAUUUCCU	UGGGGAUUUCCUUUGAGUUGCU
AGCCUUGUUCUACUCUUGGGCUCAGUAAGAUUCAAAUUGGCUAAAAAUGUAAAAAACAGAGCAGGGCU	AGUAAGAUUCAAAUUGGCUAAA	AAUGUAAAAAACAGAGCAGGGC				CUGAAGCUGGGGAUUUCCUUUGAGUUGCUCAUUGUGGAAAAGACUUGCUGACCAG	UGAGUUGCUCAUUGUGGAAAAG	UGUGGAAAAGACUUGCUGACCA
UUCUCAGAAUUCAAACAAGAGAACCUCAUUGAUCCUGUGACCACUUCUGAGAA						CGCAAUCAAAGAUUUAAGCGUGACUAAAAAACGCCUAGGAUCCCCGGUGCG
CAUUGAUCCUGUGACCACUUCUGAGAAAUCCUCUACCAAUCUAGUCAUAAGCUUAGUG	UGUGACCACUUCUGAGAAAUCC	ACCAAUCUAGUCAUAAGCUUAG				AUCAUCCCUUUCAAGGCAGCAAUUAAGCUCACUGCUAUCAGAGCUAUGUUGAUAGCCUCAUGGAUGAU	AAGCUCACUGCUAUCAGAGCUA	UAUGUUGAUAGCCUCAUGGAUG
UCUAGUCAUAAGCUUAGUGUUAAGAUCUCCCACAUAAAGCUCCCUGUUAGA	UCAUAAGCUUAGUGUUAAGAUC	AGUGUUAAGAUCUCCCACAUAA				UGCAAGAUGUGGGGUGGUCCUCGAAUACCUUCAACAUAUCAAACGUUAUGUUUUGCA	UGUGGGGUGGUCCUCGAAUACC	UCAACAUAUCAAACGUUAUGUU
AAGAUCUCCCACAUAAAGCUCCCUGUUAGACCCAACCUGUUCUUUAUAACUUAACCCAAAUUUCAGAUUGCCAGUGUUGGUGCUUACACUAGUGAAUUCAGUUGGGGAAUCUU	CUGUUAGACCCAACCUGUUCUU	CCAGUGUUGGUGCUUACACUAG				CGUGUUUCAUUCACUGUUGAAGUUUGCUUUUGACACAACGGUGUUGGAUCAUG	AAGUUUGCUUUUGACACAACGG	UGACACAACGGUGUUGGAUCAU
CCCAAAUUUCAGAUUGCCAGUGUUGGUGCUUACACUAGUGAAUUCAGUUGGG						CUUCAAACCCGUGAGACCCAAACCCCUCAGUGAUGUUUAUCUGCACACGUGUUUCAUUCACUGUUGAAG	GAUGUUUAUCUGCACACGUGUU	ACGUGUUUCAUUCACUGUUGAA
AGUGAAUUCAGUUGGGGAAUCUUCUGAGUAAAAGCAAAGAUUUCGUAAAGCUGCACU	AUUCAGUUGGGGAAUCUUCUGA	CAAAGAUUUCGUAAAGCUGCAC				GGAUAUUUGAAAAUGCAAUUCUUGAACCGAAUAGAACCCCUAGUCUUUGAAGGAUGGUAUCUUCAAACCC	UUGAAAAUGCAAUUCUUGAACC	UUUGAAGGAUGGUAUCUUCAAA
GGGGAAUCUUCUGAGUAAAAGCAAAGAUUUCGUAAAGCUGCACUUGUAAAGAAAGUUCUAUCAAGUUUUUUUGCUAUUGCCUCAGCAUUGCUUUCUCUUGUGCUAACUCUUGCAUUCUCU	AAAGUUCUAUCAAGUUUUUUUG	UUUUUUGCUAUUGCCUCAGCAU				UCACUAGCAUCCAUCUUUCAAGACAAUAACCACCAGGCAUGUCAUUGCCCACUGCAUCAGUUAUUGUCCAGGAGAAAAUGCCGAGUGG	CUUUCAAGACAAUAACCACCAG	CCACUGCAUCAGUUAUUGUCCA
UCUUGUGUUCAUAUGUACCUAGCUUUUGAUCAAAGUCUCCUUGUAUUAAUAGGUACUUAAAACACUCAAAGA	AUCAAAGUCUCCUUGUAUUAAU	UAAUAGGUACUUAAAACACUCA				GAAUCGUGGUCAAGGUUACAUUUUGCUAGUGCUGUGUUUCCAAAGCACUUAAGAUCUGACGUCACUAGCAUCCAUCUUUC	GUGUUUCCAAAGCACUUAAGAU	AAGCACUUAAGAUCUGACGUCA
AGAUUUUAACGGUUCAUCAAGGAAAAACAGUGACUUUUGUGAUGAAUUAUACACCUCAUGACAAAGUUUUUCAACAAGAUGACUAUCU	AAACAGUGACUUUUGUGAUGAA	AAAGUUUUUCAACAAGAUGACU				AAUUGAGUGGGUCAGCAAGUUUACCUUGUUUUUUGUAUUGUCAUUCAAUGUCUCUAUCGCUUUUUUGUUGAACUCAAACAAUU	UGUAUUGUCAUUCAAUGUCUCU	UUUUUUGUUGAACUCAAACAAU
GACUAUCUAAAAUGUCAGGAUCAAAAUCUUUAAUUUCAUGGAUUGAGGUCUCAUUUUUUAUGGCUC	UCUAAAAUGUCAGGAUCAAAAU	UGAGGUCUCAUUUUUUAUGGCU				CCUGAUGCUGUGUGAUUGACAUACCAAAAUUUGGUGUAAUUACAAUAAGG	UGUGUGAUUGACAUACCAAAAU	ACAUACCAAAAUUUGGUGUAAU
GAUGAGGUGACCAAAGAGAUUCCAGUAUCUUCCCUUUUGAUGCAUUCUUCUCAUUUCUUUUUGGAUCCUGCAACCUUUCUUC	CAGUAUCUUCCCUUUUGAUGCA	UGCAUUCUUCUCAUUUCUUUUU				UGUUGUUGUGAAAAACAAAGUGCUCCAGAAACAGAUAUCCACCAAAGUCAACGGUGUCUUUCCCUGUCUAUCUAUGUAUUCUUUAUUGAGCAUUUCAGACAAUA	UCCAGAAACAGAUAUCCACCAA	UCUUUCCCUGUCUAUCUAUGUA
UCUAGCAUCUGAACUUUUCAUUUUGUGUAAUGCUAACUGUACUUCAUCCCUCACCUGUUCGAAUGCAGA	UGUAAUGCUAACUGUACUUCAU	UUCAUCCCUCACCUGUUCGAAU				UUGGUGCUCCCCAGUCCGCGGCAUUUGCCGCGGACUGGGGGGCCACACCGA	CCGCGGCAUUUGCCGCGGACUG	CGCGGACUGGGGGGCCACACCG
CAGAAAUUUGGUCCUCAGUCAGUGCUUCAUACAAUGUUGACAAUUCUUCUUGAGACUUUUCUUGAGGUACAUUUGCACUUACCAAGUUUGUG	UUUGGUCCUCAGUCAGUGCUUC	UACAUUUGCACUUACCAAGUUU				GCCAUAGCAGGCCAACCACCUCAAACCAAACUGGAAGGUUUAUUGCCUGAUGC	CAUAGCAGGCCAACCACCUCAA	AACCACCUCAAACCAAACUGGA
UGUUGACAAUUCUUCUUGAGACUUUUCUUGAGGUACAUUUGCACUUACCAAGUUUGUGAGGUUUUUUAACA	UACAUUUGCACUUACCAAGUUU	UACCAAGUUUGUGAGGUUUUUU				GACAAAGACAUCCCACAGUCCUCAGAGCCACACUGUGCCCUACUUGAUUGUCUAAUGUUUCAGUC	AAAGACAUCCCACAGUCCUCAG	CUUGAUUGUCUAAUGUUUCAGU
CCCUGACACUCUCAAUUUGCCUCUAUUGAACAAUGAAACACAGUAUCCAAGUAGUUCUCUAGAGACACCAGGCUCCUUCACAUCAGAUUGAUCAAGCAACUCUUUGGAAAAGAAUCUAUCAAUACUAGAAAUCAUUUGGUGCUCCUGAGAUUCUGUCAAGG	UCUCUAGAGACACCAGGCUCCU	UCUUUGGAAAAGAAUCUAUCAA				GUCACCUCUGUAAGAAACACAAUGGAGUUAUUGUGCCAAAGAAAAAGAAAGAC	ACAAUGGAGUUAUUGUGCCAAA	UUGUGCCAAAGAAAAAGAAAGA
CCUGACACUCUCAAUUUGCCUCUAUUGAACAAUGAAACACAGUAUCCAAGUAGUUCUCUAGAGACACCAGG	UCUCAAUUUGCCUCUAUUGAAC	AACAAUGAAACACAGUAUCCAA				GACUUAAAGAUUGUCGACAUUAAAUUGGCAUCUGAACAGGCGAGAAAGUUUGAGGAGCCAAUCUGGUCAGAUUUUGGUC	UAAAUUGGCAUCUGAACAGGCG	GAGGAGCCAAUCUGGUCAGAUU
CUUUGGAAAAGAAUCUAUCAAUACUAGAAAUCAUUUGGUGCUCCUGAGAUUCUGUCAAGG	UAUCAAUACUAGAAAUCAUUUG	UGGUGCUCCUGAGAUUCUGUCA				UCUGUUAUAGGAAACCACAUGAUGAGAAGGGGUUCAAAAAUGGUAGCAGG	AAACCACAUGAUGAGAAGGGGU	AGGGGUUCAAAAAUGGUAGCAG
GAAAUCAUUUGGUGCUCCUGAGAUUCUGUCAAGGUUCCGUUCAAUGACGGAUUCACAAUGACACUAUUAAAUUUC	AUUUGGUGCUCCUGAGAUUCUG	AUGACGGAUUCACAAUGACACU				UGACAUUGAGGGUACCAGUAAUGAUCCGGUUGAAUUAGCAUUGUACCAACCAGACACAGGUAAUUAUAUCCUCUGUUA	CCAGUAAUGAUCCGGUUGAAUU	ACACAGGUAAUUAUAUCCUCUG
GAGUUUCUUUUGUAAUAAAGUGGCAAAGGUAACUAAUGUUCAGUAGAAACUU	AAAGUGGCAAAGGUAACUAAUG	UAACUAAUGUUCAGUAGAAACU				UACCAGUAAUGAUCCGGUUGAAUUAGCAUUGUACCAACCAGACACAGGUA
GUUUCUUUUGUAAUAAAGUGGCAAAGGUAACUAAUGUUCAGUAGAAACUUGAAUCUUCUUGUGAACCCAUAUUCUAUCUCAUUGUCACCAGAUAAAAUCGAAAC	CAAAGGUAACUAAUGUUCAGUA	UGAACCCAUAUUCUAUCUCAUU				AGUCAGUUGUGAGAGAGGCAAUGGGUAAGAUUGACCCAACUCUGACAACAUGGAUU	GGUAAGAUUGACCCAACUCUGA	ACCCAACUCUGACAACAUGGAU
UUGAAUCUUCUUGUGAACCCAUAUUCUAUCUCAUUGUCACCAGAUAAAAUCGA						AUCUGCCUUUCAGGAGAAGGUUGGCCUUACAUUGGCUCCAGAUCCCAGAUCAAGGGUAGGU	UUGGCCUUACAUUGGCUCCAGA	CUCCAGAUCCCAGAUCAAGGGU
UUAGACAUAAGGUCAAUGUGGUGUGCUUGGUUGACAUAUGCCAUUAUAAAAUACCUCAAACCUUGAAGGAAUGUCUGA	UAAGGUCAAUGUGGUGUGCUUG	UAUAAAAUACCUCAAACCUUGA				CCUGGAAAUAGAAACCCUUAUGAAAACCUUCUGUACAAAAUCUGCCUUUCAGG	AAUAGAAACCCUUAUGAAAACC	UUCUGUACAAAAUCUGCCUUUC
UCUGAAUCAAAGUUCAACCAGUUGAUCAUUUCUUCACACAUUGAUGUGAUCACAGCUUCAGA	UCAAAGUUCAACCAGUUGAUCA	AGUUCAACCAGUUGAUCAUUUC				CUUUUCUCAGAUCAUAAAGACAACCCUAUCCAUAAAGAAAAAGGAAGGCAUGUUUGUAGAUGAGAAACCUGGAAAUAG	UCAGAUCAUAAAGACAACCCUA	CAUGUUUGUAGAUGAGAAACCU
AGAUCCGAUCUCAGUCAACUCACCAUUUUCUGCAAUAUAAAGUGAGUAACAUCUAGAUCUUUCU	CGAUCUCAGUCAACUCACCAUU	AGUGAGUAACAUCUAGAUCUUU				UUUCUCAGAUCAUAAAGACAACCCUAUCCAUAAAGAAAAAGGAAGGCAUGUUUGUAGAUGAGAAA	AUAAAGACAACCCUAUCCAUAA	AAGGCAUGUUUGUAGAUGAGAA
GAUGUCUUCAUUGAAUUGAUCAAGCCUAAUGAAAGAUGAGACAAGGCCUUUAACAUUAUCUUGAAGUCAUCGUCAGUGAAGUUC	AUUGAUCAAGCCUAAUGAAAGA	UUAACAUUAUCUUGAAGUCAUC				CGGCUUGAACAUCUCAGGAUAUAACUAUAGUCUUUCUGCAGCUGUUAAAGCUG	UAUAACUAUAGUCUUUCUGCAG	AGUCUUUCUGCAGCUGUUAAAG
GAACACUGCUACAAAUUGAAAGCCACUUUUCAUUGGUGGUCAGUUUUUGCCUGAUC	AAAGCCACUUUUCAUUGGUGGU	UGGUGGUCAGUUUUUGCCUGAU				AAUAGUGACUAAAGAUGAGAGCGGCUUGAACAUCUCAGGAUAUAACUAUAGUCUUUCUGCAGCUGUU	GGCUUGAACAUCUCAGGAUAUA	GAUAUAACUAUAGUCUUUCUGC
ACAAUAGUGUGUUCCUCCUGGUAUUAAAGAUCUUUGAACCUUUAAUCUUAUUGCACAUGGACAACACAUUCAGGU	UCCUCCUGGUAUUAAAGAUCUU	UUGCACAUGGACAACACAUUCA				GCAGAACAUGACUGUCUUCAAAUAGUGACUAAAGAUGAGAGCGGCUUGAACAUCUCAGGAUAUAACUAUAGUCUUUCUGC	UGAGAGCGGCUUGAACAUCUCA	UCAGGAUAUAACUAUAGUCUUU
GUGUGUUCCUCCUGGUAUUAAAGAUCUUUGAACCUUUAAUCUUAUUGCACAU						GACAAUACCAUGGGGGAUGUUGUUCAGGCACUAACAUCUUUGGGACUUCUUUAUACAGUUAAGUUCCCCAACCUGAUUGACCUAGAAAAACUUACAGCAGAACAUGACUGUCUUCAAAUAGUGACUAAAGAUGAGAGCGGCUUGAACAUCUCAGGAUAUAACUAUAGUC	AGUUAAGUUCCCCAACCUGAUU	AUGAGAGCGGCUUGAACAUCUC
GUUUUAGUCCCAUCAAGGUUCAGCCCCCUUGUGAGCACAUCCUCAUGCAUCUUGACUGAUAAUUUGAAAC	UUGUGAGCACAUCCUCAUGCAU	CAUCUUGACUGAUAAUUUGAAA				CUGAUUGACCUAGAAAAACUUACAGCAGAACAUGACUGUCUUCAAAUAGUGACUAAAGAUGAG	UACAGCAGAACAUGACUGUCUU	UGUCUUCAAAUAGUGACUAAAG
UGGGAGCCUAAUGUGAUUAACUGAGACAGCAGGACCUUUUUGUCUGUUUUCACAAACUUUCCCA	CAGGACCUUUUUGUCUGUUUUC	UUUGUCUGUUUUCACAAACUUU				GUGAGGUCUCCAGGGGUUGUAAGGAUUUGGGACGUAGCUGAUCCGAACAGGCUGAAUAAUCAAUUUGGAUCUGUCCCUGCACUGACAAUCGCUUGUAUGACUAAAC	UGGGACGUAGCUGAUCCGAACA	AAUUUGGAUCUGUCCCUGCACU
GUGAUUAACUGAGACAGCAGGACCUUUUUGUCUGUUUUCACAAACUUUCCCAAACCUUUCUCAUAAACUUCAC	UUUUGUCUGUUUUCACAAACUU	AAACUUUCCCAAACCUUUCUCA				GAAAGAUCAGCCUCAGGAGGUGUGUACCUGGGAAACCUUUCCCAAUCACAGCUCACCAAAAGGUCUGAUCUUUU	CUGGGAAACCUUUCCCAAUCAC	AUCACAGCUCACCAAAAGGUCU
UCCUCCAUCACUUUUGAUUCUUUCACAUCAUUCUUAACUCCAACUAACAAUGAGGAAUCCAGCAACUGAUCAUAGGA	UCUUAACUCCAACUAACAAUGA	CAAUGAGGAAUCCAGCAACUGA				UCCUUAGAAAGUCUAAAAGGAAUGAUGGAGAUCUUGAUAAACUGAGAGACCUAAAUAAAGAAGUGGACAACCUGAUGA	AGAUCUUGAUAAACUGAGAGAC	AGACCUAAAUAAAGAAGUGGAC
GUCGUCUGGAUUUACUCUAACAAAAGUCUCCAACAAGAUGAGAGUCUUUCCCAUCAGGUUGUAACCAUCUGGCACCACCUUAGGCAGAGUUGGACAGAGAAUGCCACCAUCGGAAAGAAUCACAUCUAUAAAUUUUUGUUCGUAAUUAUGAUGGC	GAUGAGAGUCUUUCCCAUCAGG	GACAGAGAAUGCCACCAUCGGA				UUGAUUUCAAUCAAGUCUCUCUUGUUCAAAGGAUCCUUAGAAAGUCUAAAAGGAAUGAUGGAGAUCUUGAUAAACUGAGAGACCUAAAUAAAGAAGUGGA	UCUCUUGUUCAAAGGAUCCUUA	GAGAUCUUGAUAAACUGAGAGA
GAAUGCCACCAUCGGAAAGAAUCACAUCUAUAAAUUUUUGUUCGUAAUUAUGAUGGCAUGCAUUU	CACAUCUAUAAAUUUUUGUUCG	CGUAAUUAUGAUGGCAUGCAUU				CUUGAUGGUCUUGAUUUCAAUCAAGUCUCUCUUGUUCAAAGGAUCCUUAGAAAGUCUAAAAGGAAUGAUGGAGAUCUUGAUAAACUGAGAGACCUAAAUAAAG	UCAAGUCUCUCUUGUUCAAAGG	UAAAAGGAAUGAUGGAGAUCUU
GCAUUUACCUUACAGGACUCCAACUCCACCAACAAAGAUAAAAGUUUAAACCCCUCAAUUAACACUGAUCUUGGAUGCACUUGUGAAAGUAAUGC	ACAAAGAUAAAAGUUUAAACCC	ACACUGAUCUUGGAUGCACUUG				GCACAGUGGAUCCUAGGCAAAUUGUCUACCUUUACUGGUCAGCAAGUCUUUUCCACAAUGAGC	UACCUUUACUGGUCAGCAAGUC	UCAGCAAGUCUUUUCCACAAUG
GGGUCUUGCAUGACUGCCAGAAGUUUAAGUUACGGUUCUGCCUAGGAUCC	GUCUUGCAUGACUGCCAGAAGU	GCCAGAAGUUUAAGUUACGGUU
GGCGAACCAGCAGCACCUGCAGUUGUGUCUUCCAUACAGACUAGGUUCAGCCUGUCUCUUUAAAAUGGCUACCUGUUUGGUGCUAUUGACUGUUUGCU	CAGACUAGGUUCAGCCUGUCUC	CUACCUGUUUGGUGCUAUUGAC
UUAGAUUUGUAUUGGCGAACCAGCAGCACCUGCAGUUGUGUCUUCCAUACAGACUAG	CAGCAGCACCUGCAGUUGUGUC	AGUUGUGUCUUCCAUACAGACU
UGGGCACCACAAUGGAUGUGGGGAGCUCUUCACCACAAAUGUCACAAAAAGAAGACUUCCCCAACAUUAUGUUCA	AUGUGGGGAGCUCUUCACCACA	AGACUUCCCCAACAUUAUGUUC
GAUGUGGGGAGCUCUUCACCACAAAUGUCACAAAAAGAAGACUUCCCCAACAUU	UGGGGAGCUCUUCACCACAAAU	CACCACAAAUGUCACAAAAAGA
CCGGGGACUCCCCGCGGGGGGCCCCUGUGGGGCCCCCCGGGGGUGUACCCGG	GGGGCCCCUGUGGGGCCCCCCG	UGGGGCCCCCCGGGGGUGUACC
GCCAGUUUUAAGGUUGCAUUCAGCAAACAUUACAAAGACAUUGUUGUUGCUGAUAAUCUAGGAAACUUAAGGC	UACAAAGACAUUGUUGUUGCUG	UGUUGCUGAUAAUCUAGGAAAC
CCAAGCAAAUCAUUAAUUUUGAUCAAACAGACUUUGAAAUGAUUUAUGAUCUUCACAGAGUUGUUUUGUUGGAAUCAAUUGCUCAGUUUGG	AUUUAUGAUCUUCACAGAGUUG	ACAGAGUUGUUUUGUUGGAAUA
GAUCAAACAGACUUUGAAAUGAUUUAUGAUCUUCACAGAGUUGUUUUGUU	AUUUAUGAUCUUCACAGAGUUG	UGAUCUUCACAGAGUUGUUUUG
GGGAGAUUGGGAGUCUUCUACAUGGGCUCUGGCCUUAUCUGAAGGCUACCAAGCAAAUC	GGAGUCUUCUACAUGGGCUCUG	AUCUGAAGGCUACCAAGCAAAU
GACCAAUGAUCACAAUGUGAUGGAAUCUGUAACACUUGAUUUCACCAAAUUUCAUGAUGAACUAGGUGACAAAUUCUGCUACUCAUUAGUUGGUC	UGGAAUCUGUAACACUUGAUUU	UGAACUAGGUGACAAAUUCUGC
CUCUUAAGGCACUCUGUGCUCUACCACUUGAGGACUGCUUCACUAAAGACCCAGUGGCUUUGGUGGAAUCCUUGGAGUUGUUUGCUUCUGGUGUAAAUGGAG	UAAAGACCCAGUGGCUUUGGUG	UGGUGGAAUCCUUGGAGUUGUU
UCUGAAUAGGGCCAUGACAGCUGAUGACAUAACAAUGGGUUAUGUGUGUUCCAACCUCGCAGA	CAUAACAAUGGGUUAUGUGUGU	UAUGUGUGUUCCAACCUCGCAG
GUUUUAAGUAUAGAGGAAGAAGAUCAGAUAGAUUUGGGAGAAUUGACUGACUUCACAUUGUUUAUAAAAAC	UAGAGGAAGAAGAUCAGAUAGA	GACUGACUUCACAUUGUUUAUA
UUGAUCCCCUCAUAGUUUCUACGUCAACAUUAAAGACAUUUUUCUGGUUUAAUGAGGUUUUAAGUAUAGAGGAAGAAGAUCAG	UAAAGACAUUUUUCUGGUUUAA	UUAAUGAGGUUUUAAGUAUAGA
GGCAAUCUGACUAUGUGGACCAUGAGCUUGGUUUAAGUCCUCAGCAAGUUUGCU	GACCAUGAGCUUGGUUUAAGUC	UUUAAGUCCUCAGCAAGUUUGC
UUUGCGUGGUAGAAAUCAUUUCAUAUACAUAGUUAAACAGAGUGAGUGUGCUUCUGCACACAUAAGGCAAUCUGACUAUGUGGACCAUGAGCUUGGUUUAAGUCCUCAGCAAG	UGAGUGUGCUUCUGCACACAUA	UGACUAUGUGGACCAUGAGCUU
UGUAUAGCAUUGGAUAUGAUGAAUGAGAAUCUAGGCAUAAUAGGUCAUCUUUUGCGUGGUAGAAAUCAUUUCAUAUACAUAGUUAAACA	AUAAUAGGUCAUCUUUUGCGUG	CAUUUCAUAUACAUAGUUAAAC
UCACAUGUCAAAUUCCUGGAUGUAUGUAUAGCAUUGGAUAUGAUGAAUGA
CACUCUAUUAAAAGGAACUAUCCCUAUUUAUUUGAAGAACAUCUAGCACCGUUUAUGAGUG	AAGGAACUAUCCCUAUUUAUUU	AACAUCUAGCACCGUUUAUGAG
CUAUUUUAAGUAAUCCAAAUCUCUUUUGGGCUGUCAAGCCCAAGAUUCAAAAACAUAUUGAAGAUAG	UUUUGGGCUGUCAAGCCCAAGA	AGAUUCAAAAACAUAUUGAAGA
AGAAUUGUACAAUAAUGUGAAUAAGUGUGGAUGCUGUAUAUGUUUGGAAUGGCCAGGUGUUGUUUACUGUCAGGAUUCUCUAGCAAAAAUUUCACAAUUUGCAAGAUCU	CCAGGUGUUGUUUACUGUCAGG	UGUUUACUGUCAGGAUUCUCUA
GCCAGGUGUUGUUUACUGUCAGGAUUCUCUAGCAAAAAUUUCACAAUUUGC	UCAGGAUUCUCUAGCAAAAAUU	CUCUAGCAAAAAUUUCACAAUU
AGACGGCAAAGGAGGUUUUAUGUAUCUGAAAGAAUUGUACAAUAAUGUGAAUAAGUGUGGAUGCUGUAUAUGUUUGGAAUGGCCAGGUGUUGUUU	UACAAUAAUGUGAAUAAGUGUG	UUUGGAAUGGCCAGGUGUUGUU
CUACAAUCCAGAAUGUCAAAGAACUUUAUAAAGGGGGCAAAAAAGAUUUUAG	AAGAACUUUAUAAAGGGGGCAA	AAAGGGGGCAAAAAAGAUUUUA
UGGUUGAAUCCGUCCACUUUUGGAGAUUUGAGACUGGUUUUAAGGACAAAAAUUAUGUCUAGUAAAAGAAUCUUGGAAAGAGAAAGUGUACCA	UUUGGAGAUUUGAGACUGGUUU	UGUCUAGUAAAAGAAUCUUGGA
GGGUUUUUAUUGUAUGCAGGAUUUGCUGAAAAUGACAUUGUUGAGGCUUUAAGGCAUAAAUGGUUGAAUCC	UGAAAAUGACAUUGUUGAGGCU	UUAAGGCAUAAAUGGUUGAAUC
GUGAUGAAGCUUUAAGAGGGUUUUUAUUGUAUGCAGGAUUUGCUGAAAAUGACAUUGUUGAGGCUUUAAGGC	UGUAUGCAGGAUUUGCUGAAAA	AAAUGACAUUGUUGAGGCUUUA
GCUUUAAGAGGGUUUUUAUUGUAUGCAGGAUUUGCUGAAAAUGACAUUGUUGAGGCUUUAAGGC	UGUAUGCAGGAUUUGCUGAAAA	AAUGACAUUGUUGAGGCUUUAA
AAGAAAAUUUGAUUGGUUUGAUUGGCAGGGGGGGUGAUGAAGCUUUAAGAGGGUUUUU	GAUUGGCAGGGGGGGUGAUGAA	UGAUGAAGCUUUAAGAGGGUUU
GGGGCAAGAAAAGUAUUUUUGGAAAUAAAGAAGGGUCAUGUGUUUGAAGAAAAUUUGAUUGGUUUGAUUGGCAGGGGGGGUGAUGAAGCUUU	UUUGGAAAUAAAGAAGGGUCAU	UGAUUGGUUUGAUUGGCAGGGG
CAAGAAAAGUAUUUUUGGAAAUAAAGAAGGGUCAUGUGUUUGAAGAAAAUUUGAUUG	AGUAUUUUUGGAAAUAAAGAAG	AUGUGUUUGAAGAAAAUUUGAU
GAGACUAUUGAUACCAUUUGUGAUCAGUGUGUGGCCAAUGGUGUAGGAGUGGAUAUUGUCUCAAGAAUAUCAGAGAGGGUGAAUCGAUUGAUUAGCUAUUCUGGCUAUAAAGAGACGCCUUUCCUGACCAUUGUCAACCAAGAUGUCAAAGAUUGGACAGAUGGAUCGAGGGGUUAUC	GAUCAGUGUGUGGCCAAUGGUG	AGAUUGGACAGAUGGAUCGAGG
UCAGAGAGGGUGAAUCGAUUGAUUAGCUAUUCUGGCUAUAAAGAGACGCCUUUCCUGA	AUUAGCUAUUCUGGCUAUAAAG	CUAUAAAGAGACGCCUUUCCUG
UGUGGCCAAUGGUGUAGGAGUGGAUAUUGUCUCAAGAAUAUCAGAGAGGGUGAAUCGAUUGAUUAGCUAUUCUGGCUAUA	UGUAGGAGUGGAUAUUGUCUCA	AGAGAGGGUGAAUCGAUUGAUU
GAGACUAUUGAUACCAUUUGUGAUCAGUGUGUGGCCAAUGGUGUAGGAGUGGAUAUUGUCUC	UAUUGAUACCAUUUGUGAUCAG	AUGGUGUAGGAGUGGAUAUUGU
UGUUGACCAAGUUUGUGGCCGCAGCAUUACAUAAUGUGAAGUGUAAAACACCAACUCAAUUAGCA	GCAGCAUUACAUAAUGUGAAGU	AGUGUAAAACACCAACUCAAUU
UGCUGAGUUCAAAUCGAGAUUUUUUGUAAUGGGUGAGGAAACUCCCUUGUUGACCAAGUUUGUGGCCGCAGCA	UGAGGAAACUCCCUUGUUGACC	UGUUGACCAAGUUUGUGGCCGC
CAAAGAGUGUGGUGGGGAAUUUUGUUGCUGAGUUCAAAUCGAGAUUUUUUG	AAUUUUGUUGCUGAGUUCAAAU	UGAGUUCAAAUCGAGAUUUUUU
GACCAAAUUUCAAUCAUGAAAUUGCCACUGAGUACAAAAGAAAAUGAUGAAGAUUUUGACUGGUUGGAAAUCAUCUGUUUCCAUGAGUACCUAUCUUCAAAAUUGAACAAAUUUGUAAGUCCAAAGAGUGUGGUGGGGAAUUUUGUU	UUGGAAAUCAUCUGUUUCCAUG	CCAUGAGUACCUAUCUUCAAAA
GGCAUCCUACACAAUUUGUCAGACUUGUAUGCAUUAAUAACUGAACAAUUCCUUAAUUAUGUAAUACACAAACUGUUUGAUAUUGAUGUC	UUGUCAGACUUGUAUGCAUUAA	UAAUACACAAACUGUUUGAUAU
AGUCAUAUAAUGUCUGUACUUGACAUGGGCCAAGGCAUCCUACACAAUUUGUCAGACUUGUAUGCAUU	UAUAAUGUCUGUACUUGACAUG	UACACAAUUUGUCAGACUUGUA
GAUGAAAUCCCAAGUCAUAUAAUGUCUGUACUUGACAUGGGCCAAGGCAUC	UCAUAUAAUGUCUGUACUUGAC	UACUUGACAUGGGCCAAGGCAU
GAGGUUCCUUUUAAUGUUGCACAGGCUUACUGUAUAGGGAAGCUUAAAAGAAGUCUUGGGUUGAUGGAAUGUC	UUUAAUGUUGCACAGGCUUACU	AGAAGUCUUGGGUUGAUGGAAU
CUGCUCUGUUUUUUACAUUUUUAGCCAAUUUGAAUCUUACUGAGCCCAAGAGUAG	UUUUUAGCCAAUUUGAAUCUUA	AAUCUUACUGAGCCCAAGAGUA
GGGAGCUUUAUGUGGGAGAUCUUAACACUAAGCUUAUGACUAGAUUGGUAGAGGAUUUCUCAGAAGUGGUC	UGUGGGAGAUCUUAACACUAAG	UAGAGGAUUUCUCAGAAGUGGU
AAGAUUCCCCAACUGAAUUCACUAGUGUAAGCACCAACACUGGCAAUCUGAAAUUUGGGUUAAGUUAUAAAGAACAGGUUGGGUCUAACAGGGAGCUUUAUGUGGGAGAUCUU	ACCAACACUGGCAAUCUGAAAU	AGGUUGGGUCUAACAGGGAGCU
GCUGAGUUCAGAGGCACUUAAGGUACAAGAGAAUGCAAGAGUUAGCACAAGAGAAAGC	UAAGGUACAAGAGAAUGCAAGA	CAAGAGUUAGCACAAGAGAAAG
GAGUUCUUUGAGUGUUUUAAGUACCUAUUAAUACAAGGAGACUUUGAUCAAAAGCUAGGUACAUAUGAACACAAGAGUAGAUC	GAGUGUUUUAAGUACCUAUUAA	UAGGUACAUAUGAACACAAGAG
UCUGUUCCAUUGGAAAUGUUGUUGAUCAAUUUAACUACCAUAGCCUAUGAAGAGG	UUGUUGAUCAAUUUAACUACCA	AACUACCAUAGCCUAUGAAGAG
UCUGUUCCAUUGGAAAUGUUGUUGAUCAAUUUAACUACCAUAGCCUAUGAAGA	UUGUUGAUCAAUUUAACUACCA	UUUAACUACCAUAGCCUAUGAA
AUUUUAGAUAGUCAUCUUGUUGAAAAACUUUGUCAUGAGGUGUAUAAUUCAUCACAAAAGUCACUGUUUUUCCUUGAUGAACCGUUAAAAU	CUUGUUGAAAAACUUUGUCAUG	CACAAAAGUCACUGUUUUUCCU
AUGAGACCUCAAUCCAUGAAAUUAAAGAUUUUGAUCCUGACAUUUUAGAUAGUCAUCUUGUUGAAAAACUUUGUCAUGAGGUGUAUAAUUCAU	UGAAAUUAAAGAUUUUGAUCCU	UUGUUGAAAAACUUUGUCAUGA
AUGAGAAGAAUGCAUCAAAAGGGAAGAUACUGGAAUCUCUUUGGUCACCUCAU
AGGUUGCAGGAUCCAAAAAGAAAUGAGAAGAAUGCAUCAAAAGGGAAGAUACUGGAAUCU	AAAUGAGAAGAAUGCAUCAAAA	CAAAAGGGAAGAUACUGGAAUC
UUUCUGCAUUCGAACAGGUGAGGGAUGAAGUACAGUUAGCAUUACACAAAAUGAAAAGUUCAGAUGCUAGAGA	AUGAAGUACAGUUAGCAUUACA	CAUUACACAAAAUGAAAAGUUC
UCUCAAGAAGAAUUGUCAACAUUGUAUGAAGCACUGACUGAGGACCAAAUUUCUGCAUUCGAACAGGUGAGGGAUGAAGUACAGUUAGCAUUACACAAAAUGAAAAGUUCAGAUGCUAGAGA	UUCUGCAUUCGAACAGGUGAGG	UGAGGGAUGAAGUACAGUUAGC
CUUGGUAAGUGCAAAUGUACCUCAAGAAAAGUCUCAAGAAGAAUUGUCAACAUUGUAUGAAGCACUGACUGAG	UGCAAAUGUACCUCAAGAAAAG	CAUUGUAUGAAGCACUGACUGA
UUUAAGACCAAAGGUAGGUACAAUUUAGAUCCUGAUUCUAUUGAUUUCCUUGUGUUAAA	UUUAGAUCCUGAUUCUAUUGAU	UCUAUUGAUUUCCUUGUGUUAA
GUACUGCUUUAGACAUCUCGAGCAAUAAAAGUGUUGUUGUCCCAAAAUUAGAUGAACUUGGAAAUAUUGUAGAUAAAUAUAAUAAACAGUUAAUGGUAUCAUCAUGUGUCACAUCACUUGUAGAAAUGUUUAAGACCAAAGGUAGGUAC	AUUGUAGAUAAAUAUAAUAAAC	AUAAACAGUUAAUGGUAUCAUC
UGUCUCUAGAGAACUACUUGGAUACUGUGUUUCAUUGUUCAAUAGAGGCA
UCUCAGGAGCACCAAAUGAUUUCUAGUAUUGAUAGAUUCUUUUCCAAAGAGUUGCUUGAUCAAUCUGAUGUGAAGGAGCCUGGUGUCUCUAGAGA	UAGUAUUGAUAGAUUCUUUUCC	GAGUUGCUUGAUCAAUCUGAUG
GAAAUUUAAUAGUGUCAUUGUGAAUCCGUCAUUGAACGGAACCUUGACAGAAUCUCAGGAGCACCAAAUGAUUUC	CAUUGUGAAUCCGUCAUUGAAC	ACAGAAUCUCAGGAGCACCAAA
CAUAUGUCAACCAAGCACACCACAUUGACCUUAUGUCUAAGUUGGCAGUUGAGUGUAAGUCUAGCUCAGAAAUCCAAUUGCAAAGAUUAUGUGUCAGAUUGUUUGUUUCGAUUUUAUCUGGUGACAAUG	UUAUGUCUAAGUUGGCAGUUGA	AAAUCCAAUUGCAAAGAUUAUG
CAAGCACACCACAUUGACCUUAUGUCUAAGUUGGCAGUUGAGUGUAAGUCUAGCUCAGAAAUCCAAUUGCAAAGAUUAUGUGUCAGAUUGUUUG	CACCACAUUGACCUUAUGUCUA	AAAUCCAAUUGCAAAGAUUAUG
AGACAUUCCUUCAAGGUUUGAGGUAUUUUAUAAUGGCAUAUGUCAACCAAGCACACCACAUUGACCUUAUGUCU	UGAGGUAUUUUAUAAUGGCAUA	CACACCACAUUGACCUUAUGUC
ACAGGAGAAAGAUCUAGAUGUUACUCACUUUAUAUUGCAGAAAAUGGUGAGUUGACUGAGAUCGGAUCUUUUUACUGU	AUCUAGAUGUUACUCACUUUAU	ACUGAGAUCGGAUCUUUUUACU
GAUCUAGAUGUUACUCACUUUAUAUUGCAGAAAAUGGUGAGUUGACUGAGAUC
AACAUAAUAGGUUUACUGUUUUACCAAAAGACAGGAGAAAGAUCUAGAUGUU	UACUGUUUUACCAAAAGACAGG	GACAGGAGAAAGAUCUAGAUGU
GGAGAACUUCACUGACGAUGACUUCAAGAUAAUGUUAAAGGCCUUGUCUCAUCUUUCAUUAGGCUUGAUCAAUUCAAUGAAGACAUCAUUUUCC	CAAGAUAAUGUUAAAGGCCUUG	AUUAGGCUUGAUCAAUUCAAUG
GAUGACUUCAAGAUAAUGUUAAAGGCCUUGUCUCAUCUUUCAUUAGGCUUGAUCAAUUCAAUGAAGACAUC	AAGAUAAUGUUAAAGGCCUUGU	UUGAUCAAUUCAAUGAAGACAU
GGAAAAGCUGUGUUAUUUAAUAAGAGUUCCUGACUUUAAUGAACUUUUCC	AGCUGUGUUAUUUAAUAAGAGU	UAAUAAGAGUUCCUGACUUUAA
AAAGGUAUGAUUUAGAGCUCUGGGAAAAGCUGUGUUAUUUAAUAAGAGUUCCUGACUUUAAUGAACUUUU	UUAUUUAAUAAGAGUUCCUGAC	AGUUCCUGACUUUAAUGAACUU
UCUUAAAAGGUAUGAUUUAGAGCUCUGGGAAAAGCUGUGUUAUUUAAUAAGA
GGAUUAAUAGUUGGACAAAUGAUAUUACUUGUCAAUGAUCGGGUGUUGGACAUCC	AAUGAUAUUACUUGUCAAUGAU	CAAUGAUCGGGUGUUGGACAUC
UUAAUCAUGUUGAACUUCGUUGUUGAUGAGAUGGUAAAAGAUAGCACAGUUAUCAGGAACCUAAAGAAUGCAGGAUUAA	GAACUUCGUUGUUGAUGAGAUG	ACAGUUAUCAGGAACCUAAAGA
UGUUUUUAGACUUAAUCAUGUUGAACUUCGUUGUUGAUGAGAUGGUAAAAGAUA	UUGAACUUCGUUGUUGAUGAGA	UGUUGAUGAGAUGGUAAAAGAU
UCAGUCAAGAUGCAUGAGGAUGUGCUCACAAGGGGGCUGAACCUUGAUGGGACUAAAACUUUACACUCAUCAGUGCAAUCUUACCUGA	UCACAAGGGGGCUGAACCUUGA	CUCAUCAGUGCAAUCUUACCUG
UUGGAGUUGUGUUUCAAAUUAUCAGUCAAGAUGCAUGAGGAUGUGCUCACAA	AAAUUAUCAGUCAAGAUGCAUG	GAUGCAUGAGGAUGUGCUCACA
AAAAGGUCCUGCUGUCUCAGUUAAUCACAUUAGGCUCCCAUGAGGAGAAUGAUAGCCUAGACUGUGCCUUUU	GGCUCCCAUGAGGAGAAUGAUA	AAUGAUAGCCUAGACUGUGCCU
GUGAAGUUUAUGAGAAAGGUUUGGGAAAGUUUGUGAAAACAGACAAAAAGGUCCUGCUGUCUCAGUUAAUCAC	AAGGUUUGGGAAAGUUUGUGAA	AAAAAGGUCCUGCUGUCUCAGU
CCUCAUUGUUAGUUGGAGUUAAGAAUGAUGUGAAAGAAUCAAAAGUGAUGGAGGAGCUUAUAAGAUUGAAAAUUUGG	UGAAAGAAUCAAAAGUGAUGGA	GAGGAGCUUAUAAGAUUGAAAA
UCAGUUGCUGGAUUCCUCAUUGUUAGUUGGAGUUAAGAAUGAUGUGAAAGAAUCAAAAGUGAUGGAGGAGCUUAUAAGAUUGA	AGAAUGAUGUGAAAGAAUCAAA	CAAAAGUGAUGGAGGAGCUUAU
UAUGUUAUCCUAUGAUCAGUUGCUGGAUUCCUCAUUGUUAGUUGGAGUUAAGAAUGAUGUGAAAGAAUCAAAAGUGAUGGAGGAGCUUAUA	GAUCAGUUGCUGGAUUCCUCAU	AGAAUGAUGUGAAAGAAUCAAA
UCAGUUGCUGGAUUCCUCAUUGUUAGUUGGAGUUAAGAAUGAUGUGAAAGAAUCAAAAGUGAUGGA	UGCUGGAUUCCUCAUUGUUAGU	AGAAUGAUGUGAAAGAAUCAAA
CUUGAAUGUCUCAAGAGGAAUAUGUUAUCCUAUGAUCAGUUGCUGGAUUCCUCAUUGUUAGUUGGAG	CAAGAGGAAUAUGUUAUCCUAU	UGGAUUCCUCAUUGUUAGUUGG
UUAGUCCCCGUUGUAGAUGGCCGCAGCAAUUACAAUACCAGCUUCGUGUCUGAUUGGACCACAGAAAGGUUGAGGUGGUUGUUAAUAGAGGUGUUGA	UUCGUGUCUGAUUGGACCACAG	ACAGAAAGGUUGAGGUGGUUGU
AGCAAUUACAAUACCAGCUUCGUGUCUGAUUGGACCACAGAAAGGUUGAGGUGGUUGUU	UUCGUGUCUGAUUGGACCACAG	ACAGAAAGGUUGAGGUGGUUGU
UUGGAGACUUUUGUUAGAGUAAAUCCAGACGACUUUGAAAAGAAAUGGAAGGCUGAUAUGAGCAAAUUAAUCUCUCUAA	ACGACUUUGAAAAGAAAUGGAA	AAUGGAAGGCUGAUAUGAGCAA
CAGAUGGUUACAACCUGAUGGGAAAGACUCUCAUCUUGUUGGAGACUUUUG	UGAUGGGAAAGACUCUCAUCUU	UCUCAUCUUGUUGGAGACUUUU
AUGCCAUCAUAAUUACGAACAAAAAUUUAUAGAUGUGAUUCUUUCCGAUGGUGGCAU	ACAAAAAUUUAUAGAUGUGAUU	UGUGAUUCUUUCCGAUGGUGGC
