# Supplementary material for: MMV-db: vaccinomics and RNA-based therapeutics database for infectious hemorrhagic fever-causing mammarenaviruses
Source: Database (Oxford). 2021 Oct 22;2021:baab063. doi: 10.1093/database/baab063 (PMC8533362; doi:10.1093/database/baab063)
Supplement: baab063_Supp [file baab063_supp.zip › Supplementary Information/Supplementary Sheet, S9.xlsx]

## Sheet: Sheet1
LASV							LASV
L SEGMENT							S SEGMENT
S. No.	M1:sgRNA-Scanner sgRNA sequences (20bp, 5'-3')	PAM motif (3bp)	Start-End	GC(%)	M3:geCRISPRr sgRNA Efficiency (%)		S. No.	M1:sgRNA-Scanner sgRNA sequences (20bp, 5'-3')	PAM motif (3bp)	Start-End	GC(%)	M3:geCRISPRr sgRNA Efficiency (%)
16	CCTCCCCCCGACACCCCCCG	GGG	394-413	85	70.87		322	TCACAGTCTGAACCGTACCA	GGG	2752-2771	50	61.71
292	GGACCAAAATTAAAATCGAG	TGG	2023-2042	35	63.17		60	GGAGCTTGCATGCTGGATGG	TGG	863-882	60	58.94
182	GGAAAGTCTCTCTAAGTCAG	TGG	5626-5645	45	62.51		319	GTAGTAAGTTCAGTTGGACG	GGG	2711-2730	45	58.86
180	TCATAGAGTTCACCAAAGCG	AGG	5595-5614	45	59.86		152	AGGAGCCCGAGATAACCGAT	GGG	2614-2633	55	57.73
468	GTTGGTTTAACGGATCCTAG	GGG	7251-7270	45	57.72		48	TGGCATGTCTGACAAAACAG	GGG	651-670	45	55.35
388	CCACGTACCCAGAATCCCCT	TGG	5261-5280	60	57.3		243	CTACTCTGGGAACAGTCCCG	GGG	1527-1546	60	55.24
174	GGTGAGCTAAAATTAAAACC	AGG	5235-5254	35	56.9		276	AGGTGACCTAGAAGTCCAGA	AGG	2107-2126	50	55.08
260	CCTTCACTAACGGAGTACGG	TGG	802-821	55	56.45		286	GACAGTCGAAAGACACCGAA	GGG	2257-2276	50	53
237	CGGAGAACACAGAAGACACG	GGG	52-71	55	56.12		166	AGATTATGCTCATAAGAGCG	TGG	2936-2955	40	52.42
284	GGTGACTGAATCTCTCTGAA	AGG	1632-1651	45	54.94		31	AATATGATAGGAATGAGTGG	TGG	524-543	35	51.37
251	GTACTGGTACCTTAGAACTG	TGG	377-396	45	54.25		351	GGAAGAGAGGAACGCGTAGT	TGG	3126-3145	55	50.63
253	GGAAGTGATACAAACACCAT	GGG	398-417	40	53.3		222	ATTAATGTCGTTCATAACCA	TGG	1147-1166	30	49.73
252	TGGAAGTGATACAAACACCA	TGG	397-416	40	52.32		151	GAGGAGCCCGAGATAACCGA	TGG	2613-2632	60	49.1
319	CCGGGATTACCACTACCGGT	TGG	2957-2976	60	52.05		94	AGGATGCTAAGTACTCACAT	GGG	1374-1393	40	48.69
35	CCTCCCCTATGCACAACCAG	GGG	860-879	60	51.26		253	TTTTGGCTACACAAGTCAGG	AGG	1654-1673	45	48.37
334	GTACCTAGTATCATTCACCC	CGG	3721-3740	45	50.63		18	GGGATGACAATGATTTGAAA	CGG	276-295	35	47.98
417	ATTCCTTTCGAAACGGTAGG	TGG	6079-6098	45	50.61		294	GAACTACGTTATATACCGGT	AGG	2335-2354	40	47.16
328	ACAAAAATATCGGTTCTCAG	CGG	3446-3465	35	50.3		105	GGAAGTATGAAAATGCAGTC	TGG	1575-1594	40	46.72
422	TTAGTCGTACCATACAACTG	TGG	6240-6259	40	49.98		200	ATACTCGTATTAGAGTTGAA	AGG	454-473	30	46.62
214	GGGTACCACAAACATAGTGA	AGG	6860-6879	45	49.23		181	CTATTTGTCCCATTTTAAAT	AGG	3335-3354	25	46.14
190	CCCAACATCCTTTAAAGCAG	TGG	5812-5831	45	48.72		350	TTAGTAACAGTAGGGAAGAG	AGG	3113-3132	40	45.25
441	AAAAACCACTACCAACCGAG	GGG	6816-6835	45	48.35		123	CCAATAGGCGGTGGGTCACG	GGG	1834-1853	65	44.72
135	GGCAACTCCCTGATAACTGT	AGG	3636-3655	50	47.89		63	CAAGGTGTCACCTCAGACAA	TGG	904-923	50	44.51
231	AGGGGCACAGAAGACACAAG	AGG	7205-7224	55	47.73		188	GGAACAACCAAACCAGTGAA	AGG	181-200	45	44.44
425	TTAGTTGATCCCGTACACTG	GGG	6293-6312	45	47.71		103	AGGAAACTCCTTGAATCACA	AGG	1502-1521	40	44.09
329	GTTAGAATACTGAGTCACCC	TGG	3470-3489	45	46.86		21	GTTGAGGGACCTAAATCAAG	CGG	298-317	45	43.73
143	GCCTTTGTCAACTCTCCAAT	AGG	4079-4098	45	46.77		16	GGTTGATGCGCAAGGAGAGA	AGG	255-274	55	43.44
96	TCAAGGTCAGACTCAGATGG	GGG	2492-2511	50	46.52		189	ACAACCAAACCAGTGAAAGG	AGG	184-203	45	43.27
419	TCATAGATCATGTACTACAT	TGG	6135-6154	30	46.27		349	GGCAAAGTTTAGTAACAGTA	GGG	3105-3124	35	43.14
79	GCACATATAATCCCATAACA	AGG	2047-2066	35	46.11		280	GTAGTCGACTCTTATCCATT	CGG	2190-2209	40	42.32
228	GCTATGGGATAGGGTCCCGT	AGG	7185-7204	60	45.97		101	ATATGGTCATTACCTGTCAG	GGG	1467-1486	40	41.79
197	ATTCTTACTCAAACACTGGG	AGG	5878-5897	40	45.69		174	CTTTGTGCAGGAGAGAGGCA	TGG	3084-3103	55	41.75
309	TTTAGTTTCTAGGAGAGTAG	TGG	2574-2593	35	45.42		304	CTCCACTGTGGAACTAACAG	AGG	2486-2505	50	41.48
65	TATGTGTGAGACAAGAGACA	AGG	1720-1739	40	45.21		336	GGAACTAATGGTGGTGAGTA	AGG	2848-2867	45	41.31
12	GCTCCAACAGCACCTCCAAC	CGG	303-322	60	45.03		119	GACCCACCGCCAATAGGCGG	TGG	1825-1844	70	41.15
229	CTATGGGATAGGGTCCCGTA	GGG	7186-7205	55	44.77		178	GGAAAGTGACCAAACCAACA	AGG	3200-3219	45	40.85
278	ACTAATACCTGAAACTACAG	AGG	1527-1546	35	44.43		231	AGAATAATCGTAGAAGGAAG	TGG	1378-1397	35	40.52
105	GGGTATCTTGCATATTGCAA	AGG	2762-2781	40	44.21		303	GTAGGTAACAGACTCCACTG	TGG	2474-2493	50	40.45
307	TCATAAATAGAGAAGAATGT	AGG	2505-2524	25	43.71		12	ACAGGTGGTGAAAGATGCCC	AGG	187-206	55	39.49
391	GTATTGGGAACACTGATAAA	AGG	5315-5334	35	43.71		334	GGTCGGGCTCGGGGAACTAA	TGG	2836-2855	65	39.12
317	GGACAGTTCGATCCGAGTCC	GGG	2939-2958	60	43.5		337	TCAACGACACTCGAATCCAA	CGG	2902-2921	45	38.59
94	ACTCAAGGTCAGACTCAGAT	GGG	2490-2509	45	43.36		150	TATCTCTAGTCCTTTGTGAG	AGG	2594-2613	40	38.1
331	GGATGTCAATAGTCCCTCAA	CGG	3622-3641	45	42.51		59	GCAGGAGCTTGCATGCTGGA	TGG	860-879	60	37.86
157	GCACTGCCACTGGTGATGAG	AGG	4673-4692	60	41.69		216	CTAAGACTTCCATTTCTGTG	TGG	857-876	40	37.7
34	GCCTCCCCTATGCACAACCA	GGG	859-878	60	41.6		348	TGGCAAAGTTTAGTAACAGT	AGG	3104-3123	35	37.61
155	TTTCTTGCTGGCTAAATCCA	AGG	4648-4667	40	41.47		164	ATACTGATTGAAGTTGGGGA	TGG	2898-2917	40	37.41
453	CCAGACTACGACAGGCGACG	AGG	6934-6953	65	41.44		215	AGGGTAGCCAATAGAGCCCG	AGG	766-785	60	37.34
411	GTAACCTCCTAAAGAAACTA	CGG	5979-5998	35	40.97		108	GTTGTTGAAAAGAAGAAAAG	AGG	1637-1656	30	37.26
288	ACTCTGTCTTACTTAAACCT	GGG	1707-1726	35	40.95		308	GGTGGTAGGTCGTACGTTCG	AGG	2518-2537	60	37.25
44	GCTGATTTGCCCTTGAAAGT	AGG	1034-1053	45	40.54		149	CTGGTCAGACAATATCCCCC	TGG	2503-2522	55	37.17
269	CTAGATCTTAGTGTGTCAGG	AGG	1362-1381	45	40.51		148	AGCCTCAATTAGCATCCACC	TGG	2484-2503	50	36.73
224	GCTAGAGCAACAGTTCGCTA	TGG	7169-7188	50	40.19		137	AAGAGGTCAACTAGACCCAA	TGG	2047-2066	45	36.7
60	TCTGGAACTGATGTCTTGTG	TGG	1493-1512	45	39.95		245	GGGAACAGTCCCGGGGGCAC	TGG	1534-1553	75	36.44
277	TTAACTATACCTCCACTAGA	CGG	1489-1508	35	39.43		83	GTAAATCCCTGCAGTCGGCA	GGG	1158-1177	55	36.23
177	TCTGACCACTTGATACCTTG	CGG	5530-5549	45	39.42		354	TTTCTCGGACCCGTAGAAAG	TGG	3188-3207	50	36.23
36	CTCCCCTATGCACAACCAGG	GGG	861-880	60	39.26		238	GAGATGTTTGTCGGACCACA	CGG	1490-1509	50	36.17
403	ATAAAACTCAGAATGCACTC	TGG	5699-5718	35	39.15		64	GTGTCACCTCAGACAATGGA	TGG	908-927	50	35.88
275	TCTTTTGGTAAAACTTCCGG	TGG	1425-1444	40	38.77		237	AGGACACCTGAGATGTTTGT	CGG	1481-1500	45	35.37
45	CAACAGTCTGACAAGACACA	CGG	1076-1095	45	38.73		90	AGGAAGACCTGAAGATCCAG	TGG	1273-1292	50	35.19
230	TATGGGATAGGGTCCCGTAG	GGG	7187-7206	55	38.72		39	GGGGCTCGGGCTGGGAGAGA	TGG	554-573	75	35.09
184	CCACATCCCCCATCACATAA	GGG	5661-5680	50	38.68		306	TAACAGAGGTTGTATAACGG	TGG	2500-2519	40	35.04
99	CTAATCTTGCTGCAAGCATT	AGG	2642-2661	40	38.62		199	GGTGTTTTTCTTGGAGATAC	TGG	424-443	40	34.94
437	CCAGTCCCCACCTGTAACAG	AGG	6579-6598	60	38.5		29	AGAGCTCTCCTGAATATGAT	AGG	512-531	40	34.57
153	GACTTCAGTGAGCTGCGACA	CGG	4552-4571	55	38.43		72	TTTGTTTGTCAGGAGATGGA	TGG	1029-1048	40	34.37
310	AGTAGTGGTCACCGTCACGT	CGG	2589-2608	55	38.36		113	TTTGATGCAGCAGTGTCAGG	AGG	1709-1728	50	34.3
439	CAAAAAACCACTACCAACCG	AGG	6814-6833	45	38.28		146	GATGGTTCTTCATTATAAGT	TGG	2285-2304	30	34.28
209	GATGTTCTCCCGTCTATAAG	TGG	6686-6705	45	37.6		80	TCGTTGATCTGGAATCAGAT	GGG	1104-1123	40	34.21
353	GTTGAGTTATTCAAACACTC	GGG	4250-4269	35	37.53		109	GTTGAAAAGAAGAAAAGAGG	CGG	1640-1659	35	34.17
75	TTTAAGGGAAAATAGTCACA	AGG	1937-1956	30	37.46		325	AAAAGTGTAGGGTTTGAGAG	TGG	2801-2820	40	34.02
321	CTCAAACTAGTACTATAGAA	TGG	3065-3084	30	37.27		126	GGTCACGGGGGCCCTGACAA	GGG	1847-1866	70	33.95
455	CTATCACCAACAACGTGAGT	TGG	7070-7089	45	37.18		362	AAAGGAAACTCCGTGAGTAG	CGG	3284-3303	45	33.93
76	TTAAGGGAAAATAGTCACAA	GGG	1938-1957	30	37.13		282	TATCCATTCGGGTCGCCATT	TGG	2202-2221	50	33.91
109	TGTCAATTGTTTCTGCCAGT	TGG	2859-2878	40	36.97		312	CGTGGGTTCGATTTTAATAT	TGG	2554-2573	35	33.7
114	GTTGATCACTCATATAATAG	TGG	3027-3046	30	35.86		25	CAAAGGTGATCAGAACAGAA	AGG	432-451	40	33.66
438	AGGTGTGAATCCCGACGTCG	CGG	6599-6618	60	35.85		34	AATGAGTGGTGGTAATCAAG	GGG	535-554	40	33.64
282	TCTTGTCTCCTTCTTTGTAA	GGG	1577-1596	35	35.33		125	GGGTCACGGGGGCCCTGACA	AGG	1846-1865	75	33.46
195	TTTGATTCTTACTCAAACAC	TGG	5874-5893	30	35.07		234	TATAACATCCGTTCAGCACA	GGG	1425-1444	40	33.27
302	ACAAAACTCTTCAAAGACCT	TGG	2327-2346	35	35.06		261	GGTCTGACGTAAAAGTATGA	AGG	1806-1825	40	33.2
414	TGACTCAGTCTGTCACTCCA	AGG	6031-6050	50	34.96		73	GCATCAAGAACCTCAATAAC	AGG	1061-1080	40	32.97
358	GTCAGCCAACGCTTACCACA	GGG	4433-4452	55	34.92		244	TACTCTGGGAACAGTCCCGG	GGG	1528-1547	60	32.78
372	CTCGACAACCTACAACTCGG	GGG	4748-4767	55	34.91		190	ACACACCATCCAGAACGTGT	TGG	210-229	50	32.66
3	GTGCGCTGTACTTCTCCAAA	TGG	47-66	50	34.9		17	GTTGATGCGCAAGGAGAGAA	GGG	256-275	50	32.57
423	GTTTAGTTGATCCCGTACAC	TGG	6291-6310	45	34.02		207	GATACGACCCCTACGTCGGT	TGG	568-587	60	32.53
362	GGAAACGTTATACGTTCTAT	GGG	4496-4515	35	33.98		74	CAAGAACCTCAATAACAGGA	AGG	1065-1084	40	32.48
40	ATATCAACAACAATCTCAAC	AGG	944-963	30	33.95		185	CCCTGTTTATCACTGTAAGA	AGG	58-77	40	32.32
212	CCCGTCAGTTTGTAACCGTC	CGG	6839-6858	55	33.93		295	CGTTATATACCGGTAGGTAG	AGG	2341-2360	45	32.18
62	GTTCTTGTAGTCGCAACAAA	TGG	1538-1557	40	33.9		309	GTAGGTCGTACGTTCGAGGA	CGG	2522-2541	55	32.14
51	TAGCATCTTGACTTTTAACA	CGG	1206-1225	30	33.82		288	GGTCTAGTTGCTGTCACAAA	AGG	2288-2307	45	31.83
387	ATACCCTAATATACACGTAG	AGG	5217-5236	35	33.81		221	GATGCCCTGTAGTACCCTTA	AGG	1118-1137	50	31.31
395	GTAAGAAATTCTTCCGACAT	GGG	5396-5415	35	33.72		33	GAATGAGTGGTGGTAATCAA	GGG	534-553	40	31.24
433	TTACACCTTTCTTTAACCGT	AGG	6429-6448	35	33.72		217	GTGGTCCCCCTATAACAGAC	TGG	876-895	55	31.16
426	ATACTGAAACATAACCACCC	AGG	6359-6378	40	33.58		316	CATGACGTAGTAAGTTCAGT	TGG	2705-2724	40	30.94
71	TGTGTTTCTCAAACACTGAT	GGG	1842-1861	35	33.51		341	TACCGGAAAGACAAGACTAG	TGG	2945-2964	45	30.92
299	AGTTCAAGTAAAACTTACAA	AGG	2247-2266	25	33.05		260	CGTATTCAGAAATATGACCA	GGG	1785-1804	35	30.9
375	TTATATAAGTCCACGACACT	TGG	4849-4868	35	32.98		196	TTAAAACGTTAGACAGACTA	CGG	402-421	30	30.87
97	AAAGATTTCTTAGTGATGAG	AGG	2535-2554	30	32.76		47	CTGGCATGTCTGACAAAACA	GGG	650-669	45	30.78
57	ATCAGATCATGCTTAAACAT	TGG	1397-1416	30	32.74		161	TGCCTCATACTGATTGAAGT	TGG	2892-2911	40	30.73
150	GGGCCTGAGCCTAGCTTGAC	AGG	4319-4338	65	32.46		323	CGTTGAGACGTAAAAAGTGT	AGG	2789-2808	40	30.42
173	GCTTTTGAGAACGTTTACTG	GGG	5214-5233	40	32.4		287	AGACACCGAAGGGTAGACTA	AGG	2267-2286	50	30.37
147	CTAGATCATTTATTGATGGT	TGG	4284-4303	30	32.38		313	CTACCCTACTGAAACTCAGT	CGG	2619-2638	45	30.29
14	ATCCTCCCCCCGACACCCCC	CGG	392-411	75	32.3		355	CTCGGACCCGTAGAAAGTGG	TGG	3191-3210	60	30.23
326	GAGACAGTGACTGTTTGACA	TGG	3402-3421	45	32.08		177	AAGACCTACCACACAACAGG	AGG	3179-3198	50	30.05
399	GTTGGTTTTACTTCACCAGT	GGG	5466-5485	40	32.08		133	CCTACAATATGCCTATGAGT	TGG	1969-1988	40	29.87
217	AAGAATCAACCTCAATACAG	AGG	6960-6979	35	31.73		158	CATTTGCAACAGTACCACAA	TGG	2792-2811	40	29.81
305	CCTACGTGTTGATAGCTCCC	TGG	2453-2472	55	31.7		114	GTCAGGAGGACTGAACACAT	CGG	1723-1742	50	29.77
194	TTTTCTGGAATATTGAATTG	AGG	5850-5869	25	31.58		6	TTTTGTGGACACAATCTTTG	AGG	129-148	35	29.38
397	AGTACTCGCTAGATCGCAGT	TGG	5448-5467	50	31.55		346	CAACTGGCGAACTAAATCCA	GGG	3078-3097	45	29.09
280	AAACTACAGAGGCCTCAACA	GGG	1538-1557	45	31.12		32	GGAATGAGTGGTGGTAATCA	AGG	533-552	45	28.99
185	GTTCTCTGATAACTGATTGT	TGG	5699-5718	35	31.05		206	TGTCGATACGACCCCTACGT	CGG	564-583	55	28.68
276	CCTACAACCCTAGTCACACC	TGG	1459-1478	55	31.02		117	CCCCGTGACCCACCGCCAAT	AGG	1819-1838	70	28.46
234	AATAAATTAACAGAAATTAA	CGG	32-51	10	30.83		30	CTGAATATGATAGGAATGAG	TGG	521-540	35	28.3
461	CCCCGAAACCGAACGAACAA	AGG	7189-7208	55	30.59		88	CCCAAATGCTAAGACCTGGA	TGG	1243-1262	50	28.26
379	GTTAGGTTTTATTCAACAGA	AGG	4905-4924	30	30.52		28	TTAAGTGCAGGTGTCTATAT	GGG	458-477	35	28.08
398	AGTTGGTTTTACTTCACCAG	TGG	5465-5484	40	30.41		246	GGAACAGTCCCGGGGGCACT	GGG	1535-1554	70	28.08
286	TGAGATACTTTTGAAGAAGA	TGG	1677-1696	30	30.38		107	GACTTATGCCACATGCACAC	AGG	1610-1629	50	28.01
18	TCCCCCCGACACCCCCCGGG	GGG	396-415	85	30.19		4	TCTGGCGATGAGTGCCTCAA	AGG	94-113	55	27.96
59	CTATGCAACCCTTCACCCTC	TGG	1475-1494	55	30.17		290	GTTGCTGTCACAAAAGGGTC	CGG	2294-2313	50	27.93
192	AGCAGTGGTGGCCTTCAAAA	TGG	5827-5846	50	30.1		274	GCCTTCTTCACATACATCGT	CGG	2059-2078	45	27.72
356	ATATTTCACATTTCTCGGTG	TGG	4378-4397	35	30.02		14	CCGAAGTCAGTAATGTTCAA	CGG	234-253	40	27.57
462	CCCGAAACCGAACGAACAAA	GGG	7190-7209	50	29.89		324	GTTGAGACGTAAAAAGTGTA	GGG	2790-2809	35	27.38
8	GAGCTGCTGGTTCGAAAACA	AGG	161-180	50	29.87		120	ACCCACCGCCAATAGGCGGT	GGG	1826-1845	65	27.2
41	TATCAACAACAATCTCAACA	GGG	945-964	30	29.83		310	CGAGGACGGAAGTGTCGACG	TGG	2536-2555	65	27.02
50	GCCAGTATACTCAAGGTGGA	TGG	1165-1184	50	29.44		173	TTGTTCTTTGTGCAGGAGAG	AGG	3079-3098	45	26.95
63	CACTACTCTTTCTTCCACCA	TGG	1621-1640	45	29.31		79	GTCGTTGATCTGGAATCAGA	TGG	1103-1122	45	26.89
436	CCAACCCCTGTGAAGCAGAC	TGG	6499-6518	60	29.1		345	ACAACTGGCGAACTAAATCC	AGG	3077-3096	45	26.83
315	TAACAACTAGTCATATCCCT	TGG	2918-2937	35	29.09		24	TCTAGAGAAGTTAAAGTCAA	AGG	415-434	30	26.79
4	TGCGCTGTACTTCTCCAAAT	GGG	48-67	45	29.06		163	CCTCATACTGATTGAAGTTG	GGG	2894-2913	40	26.65
404	GCTGATGTTCTTGTAACCCC	AGG	5730-5749	50	28.89		37	GGTAATCAAGGGGCTCGGGC	TGG	545-564	65	26.44
378	AGGATGGTAACAGTTTTGTT	AGG	4888-4907	35	28.8		54	CTCAGGTTATAATTTTAGCT	TGG	823-842	30	26.43
410	TAGCGTAGTCCAAATCAACT	AGG	5945-5964	40	28.76		285	CGACAGTCGAAAGACACCGA	AGG	2256-2275	55	26.42
413	CTACGGCATCGAAGTGATGG	AGG	5996-6015	55	28.76		259	CCGTATTCAGAAATATGACC	AGG	1784-1803	40	26.32
368	TTTGATAAACAGATCACTCG	TGG	4702-4721	35	28.75		127	TCTCATCTCTTCCATTTCAC	AGG	1870-1889	40	26.2
215	GTGAAGGTGTCAAGATTCCA	TGG	6876-6895	45	28.62		327	TTGAGAGTGGTGAGGTAGAG	AGG	2814-2833	50	26.12
181	CACCAAAGCGAGGCTCAATG	AGG	5605-5624	55	28.56		333	GGTAGAGAGGGTCGGGCTCG	GGG	2827-2846	70	26.08
415	GATCAAAATTCCTTTCGAAA	CGG	6072-6091	30	28.39		96	GACCTCTTCGCTACACAACC	GGG	1409-1428	55	25.87
244	ATTTGTACCTCCTTCTGTAT	CGG	153-172	35	28.17		124	CAATAGGCGGTGGGTCACGG	GGG	1835-1854	65	25.82
104	TCAATAAGAATGGGTCAATA	GGG	2742-2761	30	28.03		82	AGTAAATCCCTGCAGTCGGC	AGG	1157-1176	55	25.76
393	ACACTGATAAAAGGGAATTT	CGG	5324-5343	30	27.91		110	GAAGAAAAGAGGCGGTAAAG	AGG	1648-1667	45	25.7
128	CAGCTTGCAAGTCCTTTGAG	AGG	3465-3484	50	27.9		193	AGTTATACTGGTACGGAGAG	AGG	288-307	45	25.51
13	AGCACCTCCAACCGGAGCAG	CGG	311-330	65	27.88		263	AGGAACACTAAGTTCCTCAA	AGG	1878-1897	40	25.33
27	CTCAAGATCCCCTCACAACT	CGG	638-657	50	27.87		138	GTTCAATATCATCAGAAAAG	TGG	2135-2154	30	25.26
17	CTCCCCCCGACACCCCCCGG	GGG	395-414	85	27.86		289	GTCTAGTTGCTGTCACAAAA	GGG	2289-2308	40	25.24
335	TACCTAGTATCATTCACCCC	GGG	3722-3741	45	27.62		136	AACTTGTACTGAACACAAAG	AGG	2030-2049	35	25.11
80	CACATATAATCCCATAACAA	GGG	2048-2067	30	27.58		270	GTTACTGTCGTGACCAGTTC	GGG	1952-1971	50	25
346	TGTTGTGTAGTCTAAAAATA	CGG	4050-4069	25	27.56		159	TGCAACAGTACCACAATGGT	TGG	2796-2815	45	24.95
263	ATGGTCAAGTTCTCTCGTAG	TGG	1022-1041	45	27.38		363	TGTTTCTTGACTCTGATAGA	CGG	3331-3350	35	24.75
189	CCTCCATATCAATTTTATAG	TGG	5778-5797	30	27.32		205	TTTCTAATCACACGTCATGT	TGG	535-554	35	24.61
42	ATCAACAACAATCTCAACAG	GGG	946-965	35	27.26		144	TACTTGCTGTAATTACAGTA	TGG	2242-2261	30	24.48
262	GTTATAGCTTGTGAATTAAA	TGG	1003-1022	25	27.25		179	ATCACCTCTTCTATTACATG	AGG	3292-3311	35	24.4
220	ACAATCTCTCGTTGTCCACT	AGG	7056-7075	45	27.06		204	GTTGAAAGGTGAACAGGTAG	GGG	468-487	45	24.39
333	TTAAACTTTTACGATAGGAA	AGG	3660-3679	25	26.87		130	CCCATATGATTCAATCTGTG	AGG	1930-1949	40	24.25
296	ATTTGCAAGAGTTTTCGAGG	AGG	2050-2069	40	26.81		233	GTATAACATCCGTTCAGCAC	AGG	1424-1443	45	24.18
70	ATGTGTTTCTCAAACACTGA	TGG	1841-1860	35	26.66		292	TGTCACAAAAGGGTCCGGGA	AGG	2299-2318	55	24.09
102	TCTCGCAATTCAATAAGAAT	GGG	2733-2752	30	26.61		61	GCTGGATGGTGGCAATATGT	TGG	874-893	50	24.07
118	TAATGAACCTCTCTGAAATG	AGG	3186-3205	35	26.46		167	TCATAAGAGCGTGGTCATAG	AGG	2945-2964	45	24.06
322	ACACCTGTATACAGTGTCAC	AGG	3158-3177	45	26.46		11	CTCCAACATCAAACTACAGG	TGG	172-191	45	24
369	ACACTCGACAACCTACAACT	CGG	4745-4764	45	26.41		202	GAGTTGAAAGGTGAACAGGT	AGG	466-485	45	23.99
416	AAAATTCCTTTCGAAACGGT	AGG	6076-6095	35	26.21		180	CTATTACATGAGGCACTTCC	TGG	3302-3321	45	23.92
48	TCATTGAGCCAGTATACTCA	AGG	1158-1177	40	26.09		175	ATAAACCCCTTTATAAAGAC	TGG	3150-3169	30	23.87
117	AGAAATCTGATCATCACTAG	AGG	3118-3137	35	26.09		15	TGTTCAACGGTTGATGCGCA	AGG	247-266	50	23.84
250	ACACCTTTCTTAAGAGGTAC	TGG	361-380	40	26.02		93	CAGGATGCTAAGTACTCACA	TGG	1373-1392	45	23.75
323	CAGTTGTTCCTGTATGAAAT	TGG	3205-3224	35	25.97		118	CGTGACCCACCGCCAATAGG	CGG	1822-1841	65	23.75
440	AAAAAACCACTACCAACCGA	GGG	6815-6834	40	25.83		51	GTACAAGCATTGACAGATTT	GGG	695-714	35	23.72
270	TAGATCTTAGTGTGTCAGGA	GGG	1363-1382	40	25.59		339	GAATCCAACGGGTATATCTG	TGG	2914-2933	45	23.72
46	CACTGCACCTGAGTACATAA	CGG	1102-1121	45	25.56		97	CTGTCATTGATGCACTCCCC	CGG	1443-1462	55	23.71
49	TTGAGCCAGTATACTCAAGG	TGG	1161-1180	45	25.51		102	GTCAGGGGTCCGATGACATA	AGG	1482-1501	55	23.59
15	TCCTCCCCCCGACACCCCCC	GGG	393-412	80	25.5		224	TGATGACCCTCTTGTAGTGA	CGG	1181-1200	45	23.56
226	GCAACAGTTCGCTATGGGAT	AGG	7175-7194	50	25.32		187	CATGTTAAAACGTTGCACAC	CGG	160-179	40	23.54
176	ATTGCTGGAAAATATCTTTT	AGG	5369-5388	25	25.22		338	CAACGACACTCGAATCCAAC	GGG	2903-2922	50	23.54
108	TTAGATTACATAAGTGAACA	GGG	2805-2824	25	25.15		142	ATGTTCTCCCAGTAGTTGTG	TGG	2207-2226	45	23.51
243	GACTCCCAAGACTTGTAGTA	TGG	124-143	45	25.14		43	GAGTTGCTCAATAATCAGTT	CGG	608-627	35	23.29
88	ATTTTGGATTGTTTTGACAA	TGG	2365-2384	25	25.06		141	TTTGATACAAGCCAACATTT	GGG	2179-2198	30	23.21
170	CAAAGTACCTAAGATTTTGG	AGG	5190-5209	35	25.05		361	AGGTGTTTTTCCTAAAATAA	AGG	3266-3285	25	23.2
445	CAACCGAGGGGGCCCCCCCG	GGG	6828-6847	85	25.05		235	CATCCGTTCAGCACAGGGTT	TGG	1430-1449	55	23.12
337	ACAGAATGTCTTAAATTAAA	AGG	3772-3791	20	24.97		71	AAGATTTGTTTGTCAGGAGA	TGG	1025-1044	35	22.85
285	TCTCTCTGAAAGGAGTAACT	CGG	1642-1661	40	24.95		168	GGTCATAGAGGTTCTTTTTG	TGG	2957-2976	40	21.91
409	ACCTATCTGAAACTATAACT	CGG	5897-5916	30	24.88		311	GAGGACGGAAGTGTCGACGT	GGG	2537-2556	60	21.68
68	TCTGGGTGACCACTTCATTT	TGG	1789-1808	45	24.86		317	ACGTAGTAAGTTCAGTTGGA	CGG	2709-2728	40	21.58
146	TCATCTAGATCATTTATTGA	TGG	4280-4299	25	24.84		23	AAAAGAGTATACTGAGAGTT	GGG	354-373	30	21.4
129	AAGACAGTCAAGAACAAAAA	TGG	3503-3522	30	24.77		3	GTGCATACAACACAACAATC	TGG	76-95	40	21.37
148	GATGGTTGGCCATCACCATT	AGG	4298-4317	50	24.77		366	GCGTTAGGTTATCGGATCCT	AGG	3372-3391	50	21.23
311	CGTCACGTCGGAACCTAAAT	CGG	2601-2620	50	24.77		250	ATCCACAGCTACAAGACTTG	TGG	1607-1626	45	21.11
267	AGAGGAACGTTCATTCGTAC	TGG	1213-1232	45	24.65		251	ACCCGTCGTGACGAGAGTTT	TGG	1637-1656	55	21.02
218	AGAATCAACCTCAATACAGA	GGG	6961-6980	35	24.62		219	TCATTTACGAAACTATTTAC	TGG	1075-1094	25	21.01
371	ACTCGACAACCTACAACTCG	GGG	4747-4766	50	24.51		139	TTCAATATCATCAGAAAAGT	GGG	2136-2155	25	20.97
56	TGATTTTGATTGAATCTAGC	TGG	1340-1359	30	24.47		264	CTCAAAGGAATACAGTAGCC	TGG	1893-1912	45	20.89
116	TTAGAGTCCTAAATTCTTCT	GGG	3057-3076	30	24.45		307	AGAGGTTGTATAACGGTGGT	AGG	2504-2523	45	20.85
38	CTATGCACAACCAGGGGGGT	TGG	866-885	60	24.11		212	CTAGTGACGGTTAAGAGCTC	TGG	740-759	50	20.7
131	ACAAAAATGGACACATCATT	GGG	3516-3535	30	24.09		191	TGTACCTCTGTGAGTTATAC	TGG	276-295	40	20.57
64	ACTACTCTTTCTTCCACCAT	GGG	1622-1641	40	24.02		275	AACCAACTATCTCCCGTTAA	AGG	2087-2106	40	20.42
91	TGTCTCAACACCATTCTTAA	AGG	2438-2457	35	24.01		213	ACGGTTAAGAGCTCTGGTAG	AGG	746-765	50	20.14
141	CGCATTCATGATCAAGAGTA	TGG	4006-4025	40	23.87		226	TACCAAGTATGAACTTGCTC	TGG	1224-1243	40	19.83
125	ATGGCTGTCACCACATTAAA	AGG	3377-3396	40	23.8		247	ACAGTCCCGGGGGCACTGGG	TGG	1538-1557	75	19.76
300	AAACTTACAAAGGATGTACA	CGG	2257-2276	30	23.59		42	AGATGGAGTGGTGAGAGTTT	GGG	571-590	45	19.7
167	TCCTTATTAACCTATAGAGC	AGG	5088-5107	35	23.58		20	CAATGATTTGAAACGGTTGA	GGG	283-302	35	19.68
100	GCCTCATAATCCTATAACTA	CGG	2682-2701	35	23.57		135	TTGGTATTTTGACTAGGTGA	AGG	1988-2007	35	19.54
254	CTCACAAAACAATCTAGTAG	AGG	461-480	35	23.57		208	GATGTAACGAGAACTGAGTC	CGG	652-671	45	19.06
159	AAATACTTCTTTGAAACACC	AGG	4769-4788	30	23.49		86	TTCTCAGCTGATGACCCTCA	AGG	1201-1220	50	19.02
380	TCGATAGTTGTTTAGACGTA	AGG	4963-4982	35	23.47		284	ATTCGGGTCGCCATTTGGGA	CGG	2207-2226	55	18.97
385	TCACACCAGTCAATAAAGTC	TGG	5189-5208	40	23.4		293	CCAAGAACTACGTTATATAC	CGG	2331-2350	35	18.86
256	TCACAGCTGTAGTTAAATTA	TGG	551-570	30	23.38		8	GTGGACACAATCTTTGAGGA	GGG	133-152	45	18.85
283	CCCTACACCTTGATGACCCT	TGG	1611-1630	55	23.34		157	TAATACAGTCCCAGTTGCCA	CGG	2708-2727	45	18.85
158	TAGTGAACCATTGTTAAAAG	AGG	4732-4751	30	23.29		45	GACCATGCCAAGTCTGACAC	TGG	631-650	55	18.84
430	CCAGGAACGTGACTTGGTTG	GGG	6377-6396	55	23.29		236	ACTTAGTATACCCGTAAACA	AGG	1461-1480	35	18.6
345	TTAAAGGTTCGACCACATCA	CGG	3983-4002	40	23.27		85	AGTCGGCAGGGTTTACCGCT	GGG	1170-1189	60	18.52
183	TCCACATCCCCCATCACATA	AGG	5660-5679	50	23.24		305	AACTAACAGAGGTTGTATAA	CGG	2497-2516	30	18.51
21	CCCGGGGGGACCCCCCGCCG	GGG	410-429	95	23.23		279	CCAGTTCAACGTCGTAACGT	AGG	2159-2178	50	18.49
452	TCCCACCCCCAGACTACGAC	AGG	6926-6945	65	23.19		91	GCCCTCTATCAACCAAGTTC	AGG	1301-1320	50	18.44
431	CAGGAACGTGACTTGGTTGG	GGG	6378-6397	55	23.18		115	AGCAGTGCTGCCCAGAGATA	TGG	1753-1772	55	18.15
236	ACGGAGAACACAGAAGACAC	GGG	51-70	50	23.08		271	CTTCTCCAGACACTGTAGTT	AGG	1986-2005	45	18.05
166	CGTAATGAAGTGGCACATGT	AGG	4990-5009	45	23.04		225	GATGACCCTCTTGTAGTGAC	GGG	1182-1201	50	18.04
124	TTTAATGAAAGACTTCATCA	TGG	3358-3377	25	22.94		182	TTGCGCAACCAAAAATGCCT	AGG	3367-3386	45	18.01
364	ATACGTTCTATGGGATAACT	GGG	4505-4524	35	22.84		69	TTTCAGACACCCCTGGTGAA	AGG	978-997	50	17.83
420	TACATGAGTCCACGTCACTC	AGG	6161-6180	50	22.75		52	CCAACACTTCAGACTTAGAC	AGG	741-760	45	17.81
454	TCCGTAGAACGTTTACCCTG	TGG	7005-7024	50	22.64		156	GATCTTCCCAGGTTGTATTT	TGG	2660-2679	40	17.71
165	GTGTTTCTTTCGTAATGAAG	TGG	4980-4999	35	22.56		22	CAAAAGAGTATACTGAGAGT	TGG	353-372	35	17.69
352	AGTTGAGTTATTCAAACACT	CGG	4249-4268	30	22.54		343	TTCAGTAGACTCCAATCTCA	GGG	3007-3026	40	17.18
81	CTTCCATTTCTAAGTTCTAG	CGG	2102-2121	35	22.44		162	GCCTCATACTGATTGAAGTT	GGG	2893-2912	40	17.17
249	GTTTAGACACCTTTCTTAAG	AGG	355-374	35	22.43		134	TATGAGTTGGTATTTTGACT	AGG	1982-2001	30	17.09
111	GCAACGAACTTTGTCAATAA	TGG	2918-2937	35	22.42		262	TAATCAAATTACAGAAAAGA	AGG	1858-1877	20	17.09
293	GACCAAAATTAAAATCGAGT	GGG	2024-2043	30	22.32		13	GATGCCCAGGCTCTTTTACA	TGG	200-219	50	17.04
287	GACTCTGTCTTACTTAAACC	TGG	1706-1725	40	22		211	ATGTTGGACCCTTCTAGTGA	CGG	727-746	45	16.93
265	CCAAGTTACGACCTCTAGTA	AGG	1120-1139	45	21.93		129	AGGCTGTTTGTAGAGTCCAC	AGG	1899-1918	50	16.52
207	ATTGATGCCCTGGTGGCATG	AGG	6445-6464	55	21.92		257	CCCCAATAAAGGAGAAATGG	CGG	1723-1742	45	16.4
232	ATAAGATAGCCTTAATGCCT	AGG	7245-7264	35	21.92		19	ACAATGATTTGAAACGGTTG	AGG	282-301	35	16.34
72	TCCAATAGTTTTGATGCAGT	TGG	1913-1932	35	21.87		84	CAGTCGGCAGGGTTTACCGC	TGG	1169-1188	65	16.27
407	CTTCCCAACGTATCTTACCC	AGG	5792-5811	50	21.82		184	AACCAACGCGTTAAGTTCAC	AGG	25-44	45	16.27
55	TCCTCCAATGAGTCAAACTT	AGG	1292-1311	40	21.71		256	ACTCCCCAATAAAGGAGAAA	TGG	1720-1739	40	16.15
342	ACTACTTCAGAAAGTAATTT	CGG	3903-3922	25	21.52		66	ATCCATTTTAAAGGTCAAGA	AGG	940-959	30	16.11
266	TTAAAAACTACGTGATTAAG	AGG	1195-1214	25	21.48		65	TATCCTCAAATCCATTTTAA	AGG	931-950	25	16.02
137	CCCACTGAGTCATAAGATTG	TGG	3791-3810	45	21.43		147	TTCAGCTTTCAACCTTTGAA	TGG	2361-2380	35	15.93
123	TTTCTTCCTTAACCCTAGTT	GGG	3334-3353	35	21.35		155	GAATTGGCAGTGATCTTCCC	AGG	2649-2668	50	15.81
324	TTATGAAAGTCACAAAATTC	AGG	3231-3250	25	21.31		46	ACTGGCATGTCTGACAAAAC	AGG	649-668	45	15.78
338	TTCCCTCCCTGATAGAGAGT	TGG	3822-3841	50	21.3		242	TCTACTCTGGGAACAGTCCC	GGG	1526-1545	55	15.73
357	AGTCAGCCAACGCTTACCAC	AGG	4432-4451	55	21.09		266	CAAAGGAATACAGTAGCCTG	GGG	1895-1914	45	15.53
37	TCCCCTATGCACAACCAGGG	GGG	862-881	60	21.08		201	ATTAGAGTTGAAAGGTGAAC	AGG	462-481	35	15.51
291	GTCCAGAGACTGTTTCTACT	AGG	2002-2021	45	20.85		87	TTGACCCAAATGCTAAGACC	TGG	1239-1258	45	15.27
95	CTCAAGGTCAGACTCAGATG	GGG	2491-2510	50	20.81		100	AATATGGTCATTACCTGTCA	GGG	1466-1485	35	15.25
314	TTCACTACGACTACCCCGAC	TGG	2827-2846	55	20.76		344	AATTAAGTTGTTCTAACAAC	TGG	3062-3081	25	15.08
122	TTTTCTTCCTTAACCCTAGT	TGG	3333-3352	35	20.71		140	ATTTGATACAAGCCAACATT	TGG	2178-2197	30	15.04
191	AACATCCTTTAAAGCAGTGG	TGG	5815-5834	40	20.64		1	CACAGTGGATCCTAGGCTAT	TGG	2021-03-22	50	15.02
370	CACTCGACAACCTACAACTC	GGG	4746-4765	50	20.6		75	AAGAACCTCAATAACAGGAA	GGG	1066-1085	35	14.98
163	ACATGACCAAATCTCACCTT	TGG	4910-4929	40	20.28		358	CCTCGTCATTGGTCTATTAA	GGG	3228-3247	40	14.92
223	TTCAGAACCCTCAGAACATG	TGG	7143-7162	45	20.17		352	GACTGAAGCCTCTTCAGTTC	AGG	3160-3179	50	14.9
295	GTCATTTGCAAGAGTTTTCG	AGG	2047-2066	40	20.15		329	AGTGGTGAGGTAGAGAGGGT	CGG	2819-2838	55	14.83
442	AAAACCACTACCAACCGAGG	GGG	6817-6836	50	20.14		40	TCGGGCTGGGAGAGATGGAG	TGG	559-578	65	14.73
47	TACATCATGTACTAGATACT	TGG	1126-1145	30	20.02		273	AGGGTACACTCATGAATCGT	AGG	2006-2025	45	14.56
115	ATTAGAGTCCTAAATTCTTC	TGG	3056-3075	30	19.95		360	AAGGGAGGAGTTTCTAACAC	AGG	3246-3265	45	14.51
373	ACTCGGGGGTAGACTCAGAC	TGG	4762-4781	60	19.84		356	TCAAACTACAACCTCGTCAT	TGG	3217-3236	40	14.45
52	TGACTCAGTTTTGCAGACCC	TGG	1241-1260	50	19.76		67	TTAAAGGTCAAGAAGGCTCT	TGG	947-966	40	14.44
221	TGATACTAAGTCTTTGACAC	AGG	7084-7103	35	19.72		154	TGGGAGATGGTCTCGAGAAT	TGG	2633-2652	50	14.41
289	CACACGAGTAAAATACGACT	AGG	1868-1887	40	19.66		326	TGTAGGGTTTGAGAGTGGTG	AGG	2806-2825	50	14.32
82	ATCAGAAATCAGAGACTGAA	TGG	2179-2198	35	19.53		220	ACTGGTTGAATATTACTTCT	TGG	1093-1112	30	14.28
25	CCCCGCCGGGGGCCCCCCCG	GGG	422-441	100	19.51		44	AGTTGCTCAATAATCAGTTC	GGG	609-628	35	14.15
402	GAGTGTCATCCTGTGTACTT	GGG	5616-5635	45	19.03		214	CGGTTAAGAGCTCTGGTAGA	GGG	747-766	50	14.02
279	GAAACTACAGAGGCCTCAAC	AGG	1537-1556	50	18.92		203	AGTTGAAAGGTGAACAGGTA	GGG	467-486	40	13.97
126	TGTGCATATGCCACATAAGT	AGG	3414-3433	40	18.88		194	TACTCTGTCCTGATCTTGAC	TGG	351-370	45	13.91
171	GAGCTTTTGAGAACGTTTAC	TGG	5212-5231	40	18.88		254	GACGTAGTTTGTACTACGTC	AGG	1685-1704	45	13.81
120	AGTATTGAACTGATGTGAGA	AGG	3254-3273	35	18.85		230	AAAGATAGAATAATCGTAGA	AGG	1372-1391	25	13.78
9	AGCTGCTGGTTCGAAAACAA	GGG	162-181	45	18.81		195	GTCCTGATCTTGACTGGAAC	TGG	357-376	50	13.67
69	GACGCTAGATCGCTCATGAA	TGG	1814-1833	50	18.8		92	TGATTTAAAGCAGTTCAAGC	AGG	1354-1373	35	13.64
89	TGGATTGTTTTGACAATGGT	AGG	2369-2388	35	18.65		95	AGACCTCTTCGCTACACAAC	CGG	1408-1427	50	13.31
201	CCTGACATTCTCCAATAGTT	TGG	6159-6178	40	18.57		116	ACCTAGAGTCGTTCTGTAAA	TGG	1792-1811	40	13.27
161	GTCATCCAATTCTTCCTCAG	TGG	4864-4883	45	18.48		68	ATGTTCATTTCAGACACCCC	TGG	971-990	45	13.06
432	AGGAACGTGACTTGGTTGGG	GGG	6379-6398	55	18.48		265	TCAAAGGAATACAGTAGCCT	GGG	1894-1913	40	13.02
175	ACCTCAGCTGAAAATATTGC	TGG	5354-5373	40	18.46		278	TCCAGAAGGAAGTTACAGGT	AGG	2121-2140	45	13.02
61	CTTGTGTGGAAACCACGTGA	AGG	1507-1526	50	18.43		359	CGTCATTGGTCTATTAAGGG	AGG	3231-3250	45	13.01
169	TTACAAAGTACCTAAGATTT	TGG	5187-5206	25	18.37		27	ATTAAGTGCAGGTGTCTATA	TGG	457-476	35	12.67
93	TACTCAAGGTCAGACTCAGA	TGG	2489-2508	45	18.24		7	TGTGGACACAATCTTTGAGG	AGG	132-151	45	12.65
450	CCCGGGGGCCGCCCCCCAGG	GGG	6844-6863	95	18.07		9	TCTTTGAGGAGGGAATTATC	TGG	143-162	40	12.59
187	ACTGATTGTTGGGACAACTC	CGG	5710-5729	45	18.01		332	AGGTAGAGAGGGTCGGGCTC	GGG	2826-2845	65	12.36
382	CCATCGTTTACACAAGCCCC	TGG	5030-5049	55	17.9		228	TACCTCTCCGTCCCCTTCTG	TGG	1313-1332	60	12.25
466	CTGTTGGTTTAACGGATCCT	AGG	7249-7268	45	17.63		321	GTCACAGTCTGAACCGTACC	AGG	2751-2770	55	12.19
119	AATGAACCTCTCTGAAATGA	GGG	3187-3206	35	17.61		297	AAAAGTATTCCTAAGGAAAG	TGG	2389-2408	30	12.16
172	AGCTTTTGAGAACGTTTACT	GGG	5213-5232	35	17.51		335	CGGGCTCGGGGAACTAATGG	TGG	2839-2858	65	11.89
259	ACTCCTTCACTAACGGAGTA	CGG	799-818	45	17.44		302	TTTACCTAAACTCCTATGGT	AGG	2456-2475	35	11.87
301	GTGAAGTAATGCTTTCTTTG	TGG	2279-2298	35	17.39		38	GTAATCAAGGGGCTCGGGCT	GGG	546-565	60	11.86
86	TTGCGCACCTCGAGTGAAAG	TGG	2332-2351	55	17.21		165	TGAAGTTGGGGATGGACAAG	TGG	2906-2925	50	11.86
245	GTTTCTGAATCATAGTTTTA	TGG	181-200	25	17.21		145	TTCCCATGATGTCCCGTAGA	TGG	2267-2286	50	11.77
339	TCCCTCCCTGATAGAGAGTT	GGG	3823-3842	50	17.07		269	AGTTACTGTCGTGACCAGTT	CGG	1951-1970	45	11.68
144	AATTCTTCATAAAATTTACC	TGG	4172-4191	20	17.02		227	ACCAAGTATGAACTTGCTCT	GGG	1225-1244	40	11.62
351	TAAATCCTGAGATTATCTCA	AGG	4210-4229	30	17.02		171	AATAATGCTCGTGTTGGTCA	AGG	3009-3028	40	11.47
460	GTCGAGAATGTCTTGACACC	GGG	7114-7133	50	17.02		153	CCGAGATAACCGATGGGAGA	TGG	2620-2639	55	11.43
264	CCCCTTACTTTTTTCCCCTT	TGG	1078-1097	45	16.81		176	TGCAAGACCTACCACACAAC	AGG	3176-3195	50	11.34
196	TTGATTCTTACTCAAACACT	GGG	5875-5894	30	16.63		249	CCGCCACCCAGTGCCCCCGC	AGG	1568-1587	85	10.79
343	CTACTTCAGAAAGTAATTTC	GGG	3904-3923	30	16.48		76	CCTCAATAACAGGAAGGGCC	TGG	1071-1090	55	10.75
376	TTGGATCTACTACTCTTCTA	AGG	4868-4887	35	16.48		131	ATGATTCAATCTGTGAGGTT	TGG	1935-1954	35	10.68
127	GTGCATATGCCACATAAGTA	GGG	3415-3434	40	16.44		298	CCCCACAGACTTTACTTGTA	AGG	2413-2432	45	10.21
313	GAAGAGTTCCTTTCCTTTCA	TGG	2728-2747	40	16.38		239	ACACTTTACCTTCTCTACTC	TGG	1513-1532	40	10.07
202	GCATACAAAAATCTCAATAT	TGG	6215-6234	25	16.36		210	TAGACTATTAGGTTTTATGT	TGG	711-730	25	10.05
320	CCAACTAGTTCCCACTTAAT	AGG	3027-3046	40	16.3		347	GCGAACTAAATCCAGGGAGT	TGG	3084-3103	50	9.87
290	CGACTAGGATTTTCTATAAA	AGG	1883-1902	30	16.28		183	CCAAAAATGCCTAGGATCCC	CGG	3375-3394	50	9.81
258	TAGTAATACTCCTTCACTAA	CGG	792-811	30	16.26		314	ATGAAACGACACATCTAGTT	TGG	2665-2684	35	9.79
424	TTTAGTTGATCCCGTACACT	GGG	6292-6311	40	16.24		170	GTGATTAATAATGCTCGTGT	TGG	3003-3022	35	9.78
225	CTAGAGCAACAGTTCGCTAT	GGG	7170-7189	45	16		172	ATGACTGTTGTTCTTTGTGC	AGG	3072-3091	40	9.76
145	AAACTCCTCAACCATGTGAT	TGG	4210-4229	40	15.85		50	AGTACAAGCATTGACAGATT	TGG	694-713	35	9.6
216	GTGTCAAGATTCCATGGTCA	TGG	6882-6901	45	15.85		35	GTGGTGGTAATCAAGGGGCT	CGG	540-559	55	9.59
239	AGAAGACACGGGGATGCCCT	GGG	62-81	60	15.64		331	GAGGTAGAGAGGGTCGGGCT	CGG	2825-2844	65	9.55
53	CTCAGTTTTGCAGACCCTGG	AGG	1244-1263	55	15.58		49	ATGTCTGACAAAACAGGGGC	AGG	655-674	50	9.45
30	TCACAAATATCTCAAGATCC	TGG	786-805	35	15.49		197	TAAAACGTTAGACAGACTAC	GGG	403-422	35	9.4
211	TACTTCTGCTCAAAGTTAGC	AGG	6776-6795	40	15.39		41	GAGATGGAGTGGTGAGAGTT	TGG	570-589	50	9.18
160	ACACCAGGCCTTTTATAATC	TGG	4784-4803	40	15.38		169	GTCATAGAGGTTCTTTTTGT	GGG	2958-2977	35	9.17
304	CGTGATTAGGACGTCTGTGT	CGG	2373-2392	50	15.34		99	GAATATGGTCATTACCTGTC	AGG	1465-1484	40	8.97
365	ATCTCTGACCCATCTACCGT	TGG	4555-4574	50	15.3		78	GGAAAACACTGTCGTTGATC	TGG	1093-1112	45	8.95
272	AGTTTAGGAGTTAAGTTATA	AGG	1402-1421	25	15.27		255	CACGTGTCACTCCCCAATAA	AGG	1712-1731	50	8.67
92	AGTTTAGCCAAGAATACTCA	AGG	2475-2494	35	15.26		315	TGAAACGACACATCTAGTTT	GGG	2666-2685	35	8.6
206	ATTTATTATTGATGCCCTGG	TGG	6438-6457	35	15.25		277	GAAGTCCAGAAGGAAGTTAC	AGG	2117-2136	45	8.56
235	AACGGAGAACACAGAAGACA	CGG	50-69	45	15.17		143	TCCCAGTAGTTGTGTGGTTG	AGG	2213-2232	50	8.44
446	AACCGAGGGGGCCCCCCCGG	GGG	6829-6848	85	15.17		281	TAGTCGACTCTTATCCATTC	GGG	2191-2210	40	8.39
198	TTAAACACTTTTGTTTCATC	AGG	6024-6043	25	15.15		320	CGGGGACAAAACAGTCTGTA	CGG	2729-2748	50	8.3
168	CTTCCCTTATTTTGTCAATG	AGG	5133-5152	35	15.13		248	GTCCCGGGGGCACTGGGTGG	CGG	1541-1560	80	8.16
98	AGTTTGTTGTGAACTCTTCA	TGG	2574-2593	35	15.12		132	TGATTCAATCTGTGAGGTTT	GGG	1936-1955	35	8.12
396	CACAAACTCTTTGTGTATAA	TGG	5423-5442	30	15.04		128	TTCCATTTCACAGGCACACC	AGG	1879-1898	50	8.1
130	AACAAAAATGGACACATCAT	TGG	3515-3534	30	14.93		192	CTCTGTGAGTTATACTGGTA	CGG	281-300	40	8.1
363	TATACGTTCTATGGGATAAC	TGG	4504-4523	35	14.86		296	CTCATACAAAAGTATTCCTA	AGG	2382-2401	30	7.84
28	CGGCGCTGCAGCCCTAAGTG	TGG	658-677	70	14.81		342	ATTCAGTAGACTCCAATCTC	AGG	3006-3025	40	7.76
83	ATATACAGATTCTCTTTATT	TGG	2207-2226	20	14.78		26	ACAGAAAGGCCATTAAGTGC	AGG	446-465	45	7.32
133	AAACATTCAATTTCATGGAA	AGG	3582-3601	25	14.76		268	GACTGTCCATTACTGGTATA	AGG	1917-1936	40	7.31
325	GTGAGTAATATTCAGTTCCT	TGG	3295-3314	35	14.48		267	GCCTGGGGACTGTCCATTAC	TGG	1910-1929	60	7.08
199	TCAGGTCATGCTTACTTGCA	AGG	6042-6061	45	14.37		57	TTGGGTGCAGCTGTGAAGGC	AGG	842-861	60	6.79
29	CACTCAATGCCCCAATCAGC	AGG	738-757	55	14.36		232	AAGGAAGTGGATCAGTTTTA	TGG	1391-1410	35	6.69
84	TCCTACAAAGCCAGATGCAA	TGG	2266-2285	45	14.28		111	AACCCCTCACTGTGCACTAA	TGG	1675-1694	50	6.58
374	GATTTGAACCGACGCGTAGT	AGG	4799-4818	50	14.24		56	TAGCTTGGGTGCAGCTGTGA	AGG	838-857	55	6.42
444	CCAACCGAGGGGGCCCCCCC	GGG	6827-6846	85	14.11		98	TGATGCACTCCCCCGGAATA	TGG	1450-1469	55	6.37
394	AGTAAGAAATTCTTCCGACA	TGG	5395-5414	35	14.1		2	GCGCTTTGCTTTTGTCATTT	TGG	29-48	40	6.32
347	GTTGTGTAGTCTAAAAATAC	GGG	4051-4070	30	14.04		357	ACCTCGTCATTGGTCTATTA	AGG	3227-3246	40	6.09
377	ATCTACTACTCTTCTAAGGA	TGG	4872-4891	35	13.54		258	AAGAAGAAAAGTTGTTGCTG	TGG	1750-1769	35	6.07
465	GTTTTTTTCTGTTGGTTTAA	CGG	7241-7260	25	13.54		53	AAAAGCTCTTTGAATATCTC	AGG	806-825	30	5.95
332	CTTCCTTAAACTTTTACGAT	AGG	3655-3674	30	13.52		62	CAATATGTTGGAGACAATCA	AGG	886-905	35	5.92
344	TCTAAAGAAAATGAGATTAA	AGG	3967-3986	20	13.38		218	ACAAACTGAAGTTGTTTGTT	CGG	999-1018	30	5.84
330	TCTAATGAAACTTCGATATT	CGG	3601-3620	25	13.33		328	TGAGAGTGGTGAGGTAGAGA	GGG	2815-2834	50	5.79
255	TAATCTCGTCGACTTTCTTC	TGG	523-542	40	13.32		81	TTCCAGTAAATCCCTGCAGT	CGG	1153-1172	45	5.69
142	TAAAACACTGAAAGTATTCA	TGG	4032-4051	25	13.16		104	CCCTCAGCAAAACTGATTCC	AGG	1554-1573	50	5.68
121	GAGAAGGCACTACACCAGCT	TGG	3270-3289	55	13.1		55	TCAGGTTATAATTTTAGCTT	GGG	824-843	25	5.62
298	TAATTAGTGACTACAACTCA	AGG	2149-2168	30	13.04		223	GTCGTTCATAACCATGGAGT	TGG	1153-1172	45	5.37
400	GCAACCTACAATTGACACTT	CGG	5517-5536	40	12.91		241	CTCTACTCTGGGAACAGTCC	CGG	1525-1544	55	5.3
386	CACACCAGTCAATAAAGTCT	GGG	5190-5209	40	12.85		89	AAGACCTGGATGGACATTGA	AGG	1253-1272	45	5.12
139	CAAATTCTTTAACATTGCTG	TGG	3835-3854	30	12.58		77	CTCAATAACAGGAAGGGCCT	GGG	1072-1091	50	4.02
392	TATTGGGAACACTGATAAAA	GGG	5316-5335	30	12.28		58	GAAGGCAGGAGCTTGCATGC	TGG	856-875	60	3.28
58	TTCTCTACAAATGAAGAAAA	TGG	1445-1464	25	12.09		10	CTGCTCCAACATCAAACTAC	AGG	169-188	45	3.2
367	ATCCAACTTCTGACCCGTTG	AGG	4663-4682	50	12.03		106	GAAGTATGAAAATGCAGTCT	GGG	1576-1595	35	2.81
112	AACCTGCCAATGACACTTTT	AGG	2987-3006	40	12.01		209	ATCAATAGTTATAGACTATT	AGG	700-719	20	2.43
151	CATCGAGCAAAATTTCGTCT	AGG	4410-4429	40	11.93		229	CTGTGGTAACCCAGATCAAC	TGG	1330-1349	50	2.41
10	CTGGTTCGAAAACAAGGGCC	TGG	167-186	55	11.89		300	TGTAAGGTTCTCGGAAGAAC	TGG	2429-2448	45	1.56
361	AGGAAACGTTATACGTTCTA	TGG	4495-4514	35	11.86		364	TACTGTTTTCGTTTCGCGTT	AGG	3357-3376	40	1.17
271	CACAAACTCATTCTTAGTTT	AGG	1387-1406	30	11.83		340	TATCTGTGGACGTGAATTAC	CGG	2928-2947	40	1.15
2	AATTTGGTTGTCTTTTTTTG	AGG	20-39	25	11.71		353	TCAGTTCAGGTACATTTTCT	CGG	3173-3192	35	0.75
39	AGGGGGGTTGGTTCAGTGCA	AGG	878-897	60	11.71		160	CCCCAGCATAGCTGTGACTC	AGG	2825-2844	60	0.23
354	AAACAAACCCCTCTACTTCA	CGG	4319-4338	40	11.71		5	AGGAAATAAAATCCTTTTTG	TGG	114-133	25	-0.18
464	GTTCCGGAGTTTTTTTCTGT	TGG	7233-7252	40	11.65		365	TTCGTTTCGCGTTAGGTTAT	CGG	3364-3383	40	-0.31
303	AAACCAGTACACTCGTGATT	AGG	2360-2379	40	11.6		252	GAGTTTTGGCTACACAAGTC	AGG	1651-1670	45	-1.48
101	GTCTCGCAATTCAATAAGAA	TGG	2732-2751	35	11.28		186	CACTGTAAGAAGGTCCTTCA	CGG	68-87	45	-1.53
107	ATTAGATTACATAAGTGAAC	AGG	2804-2823	25	11.16		301	AAATTTTACCTAAACTCCTA	TGG	2452-2471	25	-2.24
327	TTTCTTAAACACAAAAATAT	CGG	3436-3455	15	11.1		112	ATGTTTGATGCAGCAGTGTC	AGG	1706-1725	45	-2.39
306	CTCCCTGGTCTAATATTTTC	CGG	2468-2487	40	11.05		318	CGTAGTAAGTTCAGTTGGAC	GGG	2710-2729	45	-2.6
349	GTGTCTCGAAAACGTTTCTC	TGG	4180-4199	45	11.02		291	TTGCTGTCACAAAAGGGTCC	GGG	2295-2314	50	-3.22
233	GCCTTAATGCCTAGGATCCT	CGG	7253-7272	50	10.85		330	GTGGTGAGGTAGAGAGGGTC	GGG	2820-2839	60	-3.38
294	ACCAAAATTAAAATCGAGTG	GGG	2025-2044	30	10.65		272	TTCTCCAGACACTGTAGTTA	GGG	1987-2006	40	-4.85
401	AGAGTGTCATCCTGTGTACT	TGG	5615-5634	45	10.6		36	TGGTGGTAATCAAGGGGCTC	GGG	541-560	55	-5.08
248	CCTTCCCAACTTTGAGAACA	GGG	277-296	45	10.58		299	GACTTTACTTGTAAGGTTCT	CGG	2420-2439	35	-5.71
208	AACTTATCATTGACCCAGTC	AGG	6644-6663	40	10.45		240	CACTTTACCTTCTCTACTCT	GGG	1514-1533	40	-6.81
389	CAAACTAAAAAAGTTTGTAT	TGG	5299-5318	20	10.34		70	CTCTACAAGATTTGTTTGTC	AGG	1019-1038	35	-10.55
427	AACCACCCAGGAACGTGACT	TGG	6371-6390	55	10.34		122	GCCAATAGGCGGTGGGTCAC	GGG	1833-1852	65	-12.39
242	CGCTTGACAACGAGATCGTC	TGG	94-113	55	10.22		283	ATCCATTCGGGTCGCCATTT	GGG	2203-2222	50	-13.8
429	CCCAGGAACGTGACTTGGTT	GGG	6376-6395	55	10.15		121	CGCCAATAGGCGGTGGGTCA	CGG	1832-1851	65	-14.23
458	TTGGTCCGGGAACAAAAGCT	TGG	7089-7108	50	10.09		198	CAGACTACGGGTGTTTTTCT	TGG	415-434	45	-18.76
110	ATTGTTTCTGCCAGTTGGTG	TGG	2864-2883	45	9.96
178	CTGACCACTTGATACCTTGC	GGG	5531-5550	50	9.94
459	CGTCGAGAATGTCTTGACAC	CGG	7113-7132	50	9.93
22	CCGGGGGGACCCCCCGCCGG	GGG	411-430	95	9.77
85	AGCCAGATGCAATGGAACTT	TGG	2274-2293	45	9.61
274	AGGTCTTTTGGTAAAACTTC	CGG	1422-1441	35	9.44
210	AATTGATGTCGACACTCTTC	AGG	6714-6733	40	9.18
179	TTCATTCTGTCTCAGCTTTA	CGG	5560-5579	35	9.17
77	TCAAACACCTTAACTGTCTT	AGG	1976-1995	35	9.12
257	AGTAAGATGTTACTTGTTTA	TGG	593-612	25	8.93
7	CACAGTTCTGTAAGAGCTGC	TGG	148-167	50	8.88
23	CCCCCCGCCGGGGGCCCCCC	CGG	420-439	100	8.83
247	ACCTTCCCAACTTTGAGAAC	AGG	276-295	45	8.73
74	TTTGATGCAGTTGGCTTTAA	GGG	1922-1941	35	8.67
348	CACCATGCTATCTACGAATA	TGG	4119-4138	40	8.28
240	ACACGGGGATGCCCTGGGAT	AGG	67-86	65	8.21
336	TTCACCCCGGGTTACTACAC	AGG	3734-3753	55	7.9
33	AGCCTCCCCTATGCACAACC	AGG	858-877	60	7.74
205	TTAATTTATTATTGATGCCC	TGG	6435-6454	25	7.72
204	TGTTAAGCTCATTAAGTAAC	TGG	6309-6328	30	7.44
106	TGCATATTGCAAAGGATTTA	AGG	2770-2789	30	7.34
238	CAGAAGACACGGGGATGCCC	TGG	61-80	65	7.16
456	ACCAACAACGTGAGTTGGTC	CGG	7075-7094	50	7.12
443	ACCAACCGAGGGGGCCCCCC	CGG	6826-6845	80	6.77
200	TCAAAGATTTTACTTTATTT	AGG	6117-6136	15	6.56
164	ATCTGATCTGTCAATCTATC	TGG	4958-4977	35	6.51
32	GTCTTGTATAACAGGTGTAA	AGG	808-827	35	6.4
268	ATTCTAGATCTTAGTGTGTC	AGG	1359-1378	35	6.22
156	ATCCAAGGCTGCACTGCCAC	TGG	4663-4682	60	6.21
451	CCGGGGGCCGCCCCCCAGGG	GGG	6845-6864	95	6.16
418	GACCGAGTTACTTAGTTGTC	CGG	6111-6130	45	6.08
457	CCAACAACGTGAGTTGGTCC	GGG	7076-7095	55	6.02
152	CATAGTCCTGCTTGTTGAGA	AGG	4509-4528	45	5.66
87	AAGTGGAAGACAACTTATTT	TGG	2349-2368	30	5.49
316	TGGACAGTTCGATCCGAGTC	CGG	2938-2957	55	5.43
381	TGTTTAGACGTAAGGTTTCA	AGG	4971-4990	35	5.13
162	TCCTCAGTGGCTGTGTCTGC	AGG	4877-4896	60	5.07
312	AGTTATTCGAGTGTCGTGAC	CGG	2685-2704	45	4.97
90	TAGGAATCTTCTCATCATCT	AGG	2388-2407	35	4.94
406	AAAGGTGTGTTCTGTAGTCA	AGG	5762-5781	40	4.91
366	TCCGTTTATCTCCCTAACTA	AGG	4595-4614	40	4.82
360	TATGTCTTTTCTTGGAATTT	AGG	4475-4494	25	4.71
6	TCCCAGATGCCACACATCTA	GGG	124-143	50	4.68
227	CAACAGTTCGCTATGGGATA	GGG	7176-7195	45	4.54
408	TAAGTGTTTCCACAACTTTC	CGG	5840-5859	35	4.52
405	AACCCCAGGAAGTGCACCAA	AGG	5744-5763	55	4.47
132	CAATGAAACATTCAATTTCA	TGG	3577-3596	25	4.24
434	TTCTTTAACCGTAGGAAATG	TGG	6437-6456	35	4.19
66	GAGATCTAGAAATTTTATTC	TGG	1771-1790	25	3.42
428	ACCCAGGAACGTGACTTGGT	TGG	6375-6394	55	3.31
138	CATAAGATTGTGGCGACTCT	TGG	3801-3820	45	3.15
449	CCCCGGGGGCCGCCCCCCAG	GGG	6843-6862	95	2.9
11	TACTTCTAAGTGTCAGCAAC	AGG	232-251	40	2.88
281	CTCTTGTCTCCTTCTTTGTA	AGG	1576-1595	40	2.74
103	TTCAATAAGAATGGGTCAAT	AGG	2741-2760	30	2.67
149	ATGGTTGGCCATCACCATTA	GGG	4299-4318	45	2.66
222	CTTCCTCCATGTTTAGCTGC	AGG	7113-7132	50	2.58
20	CCCCGGGGGGACCCCCCGCC	GGG	409-428	95	2.37
412	AAACTACGGCATCGAAGTGA	TGG	5993-6012	45	2.29
5	ATCCCAGATGCCACACATCT	AGG	123-142	50	2.25
154	AACAACAACACTTTTCTTGC	TGG	4636-4655	35	2.17
308	CATTTTTCCCTTTAGTTTCT	AGG	2564-2583	30	1.92
435	GAAATGTGGACAATATGTTC	TGG	6451-6470	35	1.61
26	CCCGCCGGGGGCCCCCCCGG	GGG	423-442	100	1.46
341	ATGGAAAATTACACCACTGT	CGG	3879-3898	35	1.43
24	CCCCCGCCGGGGGCCCCCCC	GGG	421-440	100	1.35
73	TTTTGATGCAGTTGGCTTTA	AGG	1921-1940	35	0.99
448	CCCCCGGGGGCCGCCCCCCA	GGG	6842-6861	95	0.82
136	AACTTAAGCCTTCCTGTATC	AGG	3767-3786	40	0.7
273	AGTTAAGTTATAAGGTCTTT	TGG	1410-1429	25	0.11
1	ACCGGGGATCCTAGGCAATT	TGG	2021-04-23	55	-0.31
134	CAAATTCCTTCTCGTTGTTC	AGG	3615-3634	40	-0.32
421	ACCTCTGACCAAAACAGTCC	TGG	6203-6222	50	-0.36
140	CCATATCAAACTTGAAATTA	AGG	3942-3961	25	-0.37
355	GTGTTATATTTCACATTTCT	CGG	4373-4392	25	-1.44
467	TGTTGGTTTAACGGATCCTA	GGG	7250-7269	40	-1.45
203	TTGGTGATGCTCTCTTGAAC	TGG	6234-6253	45	-1.72
318	GAGTCCGGGATTACCACTAC	CGG	2953-2972	55	-1.79
463	CCTCTTCATGTCGCGTGTTC	CGG	7217-7236	55	-2.06
43	TAAAAACTCATTAATGATCT	CGG	997-1016	20	-2.09
384	CCGTAAGTTATAACCGTTCA	AGG	5135-5154	40	-2.68
54	CCCTGGAGGTAGTGAAGCTA	CGG	1258-1277	55	-2.78
390	AAACTAAAAAAGTTTGTATT	GGG	5300-5319	15	-2.8
19	CCCCCGGGGGGACCCCCCGC	CGG	408-427	95	-3.1
31	AGATCCTGGTCTTGTATAAC	AGG	800-819	40	-3.4
340	TACGTGTTTTACCACCTTTA	TGG	3860-3879	35	-3.43
188	TAATCAAATCATAGCTGTTA	AGG	5748-5767	25	-3.65
186	TTCTCTGATAACTGATTGTT	GGG	5700-5719	30	-4.25
213	CCGTCAGTTTGTAACCGTCC	GGG	6840-6859	55	-4.39
246	CGTAAAGAACACGTCTGTCT	CGG	239-258	45	-4.75
219	CCTTCCATTAATAGCATCCT	AGG	6998-7017	40	-4.92
193	TGGCCTTCAAAATGGTTTTC	TGG	5835-5854	40	-5.03
78	CAGTTCTATTGCAGTTGATA	AGG	2020-2039	35	-6.99
113	ACCTGCCAATGACACTTTTA	GGG	2988-3007	40	-7.1
241	CACGGGGATGCCCTGGGATA	GGG	68-87	65	-7.78
67	AGATCTAGAAATTTTATTCT	GGG	1772-1791	20	-7.97
447	CCCCCCGGGGGCCGCCCCCC	AGG	6841-6860	100	-7.99
350	TGTCTCGAAAACGTTTCTCT	GGG	4181-4200	40	-8.83
383	TTCTCTTAGACATATAATTC	AGG	5058-5077	25	-10.45
359	CATTAGATTATGTCTTTTCT	TGG	4467-4486	25	-10.56
297	TAGTCTAATAGTAGTATTCC	TGG	2104-2123	30	-14.05
261	CAAAAATTTCCAACTATTCT	CGG	928-947	25	-14.55
CHAPV							CHAPV
L SEGMENT							S SEGMENT
S. No.	M1:sgRNA-Scanner sgRNA sequences (20bp, 5'-3')	PAM motif (3bp)	Start-End	GC(%)	M3:geCRISPRr sgRNA Efficiency (%)		S. No.	M1:sgRNA-Scanner sgRNA sequences (20bp, 5'-3')	PAM motif (3bp)	Start-End	GC(%)	M3:geCRISPRr sgRNA Efficiency (%)
18	GGCATCCTCGAATGCCCCCG	GGG	370-389	70	79.82		234	TTAGTTGTCTTGGTGTAACG	CGG	1610-1629	40	64.28
221	GCGTGAAGAAAGTGTCCACG	TGG	120-139	55	66.8		236	GGACGAACTGACAGACTACA	AGG	1632-1651	50	59.87
231	GGGTGAGAAGGGTTTCACTG	CGG	280-299	55	65.12		168	GGAGTTATCTCTTCACCTGT	TGG	267-286	45	59.73
24	GGCCCCAATGGGGCCCCCCG	CGG	393-412	85	60.3		39	GCTGGCAACGACATGCCTGG	AGG	839-858	65	59.06
391	GGTAACACAAGGTTTTACCA	CGG	6266-6285	40	56.62		70	CCAGTCCGCGGCAAATGCCG	CGG	1569-1588	70	54.71
45	GGCACCATTTTGGAACACAA	TGG	820-839	45	56.33		263	ACTCCGTCACCCGTTCCAAG	AGG	1927-1946	60	52.38
408	GGTGTAAGCGGGGGCCCCTG	AGG	6670-6689	75	55.35		204	TTCCAACCGGAATATATCCG	AGG	992-1011	45	52.11
362	AACAAACTCCTTGTAGACCG	AGG	5272-5291	45	52.84		298	ACTTGTGTCAAACTATCCAA	CGG	2908-2927	35	51.4
165	GCAGAGAAGGAGCAGCACCA	AGG	5206-5225	60	52.71		73	GGCAAATGCCGCGGACTGGG	AGG	1578-1597	70	50.71
112	GGGTTCTGTCAAATTGAGAT	TGG	3433-3452	40	50.95		3	TCGTGAGCAAGAATAAACAT	GGG	41-60	35	50.33
246	ATATTAACCAGTTTACCACC	AGG	1176-1195	35	50.61		83	GGAACATCAGACAGTCAAGC	AGG	1704-1723	50	48.75
91	CATCTTGTTTCACCACCGAA	AGG	2682-2701	45	50.01		82	GCTGCCCATCTATCACCGAC	TGG	1683-1702	60	47.33
317	ACCTAGTAAGTTTTACCCCG	GGG	3596-3615	45	49.52		68	GGGCATAGCCCGGGACGGTG	CGG	1542-1561	75	46.71
416	CGCCCCCCGGGGTAACCCCG	GGG	6695-6714	85	49.44		95	GATGTCATCAGAGCCTTGGG	CGG	1921-1940	55	44.49
98	GCAACAAACTTAGTTAACAA	TGG	2873-2892	30	49		113	GGTGCTTTCGGTCCTTGTGT	TGG	2264-2283	55	44.43
84	GCAGAATCCTATAAACCCTG	AGG	2209-2228	45	47.94		145	GTGATTGGCTAAGATTCCCA	AGG	2901-2920	45	44.41
206	GGGCGTCACTTTGGGAAGAG	TGG	6805-6824	60	47.69		266	ACAACACTTCTTGTCACACG	AGG	1998-2017	45	44.34
122	AATCTTCTGAGTAAAAACAG	AGG	3771-3790	30	47.68		272	GTCGCACCTTCACTTACGAG	AGG	2173-2192	55	44.09
284	TTAATTAGTCAAAGACACAA	AGG	2369-2388	25	46.63		205	TGACAACTAGAATCGAACTT	CGG	1051-1070	35	44.04
61	GTTGAAGTGGACACAATGAG	AGG	1517-1536	45	46.27		17	GTGAAAGTGAGAATGCAACA	TGG	342-361	40	43.23
364	CTTGAACCCCTATTAACCAG	TGG	5385-5404	45	46.15		229	TTCGTGTTACCCCAACACCA	CGG	1558-1577	50	42.61
29	CCCCCCGCGGGGAGTCCCCG	GGG	406-425	90	45.82		34	TTAAATTAAGAAGATTGCAA	GGG	789-808	20	42.36
31	GGAGTCCCCGGGGGCGAATG	TGG	416-435	75	45.5		186	TCGTAATTGTAGTAATCCAG	AGG	648-667	35	41.81
262	TTACAATACAAGTCTCCAAG	GGG	1616-1635	35	45.35		314	GGACATACTACAATCCTTAA	AGG	3251-3270	35	40.95
187	TTATCAGCTTCATTGCTGCA	AGG	5862-5881	40	45.23		262	ATAGACGGTGTGGACGTAGG	TGG	1888-1907	55	40.81
133	ATAGCCCTAAGAACCTGGTA	AGG	4199-4218	45	45.15		69	CGGTGCGGCCTCCCAGTCCG	CGG	1557-1576	80	40.6
427	TATGTCTGAACCAAGACGGA	CGG	6928-6947	45	44.39		120	TATATAATAGGTTTTCATAG	GGG	2385-2404	20	40.18
424	TGTCGTAGACGTCAACACAG	AGG	6904-6923	50	43.94		105	GATATAATGCTAGCTCAACA	GGG	2112-2131	35	39.7
20	CATCCTCGAATGCCCCCGGG	GGG	372-391	70	43.56		256	GGGCCCTGCCACCCAACCCT	CGG	1814-1833	75	39.2
17	AGGCATCCTCGAATGCCCCC	GGG	369-388	65	43.39		210	GCTACTCGTTTTAATTAGGA	AGG	1163-1182	35	38.87
266	CTAGGTTTCTCTAAGAAAAA	CGG	1756-1775	30	42.57		257	TCGGTGAGTTCAAGTCACAA	AGG	1833-1852	45	38.87
332	ACTCGTGTATCTGCTCCTAT	CGG	4056-4075	45	42.51		13	TCTTCCTTATTCTAGCTGGA	AGG	201-220	40	38.46
19	GCATCCTCGAATGCCCCCGG	GGG	371-390	70	41.65		173	TAGAGGACATCCACCCCAGA	TGG	414-433	55	38.39
261	CTTACAATACAAGTCTCCAA	GGG	1615-1634	35	41.54		200	TCTCTGGTCCTTTGTCCTTG	GGG	932-951	50	38.06
365	GAACCCCTATTAACCAGTGG	AGG	5388-5407	50	41.17		247	CGGTATATCCGGGTACGGGA	GGG	1741-1760	60	37.91
270	CGACTCTAGGAACCACGACG	AGG	1872-1891	60	40.47		123	ATAATGGTTGAGAAATTGTC	TGG	2474-2493	30	37.87
407	CTCATTCGAGGTGTAAGCGG	GGG	6661-6680	55	39.63		5	GGAAATTCCTAACATCATAC	AGG	85-104	35	37.55
291	TCATTATTTTCACAACAACA	GGG	2482-2501	25	39.62		293	ACACGGTTTATCATACCGGT	CGG	2694-2713	45	37.28
53	AGACACCATCTAGAAAAAGG	TGG	1038-1057	40	39.32		185	GCTATGTTACCCTTTACAAC	AGG	624-643	40	37.04
287	AGACCACTAGATTTTCAACT	GGG	2419-2438	35	38.74		249	GGAGGGTCAGGCGCCGTAAA	CGG	1758-1777	65	37.04
210	ACAATTTGAAGCCCTCAACA	AGG	6933-6952	40	38.56		299	CTTGTGTCAAACTATCCAAC	GGG	2909-2928	40	36.71
406	GCTCATTCGAGGTGTAAGCG	GGG	6660-6679	55	38.52		152	TAGCTTGTCCAAATCTCCAT	CGG	3097-3116	40	36.33
207	GGCGTCACTTTGGGAAGAGT	GGG	6806-6825	55	38.2		124	GTTTCCCCCATCCAGAAAAG	TGG	2521-2540	50	35.99
405	AGCTCATTCGAGGTGTAAGC	GGG	6659-6678	50	37.81		203	ACGGATAGTCCACTTCCAAC	CGG	979-998	50	35.63
390	TGTCCTTTTGGGGTAACACA	AGG	6255-6274	45	37.76		211	CTACTCGTTTTAATTAGGAA	GGG	1164-1183	30	35.05
271	CACGACGAGGAAGAGACGAG	TGG	1885-1904	60	37.47		196	ACTGAGGTCTGTTAAAGAGT	TGG	857-876	40	34.92
78	TTATTGCCCAGAAAAGATTG	GGG	1917-1936	35	37.38		33	GTTAAATTAAGAAGATTGCA	AGG	788-807	25	34.84
322	GTAATAAAATAAGGAAAAAT	CGG	3632-3651	15	37.08		148	GAGATCACCAAGCTTCAGGA	TGG	3016-3035	50	34.64
419	GGGGCCCCCGTAAGCTCCTA	CGG	6716-6735	70	37		207	GGTTGTGTTCCTGGCTTTCG	TGG	1072-1091	55	34.15
255	CCTGTTGCTTTCGGCTACAG	AGG	1428-1447	55	36.88		161	TAAAGAATAGTCTTTCGGAA	AGG	35-54	30	34.01
39	ACTCTATCCAACTATCCATT	TGG	576-595	35	36.82		267	TTGTTCACAATAACCCCAAA	AGG	2034-2053	35	33.89
247	GTTACTATCTCGAGAACTAT	AGG	1203-1222	35	36.67		275	GTGAAACGTTCTCGTCACAA	CGG	2425-2444	45	33.8
340	TTGACATCTATGGTAAACAC	TGG	4284-4303	35	36.1		91	CATTGTGCTTCTTACAGAGG	TGG	1791-1810	45	33.68
208	AGATCACACCATGATCAGAG	AGG	6831-6850	45	36.06		277	CAGTCTACACTGATTGTAGG	TGG	2460-2479	45	33.09
342	ATAAGTCCGAAACCTCTTTG	TGG	4378-4397	40	36.05		251	CGGCGCCTGACCCTCCGGCG	TGG	1778-1797	85	32.88
263	GAGTTCATCTCAGTGTCCGA	TGG	1641-1660	50	35.98		291	AATAGTTTGTAGTTAAAACA	CGG	2677-2696	20	32.75
32	ACTCGATCTCCTGAATACAT	TGG	444-463	40	35.79		151	GGTTGTCCACTTCTCTATTG	AGG	3069-3088	45	31.67
168	ATAGTGTCTTCAGAAAAAAC	AGG	5309-5328	30	35.62		228	CCAGACCAGACTAAAGCCGG	TGG	1527-1546	60	31.37
34	ATACATTGGTCTCTTCTGAA	GGG	458-477	35	35.41		197	TTATACAAATAGCTACTCTC	TGG	916-935	30	31.25
318	CCTAGTAAGTTTTACCCCGG	GGG	3597-3616	50	35.26		192	ATATAGTCCTATGTTAAAGT	CGG	768-787	25	31.12
155	GTTAAAATCCCGCTTAAAGA	AGG	4838-4857	35	34.79		237	GTCAGCCACTATCTACCCGT	CGG	1654-1673	55	30.98
356	ATTCCGATGGTAAAACCTAT	TGG	5148-5167	35	34.68		19	GCCACATGATCCACGTGTAA	TGG	406-425	50	30.43
70	TGTTATTTCTCCCTCTCAGG	AGG	1680-1699	45	34.64		218	TGATTTCCTGAACCTTAGCC	GGG	1338-1357	45	29.79
173	CCTGTGACTCTACTTGAGAT	GGG	5450-5469	45	34.56		139	GAACTGGTTGTTCAGTCTGG	TGG	2782-2801	50	29.69
145	AAAGCAGTACTAGTGAATGA	TGG	4637-4656	35	34.53		313	AATCTCGTTACAACTAACGA	AGG	3230-3249	35	29.35
156	ACACTGTTAAAATTCAGCTT	TGG	4871-4890	30	34.52		273	ACACTACCACACCAACTGTA	TGG	2196-2215	45	29.33
426	AGGGTATGTCTGAACCAAGA	CGG	6924-6943	45	34.5		174	CCAGATGGAACCCTTAGAAT	CGG	429-448	45	29.17
35	GTCTCTTCTGAAGGGCCGAC	AGG	466-485	60	34.44		270	ACTCCATCGACAACAAAAAT	TGG	2144-2163	35	29.09
302	CCTTTGTGAGACCAGTGGAA	TGG	2871-2890	50	34.37		102	TTGAATCCTTTCTCATCATG	AGG	2051-2070	35	28.45
94	TAACACCATTTGCGACACAT	TGG	2781-2800	40	34.2		51	AAGAGTATTTTGACAGACAA	GGG	1281-1300	30	28.12
128	TTTTTAACAAAAATTCAAGT	GGG	4035-4054	15	34.16		142	ACACCTGTGGATCTCACCTG	TGG	2831-2850	55	28.09
371	AATTCCAGGTTAAAAACGAA	AGG	5534-5553	30	34.12		317	AACGAGTGCTAAATACGCAC	TGG	3308-3327	45	28.04
313	ACAAAAATGAGTCTTCTAAG	TGG	3319-3338	30	33.22		281	ATTGGAGGTCCGTACAGCAA	CGG	2494-2513	50	27.95
203	CCCATGAGATTGAAACCATC	GGG	6785-6804	45	33.19		88	GTGGTTCTGTTGATTGTGAG	GGG	1734-1753	45	27.66
135	TGATAATGTGTCATACAACA	AGG	4378-4397	30	32.95		132	TTGGGAACTTCACAGTGTAA	AGG	2667-2686	40	27.49
199	TGGTGATGCCAACTCTAGCA	AGG	6660-6679	50	32.86		244	GTAAGCGGTATATCCGGGTA	CGG	1736-1755	50	27.46
86	GTAAAGTCTTCACTAGACTC	GGG	2319-2338	40	32.65		24	ATAAATGTGAGCGATAGTGC	AGG	587-606	40	27.24
147	CTAGTGAATGATGGGCGAAA	AGG	4646-4665	45	32.65		7	GCCTCATTGCTATCCTAAAA	GGG	138-157	40	26.9
126	GCTTTCTCTTGTGCTCACTC	GGG	3856-3875	50	32.56		289	CTAACCTGAACGTGACTAAG	TGG	2615-2634	45	26.88
6	TATGGGTAACACCAAAACAA	AGG	72-91	35	32.49		246	GCGGTATATCCGGGTACGGG	AGG	1740-1759	65	26.81
174	CTGTGACTCTACTTGAGATG	GGG	5451-5470	45	32.43		2	ATCGTGAGCAAGAATAAACA	TGG	40-59	35	26.77
88	ATATAAAAGAAAACCTCGCA	AGG	2476-2495	30	32.35		311	TGAAAAGGTGTCTAACTGGT	TGG	3177-3196	40	26.77
42	TGCTCCAAGAGCTTTCACAA	TGG	742-761	45	32.33		265	TACACAGACACTCAACCCTT	CGG	1954-1973	45	26.54
411	GGCCCCTGAGGGGCGCCCCC	CGG	6682-6701	90	31.83		286	AGAAGAATTAAATTGTCGTA	CGG	2556-2575	25	26.44
162	TCAGCCCTTGGATAAATGTT	TGG	5166-5185	40	31.38		12	CTGGTCTTCCTTATTCTAGC	TGG	197-216	45	26.27
180	ACGAGTTTTGATGGAGACAT	CGG	5646-5665	40	31.2		316	CTTTCTTTGAGTGTTCAACT	GGG	3275-3294	35	26.19
324	GGTTAGAGTTAAACTGTCTT	GGG	3653-3672	35	31.12		81	CTCTGCAGTTTGATCTGTGG	TGG	1661-1680	50	26.07
167	GCATACCATTTCATTGCACA	TGG	5281-5300	40	30.87		117	ATAGGCACAATTTATATAAT	AGG	2373-2392	20	25.78
244	CATTCGTCGGTCACACGTAA	AGG	992-1011	50	30.7		190	GACTAGACCTTTTCAACCGA	CGG	698-717	45	25.63
204	GAAACCATCGGGCGTCACTT	TGG	6796-6815	55	30.55		32	ATTTGATGATGGCTAATGCT	GGG	759-778	35	25.47
380	ACTCAAACATACGGAGACCA	CGG	6017-6036	45	30.41		62	CAGGAAACACTGAACTTGAG	TGG	1501-1520	45	25.33
89	CTAAAATTTTAGAATCTCTG	AGG	2601-2620	25	30.34		163	GAGTTTTCTCTAAGGTTCAA	AGG	69-88	35	25.32
429	GACAGGAAACAAAACCACAA	TGG	7010-7029	40	30.13		64	GGCTCCCAACCCACCGTCCC	GGG	1522-1541	75	25.21
237	TCTCAACCGTAGTGGTACCA	AGG	433-452	50	29.97		258	AGTTCAAGTCACAAAGGACA	CGG	1839-1858	40	24.52
119	ATAATGCAGGGCTCATGTGG	GGG	3471-3490	50	29.89		119	TTATATAATAGGTTTTCATA	GGG	2384-2403	15	24.5
129	TCAAGTGGGACAGATTTCAA	AGG	4049-4068	40	29.76		28	TAGTTATCAGAAATCAGACT	TGG	699-718	30	24.26
81	AACCCATTCACCCAACTCAC	AGG	1984-2003	50	29.74		101	GTAGCTAAGGAGTCCAGGTT	GGG	1978-1997	50	24.11
220	TCTTAATCATCTCGATAGAA	AGG	90-109	30	29.66		170	ACTTTTCACGAGTCTTCTTG	TGG	299-318	40	23.98
398	ACAGTCACTGTTGGATCCAT	TGG	6579-6598	45	29.39		43	ACATCTGACCTGAAATGTTT	TGG	890-909	35	23.6
386	ATGAGAATGCAAGATCAACC	CGG	6226-6245	40	29.38		239	TAGTTTGACGTCTCAGAAGA	TGG	1684-1703	40	23.56
413	CCCCTGAGGGGCGCCCCCCG	GGG	6684-6703	90	29.34		87	TGTGGTTCTGTTGATTGTGA	GGG	1733-1752	40	23.45
327	GAAGTATTTCAACAGCTCCA	TGG	3730-3749	40	29.11		159	ATTGCTTACCAAAAATGCCT	AGG	3322-3341	35	23.36
434	TCTTAACTTCTGGATCATTG	CGG	7069-7088	35	28.94		255	GGCGTGGCAGGGCCCGATAC	GGG	1794-1813	75	23.33
326	AGAACCTGGTGATAACCTGT	AGG	3696-3715	45	28.41		241	AATGTTACTTCGGCCGTAAG	CGG	1721-1740	45	23.22
415	GCGCCCCCCGGGGTAACCCC	GGG	6694-6713	85	28.4		80	AGACTCTGCAGTTTGATCTG	TGG	1658-1677	45	23.21
222	CGTGAAGAAAGTGTCCACGT	GGG	121-140	50	28.39		98	ACAACCCTATGATGTAGCTA	AGG	1965-1984	40	23.18
421	GCCCGTCACCACGACTACCA	AGG	6747-6766	65	28.13		90	CCCCATTGTGCTTCTTACAG	AGG	1788-1807	50	23.12
198	TCCATCAACAACAGGAACCA	TGG	6640-6659	45	28.11		56	CCTCACAAGCTCAACAGCAA	TGG	1427-1446	50	23.1
223	GTGAAGAAAGTGTCCACGTG	GGG	122-141	50	27.93		221	TCGATGTAGTATCCCAACAA	TGG	1375-1394	40	22.8
248	CCTTATCATTCCTGACCGAC	AGG	1259-1278	50	27.89		93	TTTTGATGTCATCAGAGCCT	TGG	1917-1936	40	22.71
403	TAAGTCCTCTAGCTCATTCG	AGG	6649-6668	45	27.81		301	GTCACGTCGTTAGAGATGTG	TGG	2973-2992	50	22.58
303	GTACTCTAATTTCTGAAACT	AGG	2929-2948	30	27.79		38	GCTGCTGGCAACGACATGCC	TGG	836-855	65	22.57
341	AGCGTTTACCACAATCACAA	AGG	4313-4332	40	27.69		171	TTCACGAGTCTTCTTGTGGT	AGG	303-322	45	22.54
250	TGGACTGAAGCTGTACGAGA	AGG	1350-1369	50	27.6		180	AAACCCTGCACCGACTAGGG	TGG	536-555	60	22.46
307	CTCCTTGGAAACTTTAGACA	GGG	3031-3050	40	27.38		53	ACATTGTTTCTCCATCTAGT	AGG	1361-1380	35	22.4
50	CTCTTTGATCCATTAAAGAG	AGG	998-1017	35	27.35		284	ACACTAGCAGGTTCACTTGT	GGG	2526-2545	45	22.3
149	TTAACTTTCCCCTGTTAAAA	AGG	4695-4714	30	27.34		283	GACACTAGCAGGTTCACTTG	TGG	2525-2544	50	22.28
202	ACCCATGAGATTGAAACCAT	CGG	6784-6803	40	27.26		156	GACTGAGTCCAGCGGAAACT	TGG	3254-3273	55	22.2
239	TCTTTAACTTCTAGTCCTTA	TGG	570-589	30	27.19		129	CCAACTTTTCCAGATCAGCT	AGG	2643-2662	45	22.16
26	CCCCAATGGGGCCCCCCGCG	GGG	395-414	85	27.04		155	GTCTTAAAGACTGAGTCCAG	CGG	3246-3265	45	22.12
58	CAAATCTTGACAAGAATCAA	GGG	1306-1325	30	26.88		235	TAGTTGTCTTGGTGTAACGC	GGG	1611-1630	45	22.04
431	ATGGGTATCGAACTCATCTT	TGG	7029-7048	40	26.88		165	ACGTCTACCAGAGCTAAAAT	CGG	174-193	40	22.01
238	TCAATGTTGTGTTCAATAGA	AGG	475-494	30	26.76		65	CCACCGTCCCGGGCATAGCC	CGG	1532-1551	75	21.96
301	GACGACCTTTGTGAGACCAG	TGG	2866-2885	55	26.75		115	TGAGACCTGGAGCCTATATA	AGG	2336-2355	45	21.73
76	TTTTATTGCCCAGAAAAGAT	TGG	1915-1934	30	26.67		189	AATGTGACACTTCAAGGGTT	TGG	672-691	40	21.45
72	GATTGAAGATCACTCATAAA	TGG	1793-1812	30	26.61		274	ACATCAACGTCATCCCTCAC	AGG	2228-2247	50	21.45
435	TCTGGATCATTGCGGATCCT	AGG	7077-7096	50	26.59		84	GAACATCAGACAGTCAAGCA	GGG	1705-1724	45	21.44
227	AGACTAGTACCACACTAGAC	AGG	259-278	45	26.52		85	CAGTCAAGCAGGGCGCAATG	TGG	1715-1734	60	21.35
46	GCACCATTTTGGAACACAAT	GGG	821-840	40	26.45		57	CACAAGCTCAACAGCAATGG	TGG	1430-1449	50	21.29
383	GATCTACCACAGAGTTACTA	TGG	6058-6077	40	26.38		60	AACTCAAGAAACCAACAACC	TGG	1476-1495	40	21.26
349	CAAAATCTCTCCCTTTCGTA	GGG	4747-4766	40	26.33		288	ATTGTCGTACGGGTCGTAAT	CGG	2567-2586	45	21.11
377	GCTTCATCAGTCGAATCTTA	GGG	5760-5779	40	26.01		14	AGGTCCTGCTCATTCAAAAT	TGG	221-240	40	21.06
118	AATAATGCAGGGCTCATGTG	GGG	3470-3489	45	25.98		261	CCTATAGACGGTGTGGACGT	AGG	1885-1904	55	21.05
232	GGTGAGAAGGGTTTCACTGC	GGG	281-300	55	25.72		178	TCTTAAACCCTGCACCGACT	AGG	532-551	50	20.78
96	TACAGTTTCTGCCAGCTGTG	TGG	2818-2837	50	25.5		74	GCAAATGCCGCGGACTGGGA	GGG	1579-1598	65	20.72
299	CAGTTTACTTTCTTCTCGAT	AGG	2687-2706	35	25.46		172	CAACCTGTCTGTCTCTCTAG	AGG	397-416	50	20.61
36	AGGTGATGCCTTTCAACCTT	AGG	486-505	45	25.44		282	CGGTCGTCGTAGACACTAGC	AGG	2514-2533	60	20.49
59	TGTCATGTCATCCAAAGTCA	TGG	1378-1397	40	25.44		195	AATCTTTGTTATTTCCACTG	AGG	841-860	30	20.45
15	GCACCACTGCCCGGACAATA	AGG	349-368	60	25.21		134	CATTGTATCGCCCCCCTGAA	CGG	2725-2744	55	20.43
236	TGGAACGATCTCAACCGTAG	TGG	425-444	50	25.21		141	CCAAATTCTAACAACACCTG	TGG	2818-2837	40	20.43
253	TGGGTATTACGCAATATGAC	AGG	1401-1420	40	25.19		146	CCAAGGTAGACCCCACCTAC	AGG	2918-2937	60	20.42
134	CCAGCAGCTCACTTTTGCTA	AGG	4236-4255	50	25.1		202	TTTGGATAATATATTTAACA	CGG	960-979	15	20.33
218	CCTAGAACATTCTTTCATAC	AGG	66-85	35	25.09		250	GTAAACGGCGCCTGACCCTC	CGG	1773-1792	65	20.1
316	AACCTAGTAAGTTTTACCCC	GGG	3595-3614	40	25.08		157	CTCTTTTGAGTTGCTCATGA	TGG	3280-3299	40	19.77
143	TTACCCAACTCATCTAACTT	AGG	4583-4602	35	24.87		8	CATTGCTATCCTAAAAGGGT	TGG	142-161	40	19.74
288	AGATTTTCAACTGGGAAAAG	CGG	2427-2446	35	24.76		259	AAGAACTCAAGACCTATAGA	CGG	1873-1892	35	19.57
260	CCTTACAATACAAGTCTCCA	AGG	1614-1633	40	24.66		182	TTGTTGGTCAAGCCGAGTCA	AGG	565-584	50	19.47
191	GAAGAATAGGAAATGCACAC	TGG	6086-6105	40	24.61		224	GTGTTCTGTACCAGGATTGG	CGG	1397-1416	50	19.43
420	GTAAGCTCCTACGGAATAAC	AGG	6725-6744	45	24.6		271	CATCGACAACAAAAATTGGT	AGG	2148-2167	35	19.42
38	CACTGACAACCAAATCCTGT	AGG	522-541	45	24.58		188	GAGGAAATGTGACACTTCAA	GGG	667-686	40	19.35
243	CTACTCCAACCTCCATTCGT	CGG	979-998	50	24.54		20	CCACATGATCCACGTGTAAT	GGG	407-426	45	19.22
161	TTATAAAATATCTCAGCCCT	TGG	5154-5173	30	24.49		302	GACACGTTCTTTATCCTACC	AGG	3041-3060	45	19.19
325	TCTCGATTCAACTTAGAACC	TGG	3682-3701	40	24.42		238	AGCCACTATCTACCCGTCGG	TGG	1657-1676	60	19.04
414	GGCGCCCCCCGGGGTAACCC	CGG	6693-6712	85	24.19		306	TAAAACTTACTCGTCCTGGA	AGG	3118-3137	40	18.77
83	ACATAATTGACCTTGTAAAC	TGG	2037-2056	30	24.09		213	GTAACTTCCTTGGTCGTTAC	TGG	1203-1222	45	18.72
183	TGGACAGTATAACGCATTAT	GGG	5684-5703	35	23.92		149	GTTCTTCTGAGCACTTTTCA	TGG	3040-3059	40	18.58
285	TAATTAGTCAAAGACACAAA	GGG	2370-2389	25	23.86		46	TATGTCAACCACACCATCAC	AGG	1142-1161	45	18.56
82	TTCACCCAACTCACAGGCAT	TGG	1990-2009	50	23.56		268	TGTTCACAATAACCCCAAAA	GGG	2035-2054	35	18.35
330	ACCTACACAATAGAATGTGA	AGG	3995-4014	35	23.4		4	TCAACTTGTGAGTTTCTTTC	AGG	64-83	35	18.34
115	AAAAGGAATAAAATAATGCA	GGG	3459-3478	20	23.32		187	AGAGGAAATGTGACACTTCA	AGG	666-685	40	18.12
186	TTTCAAAACTTTCCCACACA	CGG	5806-5825	35	23.29		18	GTGTGTAGAGATTGCTGCAC	TGG	364-383	50	18.06
348	TCAAAATCTCTCCCTTTCGT	AGG	4746-4765	40	23.23		175	TAGAATCGGTTAGTGTCAAT	AGG	443-462	35	17.88
4	TCGGGTTTCTACTCAAGCTA	TGG	54-73	45	23.2		126	CGGCCTTAACAGCTGCTGAA	AGG	2547-2566	55	17.85
107	TATGCCTGAGCAACATTAAA	TGG	3335-3354	35	23.04		9	TAAAAGGGTTGGTCAATCTG	TGG	153-172	40	17.64
366	AGGACTCTCCCTCTTTATTG	TGG	5408-5427	45	22.82		49	AAAGTGAATTTAGAAATGAT	TGG	1218-1237	20	17.61
127	TTTTTTAACAAAAATTCAAG	TGG	4034-4053	15	22.8		40	CATGCCTGGAGGTTATTGTT	TGG	850-869	45	17.48
399	TGGATTCCAACTTTCCGTAG	TGG	6599-6618	45	22.66		35	TAAATTAAGAAGATTGCAAG	GGG	790-809	25	17.21
265	GATCCTAGGAAAATAACACT	AGG	1738-1757	35	22.59		23	AACTTCTAGGTCTATTGGAG	TGG	474-493	40	17.12
374	ACTAATTGGGAGAGTAACAC	AGG	5561-5580	40	22.56		1	AGTGGATCCTAGGCGCTTTT	TGG	2021-07-26	50	16.96
184	AAACTAAACTCTTTGCCAAT	TGG	5715-5734	30	22.53		253	CCTGACCCTCCGGCGTGGCA	GGG	1783-1802	75	16.89
305	AATCTTAAGAAGAATCTCCT	TGG	3016-3035	30	22.46		86	ATGTGGTTCTGTTGATTGTG	AGG	1732-1751	40	16.21
304	ACACACTGCTCCACATAGTC	AGG	2984-3003	50	22.32		109	TCAATCCATGTTGTGTGGGA	AGG	2156-2175	45	15.98
37	CTTTCAACCTTAGGTTACCT	AGG	495-514	40	22.29		133	GACCTAATGATGTTAATGCT	TGG	2691-2710	35	15.91
92	TGTTTCACCACCGAAAGGAA	TGG	2687-2706	45	22.28		114	CCTACCTTTCACTTGAGACC	TGG	2323-2342	50	15.88
241	AGTTTCATACCCCAAACTTT	TGG	627-646	35	22.12		96	CATCAGAGCCTTGGGCGGTT	AGG	1926-1945	60	15.78
55	GTGGTTGTTTCCGGCACCAG	AGG	1057-1076	60	22.09		118	TTTATATAATAGGTTTTCAT	AGG	2383-2402	15	15.75
418	CCCCCCGGGGTAACCCCGGG	GGG	6697-6716	85	21.85		304	AAAACCTCAAGACACCTAGA	AGG	3094-3113	40	15.51
275	TACTATTTCTAAAACCGAAA	CGG	2084-2103	25	21.74		66	CACCGTCCCGGGCATAGCCC	GGG	1533-1552	75	15.45
60	GAAAGACCTCAAAGTTGAAG	TGG	1504-1523	40	21.73		45	ACTGCAACTACACAAAATTC	TGG	1119-1138	35	15.41
219	CTAGAACATTCTTTCATACA	GGG	67-86	30	21.72		318	AAATACGCACTGGTTTTTCG	CGG	3318-3337	40	15.33
294	TTCCCTTCCATGTTGAACCT	GGG	2599-2618	45	21.67		162	TACTCGTTGAGTTTTCTCTA	AGG	61-80	35	15.25
233	CCTTTGAAAACATTCTCAGT	TGG	342-361	35	21.43		269	GTTCACCAGTGAGAGTTCTT	AGG	2097-2116	45	15.13
277	CTAGTTCACAAAACTCTTTA	AGG	2187-2206	30	21.22		225	TGTTCTGTACCAGGATTGGC	GGG	1398-1417	50	15.11
51	CCATTAAAGAGAGGCAGTGT	AGG	1007-1026	45	21.17		296	AGTCTCGAGAGTTTTAGGTG	AGG	2846-2865	45	15.04
148	TAGTGAATGATGGGCGAAAA	GGG	4647-4666	40	21.16		319	ACTGGTTTTTCGCGGATCCT	AGG	3326-3345	50	14.92
28	GCCCCCCGCGGGGAGTCCCC	GGG	405-424	90	21.14		59	AGCAATGGTGGATGCAGGTG	TGG	1442-1461	55	14.89
33	AATACATTGGTCTCTTCTGA	AGG	457-476	35	21.13		212	GTACCTAACTGTAACTTCCT	TGG	1193-1212	40	14.77
274	TTAATCTCTAACTCACATTC	AGG	1997-2016	30	21.1		276	GTCCAGTCTACACTGATTGT	AGG	2457-2476	45	14.73
10	AGGCAGAACCAAGTCTGTAT	GGG	161-180	45	20.96		31	CATTTGATGATGGCTAATGC	TGG	758-777	40	14.63
117	AAATAATGCAGGGCTCATGT	GGG	3469-3488	40	20.93		10	TTGGTCAATCTGTGGAAAAG	TGG	161-180	40	14.59
328	TTCACATTGTCTTGTCAAGA	TGG	3825-3844	35	20.87		198	ACTCTCTGGTCCTTTGTCCT	TGG	930-949	50	14.49
217	CACTTAGACAAAATTCGCCT	AGG	7073-7092	40	20.66		100	TGTAGCTAAGGAGTCCAGGT	TGG	1977-1996	50	14.35
139	CTTGAGGACCAAGAAATCTA	AGG	4459-4478	40	20.54		94	TTTGATGTCATCAGAGCCTT	GGG	1918-1937	40	14.32
106	TTTCCCTTTGTAAGAAGTTG	TGG	3240-3259	35	20.52		226	ACTTTGATTCAAGACTAGTT	CGG	1487-1506	30	14.28
213	CCTCAACAAGGACCAGTCTG	GGG	6945-6964	55	20.44		15	CATCACAATAAACATGTTAA	AGG	265-284	25	14.24
64	TCATTGAGGAAAGCAAAAAT	TGG	1545-1564	30	20.42		76	GCCGCGGACTGGGAGGGCAT	GGG	1585-1604	75	14.13
321	ACTCGGGACGTAATAAAATA	AGG	3623-3642	35	20.4		208	TGAGAGAGTAGACTGTCTCT	AGG	1119-1138	45	14.09
259	TAAGGTACTTTTGTAGAAAA	AGG	1532-1551	25	20.28		92	GACCTGCTCCTCATAGTTTC	TGG	1828-1847	50	13.88
351	CTTTAGTCACCTTTTCTAGA	AGG	5028-5047	35	20.24		48	TTCACTTCCACGCTGTTGGA	TGG	1171-1190	50	13.77
361	GTAAGCTATTTCTTCTTAAT	AGG	5245-5264	25	20.17		107	CAATGTCAATCCATGTTGTG	TGG	2151-2170	40	13.7
392	CCCACCTCTAAAAACCACTA	TGG	6323-6342	45	20.05		140	AACTGGTTGTTCAGTCTGGT	GGG	2783-2802	45	13.68
137	TCACACTAACTAAATTGGAA	AGG	4434-4453	30	19.95		315	ACTTTCTTTGAGTGTTCAAC	TGG	3274-3293	35	13.67
430	ACAGGAAACAAAACCACAAT	GGG	7011-7030	35	19.89		42	GAGGTTATTGTTTGGAAAGG	TGG	858-877	40	13.5
73	AGATGTTCCTCAAACAATTG	AGG	1820-1839	35	19.88		29	AGTTATCAGAAATCAGACTT	GGG	700-719	30	13.45
300	AAGATCCTTTCAGTTATTCG	TGG	2829-2848	35	19.77		37	TGGACGATCACAGATGCTGC	TGG	821-840	55	13.43
56	TACAAACTCAAAGATTGTAC	TGG	1082-1101	30	19.69		150	GAGCACTTTTCATGGCCATC	AGG	3048-3067	50	13.41
175	TTCATTAATTAAAAGTCTAG	AGG	5533-5552	20	19.68		181	ACTAGGGTGGTCTGACTTGT	TGG	549-568	50	13.4
197	CTTCCTCTTCCATCAACAAC	AGG	6632-6651	45	19.59		227	CGTCCAGACCAGACTAAAGC	CGG	1524-1543	55	13.35
256	TTTGAGCAACTTATAGAGAC	TGG	1455-1474	35	19.59		125	CCCATCCAGAAAAGTGGCCC	CGG	2527-2546	60	13.32
1	AGTGGATCCTAGGCGTTACT	AGG	2021-06-25	50	19.56		183	GTCAAGGACGTGACTGTTAT	CGG	581-600	45	13.13
190	AATTGATAATAAAGAAGAAT	AGG	6073-6092	15	19.55		295	TATAAAGTCTCGAGAGTTTT	AGG	2841-2860	30	13.08
286	CAGACCACTAGATTTTCAAC	TGG	2418-2437	40	19.52		61	AGAAACCAACAACCTGGCAC	AGG	1482-1501	50	13.04
177	ATGTGACAAAGCTTTGAGCA	TGG	5596-5615	40	19.47		154	TTTAGCACGTCTGACTTCAC	AGG	3200-3219	45	12.81
131	GTTTCGTGTTCAATAATATC	AGG	4136-4155	30	19.31		153	CTCTCTGAACAAGTGCAACT	TGG	3141-3160	45	12.74
93	CTCTGAAATTTTAGAAACGA	TGG	2752-2771	30	19.29		131	TTTCCAGATCAGCTAGGTTT	GGG	2649-2668	40	12.7
172	GCCTGTGACTCTACTTGAGA	TGG	5449-5468	50	19.23		164	CTTAACTCGTCAAAGTGTTA	AGG	115-134	35	12.62
396	GTCACATCGAATATCATTCG	TGG	6543-6562	40	19.13		58	TCAACAGCAATGGTGGATGC	AGG	1437-1456	50	12.5
77	TTTATTGCCCAGAAAAGATT	GGG	1916-1935	30	19.06		158	TTGAGTTGCTCATGATGGAA	AGG	3285-3304	40	12.48
71	TCAAGAAACTTTATCTTCGA	TGG	1754-1773	30	19.04		67	GTCCCGGGCATAGCCCGGGA	CGG	1537-1556	75	12.45
245	TTTATGTAACGACAAAAACC	TGG	1077-1096	30	18.82		135	GCCCCCCTGAACGGTCATGC	AGG	2734-2753	70	12.33
289	GATTTTCAACTGGGAAAAGC	GGG	2428-2447	40	18.75		108	AATGTCAATCCATGTTGTGT	GGG	2152-2171	35	12.09
423	CTGATCCAAACACAGACGTT	TGG	6880-6899	45	18.64		160	TTCGTTAAAGAATAGTCTTT	CGG	30-49	25	12.08
382	GAGACCACGGCCTTTGTTGG	TGG	6030-6049	60	18.63		279	TAGGTGGAAAGGTTTGTTAT	TGG	2476-2495	35	12.03
226	CGTTTTCAAACACCTACAGT	AGG	234-253	40	18.56		75	TGCCGCGGACTGGGAGGGCA	TGG	1584-1603	75	11.98
315	TAACCTAGTAAGTTTTACCC	CGG	3594-3613	35	18.53		116	AAGGCCAACCTTCACCTGAT	AGG	2355-2374	50	11.9
293	CTTCCCTTCCATGTTGAACC	TGG	2598-2617	50	18.51		307	AAGGTCGATCTTATTCCTTC	TGG	3137-3156	40	11.84
276	GTAAAACACTGTTTCCTCTG	TGG	2146-2165	40	18.11		260	CTCAAGACCTATAGACGGTG	TGG	1878-1897	50	11.79
433	TTAATCAAGTTCTTAACTTC	TGG	7059-7078	25	18.07		223	ATGGTGTTCTGTACCAGGAT	TGG	1394-1413	45	11.73
14	GAACCATCAGCACCACTGCC	CGG	340-359	60	17.96		128	GATCTGAAGGCAATCATGTT	CGG	2617-2636	40	11.69
369	CTGGTTCTAGACCCAAATTC	GGG	5491-5510	45	17.96		264	CTCCGTCACCCGTTCCAAGA	GGG	1928-1947	60	11.69
27	GGCCCCCCGCGGGGAGTCCC	CGG	404-423	90	17.94		25	TCAAAGAAACCATGCTCCAA	AGG	621-640	40	11.66
368	ACTGGTTCTAGACCCAAATT	CGG	5490-5509	40	17.76		216	ATGTATGAGACAATGTCTTT	TGG	1264-1283	30	11.65
379	ATGTTAGAAACTCAAACATA	CGG	6008-6027	25	17.76		97	GCGGTTAGGACCATGTCTTG	TGG	1940-1959	55	11.25
359	TTAGAAAAGACCCGTTATTT	TGG	5173-5192	30	17.58		167	TCTAAACCTGTTCGATTCTC	TGG	246-265	40	10.99
258	AAAGTGAGAGAGACTAGTTA	AGG	1514-1533	35	17.57		201	TTTGTCCTTGGGGATACTTT	TGG	942-961	40	10.99
228	GACTAGTACCACACTAGACA	GGG	260-279	45	17.52		278	TACACTGATTGTAGGTGGAA	AGG	2465-2484	40	10.92
169	ACAGGCAAAAAGAATCTCTT	TGG	5327-5346	35	17.5		184	GTGACTGTTATCGGACGTAC	TGG	590-609	50	10.9
30	CCCCCGCGGGGAGTCCCCGG	GGG	407-426	90	17.43		22	ATCAGAACTTCTAGGTCTAT	TGG	469-488	35	10.64
355	ATTTTGAAGGTTGATTCCGA	TGG	5135-5154	35	17.43		110	CCTCTCTAACAACTGACTCT	TGG	2196-2215	45	10.37
193	GCCTTCTCTTTAGAAACTCT	AGG	6438-6457	40	17.36		290	TAACCTGAACGTGACTAAGT	GGG	2616-2635	40	10.37
296	TCTAAGGAATCTAAAGAACC	AGG	2622-2641	35	17.29		176	TCCTCTGATCCTAAAGTTGT	TGG	484-503	40	10.36
57	CCAAATCTTGACAAGAATCA	AGG	1305-1324	35	17.26		214	TAACTTCCTTGGTCGTTACT	GGG	1204-1223	40	10.19
425	GTCGTAGACGTCAACACAGA	GGG	6905-6924	50	17.06		287	GAAGAATTAAATTGTCGTAC	GGG	2557-2576	30	9.83
179	AGATATTCAACGAGTTTTGA	TGG	5637-5656	30	16.96		54	CCCAACTCACAGACACATTC	AGG	1387-1406	50	9.47
224	TGTCCACGTGGGGTCTGACC	AGG	132-151	65	16.95		36	GATTGCAAGGGGTGTTCACT	TGG	801-820	50	9.3
201	ACTTCCGTTCAAAGTCATTT	GGG	6723-6742	35	16.85		136	ATGCAGGCTATTGTCAGTGC	AGG	2750-2769	50	9.2
344	ACGTCTCCTTATATCTCTTG	AGG	4463-4482	40	16.61		303	TTTATCCTACCAGGAGTTTC	TGG	3050-3069	40	9.16
389	CCGGCCTTCTTGTCCTTTTG	GGG	6245-6264	55	16.55		130	TTTTCCAGATCAGCTAGGTT	TGG	2648-2667	40	9.06
121	CTTACGCTTGTGAACTCTGT	CGG	3746-3765	45	16.42		312	GAAAAGGTGTCTAACTGGTT	GGG	3178-3197	40	9.04
417	GCCCCCCGGGGTAACCCCGG	GGG	6696-6715	85	16.42		199	CTCTCTGGTCCTTTGTCCTT	GGG	931-950	50	9.01
278	ACAAAACTCTTTAAGGAACT	CGG	2194-2213	30	16.41		138	GCCGAACTGGTTGTTCAGTC	TGG	2779-2798	55	8.95
363	GTTAGTTTAGTCTACTATTT	AGG	5311-5330	25	16.11		89	TCTTTGTCTTTTTTCTTTTT	TGG	1757-1776	20	8.82
401	ACTTTCCGTAGTGGACAGCC	GGG	6608-6627	55	16.06		16	AAACATGTTAAAGGTCTTTG	AGG	274-293	30	8.63
394	TAGAGACCGGTATAAACTTT	AGG	6404-6423	35	15.89		252	GCCTGACCCTCCGGCGTGGC	AGG	1782-1801	80	8.3
5	CGGGTTTCTACTCAAGCTAT	GGG	55-74	45	15.8		143	CCTCAAAAGATCAGTTCTTT	TGG	2872-2891	35	8.22
397	CCTAAACCAACAGTCACTGT	TGG	6570-6589	45	15.78		215	CAACTCGATCGTAATATAGT	TGG	1228-1247	35	7.79
105	AATACAGACATAATGTGACT	TGG	3209-3228	30	15.76		50	AAAGAGTATTTTGACAGACA	AGG	1280-1299	30	7.7
47	CACCATTTTGGAACACAATG	GGG	822-841	40	15.69		27	CAAAGGCTGGCCATACTATT	TGG	638-657	45	7.56
130	GAAGAATTCTAACTTGTTAC	TGG	4081-4100	30	15.6		127	CATCCTTAGTGATGATCTGA	AGG	2604-2623	40	7.21
25	GCCCCAATGGGGCCCCCCGC	GGG	394-413	85	15.5		137	GTGCAGGAACTGAGCCGAAC	TGG	2766-2785	60	7.21
242	ACCTCGAGACAATGTGTGAA	AGG	914-933	45	15.47		220	CCTTAGCCGGGTTGGACCTG	AGG	1350-1369	65	7.19
188	CAAGAGCTCTATCATTGACC	AGG	5889-5908	45	15.39		78	TGGGCCTATATGGCGAATGC	CGG	1604-1623	55	7.05
240	ACTATGTGTCAAACCGTTTT	CGG	599-618	35	15.21		245	TAAGCGGTATATCCGGGTAC	GGG	1737-1756	50	7.05
170	TCTCTTTGGATCACAATAAA	AGG	5341-5360	30	15.04		112	CCCACTTTCTCAGGTGCTTT	CGG	2252-2271	50	6.76
346	ATCCATCCCCTCCACTACTC	CGG	4589-4608	55	14.96		300	CGCTCTCGTTCTGTCTGTAC	AGG	2951-2970	55	6.66
102	ATACAATTTCCAACCAGTCA	GGG	3009-3028	35	14.95		111	ACATTTAACCCCACTTTCTC	AGG	2243-2262	40	6.65
142	TTGTTTGTCATACTTGCTTA	AGG	4558-4577	30	14.86		179	CTTAAACCCTGCACCGACTA	GGG	533-552	50	6.53
124	TTTGTCAAGCTTTTTGGCTA	TGG	3823-3842	35	14.83		122	ACCCAAAACTGTCTTGATAA	TGG	2458-2477	35	6.47
52	TTGAGACACCATCTAGAAAA	AGG	1035-1054	35	14.81		55	CCAACTCACAGACACATTCA	GGG	1388-1407	45	6.46
352	TAATAAAGTGTGAACAAAAT	TGG	5075-5094	20	14.79		305	AGGTTAAAACTTACTCGTCC	TGG	3114-3133	40	6.3
195	CCAAACTGTGTATCAGCCTT	TGG	6495-6514	45	14.78		292	TAAAACACGGTTTATCATAC	CGG	2690-2709	30	6.24
282	TAGATCGCAATTGTCCAAAA	AGG	2295-2314	35	14.77		242	TCGGCCGTAAGCGGTATATC	CGG	1730-1749	55	6.14
150	TAACTTTCCCCTGTTAAAAA	GGG	4696-4715	30	14.64		144	TTCTTTTGGATAACTGTGAT	TGG	2886-2905	30	6.04
339	TCGACCGTCTTTGACATCTA	TGG	4274-4293	45	14.57		193	CGGAAAGTCGTCGACAATTC	CGG	788-807	50	5.93
87	TCTTTTACTTGACATTATCT	TGG	2362-2381	25	14.54		106	TAGCTCAACAGGGTCATTGC	TGG	2122-2141	50	5.77
185	TGGAAGAGCATGTCGAAGTC	AGG	5735-5754	50	14.5		30	CAACACGTTGCATTTGATGA	TGG	748-767	40	5.55
267	AAAGACTTCTGTGATATCAC	AGG	1784-1803	35	14.4		310	TTGGTGAAAAGGTGTCTAAC	TGG	3173-3192	40	5.55
85	TGTAAAGTCTTCACTAGACT	CGG	2318-2337	35	14.35		217	ATGATTTCCTGAACCTTAGC	CGG	1337-1356	40	5.47
9	CAGGCAGAACCAAGTCTGTA	TGG	160-179	50	14.32		248	TATCCGGGTACGGGAGGGTC	AGG	1746-1765	65	4.55
159	CAGTAAAAACTTAAACCTTC	TGG	4981-5000	30	14.25		44	GAATAGATTAAAAGAGTTAT	TGG	1087-1106	20	4.38
372	AAACGAAAGGAGTTACTAAT	TGG	5547-5566	30	14.15		71	CCGCGGCAAATGCCGCGGAC	TGG	1574-1593	75	4.09
16	AAGGCATCCTCGAATGCCCC	CGG	368-387	60	14.12		26	AGAAACCATGCTCCAAAGGC	TGG	625-644	50	3.91
273	TTTTTCCTTGGTTTGTAAAT	AGG	1911-1930	25	14.11		41	CTGGAGGTTATTGTTTGGAA	AGG	855-874	40	3.57
376	TGCTTCATCAGTCGAATCTT	AGG	5759-5778	40	14.05		240	CACGACGACAAATGTTACTT	CGG	1711-1730	40	3.44
335	TCAACTTGTTTAAACAGTCA	GGG	4124-4143	30	13.91		285	CACTAGCAGGTTCACTTGTG	GGG	2527-2546	50	3.2
11	GACACAACTGCAGATGCTGT	TGG	185-204	50	13.86		63	TGGCTCCCAACCCACCGTCC	CGG	1521-1540	70	2.89
422	TAACAACACCCTTCAAGAAG	TGG	6782-6801	40	13.74		11	AAGTGGTTTGTTTCAACTCC	TGG	178-197	40	2.83
329	AATGTTTCCCTTTTACTTTA	AGG	3856-3875	25	13.73		21	AAACATAGATCAGAACTTCT	AGG	461-480	30	2.48
337	GTGTTACAGTCCACGTTTTG	TGG	4246-4265	45	13.71		280	GTGGAAAGGTTTGTTATTGG	AGG	2479-2498	40	2.41
21	ATGCCCCCGGGGGGCCCCAA	TGG	381-400	80	13.57		254	CGGCGTGGCAGGGCCCGATA	CGG	1793-1812	75	2.4
279	AAATTGTCACAGTATCAATT	AGG	2227-2246	25	13.39		147	TGTTGAGATCACCAAGCTTC	AGG	3012-3031	45	2.21
428	TCAAGCTAACTATGACAGAC	AGG	6993-7012	40	13.39		77	TGGGAGGGCATGGGCCTATA	TGG	1594-1613	60	1.93
404	TAGCTCATTCGAGGTGTAAG	CGG	6658-6677	45	13.36		219	TTCCTGAACCTTAGCCGGGT	TGG	1342-1361	55	1.85
104	TATAGATATCTGATCATCAC	TGG	3070-3089	30	13.25		308	TTCTGGTCCTCAACTTTGTT	TGG	3154-3173	40	1.41
350	GACGAAAAGTTAGTAGTCAC	CGG	4856-4875	40	12.98		194	GTCGTCGACAATTCCGGCCC	CGG	794-813	65	0.94
12	TCCAATCTCTGTGACATATG	CGG	283-302	40	12.9		79	ATTGTAAACAGCAGCACTTC	TGG	1631-1650	40	0.64
334	TTCAACTTGTTTAAACAGTC	AGG	4123-4142	30	12.73		99	ATGATGTAGCTAAGGAGTCC	AGG	1973-1992	45	0.52
63	AATGAGAGGGTTAATCATTG	AGG	1531-1550	35	12.67		103	AGTATGTAATTACCTGATTC	CGG	2087-2106	30	-0.76
375	TCTGTATGTTAGAACTCTCC	CGG	5687-5706	40	12.65		121	TCATAGGGGTTCCTGTTTCC	TGG	2399-2418	50	-0.78
144	TACCCAACTCATCTAACTTA	GGG	4584-4603	35	12.64		47	AGCATTCACTTCCACGCTGT	TGG	1167-1186	50	-0.81
146	AAGCAGTACTAGTGAATGAT	GGG	4638-4657	35	12.64		209	CTCCGCTACTCGTTTTAATT	AGG	1159-1178	40	-1.28
97	ACAGTTTCTGCCAGCTGTGT	GGG	2819-2838	50	12.36		231	TTTTTCTTTTTTCTGTTTCT	GGG	1582-1601	20	-1.54
336	AAACAATACCCCCTTCTTTG	AGG	4192-4211	40	12.23		169	CTCTTCACCTGTTGGACTAC	CGG	275-294	50	-2.02
132	TTTTAATAGCCCTAAGAACC	TGG	4194-4213	35	12.06		297	GAGTTTTAGGTGAGGTTATC	TGG	2854-2873	40	-2.29
8	ACCAGTTCTGCTGAGAAGGC	AGG	141-160	55	12.05		206	TCGAACTTCGGTTGTGTTCC	TGG	1063-1082	50	-2.99
320	TTTACCCCGGGGGTGTACTC	GGG	3607-3626	60	11.97		177	AAGTTGTTGGTGTCCACTCT	AGG	497-516	45	-3.17
111	TTCAACTTAGCTCTACTTTT	GGG	3413-3432	30	11.93		6	AGCCTCATTGCTATCCTAAA	AGG	137-156	40	-3.31
120	AGCCATCTTCATGTCACAGA	TGG	3541-3560	45	11.84		232	TTTTCTTTTTTCTGTTTCTG	GGG	1583-1602	25	-3.4
345	CGTCTCCTTATATCTCTTGA	GGG	4464-4483	40	11.8		191	CAACCGACGGCTTGTACTAA	CGG	711-730	50	-3.78
153	TAGATGTCATAATCTCTTCT	TGG	4809-4828	30	11.78		104	TGATATAATGCTAGCTCAAC	AGG	2111-2130	35	-5.94
116	AAAATAATGCAGGGCTCATG	TGG	3468-3487	40	11.77		52	CACTTGTTGACATCTGCTTT	TGG	1317-1336	40	-6.1
308	GTGAATCTCACGTCCTTCTA	CGG	3209-3228	45	11.69		222	CAACAATGGTGTTCTGTACC	AGG	1389-1408	45	-6.72
109	CATTTAAGGATGTCCAATAG	TGG	3383-3402	35	11.64		243	CGGCCGTAAGCGGTATATCC	GGG	1731-1750	60	-7.73
387	ACCCGGCCTTCTTGTCCTTT	TGG	6243-6262	55	11.58		309	CTCAACTTTGTTTGGTGAAA	AGG	3162-3181	35	-8.37
216	AAGATAGCTCTACTAATTCT	GGG	6999-7018	30	11.45		233	CTGGGGAGTGTTAGTTGTCT	TGG	1600-1619	50	-9.13
230	CACACTAGACAGGGTGAGAA	GGG	269-288	50	11.41		230	TTTTTTCTTTTTTCTGTTTC	TGG	1581-1600	20	-11.79
138	CTAAATTGGAAAGGTTCTTG	AGG	4443-4462	35	11.4		294	CAAAGAAACTTTAGTACTCT	TGG	2728-2747	30	-11.95
211	GCCCTCAACAAGGACCAGTC	TGG	6943-6962	60	11.35		166	AAGAATCTTTTTGTTTTTCT	TGG	218-237	20	-13.08
171	CACCCGTCTTTTGATAAAAT	AGG	5424-5443	35	11.22		72	CGCGGCAAATGCCGCGGACT	GGG	1575-1594	70	-18.17
268	GTTGAACAACTCGACCAATT	CGG	1846-1865	40	11.15
354	CAAAAGAGTTCGCATTTTGA	AGG	5122-5141	35	11.13
235	TGAGTACAGTAATTTTCTAC	TGG	405-424	30	10.77
65	AAATTGTAACAAATTTGCTG	TGG	1574-1593	25	10.72
108	CTTTATGAAGATGCCATTTA	AGG	3369-3388	30	10.67
292	TCAATCTACTCAACCCATTA	CGG	2507-2526	35	10.67
66	AATTGTAACAAATTTGCTGT	GGG	1575-1594	25	10.65
281	TTCGCCCTAAAATTGTCTTC	GGG	2256-2275	40	10.63
62	TTGAAGTGGACACAATGAGA	GGG	1518-1537	40	10.6
252	TCTCAAATCAAAGACTTTCT	GGG	1382-1401	30	10.6
95	TGCGACACATTGGTCACAAA	TGG	2791-2810	45	10.5
229	CCACACTAGACAGGGTGAGA	AGG	268-287	55	10.4
393	TTGAACGATACGTTAGAGAC	CGG	6391-6410	40	10.4
164	TTTTTGAAGGTGAGCAGAGA	AGG	5193-5212	40	10.35
412	GCCCCTGAGGGGCGCCCCCC	GGG	6683-6702	90	10.3
298	AGAACCAGGAGTTCTTGGAA	AGG	2636-2655	45	10.21
280	ATTCGCCCTAAAATTGTCTT	CGG	2255-2274	35	10.15
283	TTGTATAGTCTACAATTTCT	TGG	2332-2351	25	9.87
234	CTTTGAAAACATTCTCAGTT	GGG	343-362	30	9.82
358	TCCGATGGTAAAACCTATTG	GGG	5150-5169	40	9.78
200	CACTTCCGTTCAAAGTCATT	TGG	6722-6741	40	9.68
306	TCTCCTTGGAAACTTTAGAC	AGG	3030-3049	40	9.62
151	ATTAATTCCTTAGAGACTCC	CGG	4733-4752	35	9.38
49	TTCTAACAATTTAAAATCAT	TGG	931-950	15	9.17
409	GTGTAAGCGGGGGCCCCTGA	GGG	6671-6690	70	9.12
90	TAAAATTTTAGAATCTCTGA	GGG	2602-2621	20	8.56
136	AACACTCACACTAACTAAAT	TGG	4429-4448	30	8.5
100	AAGTTCCCAACAACACTTTT	GGG	2942-2961	35	8.47
103	TCGTCTATGTGCTCATATGC	AGG	3038-3057	45	8.37
163	AATGTTTGGTTCCTTTTTGA	AGG	5180-5199	30	8.32
264	CACTTAATTCACTCGATCCT	AGG	1724-1743	40	8.2
309	TGAATCTCACGTCCTTCTAC	GGG	3210-3229	45	8.13
110	ATTCAACTTAGCTCTACTTT	TGG	3412-3431	30	8.07
192	ATGATCTATTGACAGTTTGT	TGG	6151-6170	30	7.97
331	GTCTATAGATATTACTTTAA	CGG	4027-4046	20	7.96
338	TGTTACAGTCCACGTTTTGT	GGG	4247-4266	40	7.65
182	ATGGACAGTATAACGCATTA	TGG	5683-5702	35	7.48
400	AACTTTCCGTAGTGGACAGC	CGG	6607-6626	50	7.39
370	TTAAACAATGTTAAAATTCC	AGG	5520-5539	20	7.32
13	CACAACAATCATTGTTCCAG	TGG	318-337	40	7.31
44	CAGCCATGAAGGCACCATTT	TGG	810-829	50	7.26
178	TGAGCATGGCTTTGAAACTT	TGG	5610-5629	40	7.02
353	AGTGTGAACAAAATTGGTTA	CGG	5081-5100	30	6.98
410	TGTAAGCGGGGGCCCCTGAG	GGG	6672-6691	70	6.67
194	AAACCCCATACTTTGATTAT	TGG	6466-6485	30	6.48
176	AGAGGAAAAAGATGTTTTCA	TGG	5551-5570	30	6.47
75	TCTATGTGTTTGTGTGTTCT	GGG	1892-1911	35	6.45
295	CCATGTTGAACCTGGGTCTA	AGG	2606-2625	50	6.28
319	TTTTACCCCGGGGGTGTACT	CGG	3606-3625	55	6.23
166	AGCACCAAGGATCTCAGCTT	AGG	5219-5238	50	6.22
2	ATTCTTGAACTAATTGTTTT	CGG	35-54	20	6.12
80	TCCAAAATGGTAGCCTTAGT	TGG	1943-1962	40	6.04
209	TTGCTCAAAGTTGTGTCTGC	AGG	6871-6890	45	5.8
158	ATCTGATCAGTTAATCTATC	TGG	4919-4938	30	5.79
290	ATCATTATTTTCACAACAAC	AGG	2481-2500	25	5.7
384	CAGAGTTACTATGGATGTGA	CGG	6067-6086	40	5.35
257	AGAGACTGGTTTCAAAGTTT	CGG	1469-1488	35	5.22
101	CATACAATTTCCAACCAGTC	AGG	3008-3027	40	4.81
310	GTTCTCTTTCGTTACGTCTC	CGG	3242-3261	45	4.72
43	CTTCTGATTATCAGCCATGA	AGG	799-818	40	4.57
41	TTCTTTATGGATTTCAAATA	TGG	674-693	20	4.56
378	AATTCTCTTCTCCATTTTTA	AGG	5983-6002	25	4.22
269	ACCAATTCGGATTCGACTCT	AGG	1859-1878	45	4.19
323	CGGTTAGAGTTAAACTGTCT	TGG	3652-3671	40	3.98
196	AACCTCTCAGTAGCCCATTC	CGG	6590-6609	50	3.9
212	CCCTCAACAAGGACCAGTCT	GGG	6944-6963	55	3.88
154	AGATGTCATAATCTCTTCTT	GGG	4810-4829	30	3.75
381	ACGGAGACCACGGCCTTTGT	TGG	6027-6046	60	3.52
432	TGGGTATCGAACTCATCTTT	GGG	7030-7049	40	3.34
152	ATATGTTAGTCAAATTTTTC	TGG	4770-4789	20	3.25
311	TTTCGTTACGTCTCCGGTAT	CGG	3248-3267	45	3.16
367	TGCTGTTCGACTAATACAAC	TGG	5472-5491	40	2.97
113	CAAATTGAGATTGGCTAAAA	AGG	3442-3461	30	2.87
67	GTGGGCTTAAACCCAGATCT	TGG	1593-1612	50	2.82
249	CAGTTCTGAATGTAATTTCT	TGG	1330-1349	30	2.66
181	ATCGGCTTTCGTTGTCCTTA	TGG	5664-5683	45	2.51
395	ACGAAACAATTTCAGAGATA	CGG	6489-6508	30	2.46
312	ATGTTCACGTCGAGATTCTT	TGG	3294-3313	40	2.44
160	TTGCAATTGAATCTCTGAAC	TGG	5068-5087	35	2.16
141	CCAAGAAATCTAAGGAATCT	GGG	4467-4486	35	2.12
314	GTCTCTTTCTCAAACTCTCC	CGG	3524-3543	45	2.02
79	AAGATTGGGGTTATCCAAAA	TGG	1930-1949	35	1.88
214	GTGAAAGAAGTGCGTCTTTC	TGG	6975-6994	45	1.71
114	AAAAAGGAATAAAATAATGC	AGG	3458-3477	20	1.62
343	TCCGAAACCTCTTTGTGGTA	AGG	4383-4402	45	1.53
40	AAAATCAATTGTTTTCTTTA	TGG	661-680	15	1.38
99	AAAGTTCCCAACAACACTTT	TGG	2941-2960	35	0.93
125	TGCTTTCTCTTGTGCTCACT	CGG	3855-3874	45	0.85
68	ACTTTGTTTAACAATGTATA	TGG	1657-1676	20	0.03
360	TAGAAAAGACCCGTTATTTT	GGG	5174-5193	30	-0.21
402	GACAGCCGGGAAGTCTTCTC	TGG	6621-6640	60	-0.25
254	ACAGGTATTCCTGTTGCTTT	CGG	1419-1438	40	-0.3
3	TTCTTGAACTAATTGTTTTC	GGG	36-55	25	-0.58
272	GACGAGTGGAAGTTTTTCCT	TGG	1899-1918	45	-0.59
69	TGGTGTTATTTCTCCCTCTC	AGG	1677-1696	45	-1.97
189	CAATGAAATTCAGCATGATT	AGG	5988-6007	30	-2.09
251	TTCTCAAATCAAAGACTTTC	TGG	1381-1400	30	-2.22
373	AACGAAAGGAGTTACTAATT	GGG	5548-5567	30	-2.28
385	ATCTTGTACTCAACCGTTGT	AGG	6134-6153	40	-2.3
333	CTCGTGTATCTGCTCCTATC	GGG	4057-4076	50	-2.36
140	ACCAAGAAATCTAAGGAATC	TGG	4466-4485	35	-2.5
74	CTCTATGTGTTTGTGTGTTC	TGG	1891-1910	40	-2.98
225	ACCTCAGAACGTTCCAGTTA	CGG	194-213	45	-3.4
22	TGCCCCCGGGGGGCCCCAAT	GGG	382-401	80	-3.54
23	GCCCCCGGGGGGCCCCAATG	GGG	383-402	85	-3.87
205	AAACCATCGGGCGTCACTTT	GGG	6797-6816	50	-4.18
54	TAGAAAAAGGTGGTTGTTTC	CGG	1048-1067	35	-4.33
357	TTCCGATGGTAAAACCTATT	GGG	5149-5168	35	-4.66
347	TAGACTCCAATCAGAATTCC	TGG	4703-4722	40	-4.67
7	CTGCACCAGTTCTGCTGAGA	AGG	137-156	55	-5.13
123	AAACGTTTTGTCAAGCTTTT	TGG	3817-3836	30	-6.29
297	TCTAAAGAACCAGGAGTTCT	TGG	2631-2650	40	-6.44
215	AAAGATAGCTCTACTAATTC	TGG	6998-7017	30	-6.99
388	CCCGGCCTTCTTGTCCTTTT	GGG	6244-6263	55	-8.88
157	TAAAATTCAGCTTTGGCTCA	AGG	4878-4897	35	-12.69
48	ATGGGGTTTTCCTGTTCTTC	CGG	839-858	45	-18.53
LUJV							LUJV
L SEGMENT							S SEGMENT
S. No.	M1:sgRNA-Scanner sgRNA sequences (20bp, 5'-3')	PAM motif (3bp)	Start-End	GC(%)	M3:geCRISPRr sgRNA Efficiency (%)		S. No.	M1:sgRNA-Scanner sgRNA sequences (20bp, 5'-3')	PAM motif (3bp)	Start-End	GC(%)	M3:geCRISPRr sgRNA Efficiency (%)
468	GGGGGCGCTCTCCCCCCGCG	GGG	6784-6803	90	76.94		291	CTAGCTCGAACTCCGAAGCG	GGG	2295-2314	60	61.59
413	GTACTGATACAACGACACAA	GGG	5254-5273	40	70.85		272	TTACCCACAAAAGAGAACAG	AGG	2013-2032	40	61.21
466	GGGGGGGCGCTCTCCCCCCG	CGG	6782-6801	90	68.94		255	GGTTCGACTCAGACACTCAG	AGG	1730-1749	55	59.82
418	AACTCTTTCAGAAGAACCCG	AGG	5395-5414	45	59.8		154	TCTCACGTCCGTGCAAAACG	GGG	3037-3056	55	57.05
317	CTACTTAAACTACAGTTCCG	TGG	2353-2372	40	56.23		185	GTTGTACTAACCATACCCGT	GGG	489-508	45	56.36
21	GGGGCGCCCCCCTCTCGCGG	GGG	358-377	90	56.06		184	AGTTGTACTAACCATACCCG	TGG	488-507	45	55.86
427	TACGGTTTCCCACTCCCACG	TGG	5710-5729	60	55.68		262	GCCTCACTGCCAGTACCCCA	GGG	1782-1801	65	52.24
276	AGATTCTTACTACTTCCTGT	GGG	940-959	35	53.29		89	TTTGAATTGTTTTTGATCCG	TGG	1876-1895	30	51.85
232	GATGTCAATCTCAATACACG	TGG	6981-7000	40	53.16		25	ACAGGTAGCCCTCTGCCAGG	TGG	701-720	65	51.1
244	GGATTACTACTCTCTGATCG	AGG	70-89	45	52.79		297	ACAGGTGGACCGTCTCCCGA	TGG	2464-2483	65	50.72
361	GTAAATCTAGTACCATAACA	AGG	3910-3929	30	51.38		232	ACCTAAAGTGAGTCGAAACG	AGG	1340-1359	45	48.99
345	ACAAAGATAAGTCTACTCAG	TGG	3385-3404	35	50.94		166	TCTGAGACTCTTCTCTCGAG	AGG	110-129	50	48.92
412	GGTACTGATACAACGACACA	AGG	5253-5272	45	50.74		296	GTAGAAAGATCTGTCACAGG	TGG	2449-2468	45	46.98
214	TCTGTCATCATGAATAAGGG	TGG	6358-6377	40	50.37		312	TGTACAACTTTACTTGACAG	AGG	2960-2979	35	46.16
256	GGAAGAGAAGGTACACAGTG	AGG	262-281	50	50.23		1	TATCCCTGAGATTCTAAACG	AGG	37-56	40	45.94
401	AGTTAAGTCAGACTGACCGG	AGG	5086-5105	50	49.21		286	ACTTTACTACCGTAACTAAG	AGG	2259-2278	35	45.74
425	AGTGTACCAAGGGTGTACGG	AGG	5684-5703	55	48.21		50	TATGCAACATACCCACCCAT	CGG	1239-1258	45	44.31
227	CCTGACACCTTGAATCCGTC	TGG	6859-6878	55	46.98		216	CTTGCTTTCTCGTTTTCGGG	GGG	1095-1114	50	44.3
228	AATCCGTCTGGAGTGACACA	TGG	6871-6890	50	46.7		82	CAGGTTATCACCATGCCAAG	GGG	1766-1785	50	44.27
104	GGGACTTTAGGACAGTGAAT	GGG	2495-2514	45	46.64		176	CTGTCACCTACCGAACCACC	TGG	285-304	60	44
411	GGGTAAAAATCCGTCTAGAT	CGG	5232-5251	40	46.4		3	ATAATGTTCACCCTCATCAA	GGG	86-105	35	43.99
410	GGACTTGGAGGTGTTTCCCC	GGG	5212-5231	60	46.32		239	GTCGTCACAACCTTTCTGAG	GGG	1382-1401	50	42.43
280	CTTGTGTTCTTCCTTTGACG	AGG	1065-1084	45	46.28		314	TTACTACTCAGTGTTGCGAA	CGG	3001-3020	40	42.4
254	TCTCTTTTACCTAAACAACA	GGG	241-260	30	46.1		94	GGCAAAGTCTTTCTTCTGGC	TGG	1917-1936	50	41.06
26	CCAAGTCTCATTCCACCACC	AGG	493-512	55	46.02		322	CCTTTTGCCGTTGTTAGACG	GGG	3158-3177	50	40.52
179	GACACCCTTGATCACCTCCG	AGG	5322-5341	60	45.07		66	GGAGACTCACAGACTCAGCT	TGG	1438-1457	55	39.61
22	GGGCGCCCCCCTCTCGCGGG	GGG	359-378	90	44.79		309	AGACTTGTCTAGTTTCTAGT	GGG	2799-2818	35	39.57
240	GGAGCTAGTCTCTCATCATT	AGG	7072-7091	45	44.72		164	GGGTTAGTTTTCTTCACTTT	AGG	74-93	35	39.42
285	CAGATTTACGAGTACCCGAA	TGG	1355-1374	45	44.43		77	CTGGTCCTCGAACTTTCTAG	AGG	1657-1676	50	39.23
67	AGTTGTCGTCCAGAAACGGA	AGG	1772-1791	50	44.23		121	ATTTCTGCTGTTCAATTCAA	TGG	2314-2333	30	38.77
347	AGATAAGTCTACTCAGTGGG	TGG	3389-3408	45	44.22		59	ACACTGAGAGTCCCAACACA	GGG	1366-1385	50	38.63
371	GTTACGCGACGTTTACCCCA	CGG	4360-4379	55	43.94		152	GCTCTCACGTCCGTGCAAAA	CGG	3035-3054	55	38
20	AGGGGCGCCCCCCTCTCGCG	GGG	357-376	85	43.65		277	ACTCCATTGAGGGTAATGAT	TGG	2114-2133	40	37.69
115	GCTACGAACTTTGTTAACAA	AGG	2875-2894	35	43.63		54	GCTTCTTTAAGTCAATAAAC	AGG	1326-1345	30	37.62
5	ACAGCGATCATGAAGCGAGA	AGG	98-117	50	43.26		188	CCTGCAGTTTCTGAGAAGAG	AGG	546-565	50	37.52
435	GTCGCTACGCAGACTCCCGA	AGG	6030-6049	65	43.14		211	TGAGGTTTCCTGGGATGTGG	AGG	1069-1088	55	37.17
229	GGAGTGACACATGGAAGAGA	AGG	6880-6899	50	42.91		186	TTGTACTAACCATACCCGTG	GGG	490-509	45	36.89
189	ATAACGAAGAAATCATGCGG	AGG	5597-5616	40	42.58		224	ACCTACCTGTAACTTCCATC	TGG	1201-1220	45	36.86
17	CGCAGCGAAACCCAACCAAG	GGG	339-358	60	42.3		289	AACTAGCTCGAACTCCGAAG	CGG	2293-2312	50	36.59
372	CCACGGTTAATTGTATACGT	TGG	4377-4396	40	42.06		183	TAACCCGTCCTCCAGTCTCG	AGG	465-484	60	36
69	AGGTGAGTTTCAAAAAGCGA	TGG	1795-1814	40	41.88		163	GTAGAACAGAGTGTTATACA	GGG	54-73	35	35.94
263	CGACACACAACTTCCACACG	CGG	678-697	55	41.48		65	AGTGACGGTCATGGGGTCCG	TGG	1417-1436	65	35.57
464	GCTGCCGCCTCGACGCGGGG	GGG	6765-6784	85	41.29		80	GACAGGTTATCACCATGCCA	AGG	1764-1783	50	35.47
156	ACTTCTCAACAATATCACAC	AGG	4547-4566	35	41.21		41	ATTTAAACCATACAAAACTG	GGG	1005-1024	25	35.46
351	GTACCTAGTGTCGTTCACCC	CGG	3660-3679	55	41.09		146	TCAATTCTCTCAATTTCATT	AGG	2910-2929	25	35.43
461	CGCGCTGCCGCCTCGACGCG	GGG	6762-6781	85	40.76		104	TCACACCCACAGGAAATTGG	TGG	2052-2071	50	35.42
397	GGTATCGAAGTGTTTTTCGT	GGG	4842-4861	40	40.65		8	ATTGCTATCAGGATTCAATC	TGG	187-206	35	35.22
36	CCAAGGCGTGTATAAGCAAG	TGG	868-887	50	40.43		288	TTTACTACCGTAACTAAGAG	GGG	2261-2280	35	35.18
467	GGGGGGCGCTCTCCCCCCGC	GGG	6783-6802	90	40.07		127	AATGAGGCCCAGATCTACAC	AGG	2512-2531	50	34.31
364	CGAGGATACGAAAAACTTGA	TGG	4137-4156	40	39.76		168	TGAGACTCTTCTCTCGAGAG	GGG	112-131	50	34.09
337	ACACTCGCTCAACCTTTGAG	TGG	3049-3068	50	39.59		37	TCATCCCTCAAGAGGCTGAT	GGG	950-969	50	33.96
23	GGCGCCCCCCTCTCGCGGGG	GGG	360-379	90	39.49		246	GAGTATGTTCTGGAAAACGT	TGG	1542-1561	40	33.6
120	AGTGGTAGTTCAAAAAGCAT	AGG	3002-3021	35	39.25		269	ACACCAAACCCTGTGCCGTT	TGG	1897-1916	55	33.26
422	TAATCCAAGTAAGTGTACCA	AGG	5673-5692	35	39.22		107	CACCCACAGGAAATTGGTGG	GGG	2055-2074	55	32.99
119	GCTGACTAGATAAATAATAG	TGG	2984-3003	30	39.08		92	TGGGCTCTCTGTAGAAGTGG	AGG	1896-1915	55	32.96
462	GCGCTGCCGCCTCGACGCGG	GGG	6763-6782	85	39.01		136	TGTGTTCCTTGTTGGCCTCG	GGG	2659-2678	55	32.84
471	TTCCCTGTAGAACCCCACTA	CGG	6895-6914	50	38.96		97	GTCCATCCATGTTCTCCCCT	TGG	1981-2000	55	32.83
272	CTAGTCCCTCAAAGTAGTCG	TGG	847-866	50	38.91		101	TGTCATCTAAGAGTTGAGAT	TGG	2022-2041	35	32.7
51	CTTAGATCATCCCTGTACAT	TGG	1351-1370	40	38.83		233	TAAAGTGAGTCGAAACGAGG	TGG	1343-1362	45	32.54
225	GTATTTCTGCTCATACTCTA	GGG	6795-6814	35	38.6		207	TTGTGTCAGTAACTATACTG	AGG	1051-1070	35	32.39
383	GGGTAAGTGACAGGATTTCA	GGG	4647-4666	45	38.32		139	GATTCCCCCTATAGACTCCA	GGG	2739-2758	50	32.25
223	CCACTCCTGCCCACCACCAG	TGG	6706-6725	70	38.22		9	ACTGTTGAGCTCCATCCCTA	TGG	232-251	50	31.71
68	TGTCGTCCAGAAACGGAAGG	AGG	1775-1794	55	38.06		148	TCTCATGAGTCTCTGGACAT	CGG	2956-2975	45	31.7
248	GGTTTTCGATTTTCAGGAAA	CGG	93-112	35	38.01		109	GCTTTTGCTCTTTCGTTCTG	TGG	2078-2097	45	31.07
116	CTACGAACTTTGTTAACAAA	GGG	2876-2895	30	37.78		229	CGGTCTTCTTTCTGAAACGG	AGG	1254-1273	50	31.03
27	CTTGCTGTACGCTAATGTGT	AGG	543-562	45	37.71		119	TGTATAGTAGATTCTCATAC	GGG	2211-2230	30	30.89
93	TGACGAAGAACCATTCTGAT	GGG	2404-2423	40	37.66		134	ACTGTGTTCCTTGTTGGCCT	CGG	2657-2676	50	30.49
270	AACTTCTTCCCTCAGTAGGG	TGG	766-785	50	37.51		102	TGGCTGAAGCTCACACCCAC	AGG	2042-2061	60	30.47
350	ACCAGGTCTGTGCCCATCCG	AGG	3426-3445	65	37.23		39	GTATTTAAACCATACAAAAC	TGG	1003-1022	25	30.41
213	TTGTCTGTCATCATGAATAA	GGG	6355-6374	30	37.21		281	TAGCCCCATTTCTTACATAG	GGG	2144-2163	40	30.31
108	GTATTCACATTGAGCAAGAA	TGG	2689-2708	35	37.18		84	GAGTCTTTCCAACACTGCTG	TGG	1789-1808	50	30.09
415	AGGTAGCGAAAAACTTTGAG	TGG	5346-5365	40	36.74		165	TAGTTTTCTTCACTTTAGGA	AGG	78-97	30	29.99
234	CCCTCAATCATAATGAACTT	GGG	7018-7037	35	36.43		274	CGTCAAATAGACGGAGTAGA	AGG	2066-2085	45	29.97
245	GATTACTACTCTCTGATCGA	GGG	71-90	40	36.39		156	CAGAGTCTGTAACCAAAGGA	AGG	3073-3092	45	29.96
88	GGGTGCTTTTTGTGAAGCTA	TGG	2300-2319	45	36.27		280	GTAGCCCCATTTCTTACATA	GGG	2143-2162	40	29.81
393	TGAAGTCTATCTTAGTCAGT	TGG	4782-4801	35	36		31	GCAAGTATTGCCAAGCTTAG	GGG	854-873	45	29.62
64	TTCTATTATGACTATTCGAG	AGG	1607-1626	30	35.88		63	CTTTGCGGAGTGACGGTCAT	GGG	1409-1428	55	29.62
473	CCATCACTAGTATCGTGAAG	TGG	6947-6966	45	35.87		161	AAATATCCTGTGAATGAAGG	AGG	2021-03-22	35	29.59
143	GTTTTTTGTGAACATCTCTA	TGG	4023-4042	30	35.31		159	GCGCAGAAGAGAAAGCTCAC	TGG	3144-3163	55	29.47
392	GAAGCAGTCTTTCAAGAGAA	AGG	4753-4772	40	35.28		283	CATATTAACGTCATACCATA	CGG	2197-2216	30	29.41
469	TCTCCCCACCACGCGAACCA	CGG	6833-6852	65	35.22		29	AAGCAAGTATTGCCAAGCTT	AGG	852-871	40	29.35
246	ATTACTACTCTCTGATCGAG	GGG	72-91	40	35.09		52	CCACACAGACTCAGAAAGAA	TGG	1289-1308	45	29.27
312	GTAAAGTATTGATTTCTCTG	CGG	2182-2201	30	35.09		294	ATATAGTCTGCGTTTCTACT	CGG	2427-2446	35	29.09
215	CTGTCATCATGAATAAGGGT	GGG	6359-6378	40	35.04		128	GGCCCAGATCTACACAGGCT	TGG	2517-2536	60	28.82
300	GTAGACAAGAAAAATACGAC	TGG	1770-1789	35	35.01		228	GGTCGGTCTTCTTTCTGAAA	CGG	1251-1270	45	28.73
448	ACTGGGTGAACGAATATGTG	CGG	6270-6289	45	34.81		191	CAGACTGTGACCGGACAAAT	TGG	596-615	50	28.49
387	TGTAATACTGGAACTACTCG	GGG	4677-4696	40	34.6		308	GAGACTTGTCTAGTTTCTAG	TGG	2798-2817	40	28.49
454	CCAACTAAACAGATCCCACC	TGG	6489-6508	50	34.58		28	AGGAGTTCTGTGACATGTTG	AGG	813-832	45	28.37
74	GGCTAGATCTGCCTAAAAAT	GGG	1910-1929	40	34.56		106	ACACCCACAGGAAATTGGTG	GGG	2054-2073	50	27.77
290	ATACTCTCTCTATTGAAGTC	TGG	1477-1496	35	34.36		203	ACGAATAGTCCACTCCCAAC	CGG	985-1004	50	27.47
63	GTTCTGCTGGACAGCAACAC	TGG	1492-1511	55	34.28		17	ACCTCCATCTCTCCGAAGAT	AGG	534-553	50	27.1
136	TGGACCAGCACCATTGTAGG	AGG	3732-3751	55	34.26		304	CCTTGTTCCACGAGTGTCGA	AGG	2660-2679	55	27.1
340	TCTGTCACAATCTTAGGACA	GGG	3098-3117	40	34.08		284	ATATTAACGTCATACCATAC	GGG	2198-2217	30	26.85
192	GGTTTCATCCAAGTGCATTT	GGG	5643-5662	40	34.03		300	AAGACTTAAGAGAAAGTCCT	CGG	2547-2566	35	26.71
274	AGTTTCTTCGTTGTAGTAAG	TGG	899-918	35	33.98		34	GCTCGATCAACTTGTTGTCG	GGG	888-907	50	26.49
50	TGTACGCCTTAAAATCCTTA	AGG	1307-1326	35	33.88		158	GGATTTCACTTCTTTTGATT	GGG	3094-3113	30	26.49
236	ACTTGGGCTCTGTTTGGCAA	AGG	7034-7053	50	33.82		26	GTGGACACTGTCTAGAAAGA	TGG	720-739	45	26.45
385	TTTGTAATACTGGAACTACT	CGG	4675-4694	30	33.67		279	TGTAGCCCCATTTCTTACAT	AGG	2142-2161	40	26.15
377	TCTGTCAATCTTTTGAATAA	AGG	4522-4541	25	33.52		71	CAGTCCATCAGTGCACAATG	TGG	1550-1569	50	25.79
91	GATTCTATCTGAAGTGCAGA	AGG	2368-2387	40	33.24		253	CTCGGGTATTCCTTGAACGA	CGG	1681-1700	50	25.79
218	TTGGAATTAACCTCTGACAA	GGG	6433-6452	35	33.2		83	AGGTTATCACCATGCCAAGG	GGG	1767-1786	50	25.05
406	CCCTGTACCCATGATCCCCT	GGG	5191-5210	60	33.1		313	ACTTGACAGAGGTCTAACTT	AGG	2971-2990	40	24.98
440	TCTTCTGTACTGTCACAAAC	AGG	6159-6178	40	32.97		237	GTGTCGTCACAACCTTTCTG	AGG	1380-1399	50	24.9
298	AAAAGGTTCTTTATTTCAGA	GGG	1670-1689	25	32.76		20	TACACCCATTGAACTACCTG	AGG	600-619	45	24.55
123	ACCTAACTGACGTTTTACAA	AGG	3303-3322	35	32.71		155	TTCTCAGAGTCTGTAACCAA	AGG	3069-3088	40	24.44
295	ATCACTCCTGTATTGACTGG	AGG	1527-1546	45	32.45		254	TGTACTAGAAGTCTTGTCGT	CGG	1709-1728	40	24.42
6	GAGAAGGTCAGAGCTTCACT	CGG	114-133	50	32.41		194	GGTTCGGACACATCTAGACC	CGG	651-670	55	24.4
90	GCACCCTGATCACAGTTGGT	AGG	2339-2358	55	32.4		215	TCTTGCTTTCTCGTTTTCGG	GGG	1094-1113	45	24.39
363	TTCCCTACTGTGACTTCTCG	AGG	4119-4138	50	32.34		221	ACTGTAATACTTTTTGGACT	TGG	1164-1183	30	24.38
450	GCGGAACCCGGTCTGACCCA	AGG	6289-6308	70	32.22		110	TTTGCTCTTTCGTTCTGTGG	AGG	2081-2100	45	24.3
130	AAAACTGTCAAGAAGAGAAG	CGG	3448-3467	35	32.08		81	ACAGGTTATCACCATGCCAA	GGG	1765-1784	45	24.08
113	TGCAGCGCATTGATCCACAA	TGG	2793-2812	50	31.62		317	CTAAACATATCTAACTTTTG	CGG	3061-3080	25	24.07
57	GAAGGTGCACCCTCACCCTT	TGG	1429-1448	60	31.6		167	CTGAGACTCTTCTCTCGAGA	GGG	111-130	50	23.93
424	GTAAGTGTACCAAGGGTGTA	CGG	5681-5700	45	31.58		45	GATGTTGGCTGGTTAGTAAT	GGG	1044-1063	40	23.8
186	ATGAGAGTAAATGTACCTTT	GGG	5452-5471	30	31.54		217	GCTTTCTCGTTTTCGGGGGG	TGG	1098-1117	60	23.63
439	ATAGAACCGGTAACGATCCT	CGG	6123-6142	45	31.33		160	CAGAAGAGAAAGCTCACTGG	AGG	3147-3166	50	23.49
28	CCACCAAATCATGCTCCGTT	AGG	605-624	50	31.26		270	TGTGCCGTTTGGACACTACA	CGG	1908-1927	50	23.33
283	AATAAGTCTGAATCATCTTA	CGG	1246-1265	25	31.26		273	AGAGCCAGTCGTCAAATAGA	CGG	2057-2076	45	23.2
151	ATCTTACTCAGAGATTCAGA	TGG	4327-4346	35	31.18		172	CGGAACTAAAGAGATACCAC	AGG	191-210	45	22.85
110	TGAGCAAGAATGGATTAATA	GGG	2699-2718	30	31.01		64	TTTGCGGAGTGACGGTCATG	GGG	1410-1429	55	22.84
2	CACTTCAGTGAGAGTGACAT	GGG	28-47	45	30.9		257	TCAGACACTCAGAGGTGCCT	GGG	1738-1757	55	22.74
416	TAGCGAAAAACTTTGAGTGG	AGG	5349-5368	40	30.45		265	CTGAGAGTCACAAACCGGGT	TGG	1813-1832	55	22.33
226	TATTTCTGCTCATACTCTAG	GGG	6796-6815	35	30.34		60	ATGACCGTCACTCCGCTTTG	CGG	1394-1413	55	22.18
72	GGAACACAGCAACATAGTCA	TGG	1889-1908	45	30.14		99	CCATCCATGTTCTCCCCTTG	GGG	1983-2002	55	22.11
293	GGGTTTACGTGAACCTACTT	TGG	1499-1518	45	30.12		249	TTTCCCTTCTTTCTCTAATG	TGG	1597-1616	35	22.1
446	CCTCAGGAAGAGACAACTAC	TGG	6252-6271	50	30.08		302	ACGTCAAGAACAGTAGTACC	CGG	2597-2616	45	22.08
308	GAAGTAGTACCGAAAGAAAC	CGG	1989-2008	40	29.89		319	GTTAATAGTGTTACAATTAA	CGG	3110-3129	20	22.04
152	GATGGCAAGAGTTCTTCAAG	TGG	4345-4364	45	29.83		305	CTAGTCTTCATTGTCCTTTT	AGG	2756-2775	35	22.02
314	TAAATTTTCGCAAAAACAGT	TGG	2262-2281	25	29.76		44	CGATGTTGGCTGGTTAGTAA	TGG	1043-1062	45	21.95
44	TGTCTTCTTTGCTAAATGAG	AGG	998-1017	35	29.61		108	ACCCACAGGAAATTGGTGGG	GGG	2056-2075	55	21.88
25	AGATCATTCAATCTCAATAG	TGG	435-454	30	29.48		111	CTTTCGTTCTGTGGAGGTGT	AGG	2087-2106	50	21.77
127	ATGGCATTGATGACGTTGAA	GGG	3334-3353	40	29.36		69	GCAGGCAGCAAGTTCCTTAT	GGG	1484-1503	50	21.74
9	ATCTTGCTGGAAGTCAAAGA	AGG	168-187	40	29.25		219	AGGACACCCACACTCGAAGT	CGG	1125-1144	55	21.72
188	AAGATAACGAAGAAATCATG	CGG	5594-5613	30	28.99		220	GAATCTACTGTAATACTTTT	TGG	1158-1177	25	21.62
311	AGAGTTGGACAGGATGTAAA	CGG	2160-2179	40	28.85		117	CTGGTTCTGGAAGAGATGTA	TGG	2162-2181	45	21.55
362	ACAAACTGTTTCTTAATAGT	CGG	4091-4110	25	28.83		200	GTCTACAAACACAGACTCCA	AGG	922-941	45	21.32
77	GGGCCCCTTTGTGGAGGTTC	AGG	1930-1949	65	28.7		178	TCTTTGAGTTTTTCTTCCAC	TGG	389-408	35	21.17
399	AATAGTTTTGACCTTAGTGA	CGG	5002-5021	30	28.6		79	AATGTCATCCTTCCCCTGAC	AGG	1747-1766	50	21.14
396	CGGTATCGAAGTGTTTTTCG	TGG	4841-4860	45	28.54		157	AGGATTTCACTTCTTTTGAT	TGG	3093-3112	30	21.14
14	CAAAAATCTGGACCTTGCAG	AGG	288-307	45	28.43		24	GAGACAGGTAGCCCTCTGCC	AGG	698-717	65	21.13
409	GGGACTTGGAGGTGTTTCCC	CGG	5211-5230	60	28.34		105	CACACCCACAGGAAATTGGT	GGG	2053-2072	50	21.12
479	GAGCCGAACCCCAACCCAAC	CGG	7069-7088	65	28.22		196	GAGTAAATGTGGCGTTTCAA	AGG	673-692	40	20.73
459	CGCGCGCTGCCGCCTCGACG	CGG	6760-6779	85	28.05		118	TTGTATAGTAGATTCTCATA	CGG	2210-2229	25	20.67
230	GAGTGACACATGGAAGAGAA	GGG	6881-6900	45	27.98		242	CTTCCTACTGTAACTTTTTG	AGG	1431-1450	35	20.29
237	GGCAAAGGACTTTTAGCTTT	TGG	7049-7068	40	27.98		197	AGTAAATGTGGCGTTTCAAA	GGG	674-693	35	20.05
381	GAGTTCTCTGGGTAAGTGAC	AGG	4638-4657	50	27.91		287	CTTTACTACCGTAACTAAGA	GGG	2260-2279	35	19.92
12	AACTGCTTAAGCCTTCTAAT	GGG	226-245	35	27.7		271	TCTGTGATTTGTAGTCATAC	AGG	1982-2001	35	19.86
137	ACCAGCACCATTGTAGGAGG	TGG	3735-3754	55	27.58		15	AGAGTTTCATCACCGTGTTG	GGG	391-410	45	19.68
368	AAACAAACCCCACTTCTCCA	GGG	4246-4265	45	27.36		6	GTCATCTTTCTCCTACTCTG	TGG	146-165	45	19.51
301	TAGACAAGAAAAATACGACT	GGG	1771-1790	30	27.33		35	TGATGAGATCATCCCTCAAG	AGG	942-961	45	19.47
260	GTGAGTCCCTAGTGAGAACA	CGG	415-434	50	27.24		145	CCACCAAGCCATCCACTGTC	TGG	2886-2905	60	19.42
325	TCGTTATTCTCACAACATTA	GGG	2512-2531	30	27.21		19	CATGATGACAAGAACTGCAC	TGG	575-594	45	19.36
303	CTGGGGTTCTCTATGAAAAA	CGG	1789-1808	40	27.16		67	GTTCTGAAGATCATGTCTGC	AGG	1466-1485	45	19.18
138	CCAGCACCATTGTAGGAGGT	GGG	3736-3755	55	27.1		68	TGCAGGCAGCAAGTTCCTTA	TGG	1483-1502	50	19.12
122	AAGATGCTGCTAATGTGAGA	CGG	3211-3230	40	27.09		198	CTGTTCGATTTCTTGTTCGT	AGG	712-731	40	19.06
38	AAGTGGGTCATCAACAGAGA	AGG	885-904	45	27.07		258	CAGACACTCAGAGGTGCCTG	GGG	1739-1758	60	18.87
282	AGACCACGCCCGTCAGTAAG	TGG	1166-1185	60	27.07		307	AGTCTTCATTGTCCTTTTAG	GGG	2758-2777	35	18.74
357	AAGTATTTATACAACTCCAA	GGG	3788-3807	25	26.78		76	TCTTGTATGAGTCCCAAACC	TGG	1638-1657	45	18.54
332	CATGGTGAACTTCTTGAGAA	CGG	2794-2813	40	26.62		55	AAGTCAATAAACAGGTCCAC	TGG	1334-1353	40	18.5
16	CCGCAGCGAAACCCAACCAA	GGG	338-357	60	26.58		293	CGGAGTTGTACAGTGTCTTG	AGG	2354-2373	50	18.5
421	ACTAATCCGGTCACAACGAC	AGG	5642-5661	50	26.42		251	TTACCCGTTGAAATGGTTCT	CGG	1663-1682	40	18.16
197	CGGCCAATTCTCGAAATCAG	AGG	5742-5761	50	26.41		16	AGAGAGTCTCCCTCGATTGC	AGG	487-506	55	18.12
103	AGGGACTTTAGGACAGTGAA	TGG	2494-2513	45	26.35		226	AGGCCACCTCTATCGTTATA	AGG	1230-1249	45	17.91
54	TTCAGAACAAAATTCTCGAA	TGG	1399-1418	30	26.19		143	CAGAATCATCAACTCATCAG	AGG	2815-2834	40	17.83
32	CATCACCATCAATTAAGACA	AGG	824-843	35	26.17		311	ACGTCACGACGACAAGTCTC	TGG	2915-2934	55	17.81
429	CTCCCACGTGGAAGAAACCC	GGG	5722-5741	60	26.16		23	TGGTCTTTGAGTGATGAGAC	AGG	683-702	45	17.72
302	AGACAAGAAAAATACGACTG	GGG	1772-1791	35	26.15		320	AACCTTTTGCCGTTGTTAGA	CGG	3156-3175	40	17.66
139	GAAACACAAGTTTTTCAGAG	TGG	3774-3793	35	25.8		208	GTAACTATACTGAGGTTTCC	TGG	1059-1078	40	17.58
374	AATAACTCCATAACATCTAA	GGG	4423-4442	25	25.72		263	CAACCCTGAGAGTCACAAAC	CGG	1808-1827	50	17.53
121	TTCAGTGTCATCCCTTAGTG	TGG	3030-3049	45	25.71		247	TCGTATGACCTTAACAACAC	TGG	1565-1584	40	17.51
318	ACAATAGAAAGCAATTAAGT	TGG	2405-2424	25	25.7		21	CAGAAACCCACTACAAAGTG	AGG	639-658	45	17.31
356	CAAGTATTTATACAACTCCA	AGG	3787-3806	30	25.68		171	ACGGCACTCAGACTAGTTGC	CGG	171-190	55	17.26
96	TCAACCAGCAGTCTCTCAAT	TGG	2444-2463	45	25.67		10	GCTGACCAACAAGTCCGACT	TGG	310-329	55	17.07
114	ACAGTTTCTGACAGTTGATG	CGG	2821-2840	40	25.59		56	CAATAAACAGGTCCACTGGT	TGG	1338-1357	45	16.95
47	AAAATCCACACTCAACACCC	AGG	1076-1095	45	25.57		278	CATTGAGGGTAATGATTGGT	CGG	2118-2137	40	16.91
475	GTGGTCACGGAAGAAACTGA	AGG	6966-6985	50	25.55		192	CCATCTAGACTTACTATCAC	AGG	630-649	40	16.61
338	ACTGTCTCTGTCACAATCTT	AGG	3092-3111	40	25.38		125	ATCCATGTTGGGAAACTTTG	CGG	2485-2504	40	16.56
252	GACGCTACTCTTACCAACGT	AGG	183-202	50	25.28		113	TGTGGAGGTGTAGGGTCCTT	TGG	2096-2115	55	16.1
89	TGCAGCACCCTGATCACAGT	TGG	2335-2354	55	25.18		323	TTGCCGTTGTTAGACGGGGT	AGG	3162-3181	55	16.07
82	GGTCTTAACCATTCGCACTC	TGG	2035-2054	50	25.13		115	CCAGGATCTGCCTTTTATGC	TGG	2143-2162	50	15.97
198	CTCAAGTCCATAACTGTGAG	CGG	5766-5785	45	25.05		199	TCCCTCCTCTGTACAACCTC	TGG	833-852	55	15.94
457	TTCCTAGACCACTAACGAGT	AGG	6628-6647	45	24.9		5	CAAATCCGGTCTTTTCCAGC	TGG	124-143	50	15.85
172	GCGTCTCTTTAGTTATGAAA	TGG	4961-4980	35	24.77		88	TGTGGTTAGTCCAGGTTGGG	TGG	1807-1826	55	15.81
286	GAGTGTCAATACCTGAACTC	CGG	1379-1398	45	24.71		58	AACACTGAGAGTCCCAACAC	AGG	1365-1384	50	15.77
164	AATCTTAGCAAGCTCATCAG	GGG	4704-4723	40	24.7		137	TGCCCATACCAATCATGTTG	AGG	2682-2701	45	15.71
391	ACTTGGAACTTCGTGTAGTG	GGG	4718-4737	45	24.58		150	AAGGCCGTTGATCAGACTCA	CGG	2995-3014	50	15.71
200	TTACCCTTACTTTTGTTTTT	TGG	5875-5894	25	24.48		130	CCTTGTCTGTCTGGTTAAAC	AGG	2560-2579	45	15.69
378	ATCATTCCTCTAACATATTG	AGG	4571-4590	30	24.22		310	CCGCCCACTTTAACGTGAAA	AGG	2837-2856	50	15.46
458	CTGATAACTCTCTCCCCTGT	AGG	6686-6705	50	24.17		4	GTTTTCAATCTATACAAATC	CGG	110-129	25	15.29
60	TTTGGCATCATGGAGGCATG	TGG	1447-1466	50	24.04		14	GAGAGTTTCATCACCGTGTT	GGG	390-409	45	15.26
1	TCACTTCAGTGAGAGTGACA	TGG	27-46	45	23.58		75	TCCAGTATGCTGGTTGCAAA	AGG	1615-1634	45	15.06
419	CATGTGTCAAGAGTGAAATC	TGG	5514-5533	40	23.58		189	TTGTTAGTCAAACCGTGATA	CGG	571-590	35	14.97
452	CTATAAGAACCGACTCGATA	TGG	6402-6421	40	23.5		195	ATCTAGACCCGGAGTAAATG	TGG	662-681	45	14.96
370	TTGACAGTCTTTGACACCTG	TGG	4328-4347	45	23.44		32	AAGCTCGATCAACTTGTTGT	CGG	886-905	40	14.81
389	CAACTTGGAACTTCGTGTAG	TGG	4716-4735	45	23.39		61	CACTCCGCTTTGCGGAGTGA	CGG	1402-1421	60	14.78
408	CATGATCCCCTGGGACTTGG	AGG	5200-5219	60	23.38		299	GACTTTGTTAAAGTAATTAA	AGG	2508-2527	20	14.78
132	AGAGAAGCGGACACATAGTT	GGG	3461-3480	45	23.34		96	GCTATCTCCACCGGATCATC	AGG	1946-1965	55	14.49
133	CCTTGTATGATAAAGAGAAC	TGG	3695-3714	35	23.31		7	TGTGACTCATCATTGCTATC	AGG	176-195	40	14.45
264	GACACACAACTTCCACACGC	GGG	679-698	55	23.31		234	AAAGTGAGTCGAAACGAGGT	GGG	1344-1363	45	14.4
348	TAAGTCTACTCAGTGGGTGG	AGG	3392-3411	50	23.29		149	CGGACACCATAGAGAAATCA	AGG	2976-2995	45	14.32
444	TGGTAGTACCAACTTGACTA	AGG	6226-6245	40	22.86		40	TATTTAAACCATACAAAACT	GGG	1004-1023	20	14.15
112	AGAAGGTTGCATATGTTAAT	TGG	2761-2780	30	22.54		133	CTCACAACTGTGTTCCTTGT	TGG	2651-2670	45	13.97
321	TTAAGTTGGTCACCGAAGTG	GGG	2419-2438	45	22.54		282	GTCAAAACATACCAAATTTA	TGG	2166-2185	25	13.8
235	TAATGAACTTGGGCTCTGTT	TGG	7028-7047	40	22.15		190	GATACGGTTCAGACTGTGAC	CGG	587-606	50	13.67
59	CTCACCCTTTGGCATCATGG	AGG	1440-1459	55	22.09		12	CCGCCTGCAAGCTGTTGACA	GGG	349-368	60	13.57
335	TTCGAAACTCTCTAAATCAC	CGG	2927-2946	35	21.96		240	TCGTCACAACCTTTCTGAGG	GGG	1383-1402	50	13.38
15	CCCGCAGCGAAACCCAACCA	AGG	337-356	65	21.88		38	ACTGCAATTATACAAAGTTC	TGG	981-1000	30	13.29
162	TTAATCTTAGCAAGCTCATC	AGG	4702-4721	35	21.87		162	TGTAGAACAGAGTGTTATAC	AGG	53-72	35	12.96
166	AGCATCTGTTTTGAAACACC	AGG	4768-4787	40	21.66		180	TCTTCCACTGGTCCTGGCTT	CGG	401-420	55	12.94
277	GATTCTTACTACTTCCTGTG	GGG	941-960	40	21.59		235	TGAGTCGAAACGAGGTGGGT	TGG	1348-1367	55	12.84
157	CTTCTCAACAATATCACACA	GGG	4548-4567	35	21.55		236	CGAGGTGGGTTGGACCTGAT	TGG	1358-1377	60	12.79
125	TTTTACAAAGGATTTGGTAA	TGG	3315-3334	25	21.47		91	CCGTGGGCTCTCTGTAGAAG	TGG	1893-1912	60	12.6
281	TAAAGTAATTTCTTACTCAA	AGG	1120-1139	20	21.45		268	TTCTTCGGTGTCCGTGTCCA	CGG	1858-1877	55	12.3
111	TAATACATCTCTTTTGCAGA	AGG	2744-2763	30	21.43		33	AGCTCGATCAACTTGTTGTC	GGG	887-906	45	12.29
182	ATTGGCAAAAAGTATCTCTT	GGG	5350-5369	30	21.27		138	AGATTCCCCCTATAGACTCC	AGG	2738-2757	50	12.17
304	CTATGAAAAACGGTTATTAC	AGG	1799-1818	30	21.24		43	TTCTTTACCCCGATGTTGGC	TGG	1033-1052	50	12.04
37	CAAGGCGTGTATAAGCAAGT	GGG	869-888	45	21.16		90	TTGAATTGTTTTTGATCCGT	GGG	1877-1896	30	11.93
292	ACTCTCTCTATTGAAGTCTG	GGG	1479-1498	40	21.16		214	GTCTTGCTTTCTCGTTTTCG	GGG	1093-1112	45	11.92
220	CCTCTGACAAGGGAATGTCT	GGG	6443-6462	50	21.08		210	TACTGAGGTTTCCTGGGATG	TGG	1066-1085	50	11.57
359	AGTTGCAGTAGTTACGGTAA	TGG	3812-3831	40	21.08		73	TTTCTTCCCTTTCTTGGACT	TGG	1582-1601	40	11.37
241	AGTTTCTTGAGATAAGCTGC	AGG	7097-7116	40	21.04		74	TCACAACAATTCCAGTATGC	TGG	1605-1624	40	11.26
168	TCTTTCGTAACGTCGTTCTT	GGG	4858-4877	40	21.03		22	AATTAATGAAATTGTTTCAG	TGG	663-682	20	10.99
261	CCTCACCCATACTTTTGTTG	AGG	452-471	45	20.8		175	TTACTTTAACTCTCTTAACT	TGG	261-280	25	10.78
289	AAATTTTTCAGTCCTTCGTA	GGG	1444-1463	30	20.78		47	TACTCATGATATGGAAGATG	AGG	1090-1109	35	10.64
328	CACACTATAACAACTCTTCA	AGG	2598-2617	35	20.76		124	TTGTCCAGATCATCCATGTT	GGG	2474-2493	40	10.56
326	TACTATTCAACCAGCCTCAA	AGG	2573-2592	40	20.6		36	ATCATCCCTCAAGAGGCTGA	TGG	949-968	50	10.46
342	GACCATCTAAGTTCGTGTTA	AGG	3224-3243	40	20.5		285	CGTCATACCATACGGGTAGT	CGG	2205-2224	50	10.43
194	TCTCTCTCATAATTCATAAC	TGG	5677-5696	30	20.49		27	ATGCAATAAAGAGCATGATG	AGG	793-812	35	10.23
142	CACATTTAGTTGCAATAAGA	TGG	3951-3970	30	20.28		126	GAAACTTTGCGGTGTAAATG	AGG	2496-2515	40	10.14
170	ACGCTTTTAAATTTCAACTT	TGG	4891-4910	25	20.23		87	TGCTGTGGTTAGTCCAGGTT	GGG	1804-1823	50	9.67
305	AAGTACAGTCATGAAAACTT	AGG	1927-1946	30	20.16		53	AAGAATGGCACCTGTGCCTG	TGG	1304-1323	55	9.63
316	AATTTTCGCAAAAACAGTTG	GGG	2264-2283	30	20.14		112	TTTCGTTCTGTGGAGGTGTA	GGG	2088-2107	45	9.52
175	TCAAATCAACATGATGTGCA	AGG	5132-5151	35	19.9		123	CTTGTCCAGATCATCCATGT	TGG	2473-2492	45	9.49
65	AGATCTAGAAATCTGATCTT	AGG	1726-1745	30	19.84		230	ACGGAGGTGAAGATGTCTCT	CGG	1270-1289	50	8.84
173	AGTTATGAAATGGCAAATGT	AGG	4971-4990	30	19.42		295	TCGGTAGAAAGATCTGTCAC	AGG	2446-2465	45	8.67
426	AAGGGTGTACGGAGGTACTA	CGG	5692-5711	50	19.19		231	CGGAGGTGAAGATGTCTCTC	GGG	1271-1290	55	8.65
388	TAACTCTCTGACGACCAACT	TGG	4701-4720	45	19.15		78	CCCTTCTACCTTGACTGTGA	AGG	1716-1735	50	8.63
204	ATGATTTTCTATGATAATGA	CGG	6146-6165	20	19.12		301	TCCATCAAGTTACCCACATC	TGG	2572-2591	45	8.52
375	ATAACATCTAAGGGATAATT	AGG	4432-4451	25	18.95		151	CACGGCATCCTTGACAACTT	TGG	3013-3032	50	8.47
208	TTTCGGCCTTATCCTGTTCG	GGG	6182-6201	50	18.91		290	ACTAGCTCGAACTCCGAAGC	GGG	2294-2313	55	8.18
66	AATGAGTTGTCGTCCAGAAA	CGG	1768-1787	40	18.89		144	TCTTCTTATTGCTCGATTTA	AGG	2862-2881	30	8.07
430	CTTAAAACAAGACTTTTGTT	AGG	5751-5770	25	18.85		98	TCCATCCATGTTCTCCCCTT	GGG	1982-2001	50	8.04
447	CTCAGGAAGAGACAACTACT	GGG	6253-6272	45	18.8		62	GCTTTGCGGAGTGACGGTCA	TGG	1408-1427	60	8.01
474	CTAGTATCGTGAAGTGGTCA	CGG	6953-6972	45	18.78		227	CACCTCTATCGTTATAAGGT	CGG	1234-1253	40	7.95
79	TGTCCCCAACTCTAGACAAT	TGG	1968-1987	45	18.72		245	TCCAAACCCTGAGTATGTTC	TGG	1532-1551	45	7.94
352	TACCTAGTGTCGTTCACCCC	GGG	3661-3680	55	18.72		315	GTGTCTCATCCTCTTTCTAC	TGG	3023-3042	45	7.8
329	TTTTGATTCAAAACGAATTC	AGG	2626-2645	25	18.67		173	AAAGAGATACCACAGGCTAC	AGG	198-217	45	7.78
34	AGGCCTACCGGAACCCAGTC	TGG	844-863	65	18.63		2	CATAATGTTCACCCTCATCA	AGG	85-104	40	7.56
210	ATCTCGCAGCAACTCCCACT	TGG	6267-6286	55	18.61		103	AGCTCACACCCACAGGAAAT	TGG	2049-2068	50	7.51
209	AGAGTCAAAATAAATGAAAT	TGG	6222-6241	20	18.58		122	TTGCTTACATAGTCTAAAAC	TGG	2435-2454	30	7.49
349	TGGAGGATGTTACCACGACC	AGG	3409-3428	55	18.45		174	CCTATTTTCCTTACTGCTCC	TGG	237-256	45	7.29
258	TTACAAAACACTCTGACTTA	GGG	326-345	30	18.44		275	AAAACAAAGCAACTCCATTG	AGG	2103-2122	35	7.25
131	AAGAGAAGCGGACACATAGT	TGG	3460-3479	45	18.42		241	AGGGGGAACCGTACCACTAT	TGG	1400-1419	55	7.18
231	CTGACTTCTCTTCAGTGTTG	TGG	6938-6957	45	18.22		170	CTCGGTTTCAACAGTTCCTA	CGG	152-171	45	6.69
222	GAACACCACCCAATCAGGAA	TGG	6669-6688	50	18.16		147	TATCCTTTCTCATGAGTCTC	TGG	2949-2968	40	6.63
180	ATCACCTCCGAGGACATTAT	TGG	5332-5351	45	18.11		86	CTGCTGTGGTTAGTCCAGGT	TGG	1803-1822	55	6.56
10	CTGGAAGTCAAAGAAGGCAC	TGG	174-193	50	18.02		13	AGAGAGTTTCATCACCGTGT	TGG	389-408	45	6.55
33	TCAATTAAGACAAGGCCTAC	CGG	832-851	40	17.98		303	TACCCGGACTTAAACGTCTT	TGG	2613-2632	45	6.48
296	CTCAACACTTCTCACAAAAA	AGG	1653-1672	35	17.97		205	CCGGTATGTAGAGAAGGTCT	TGG	1004-1023	50	6.12
161	AACAACGTGCATCTTTCAAT	GGG	4673-4692	35	17.95		225	TAACTTCCATCTGGACTACT	AGG	1210-1229	40	6.03
355	TCGTATAGAGTTGTAATGAC	AGG	3758-3777	35	17.92		49	GAAAACACCCATTACTCTGA	TGG	1165-1184	40	5.9
196	GACATAAAATCTTCAAGAGA	CGG	5722-5741	30	17.86		223	TGTAATACTTTTTGGACTTG	GGG	1166-1185	30	5.81
217	CTTGGAATTAACCTCTGACA	AGG	6432-6451	40	17.79		306	TAGTCTTCATTGTCCTTTTA	GGG	2757-2776	30	5.64
327	ACTATTCAACCAGCCTCAAA	GGG	2574-2593	40	17.62		267	GACAAATAACTGAATTTCTT	CGG	1843-1862	25	5.61
420	AAGAAGCTCAGAGACTAATC	CGG	5629-5648	40	17.6		256	CTCAGACACTCAGAGGTGCC	TGG	1737-1756	60	5.6
313	ACGAAACTTTTTAAGAACCT	TGG	2230-2249	30	17.49		238	TGTCGTCACAACCTTTCTGA	GGG	1381-1400	45	5.55
42	ATGATGGTATCCTGGTTTGA	TGG	931-950	40	17.48		11	CCCGCCTGCAAGCTGTTGAC	AGG	348-367	65	5.36
95	TGATGGGGTGATGTGCTTCA	AGG	2420-2439	50	17.36		292	ACGAAACAACATCAGTTTAT	CGG	2334-2353	30	5.29
455	GTTCACAAAGTTTCTACACC	CGG	6516-6535	40	17.36		142	AGGGCCTCTGGCTTCGGTCC	TGG	2758-2777	70	5.02
144	TTTTTTGTGAACATCTCTAT	GGG	4024-4043	25	17.34		204	TCCCAACCGGTATGTAGAGA	AGG	998-1017	50	5.01
297	AAAAAGGTTCTTTATTTCAG	AGG	1669-1688	25	17.15		18	AGATAGGTTTCTGCAAATTC	AGG	550-569	35	4.93
336	CTAAAACTTCTCAGTGAGAA	AGG	3004-3023	35	17.07		95	TGGAATATTGCTATCTCCAC	CGG	1937-1956	40	4.71
46	CCTAGCAATGGCCAAGATAT	TGG	1023-1042	45	17.01		202	CTCCAAGGTCCTCTTTCTTT	GGG	937-956	45	4.69
190	AGTTATGTCCTCACTAAAAC	TGG	5622-5641	35	17.01		250	TCGTCACTTACCCGTTGAAA	TGG	1656-1675	45	4.69
287	CGGAGACTAAAGCTCTTAAC	CGG	1399-1418	45	16.98		114	ATCAATGACTGTGTTGTCCC	AGG	2125-2144	45	4.12
331	CTCCTCTCGCTTCTAAGTCA	TGG	2776-2795	50	16.88		218	CGTTTTCGGGGGGTGGTTAA	AGG	1105-1124	55	4.1
423	AATCCAAGTAAGTGTACCAA	GGG	5674-5693	35	16.82		264	AACCCTGAGAGTCACAAACC	GGG	1809-1828	50	4.01
158	TTCCCCTTATCATCAGTCTT	TGG	4609-4628	40	16.79		212	GTGTCTTGCTTTCTCGTTTT	CGG	1091-1110	40	4
482	TCGGTCTCCTTACAGAGACT	GGG	7094-7113	50	16.61		57	AATAAACAGGTCCACTGGTT	GGG	1339-1358	40	3.82
463	CGCTGCCGCCTCGACGCGGG	GGG	6764-6783	85	16.53		261	CGCCTCACTGCCAGTACCCC	AGG	1781-1800	70	3.81
315	AAATTTTCGCAAAAACAGTT	GGG	2263-2282	25	16.34		48	TGCTAAAGAAAGAGTATGTT	AGG	1134-1153	30	3.76
275	GAGATTCTTACTACTTCCTG	TGG	939-958	40	16.25		276	AAACAAAGCAACTCCATTGA	GGG	2104-2123	35	3.47
48	CACCCAGGACCTCCACCATC	AGG	1091-1110	65	16.2		131	AAACAGGCCAGTGTCAGACT	TGG	2576-2595	50	3.09
451	CGGTCTGACCCAAGGCCATC	CGG	6297-6316	65	16.04		318	TAAACATATCTAACTTTTGC	GGG	3062-3081	25	2.79
323	GAACGATTCTAATTTTGTTT	GGG	2449-2468	25	15.99		179	AGTTTTTCTTCCACTGGTCC	TGG	395-414	45	2.72
242	CCTGAGTAATTTCTTACTTG	AGG	24-43	35	15.79		252	TACCCGTTGAAATGGTTCTC	GGG	1664-1683	45	2.69
73	TGGCTAGATCTGCCTAAAAA	TGG	1909-1928	40	15.76		213	TGTCTTGCTTTCTCGTTTTC	GGG	1092-1111	40	2.67
299	TCCATGTAAATGAGAGTAAA	TGG	1695-1714	30	15.7		206	CTTGGTCGTATTTTCCGTCT	AGG	1022-1041	45	2.56
78	GGCCCCTTTGTGGAGGTTCA	GGG	1931-1950	60	15.63		260	TGCCTGGGGTACTGGCAGTG	AGG	1753-1772	65	2.48
268	CTTCAACTTCTTCCCTCAGT	AGG	762-781	45	15.47		85	AACACTGCTGTGGTTAGTCC	AGG	1799-1818	50	2.45
94	GACGAAGAACCATTCTGATG	GGG	2405-2424	45	15.46		42	TACATTCTTTACCCCGATGT	TGG	1029-1048	40	1.6
259	TACAAAACACTCTGACTTAG	GGG	327-346	35	15.23		243	TATAAGTTTACAGTTTTCTC	CGG	1490-1509	25	1.43
76	AAAAATGGGCCCCTTTGTGG	AGG	1924-1943	50	15.18		222	CTGTAATACTTTTTGGACTT	GGG	1165-1184	30	0.81
71	CCAAGACAGCACTTTTGACA	GGG	1868-1887	45	15.16		177	CCCAACCACAACCCTTTGAT	TGG	332-351	50	0.74
101	AAGGTCATAATGTTTGAATA	GGG	2475-2494	25	14.93		129	CAGATCTACCCTTGTCTGTC	TGG	2551-2570	50	0.61
155	AGCAAAACTTAGTTTTATTG	TGG	4523-4542	25	14.73		321	ACCTTTTGCCGTTGTTAGAC	GGG	3157-3176	45	0.54
365	GTCGAATTATTCAAACAGTC	AGG	4177-4196	35	14.71		116	TCTGCCTTTTATGCTGGTTC	TGG	2149-2168	45	0.49
266	TTCCACACGCGGGTCTGTAA	GGG	689-708	55	14.69		46	AACAAAATTTACTCATGATA	TGG	1081-1100	20	0.23
126	AATGGCATTGATGACGTTGA	AGG	3333-3352	40	14.64		201	ACTCCAAGGTCCTCTTTCTT	TGG	936-955	45	0.17
24	GCGCCCCCCTCTCGCGGGGG	GGG	361-380	90	14.63		193	TAGACTTACTATCACAGGTT	CGG	635-654	35	0.04
271	ACTTCTTCCCTCAGTAGGGT	GGG	767-786	50	14.57		248	GACCTTAACAACACTGGTTC	AGG	1571-1590	45	-0.64
84	TTCATGATGACTTTTAAACC	AGG	2119-2138	30	14.55		30	AGCAAGTATTGCCAAGCTTA	GGG	853-872	40	-0.89
148	GAGATTTCTATCTCTGTGAT	TGG	4194-4213	35	14.54		51	CCCACCCATCGGCACATCAC	AGG	1250-1269	65	-1.04
106	CGAACAGTCCCAGTGCTATC	TGG	2599-2618	55	14.46		135	CTGTGTTCCTTGTTGGCCTC	GGG	2658-2677	55	-1.38
428	ACTCCCACGTGGAAGAAACC	CGG	5721-5740	55	14.44		132	TAGTGCCAAACTGATTGTTC	AGG	2601-2620	40	-2.62
465	CTGCCGCCTCGACGCGGGGG	GGG	6766-6785	85	14.39		244	CCGGAGATCTTTCAAGCTCC	TGG	1509-1528	55	-2.74
185	AATGAGAGTAAATGTACCTT	TGG	5451-5470	30	14.37		169	GCAAAACGTGCCTGCACTCT	CGG	134-153	55	-2.78
376	AGTTTCTAACCTAACTACCT	TGG	4481-4500	35	14.35		70	GCAAGTTCCTTATGGGCTCT	TGG	1491-1510	50	-2.8
320	ATTAAGTTGGTCACCGAAGT	GGG	2418-2437	40	14.32		93	TGGAGGCAAAGTCTTTCTTC	TGG	1913-1932	45	-2.82
445	AACTTGACTAAGGACCCCTC	AGG	6236-6255	50	14.25		298	TGGACAGAGTAGTGAGTTTC	TGG	2484-2503	45	-3.04
117	GAACTCACAGAGCGAGCTTT	TGG	2943-2962	50	14.24		140	CCTATAGACTCCAGGGCCTC	TGG	2746-2765	60	-3.13
398	AAGTCACTTGTTTTCACGTA	AGG	4881-4900	35	14.14		120	TCATACGGGTTTCTTTCTCC	TGG	2225-2244	45	-3.4
39	TCAACAGAGAAGGACTCCCC	AGG	895-914	55	13.87		72	AATCTCTTTCTTCCCTTTCT	TGG	1576-1595	35	-3.77
206	CTTTTCGGCCTTATCCTGTT	CGG	6180-6199	45	13.86		259	CTCAGAGGTGCCTGGGGTAC	TGG	1745-1764	65	-4.41
92	CTGACGAAGAACCATTCTGA	TGG	2403-2422	45	13.85		209	TAACTATACTGAGGTTTCCT	GGG	1060-1079	35	-5.29
354	ATGTAATTTCTAAAACTATT	CGG	3730-3749	15	13.32		153	CTCTCACGTCCGTGCAAAAC	GGG	3036-3055	55	-6.44
238	GCAAAGGACTTTTAGCTTTT	GGG	7050-7069	35	13.26		100	ATGTTCTCCCCTTGGGGTTC	AGG	1989-2008	55	-8.08
149	TCAGTGTCTTGAACCTTTTT	TGG	4255-4274	35	13.21		141	GACTCCAGGGCCTCTGGCTT	CGG	2752-2771	65	-8.57
319	AATTAAGTTGGTCACCGAAG	TGG	2417-2436	40	13.2		266	CACAAACCGGGTTGGTCACC	TGG	1821-1840	60	-9.52
129	AATGTTGAGATATGCTCAAT	TGG	3391-3410	30	13.11		182	TGGTCCTGGCTTCGGTCTCC	GGG	409-428	65	-11.08
83	CTTAACCATTCGCACTCTGG	AGG	2038-2057	50	12.92		181	CTGGTCCTGGCTTCGGTCTC	CGG	408-427	65	-11.47
477	CTCCAGGCTCTACCCTCCGC	AGG	7007-7026	70	12.85		316	TTCTACTGGTCGACCTTTTC	TGG	3037-3056	45	-15.13
481	CTCGGTCTCCTTACAGAGAC	TGG	7093-7112	55	12.64		187	TAACCATACCCGTGGGGCTC	CGG	496-515	60	-15.23
56	TTCTCGAATGGGCCCAAAGA	AGG	1411-1430	50	12.6
85	ACCCTGAAGCAACACTGCTT	TGG	2240-2259	50	12.59
153	TTGTGTGTGAAATTGATTTC	AGG	4472-4491	30	12.57
394	GTCTATCTTAGTCAGTTGGA	TGG	4786-4805	40	12.55
13	CAGAGAGCTACCCAAAAATC	TGG	276-295	45	12.52
269	TTCAACTTCTTCCCTCAGTA	GGG	763-782	40	12.49
87	TGAATCTGATAACAGCTTTT	GGG	2280-2299	30	12.35
480	AACCCCAACCCAACCGGCCT	CGG	7075-7094	65	12.33
212	TTTGTCTGTCATCATGAATA	AGG	6354-6373	30	12.3
402	GGTCTCACGCTTACCAATTC	TGG	5107-5126	50	12.3
449	GAACGAATATGTGCGGAACC	CGG	6277-6296	50	12.11
176	AAGCCATGATGAAGTATCTA	AGG	5162-5181	35	12.05
70	TCCAAGACAGCACTTTTGAC	AGG	1867-1886	45	11.98
202	GACTCATCATCATCCCCTCT	AGG	6001-6020	50	11.98
105	CCTCACCTCATCATTTTTTA	AGG	2550-2569	35	11.97
102	AATGTTTGAATAGGGACTTT	AGG	2483-2502	30	11.73
55	TCAGAACAAAATTCTCGAAT	GGG	1400-1419	30	11.71
62	GAATGAACCTAATGTTCTGC	TGG	1479-1498	40	11.66
255	CCTAAACAACAGGGAAGAGA	AGG	250-269	45	11.56
135	GTCTGGACCAGCACCATTGT	AGG	3729-3748	55	11.47
369	GTGTTACATTTTACGTTTTG	TGG	4300-4319	30	11.42
107	TCTTTGAATCCTGTAACCTC	TGG	2640-2659	40	11.36
257	CTTACAAAACACTCTGACTT	AGG	325-344	35	11.34
145	TGTGAACATCTCTATGGGAC	AGG	4029-4048	45	11.19
442	AGTCGTACTTCTCGGTAGTT	TGG	6198-6217	45	11.13
434	AATTTTCTTTATCTTTGCCT	CGG	5963-5982	25	10.97
35	CCGGAACCCAGTCTGGCCCA	AGG	851-870	70	10.95
80	CATAGATAATCTATCAAAAT	TGG	2002-2021	20	10.88
324	ATCGTTATTCTCACAACATT	AGG	2511-2530	30	10.62
18	CAAGGGGCGCCCCCCTCTCG	CGG	355-374	80	10.59
75	CCTAAAAATGGGCCCCTTTG	TGG	1921-1940	50	10.21
309	AGCCAAGTTTAAAGAAGAGT	TGG	2145-2164	35	10.2
395	CCACGACGTTTTGTTTAATT	CGG	4821-4840	35	10.14
262	CCCATACTTTTGTTGAGGTA	AGG	457-476	40	10.12
43	GCTGATCAATCATCTGTCTC	TGG	962-981	45	10.09
414	GTCTCACATTCTGCTAATAT	AGG	5326-5345	35	10.06
203	ACCTAACAACATCAAGACCT	AGG	6056-6075	40	9.92
40	AGGAATCAGTTCAACCATGA	TGG	915-934	40	9.76
150	CAGTGTCTTGAACCTTTTTT	GGG	4256-4275	35	9.68
49	GATACTAAATTTGCTGTCAC	AGG	1158-1177	35	9.62
460	GCGCGCTGCCGCCTCGACGC	GGG	6761-6780	85	9.57
483	CACTCCATGATCTTTTCATC	AGG	7134-7153	40	9.45
251	AACTCCCAGAGTTCGATAAT	AGG	140-159	40	9.42
441	TACTAACTAGTCGTACTTCT	CGG	6190-6209	35	9.41
373	GAATAACTCCATAACATCTA	AGG	4422-4441	30	9.4
61	TTGGCATCATGGAGGCATGT	GGG	1448-1467	50	9.39
45	AAATGAGAGGCTCCTAGCAA	TGG	1011-1030	45	9.35
453	TATAAGAACCGACTCGATAT	GGG	6403-6422	35	9.16
207	TTTTCGGCCTTATCCTGTTC	GGG	6181-6200	45	9.09
160	GAACAACGTGCATCTTTCAA	TGG	4672-4691	40	8.93
163	TAATCTTAGCAAGCTCATCA	GGG	4703-4722	35	8.93
183	TTGGCAAAAAGTATCTCTTG	GGG	5351-5370	35	8.93
118	AACTCACAGAGCGAGCTTTT	GGG	2944-2963	45	8.91
201	CACAAGTCTATCTGAGACTG	TGG	5955-5974	45	8.86
140	ACTCTCTCTTTCACTTATCC	TGG	3846-3865	40	8.77
478	CCGCAGGCTCACTTCGAGAC	TGG	7023-7042	65	8.68
191	TGGTTTCATCCAAGTGCATT	TGG	5642-5661	40	8.66
265	CTTCCACACGCGGGTCTGTA	AGG	688-707	60	8.58
346	CAAAGATAAGTCTACTCAGT	GGG	3386-3405	35	8.38
417	GAAAAACTTTGAGTGGAGGA	AGG	5353-5372	40	8.32
294	AAAATCACTCCTGTATTGAC	TGG	1524-1543	35	8.28
476	GTTCTAAACGTCAAGTCTCC	AGG	6991-7010	45	8.17
233	ACCCTCAATCATAATGAACT	TGG	7017-7036	35	8.07
437	ACTCCCTGCTCAAACACTCC	TGG	6098-6117	55	7.81
404	TAATAGATACGTAACATAAC	AGG	5153-5172	25	7.72
407	ACCCATGATCCCCTGGGACT	TGG	5197-5216	60	7.62
81	ATCAAAATTGGTCTTATCAT	TGG	2014-2033	25	7.61
199	AAAGATTTCATTAAGCGCTT	TGG	5850-5869	30	7.53
322	CGAACGATTCTAATTTTGTT	TGG	2448-2467	30	7.45
456	AGCCTACCCAGTTCGAGTCA	AGG	6578-6597	55	7.35
344	GAAAGTGATTTACGTAATGC	AGG	3347-3366	35	7.31
330	ACTTGTTGACCTTATGTTTT	AGG	2649-2668	30	7.26
310	AGTTTAAAGAAGAGTTGGAC	AGG	2150-2169	35	7.19
333	TTTCATAGTTGTGTTTGTTT	TGG	2865-2884	25	7
171	ATCTGATCTGTTACCCTGTC	CGG	4939-4958	45	6.99
193	GTTTCATCCAAGTGCATTTG	GGG	5644-5663	40	6.88
243	GTCGAATAGAGTTCTTTGAA	AGG	49-68	35	6.75
382	TGGGTAAGTGACAGGATTTC	AGG	4646-4665	45	6.73
181	TATTGGCAAAAAGTATCTCT	TGG	5349-5368	30	6.67
174	TGAAATGGCAAATGTAGGAC	AGG	4976-4995	40	6.61
4	CAGAGACATTCCTCTGGCTC	CGG	52-71	55	6.57
358	AAGGGAAGTTGCAGTAGTTA	CGG	3806-3825	40	6.5
19	AAGGGGCGCCCCCCTCTCGC	GGG	356-375	80	6.36
438	AACACTCCTGGTTATAGAAC	CGG	6110-6129	40	6.03
8	CTCTGAACTGCAAATCTTGC	TGG	155-174	45	5.97
253	TTCTCTTTTACCTAAACAAC	AGG	240-259	30	5.92
177	TAAGGTTTTGTAAGAACTTT	TGG	5180-5199	25	5.9
386	TTGTAATACTGGAACTACTC	GGG	4676-4695	35	5.72
30	TTTATTAAAGCCATGTGCTC	TGG	718-737	35	5.71
97	CAACCAGCAGTCTCTCAATT	GGG	2445-2464	45	5.64
98	AACCAGCAGTCTCTCAATTG	GGG	2446-2465	45	5.3
400	CCGAGTTAAGTCAGACTGAC	CGG	5083-5102	50	5.17
147	AAATCTTCATAGAATGAATC	CGG	4117-4136	25	5.04
436	CCCGAAGGACTACCACCTCC	AGG	6045-6064	65	4.87
379	CCGACTCAACAAGAGTTCTC	TGG	4626-4645	50	4.54
249	TTTCAGGAAACGGTTTGTCT	CGG	103-122	40	4.5
184	TTGAAGACTCACCAGTTTTC	TGG	5426-5445	40	4.48
169	CTTTCGTAACGTCGTTCTTG	GGG	4859-4878	45	4.4
99	CTCTCAATTGGGGCTCATCA	AGG	2456-2475	50	4.37
124	CTGACGTTTTACAAAGGATT	TGG	3309-3328	35	4.31
134	AACTGGAGCCTACCCGTGTC	TGG	3712-3731	60	4.25
267	AAGGGAACAGTCTCCAATTA	AGG	707-726	40	4.22
288	AAAATTTTTCAGTCCTTCGT	AGG	1443-1462	30	4.16
341	TAACCAAGTTTACGAAATTC	TGG	3170-3189	30	4.09
11	AAACTGCTTAAGCCTTCTAA	TGG	225-244	35	4.07
221	AATTTGAACACCACCCAATC	AGG	6664-6683	40	4.07
58	ACCCTCACCCTTTGGCATCA	TGG	1437-1456	55	4.04
86	CTGAATCTGATAACAGCTTT	TGG	2279-2298	35	3.9
273	CTCAAAGTAGTCGTGGTCTT	AGG	854-873	45	3.7
343	TGTTTTTTGAGATGCTTCTA	CGG	3275-3294	30	3.54
443	TTCTCGGTAGTTTGGTCCTA	TGG	6206-6225	45	3.53
390	AACTTGGAACTTCGTGTAGT	GGG	4717-4736	40	3.48
307	CTCGGTTTTCAAGAATGTTT	TGG	1959-1978	35	3.46
146	ATGACTAATTTTGAGTATTT	TGG	4072-4091	20	3.45
470	GCGAACCACGGAGACGTTCC	AGG	6845-6864	65	3.38
109	TTGAGCAAGAATGGATTAAT	AGG	2698-2717	30	3.16
366	TCGAATTATTCAAACAGTCA	GGG	4178-4197	30	2.88
405	CCCCTGTACCCATGATCCCC	TGG	5190-5209	65	2.88
431	AGACTTTTGTTAGGTGTTTC	CGG	5760-5779	35	2.67
403	ACCAATTCTGGTTACTATTC	TGG	5119-5138	35	2.66
239	CAAAGGACTTTTAGCTTTTG	GGG	7051-7070	35	2.44
339	CTCTGTCACAATCTTAGGAC	AGG	3097-3116	45	2.17
247	TCGAGGGGTTTTCGATTTTC	AGG	87-106	45	2.01
29	CATCTTTGAAACACTTGATT	AGG	632-651	30	1.88
367	GAAACAAACCCCACTTCTCC	AGG	4245-4264	50	1.68
128	AACATATTTATGAACATGCC	AGG	3363-3382	30	1.54
195	CTCTCTCATAATTCATAACT	GGG	5678-5697	30	1.53
432	TAGGTGTTTCCGGTCCTCTC	CGG	5770-5789	55	1.38
3	ATGGGTCAGAGACATTCCTC	TGG	46-65	50	1.29
53	TTGGCCTCTCCTGGCCTTTG	TGG	1370-1389	60	1.12
211	AGCAACTCCCACTTGGATTC	TGG	6274-6293	50	1.04
353	TTCACCCCGGGTTGATACAC	AGG	3673-3692	55	0.78
219	ACCTCTGACAAGGGAATGTC	TGG	6442-6461	50	0.52
41	GTTCAACCATGATGGTATCC	TGG	923-942	45	0.05
141	CTTATAATTAAGTCTTAGTC	TGG	3897-3916	25	-0.13
224	TGTATTTCTGCTCATACTCT	AGG	6794-6813	35	-0.46
291	TACTCTCTCTATTGAAGTCT	GGG	1478-1497	35	-0.89
334	TTCATAGTTGTGTTTGTTTT	GGG	2866-2885	25	-1.22
178	AACTTTTGGCTCCTTTTGCT	AGG	5194-5213	40	-1.76
380	CGACTCAACAAGAGTTCTCT	GGG	4627-4646	45	-1.83
278	CTGTGGGGCTTGTCCTATTC	CGG	956-975	55	-1.88
205	ACGGTCGTTCCCAACCTTTT	CGG	6165-6184	50	-2.1
165	CTCATCAGGGGTGAAGCCAC	TGG	4716-4735	60	-2.8
159	TCCCCTTATCATCAGTCTTT	GGG	4610-4629	40	-2.86
100	CAAGGTCATAATGTTTGAAT	AGG	2474-2493	30	-2.87
31	TTATTAAAGCCATGTGCTCT	GGG	719-738	35	-2.9
472	TCCCTGTAGAACCCCACTAC	GGG	6896-6915	55	-2.95
187	CTTTGGGAGACTTTATTTCT	TGG	5468-5487	35	-3.47
433	ATCACCTAAATCGACCTAAC	TGG	5814-5833	40	-3.51
360	AGTAGTTACGGTAATGGTTT	AGG	3818-3837	35	-3.59
250	TTCAGGAAACGGTTTGTCTC	GGG	104-123	45	-3.73
306	AAACTTAGGATCGTTTTCCT	CGG	1941-1960	35	-4.18
216	TAAGAAGTTCTCCACTATCT	TGG	6414-6433	35	-5.77
279	CCGGCTTTTCCAACCCTTGC	TGG	975-994	60	-6.1
284	TTTTGTTTTCATTCCCATTC	TGG	1271-1290	30	-6.37
154	ATTTTGTATTCCAGTTGTTC	AGG	4495-4514	30	-6.67
7	CACTCGGACGCCTCCCATCT	CGG	130-149	65	-7.02
52	CCCTGTACATTGGCCTCTCC	TGG	1361-1380	60	-10.86
167	TTCTTTCGTAACGTCGTTCT	TGG	4857-4876	40	-11.15
384	CAGGGATAAGTTTGTAATAC	TGG	4665-4684	35	-14.25
GTOV							GTOV
L SEGMENT							S SEGMENT
S. No.	M1:sgRNA-Scanner sgRNA sequences (20bp, 5'-3')	PAM motif (3bp)	Start-End	GC(%)	M3:geCRISPRr sgRNA Efficiency (%)		S. No.	M1:sgRNA-Scanner sgRNA sequences (20bp, 5'-3')	PAM motif (3bp)	Start-End	GC(%)	M3:geCRISPRr sgRNA Efficiency (%)
459	TTAAGACACTGACAACCACG	GGG	6931-6950	45	80.53		207	ACCTACCTGTAACTTCCGGG	CGG	1184-1203	55	60.38
23	GATCATCACTCCCACCCCCG	GGG	377-396	65	62.93		292	CTACGGATGGAGTTAGAACG	AGG	2695-2714	50	56.54
350	GTATTTGATGACAAACCTAA	AGG	3924-3943	30	61.97		287	GGGTCCATCACAAGGAGTAT	TGG	2619-2638	50	54.63
452	GGTCGTTGTGAACGTCAACA	TGG	6876-6895	50	60.5		114	ACAGTGATAACTGAACCCTG	TGG	1937-1956	45	52.99
281	GGACAATACGTGATGTTTGG	AGG	1393-1412	45	60.35		187	GTTACGGTCGAGAATGGTAA	CGG	570-589	45	50.11
408	ATACGAATACTTTAACACCC	CGG	6187-6206	35	56.09		301	GGGTTAGGGAATTAACAGGT	GGG	2828-2847	45	48.83
36	GGGGTGTTGCTGGTCCTCTG	TGG	431-450	65	55.91		234	GGAGGGTCAGGCGCCCGTAA	CGG	1744-1763	70	48.39
260	CGGGTGAGACTGAGTAACCG	GGG	853-872	60	53.93		44	GGTTATGAGGAACACTACCT	GGG	703-722	45	48.26
435	GGGCCCGTAGGGGCCACCCC	CGG	6650-6669	85	52.55		291	GCTTATTTACAGCCTACGGA	TGG	2682-2701	45	47.79
52	GCCTCCATCGAGCACTAGAG	GGG	836-855	60	51.64		94	ACAGAGCGCCCCCCAGTCCG	CGG	1557-1576	75	45.43
112	ACACCGGTATCACGTCAAAG	AGG	3115-3134	50	50.26		76	GGGGAAGACTCCCCTAACAC	TGG	1300-1319	60	45.35
433	GGTCGTTGTGGGGGCCCGTA	GGG	6639-6658	70	49.71		246	ACTCCGTTTCCCGTGCCCAG	TGG	1913-1932	65	44.29
241	GGGTGTGATGGTTTCCACTA	TGG	271-290	50	49.7		98	GGCAATGCCCGCGGACTGGG	AGG	1578-1597	75	44.2
59	ATATAGGCTGGGAAGCAACA	AGG	1030-1049	45	48.94		95	CCAGTCCGCGGCAATGCCCG	CGG	1569-1588	75	44.01
22	AGATCATCACTCCCACCCCC	GGG	376-395	60	46.96		248	ATATACAGATACACAACCCT	TGG	1939-1958	35	43.64
104	GATACAAACTTGGTTAACAG	AGG	2880-2899	35	46.95		218	CGTGTGTTACCACAGTAACA	AGG	1547-1566	45	42.37
322	GTGACCTTCCACACACCCGT	GGG	2828-2847	60	46.14		321	AATATTATCGTTCGTCACAT	TGG	3174-3193	30	42.03
238	AGACTTTTACCCCACCAACG	TGG	250-269	50	46.12		217	TCAAACCCTTTTTAAACCGG	TGG	1516-1535	40	41.38
33	GCCCCCACCGGGGATGCCCG	GGG	411-430	85	45.88		180	CTAAGAATCTTGGGACCCTA	AGG	466-485	45	41.2
211	ATTCTATATTTTCAAACCCG	AGG	6436-6455	30	45.78		53	AAGGGTAATGACATGCCAGG	TGG	839-858	50	40.66
430	GGTGTCTCCTGGTCGTTGTG	GGG	6629-6648	60	45.31		150	CCTTTGTTGTTGGAATCCCA	GGG	2845-2864	45	40.37
440	CCACCCCCGGGGTGACCCCG	GGG	6663-6682	85	44.54		266	TTATACCCTGGAAGTTTTAG	AGG	2223-2242	35	39.16
72	CAGTAGTGCGACTAACCTGT	AGG	1786-1805	50	44.17		24	GGCATTATCAGTTGAGTATG	TGG	379-398	40	38.98
201	AGGATTTTACTACAGCACAT	GGG	6177-6196	35	43.96		75	AAGAATACCAAGATAGGCAG	GGG	1281-1300	40	38.91
451	TTAGTCTAAGAACAGTCGTT	TGG	6855-6874	35	43.42		300	AGGGTTAGGGAATTAACAGG	TGG	2827-2846	45	38.07
325	ACACACCGACAAATACTAAG	AGG	2947-2966	40	43.33		19	TCATTTACAGTTAAGCTAGG	AGG	278-297	35	37.3
347	TCACACACTTCTCAAGAAAG	TGG	3789-3808	40	42.84		310	CCATTAAGTACCTTCTGTGG	AGG	3026-3045	45	36.7
321	TGTGACCTTCCACACACCCG	TGG	2827-2846	60	42.76		296	CTAGGGAGTTTTTCAGTACA	GGG	2808-2827	40	36.57
455	TATCTCTGACACTTACCGTC	AGG	6903-6922	45	42.17		305	GGTGTATGAGTTGACTATTA	CGG	2943-2962	35	36.25
446	TAAGGCCACCTCGCGAACCG	AGG	6722-6741	65	41.47		117	TTAAAACCTTTCTCATCATG	AGG	2048-2067	30	36.04
448	ACTACGTACACCCGTCGACG	AGG	6755-6774	60	41.33		228	GTTTGTGTAATCACAAGGTT	CGG	1692-1711	35	35.74
250	CATGGTATCCAACTAAGTAT	CGG	579-598	35	40.99		134	TCTTCTTTTGACGTTCAATG	CGG	2443-2462	35	35.57
447	GGCCACCTCGCGAACCGAGG	AGG	6725-6744	75	40.83		255	GGTCACAATCCCCTCAGAAG	GGG	2022-2041	55	35.29
24	ATCATCACTCCCACCCCCGG	GGG	378-397	65	40.29		263	GTGGCTCCGTCACTCACGAG	TGG	2159-2178	65	34.19
319	GAGTTCCCTTGAACTCACAC	CGG	2790-2809	50	39.96		55	GTGGTTACTGTCTTGAAAGG	TGG	858-877	45	34.09
122	AATGATCTAGAGAACAGCAC	AGG	3517-3536	40	39.77		240	GAGAAGGTCCAATGAACAAA	AGG	1841-1860	40	33.99
353	AACCAATCTCGAAAATACAA	AGG	4050-4069	30	39.72		231	ACACTACATCCGTCTACGGG	AGG	1726-1745	55	33.74
329	CTTTTCGGAGAACTGTAGAC	AGG	2992-3011	45	39.69		251	ACACCACTTTTTCTAACGTG	AGG	1984-2003	40	33.33
414	GCTTGAGTGACCCCTACAGT	AGG	6288-6307	55	39.46		70	AGAGTGATTTTAGAAATGAG	TGG	1218-1237	30	33.24
425	AGTTAGACAGTTTAAGTCAG	TGG	6593-6612	35	39.29		227	CGATGGTTTGTGTAATCACA	AGG	1687-1706	40	32.99
262	TGAGTAACCGGGGACTCACA	GGG	863-882	55	39.18		50	TTGGTCACTTTCTGACCCAA	AGG	820-839	45	32.98
405	ACCACAATTGGAACAACGAA	GGG	6021-6040	40	38.6		252	GTGAGGTCTTTGTATCTAGT	TGG	2001-2020	40	32.8
330	ACTGTAGACAGGTAACCTTG	AGG	3003-3022	45	38.32		249	TATACAGATACACAACCCTT	GGG	1940-1959	35	32.76
34	CCCCCACCGGGGATGCCCGG	GGG	412-431	85	38.22		166	ATACCGAGTGAGGTTTCTTT	AGG	52-71	40	32.13
67	AAGTGAAACTAAATGTATGG	TGG	1331-1350	30	38.11		156	AGAAACTTGTGTGAAATCAA	GGG	3148-3167	30	32.12
264	TGAGAGTTACTCTTAACGTT	TGG	921-940	35	38.01		264	TCTAAAGCACACCAAATACA	TGG	2182-2201	35	32.1
204	ACAGCACATGGGACACTCAG	GGG	6188-6207	55	37.48		204	GGACATTGTCCAGGGGCTCG	AGG	1061-1080	65	31.97
20	TCCACCGGAATGAATGCGGG	TGG	350-369	60	37.39		108	CAATCGAGAAGAGCACAGTG	TGG	1715-1734	50	31.95
17	GGAGGAGCCAAGCGCTCCAC	CGG	335-354	70	37.38		15	TTTGTGTTCTTGGTTCTGGC	GGG	212-231	45	31.94
366	TAGTCTACTTTAATTCCTAC	AGG	4611-4630	30	37.34		199	ACAAACAGACCCCTCCCAAC	CGG	968-987	55	31.73
357	TTAAGTTGTTTAAACACTCG	GGG	4091-4110	30	37.19		327	AGGGTAATACGATCCAGTGT	GGG	3265-3284	45	31.68
231	TCCATTGTCAAATTTCGCCT	AGG	7047-7066	40	37.15		33	GGGTGGACAATTAAGGGATT	GGG	494-513	45	31.37
221	TTGAAGAACCTGTAACCGTC	AGG	6768-6787	45	37.02		158	TTAAGAACACTTGATTTGGT	TGG	3194-3213	30	31.31
362	AATTAATCCATGAGACCAAT	GGG	4336-4355	30	36.62		324	ACTTTCTTTGACTAATTGAC	AGG	3245-3264	30	30.61
444	CCCTCACTACTAGATGCGGT	GGG	6693-6712	55	36.48		271	AACGGTTTCGTGAAGTTTAG	GGG	2429-2448	40	30.51
307	CAAACCATCAGAGTAACAAT	TGG	2217-2236	35	36.46		119	CATAGTTTCCTGAAGAAGGT	TGG	2088-2107	40	30.3
28	GGCCCCAGTGGGGCCCCCAC	CGG	399-418	85	36.11		183	ACACCCTACATAGACTAGGG	AGG	525-544	50	30.03
265	GACCTCTTATTAAAACTACT	TGG	952-971	30	35.91		202	TACGTTCTGGACATTGTCCA	GGG	1053-1072	45	29.69
246	TCTTGCCCATAATGTGACCA	AGG	424-443	45	35.8		51	TGGTCACTTTCTGACCCAAA	GGG	821-840	45	29.66
134	TCCAATGGACAGATGTCAAG	AGG	4062-4081	45	35.61		137	CATCCTTTGTTATAATCTGT	AGG	2601-2620	30	29.66
141	ATTACTTTCAAGACATTGAA	GGG	4212-4231	25	35.61		268	GTGAACCGCTGTCGACACAA	CGG	2411-2430	55	29.64
437	GCCCGTAGGGGCCACCCCCG	GGG	6652-6671	85	35.59		293	CGAGTGTCGTCTAAGAACCT	AGG	2790-2809	50	29.56
449	CTACGTACACCCGTCGACGA	GGG	6756-6775	60	35.44		161	GATTGAGTCCAGCGGAAGCT	GGG	3248-3267	55	29.52
287	CACTCTTTAGTGCAACAATG	AGG	1673-1692	40	35.42		209	AGGACACCTCAACCGTCAAA	AGG	1213-1232	50	29.41
35	GGGATGCCCGGGGGTGTTGC	TGG	421-440	75	35.19		136	ACAATAGAAGAGAAGTTGTT	GGG	2471-2490	30	29.21
306	ACAAAACTCTTTAAGTACCT	TGG	2185-2204	30	35.15		8	TACACTGCTTGCTATTATAA	AGG	151-170	30	29.14
247	TTGATGTTGTGTCTAAACGA	CGG	466-485	35	34.89		284	CTGATAAACTCGTAACTGGA	AGG	2598-2617	40	29.07
224	GGTATCACCTTTGGTAGTGT	GGG	6789-6808	45	34.88		23	GCTTTCTCATAACAGTAATC	AGG	358-377	35	28.9
243	CTATGAGGAACTTTGTAAAC	AGG	324-343	35	34.84		82	CCAACACATAGACATATACA	GGG	1388-1407	35	28.74
95	TTGCAGATAAATTTAGCCAG	CGG	2419-2438	35	34.6		144	GAGCTGGCATTGAACCAAAT	TGG	2763-2782	45	28.72
172	AAAAAGATCCAAGTTCTACA	AGG	5341-5360	30	34.56		304	TTGTCTCCTGTCCCACGTGT	AGG	2922-2941	55	28.6
266	CTCTTATTAAAACTACTTGG	AGG	955-974	30	34.55		116	GACCAGGTTGAGCATCTTCA	AGG	1986-2005	50	28.49
111	TCACTAGACGTGTAAGACAC	CGG	3099-3118	45	34.34		164	AGACTAAGACAAAAATGCCT	AGG	3309-3328	35	28.37
267	TTAAAACTACTTGGAGGAGA	AGG	961-980	35	34.1		165	GTTGCGCTTGATACCGAGTG	AGG	42-61	55	28.37
188	ATATCTAAAACCCTGTCGTT	GGG	5868-5887	35	34.07		214	TCAATGCAGTAACCGAATAA	CGG	1364-1383	35	28.1
49	AGTGAGTTCGACTTTTATGC	TGG	785-804	40	33.93		294	GAGTGTCGTCTAAGAACCTA	GGG	2791-2810	45	28.09
69	ACAGATGTTGTAATAACTAA	AGG	1524-1543	25	33.85		192	GACCTCTGTTATTTTCAGTG	TGG	830-849	40	28.04
404	TACCACAATTGGAACAACGA	AGG	6020-6039	40	33.51		222	GACAAGAACTACCAGTAGAA	GGG	1644-1663	40	27.99
213	AGAGGCTATGAATCAACCTA	TGG	6478-6497	40	33.49		265	AACACATCAACGTTATACCC	TGG	2211-2230	40	27.47
48	CTAGGGCCCCTAATGCCTTT	AGG	751-770	55	33.33		147	AATTGGTTATTCAGTTTGGA	GGG	2780-2799	30	27.45
162	GCTCATCAATTGGATATGAT	GGG	5096-5115	35	33.27		257	GACGATAATCCACTAGTGAG	AGG	2076-2095	45	27.2
86	CACCCATTCTCCTAACTCAC	AGG	1991-2010	50	33.17		173	ACGTTTCGAGTAACGTCTGA	GGG	154-173	45	27.12
3	AGTTCCTCAGAGTCTCAAAA	AGG	108-127	40	33.11		61	CTGAGTTCTGTGACATGTTG	AGG	951-970	45	27.03
91	GTTTTGTGCACATATCTCAC	AGG	2108-2127	40	33.03		43	TGGTTATGAGGAACACTACC	TGG	702-721	45	26.96
57	TTTTCCCTGTGAATATAGGC	TGG	1018-1037	40	33.01		3	TTGGGTGTGACCTAGCATAA	TGG	55-74	45	26.87
349	ATAATAATCTTCTTCCTCAC	GGG	3818-3837	30	32.74		205	TTAGACCTACCTGTAACTTC	CGG	1180-1199	40	26.82
94	TGTAACGTCTTGATAAGAGT	TGG	2325-2344	35	32.5		182	CCAACACCCTACATAGACTA	GGG	522-541	45	26.71
136	GGCTTTTCCAAAAAGAAGGT	AGG	4083-4102	40	32.44		111	CACCATTGTGTGCTCTGCAG	AGG	1785-1804	55	26.56
283	AAGTAACTAACCGCTAACAC	GGG	1419-1438	40	32.44		38	TATAGGAGCAAGATTGAGGT	AGG	623-642	40	26.42
248	GACTCTCTTAGTTCTCCTCG	AGG	532-551	50	32.37		289	GATAGTAATCAATACATCAA	GGG	2660-2679	25	26.34
252	AACACCCTCTTCAATCCCTT	AGG	707-726	45	32.34		211	ATACATGTGACAAAGTCTTT	TGG	1253-1272	30	26.33
432	TGGTCGTTGTGGGGGCCCGT	AGG	6638-6657	70	32.32		277	ATTGGTGGACCGTACAGTAA	TGG	2480-2499	45	25.95
436	GGCCCGTAGGGGCCACCCCC	GGG	6651-6670	85	32.19		256	ACAATCCCCTCAGAAGGGGA	CGG	2026-2045	55	25.9
212	TCTGATTACTTGTTTTAGAG	AGG	6460-6479	30	32.06		39	GTAGGCATCCGACATTTATT	CGG	641-660	40	25.87
209	CTGTCTGAACAAAATTCCCA	AGG	6268-6287	40	32.04		226	TGGTAAGGGTAAGTTGACGA	TGG	1670-1689	45	25.81
420	TGAACCACTATAGTCTGTCG	AGG	6533-6552	45	31.96		232	CACTACATCCGTCTACGGGA	GGG	1727-1746	55	25.74
205	CAGGGGCCAATGAGTCAGAG	TGG	6205-6224	60	31.81		60	GCTGGGGATTTGAAGTGCTT	TGG	890-909	50	25.43
285	GTTACTTCTGTAGTAAGAGA	AGG	1526-1545	35	31.69		254	TGGTCACAATCCCCTCAGAA	GGG	2021-2040	50	25.4
458	TTTAAGACACTGACAACCAC	GGG	6930-6949	40	31.47		121	GCCAACTCCACAGGATCAGT	TGG	2117-2136	55	25.34
396	ACAGTTGTTAATCACTCGGG	TGG	5711-5730	45	31.39		29	AGTTTGATTGGATTCTTGGG	TGG	477-496	40	25.29
369	TAGTTAGTTGTTCAGTCGCA	AGG	4809-4828	40	31.27		174	TCAAAGAGTTCAAGTTTCTG	AGG	190-209	35	25.16
182	TCGCCAATCAATGAACTTGG	AGG	5649-5668	45	31.16		122	AACTCCACAGGATCAGTTGG	CGG	2120-2139	50	24.51
10	CCATTCACAGTCTCTATGGG	AGG	163-182	50	30.78		62	ATTGATGAGAAACAAACTGA	AGG	1078-1097	30	24.5
416	GTAGGATTTCCGTAATCCCC	GGG	6306-6325	50	30.77		41	TAGCTATTCAAAAATGTCTG	TGG	682-701	30	24.49
56	ACTTTTTTCCCTGTGAATAT	AGG	1014-1033	30	30.46		105	TGGTAGCAGTTGAATGGGAA	TGG	1651-1670	45	24.16
312	TACCATGTAACCCATGTCTG	GGG	2411-2430	45	30.3		315	ACTTTCTCGTACTGGAAGGG	CGG	3093-3112	50	24.06
110	TCTTCACTTGAAGACATAGT	TGG	3051-3070	35	30.28		185	TTATTGGTTAAACCAAGTTA	CGG	554-573	25	23.74
275	AGCCACTCTACAATAATGAA	GGG	1172-1191	35	30.28		26	AAGGCTCTCCAGAGTTTGAT	TGG	465-484	45	23.47
342	GATCTAGTAAGTTTTACCCC	GGG	3556-3575	40	30.19		314	GAAACTTTCTCGTACTGGAA	GGG	3090-3109	40	23.29
168	AACCAGGATTTTCAATAAGG	GGG	5204-5223	35	30.1		112	CATTGTGTGCTCTGCAGAGG	TGG	1788-1807	55	23.28
315	TCGTTGTTCTCACAACAATA	AGG	2473-2492	35	30.07		309	CTTCCATTAAGTACCTTCTG	TGG	3023-3042	40	23.27
133	TTTTTCAGTAGGAGTTCCAA	TGG	4047-4066	35	30.01		128	GGAGCTCGGGGACCTGTTAC	AGG	2261-2280	65	23.08
164	AACTCAATATACTTAAAACC	AGG	5188-5207	25	29.93		36	GTCCTGAGACCCATCACTAT	AGG	606-625	50	22.95
138	CATAGACATCTTCCCCCAAG	AGG	4144-4163	50	29.92		17	AGGTCATGCTCTTTCAAAGT	TGG	236-255	40	22.58
216	TTGCCTCTACCGTCAACCAC	AGG	6615-6634	55	29.92		14	GTTTGTGTTCTTGGTTCTGG	CGG	211-230	45	22.32
5	TTCCTCAGAGTCTCAAAAAG	GGG	110-129	40	29.84		239	TACTTTAGTTACGAAAGAGA	AGG	1825-1844	30	22.19
237	GTACGGACCAGCTCTAACTT	AGG	170-189	50	29.84		135	GACAATAGAAGAGAAGTTGT	TGG	2470-2489	35	22.11
398	CATAAGGTATCACGACGTGT	AGG	5823-5842	45	29.61		142	CTGAACTGTCATGCAGGCAA	TGG	2737-2756	50	22.11
153	AGTAGCTCTCTAGAAACCCC	TGG	4716-4735	50	29.59		229	GTAAACACTACATCCGTCTA	CGG	1722-1741	40	22.07
351	CTAAAGGAGAAACTGCACTA	TGG	3940-3959	40	29.58		318	GTCGACTTCTTAAGGACTAA	AGG	3133-3152	40	21.92
79	TTTAACAGCCCAAAAGAGAT	TGG	1922-1941	35	29.48		325	CTTTCTTTGACTAATTGACA	GGG	3246-3265	30	21.77
132	TTGTTGTTAAGTTTTTCAGT	AGG	4036-4055	25	29.42		7	ACTCAATGTAGCCTTGGCTG	TGG	127-146	50	21.72
286	GAACATACCCGAAAATAAAA	TGG	1641-1660	30	29.4		154	CTCCTCGTTTGGACTTACGT	AGG	3111-3130	50	21.56
412	CCCGGACTCACAAGGCTAAG	GGG	6205-6224	60	29.23		224	CCAGTAGAAGGGCTGTGGTA	AGG	1655-1674	55	21.21
76	CTAATTGATCTTCAATTAAA	CGG	1888-1907	20	29		308	ATCTGACATTCTCAACAACT	GGG	2992-3011	35	21.21
58	TTTCCCTGTGAATATAGGCT	GGG	1019-1038	40	28.94		123	ACTCCACAGGATCAGTTGGC	GGG	2121-2140	55	20.92
421	CTATAGTCTGTCGAGGCCGT	CGG	6540-6559	55	28.88		131	TTGTAGAGAAGGTTCTCATA	AGG	2381-2400	35	20.88
340	CTACCGACACTTGTTACCCC	TGG	3522-3541	55	28.4		99	GCAATGCCCGCGGACTGGGA	GGG	1579-1598	70	20.86
117	TATGCCTCAGCAACACTGAT	TGG	3348-3367	45	28.38		48	CCTTGTTGGAAGAAAACCAC	TGG	787-806	45	20.75
308	AAACCATCAGAGTAACAATT	GGG	2218-2237	30	28.24		127	CCATTCTTTTCAGGAGCTCG	GGG	2249-2268	50	20.46
228	AAGCCCTCTGTTAAGACCAT	TGG	6924-6943	45	28.2		285	TGATAAACTCGTAACTGGAA	GGG	2599-2618	35	20.45
409	TTTAACACCCCGGACTCACA	AGG	6197-6216	50	27.88		34	GATTGGGACATGACTTTTTG	AGG	510-529	40	20.31
334	CTGATCTGTTCTCAAAGAAG	TGG	3236-3255	40	27.87		159	TCCTTAGAGATTGAGTCCAG	CGG	3240-3259	45	19.99
39	ACTGAATTTGACAGATTGAT	GGG	471-490	30	27.82		37	TCACTATAGGAGCAAGATTG	AGG	619-638	40	19.97
453	CGTTGTGAACGTCAACATGG	AGG	6879-6898	50	27.77		297	GAGTTTTTCAGTACAGGGTT	AGG	2813-2832	40	19.95
173	CAAGGTTCCCTTTATCAGAA	AGG	5359-5378	40	27.67		132	TGTAGAGAAGGTTCTCATAA	GGG	2382-2401	35	19.93
462	GAATATCCGCACTTTCAATG	CGG	7042-7061	40	27.48		212	TGTGCCGTATGATAATTTCC	TGG	1315-1334	40	19.77
419	CTTCTACCGAGTCCTCCTGA	AGG	6402-6421	55	27.44		260	AGTTTATCCTTGGTAATGAC	TGG	2130-2149	35	19.71
2	TTGAACCCATTTACAAACAT	GGG	57-76	30	27.36		259	AGTGAGAGTAAGTTTATCCT	TGG	2120-2139	35	19.63
274	TAGCCACTCTACAATAATGA	AGG	1171-1190	35	27.31		200	TCACAGCTAAATTTACGTTC	TGG	1040-1059	35	19.5
463	GCACTTTCAATGCGGATCCT	AGG	7050-7069	50	27.31		102	GCTTGGAACACTAATGTGTT	TGG	1631-1650	40	19.46
82	ATTGGGGTTATTTAGTAGAA	TGG	1940-1959	30	27.29		244	TTGGACGGTGTGGACGTTCG	TGG	1874-1893	60	19.36
25	CCCACCCCCGGGGGCCCCAG	TGG	387-406	90	27.15		106	CAGTTGAATGGGAATGGTGT	CGG	1657-1676	45	19.12
457	ATTTAAGACACTGACAACCA	CGG	6929-6948	35	27.02		210	CACCTCAACCGTCAAAAGGT	TGG	1217-1236	50	19.09
109	ATTTTGAGGACAAAAAATCG	TGG	2989-3008	30	26.93		237	CGCGAGACAGCCGGGCCCAA	AGG	1779-1798	75	18.92
341	AGATCTAGTAAGTTTTACCC	CGG	3555-3574	35	26.91		103	TGTGTTTGGTAGCAGTTGAA	TGG	1645-1664	40	18.88
324	TTAATCCCTAAAACTAGGAC	TGG	2895-2914	35	26.87		109	AGCACAGTGTGGCTCCTTCG	TGG	1726-1745	60	18.87
337	ACGAAAATAAGCCTCCTTAG	GGG	3280-3299	40	26.81		262	TGGTAATGACTGGTCGGTTG	TGG	2140-2159	50	18.84
328	GGATGGAAGAAAAACCTTTT	CGG	2977-2996	35	26.78		162	ATTGAGTCCAGCGGAAGCTG	GGG	3249-3268	55	18.82
149	AATGCAGTGCTTGTGAAACT	GGG	4620-4639	40	26.69		272	TCGTGAAGTTTAGGGGTCGT	TGG	2436-2455	50	18.8
346	CCCAAATTACTCAAATTCGA	CGG	3762-3781	35	26.61		169	GAGGTTTCTTTAGGGGTCGA	AGG	61-80	50	18.76
80	TTAACAGCCCAAAAGAGATT	GGG	1923-1942	35	26.19		221	AGACAAGAACTACCAGTAGA	AGG	1643-1662	40	18.61
183	GGAGGTTTGTAGTGCATAAC	AGG	5667-5686	45	26.12		281	TTTTTACGGTCACCAAAAGA	AGG	2528-2547	35	18.43
244	CTTTGTAAACAGGCACACTT	AGG	334-353	40	25.91		274	TAGGGGTCGTTGGTTGTAGG	TGG	2446-2465	55	18.4
235	GAATTGTCTCCCGAAGTTCG	AGG	144-163	50	25.77		35	ATTGGGACATGACTTTTTGA	GGG	511-530	35	18.32
249	CCTCTAACTCCTAGTCCTCA	TGG	561-580	50	25.77		203	ACGTTCTGGACATTGTCCAG	GGG	1054-1073	50	18.3
92	TTTTGTGCACATATCTCACA	GGG	2109-2128	35	25.73		236	TGACCCCCCGCGAGACAGCC	GGG	1771-1790	75	18.29
31	GGGCCCCCACCGGGGATGCC	CGG	409-428	85	25.71		276	GTGGAAAGTTCTGTCATTGG	TGG	2465-2484	45	18.25
66	TTTAAGTGAAACTAAATGTA	TGG	1328-1347	20	25.67		129	TGTGACCTTGATCCAATATA	TGG	2333-2352	35	18.15
356	TTTAAGTTGTTTAAACACTC	GGG	4090-4109	25	25.54		73	CAAAGAATACCAAGATAGGC	AGG	1279-1298	40	18.04
155	ACAGAAAGCCATTTAAAGAT	GGG	4822-4841	30	25.44		145	ACCAAATTGGTTATTCAGTT	TGG	2776-2795	30	17.85
219	CAAACTCTTCAGGATTCACA	CGG	6715-6734	40	25.31		235	CTGACCCCCCGCGAGACAGC	CGG	1770-1789	75	17.85
21	TAGATCATCACTCCCACCCC	CGG	375-394	55	25.24		322	ATCGTTCGTCACATTGGTGT	CGG	3180-3199	45	17.85
50	GAGCCTCCATCGAGCACTAG	AGG	834-853	60	25.21		175	AAGTTTCTGAGGATGCATTC	AGG	201-220	40	17.61
127	AATACATGTGTACTCTGTTG	GGG	3761-3780	35	25.05		215	AGTCTGACTGACCCCTTGTC	AGG	1476-1495	55	17.61
202	CTACAGCACATGGGACACTC	AGG	6186-6205	55	25.02		143	ATGCAGGCAATGGTAAGAGC	TGG	2747-2766	50	17.55
456	CTCTGACACTTACCGTCAGG	AGG	6906-6925	55	24.83		171	ATCCCTACAAGTGTCTTGGT	TGG	111-130	45	17.5
179	ACATTGACATCAGGTCCTTA	TGG	5620-5639	40	24.78		313	TGAAACTTTCTCGTACTGGA	AGG	3089-3108	40	17.45
460	AACCTAAATCTAAAACTTAA	CGG	6982-7001	20	24.77		78	CACAAGTCTCTTTTTACACC	TGG	1357-1376	40	17.39
253	TCTTCTTTAGATGTCCTTTC	CGG	771-790	35	24.76		1	TAATTTGTCCACACTATTGT	TGG	36-55	30	17.24
450	AAAGTCGTACTGTAAATTTG	TGG	6804-6823	30	24.67		307	AATCTGACATTCTCAACAAC	TGG	2991-3010	35	17.14
85	AGTAGAATGGGCACTTTTGG	AGG	1953-1972	45	24.63		40	TAGGCATCCGACATTTATTC	GGG	642-661	40	17.12
225	CTCACAAGAATTCTTCCTGC	AGG	6869-6888	45	24.62		213	TTCCTGGAACTTCTACGAGT	TGG	1331-1350	45	17.11
443	ACCCTCACTACTAGATGCGG	TGG	6692-6711	55	24.59		2	AATTTGTCCACACTATTGTT	GGG	37-56	30	16.55
454	GTTGTGAACGTCAACATGGA	GGG	6880-6899	45	24.33		189	AAGAGATGTGACAGTTTATA	GGG	657-676	30	16.54
323	GTACTTTAATCCCTAAAACT	AGG	2890-2909	30	24.25		74	AAAGAATACCAAGATAGGCA	GGG	1280-1299	35	16.49
89	TCAGAACAAAAAATGATCCC	AGG	2085-2104	35	24.19		188	GAAGAGATGTGACAGTTTAT	AGG	656-675	35	16.36
394	CACCACAGTTGTTAATCACT	CGG	5707-5726	40	24.17		120	TGGAAAACTGCCAACTCCAC	AGG	2108-2127	50	16.16
401	ACCACGACTCTCGTAGACCT	AGG	5975-5994	55	23.89		152	CTTTAGTTTTTCTAGATCTG	AGG	2962-2981	30	15.83
11	GGTACAACTGCAAGTGTTGC	TGG	184-203	50	23.67		312	TGGTTGAAACTTTCTCGTAC	TGG	3085-3104	40	15.83
54	AGAGGGGAATCGGAACACTC	AGG	852-871	55	23.66		181	TCCAACACCCTACATAGACT	AGG	521-540	45	15.66
65	AAGTTGGATGTGCAGCACTA	TGG	1232-1251	45	23.62		242	AAAGGTTCAAAAACTTTGGA	CGG	1859-1878	30	15.45
160	CAGCCAACTTGCTCATCAAT	TGG	5086-5105	45	23.55		118	TGTACATAGTTTCCTGAAGA	AGG	2084-2103	35	15.34
159	CCTCTGAATTAAAACATCTG	AGG	5048-5067	35	23.53		69	CGGTGTTGGCTGGTCAGTAA	TGG	1181-1200	55	14.85
292	CTAGGATTTGCTAAGAAAAA	CGG	1747-1766	30	23.49		198	GTTATCTTTGGGAATACTCT	TGG	931-950	35	14.73
360	GTATTACAGTTCACATTTTG	AGG	4213-4232	30	23.43		160	AGATTGAGTCCAGCGGAAGC	TGG	3247-3266	55	14.53
43	TGTGCATCTCATACATTAAA	AGG	637-656	30	23.35		288	CGATAGTAATCAATACATCA	AGG	2659-2678	30	14.49
135	AAGAGGCTTTTCCAAAAAGA	AGG	4079-4098	35	23.35		167	TACCGAGTGAGGTTTCTTTA	GGG	53-72	40	14.33
154	GACAGAAAGCCATTTAAAGA	TGG	4821-4840	35	23.34		223	AACTACCAGTAGAAGGGCTG	TGG	1650-1669	50	14.22
431	GTGTCTCCTGGTCGTTGTGG	GGG	6630-6649	60	23.18		146	AAATTGGTTATTCAGTTTGG	AGG	2779-2798	30	14.16
445	AGATGCGGTGGGCGTAAGTA	AGG	6704-6723	55	23.18		153	AAGATCAGTGTCTCCTCGTT	TGG	3100-3119	45	14.16
384	TTAGAGAAAACCCGACAATT	TGG	5140-5159	35	23.15		286	AACTGGAAGGGTCCATCACA	AGG	2611-2630	50	14.1
438	GGCCACCCCCGGGGTGACCC	CGG	6661-6680	85	23.11		201	TTACGTTCTGGACATTGTCC	AGG	1052-1071	45	14.05
439	GCCACCCCCGGGGTGACCCC	GGG	6662-6681	85	23.1		216	CCTTCAAACCCTTTTTAAAC	CGG	1513-1532	35	14.02
273	GTGTTGGAAGACTTTACCTT	TGG	1127-1146	40	23.04		9	ACACTGCTTGCTATTATAAA	GGG	152-171	30	13.92
298	TCATTGGGGGAATAACTTTT	AGG	1851-1870	35	23		163	GCGGAAGCTGGGGATTTCTT	TGG	3259-3278	55	13.88
207	ACAACACCAAAGTCTGTAGT	AGG	6235-6254	40	22.99		253	TTGGTCACAATCCCCTCAGA	AGG	2020-2039	50	13.87
377	ACCCACAAGAGAAGTCATGT	TGG	5086-5105	45	22.92		151	AAGTTTCCCATGTACATCCT	TGG	2909-2928	40	13.82
361	CAATTAATCCATGAGACCAA	TGG	4335-4354	35	22.88		107	AGTTGAATGGGAATGGTGTC	GGG	1658-1677	45	13.6
7	CAACAGTCACAGAATTTAGG	AGG	136-155	40	22.87		81	CCCAACACATAGACATATAC	AGG	1387-1406	40	13.55
245	TCAAACTTTTCTTCACCTTT	TGG	362-381	30	22.87		170	CTTGATCCCTACAAGTGTCT	TGG	107-126	45	13.33
316	TGCTGTTTGTTTTTAACCAA	AGG	2531-2550	30	22.84		148	CTGCAGCCCCCCTTTGTTGT	TGG	2835-2854	60	13.32
174	TCCCTTTATCAGAAAGGTAA	AGG	5365-5384	35	22.72		261	TATCCTTGGTAATGACTGGT	CGG	2134-2153	40	13.02
157	ATTTGATCTGTGAGTCTATC	TGG	4902-4921	35	22.54		219	TCTTTTTGTTCCTCCGATTG	AGG	1575-1594	40	12.77
121	AAAGAGCTGGACTCATGAAA	GGG	3484-3503	40	22.52		13	GCTGTTTGTGTTCTTGGTTC	TGG	208-227	45	12.59
442	CCCACCCTCACTACTAGATG	CGG	6689-6708	55	22.36		104	GTGTTTGGTAGCAGTTGAAT	GGG	1646-1665	40	12.59
152	TTGTGAAACTGGGTCTATAG	GGG	4630-4649	40	22.32		110	GCCTCCTTGTTTTTCTTCTT	AGG	1754-1773	40	12.46
242	GAAGTTATTCTGTAACTATG	AGG	309-328	30	22.27		18	GAGTCATTTACAGTTAAGCT	AGG	275-294	35	12.43
220	TCACACGGACAAATGTTTCA	AGG	6730-6749	40	22.21		290	AAGGGCTTATTTACAGCCTA	CGG	2678-2697	40	12.42
93	AACCTGAAGCAACAGATGAT	TGG	2230-2249	40	22.2		178	TTTCTCGTCCCTAAGAATCT	TGG	456-475	40	12.29
297	TCAACCAACTGCGTCATTGG	GGG	1838-1857	50	22.17		79	AGTCTCTTTTTACACCTGGT	TGG	1361-1380	40	12.25
16	CACATGCATCACAGTTCCGG	AGG	317-336	55	22.01		22	ACAACTCTTACAGTCTAATT	AGG	336-355	30	12.24
74	AAGTGCTCTTCAAAAACTTT	AGG	1827-1846	30	22.01		230	TAAACACTACATCCGTCTAC	GGG	1723-1742	40	12.2
190	TTCAAGGTTTCCATTTCAGA	AGG	5928-5947	35	21.94		32	TGGGTGGACAATTAAGGGAT	TGG	493-512	45	12.07
387	CGTTAGTCATTCCTCCTCAA	TGG	5211-5230	45	21.91		326	CAGGGTAATACGATCCAGTG	TGG	3264-3283	50	12.04
9	CTGCCATTCACAGTCTCTAT	GGG	160-179	45	21.81		303	TAGGTTAGTTTGAGACCTCT	CGG	2855-2874	40	11.93
120	AAAAGAGCTGGACTCATGAA	AGG	3483-3502	40	21.8		319	CTAAAGGTTTGTAAGTGTTA	CGG	3149-3168	30	11.85
32	GGCCCCCACCGGGGATGCCC	GGG	410-429	85	21.7		46	AGATTTCTTGTTAAAAATGC	AGG	761-780	25	11.73
380	GTCATGTTGGAGGTTTTCAC	GGG	5099-5118	45	21.7		247	CTCCGTTTCCCGTGCCCAGT	GGG	1914-1933	65	11.72
30	CCCCAGTGGGGCCCCCACCG	GGG	401-420	85	21.66		88	TGTGGCAGGTTTCAAAAACT	TGG	1460-1479	40	11.66
170	AGCACAAATTCAGAGAATAT	GGG	5292-5311	30	21.58		139	TTTTTCCAGGTCATCAAGAT	TGG	2644-2663	35	11.41
175	CCCTTTATCAGAAAGGTAAA	GGG	5366-5385	35	21.48		168	ACCGAGTGAGGTTTCTTTAG	GGG	54-73	45	11.34
199	AGAGTTGATAACATAAGTCA	AGG	6157-6176	30	21.41		195	CCGTACAAGTATCTACTCTC	TGG	905-924	45	11.01
305	GTAAACTAGTGTTTTCTTTG	AGG	2137-2156	30	21.33		66	CTGGTGAGCACTCACTGCCT	CGG	1161-1180	60	10.99
348	AATAATAATCTTCTTCCTCA	CGG	3817-3836	25	21.22		6	AGAAGCACTCAATGTAGCCT	TGG	121-140	45	10.96
1	CTTGAACCCATTTACAAACA	TGG	56-75	35	21.1		90	CATCAGCCCTCCAGCTCTGT	CGG	1517-1536	60	10.85
19	CGCTCCACCGGAATGAATGC	GGG	347-366	60	21.09		4	TGGGTGTGACCTAGCATAAT	GGG	56-75	45	10.63
381	TCACGGGTAAGATGATTTAT	TGG	5115-5134	35	20.95		179	TTCTCGTCCCTAAGAATCTT	GGG	457-476	40	10.43
372	GACACTCTATACACGTGTTT	TGG	4953-4972	40	20.92		52	CCAAAGGGTAATGACATGCC	AGG	836-855	50	10.32
64	AATGCCTTTTGTGCTCAAGT	TGG	1216-1235	40	20.87		317	TTGTGTTTGTCGACTTCTTA	AGG	3125-3144	35	10.31
44	AGATTGTTTATTCTAATGAA	TGG	687-706	20	20.86		45	ATGAGGAACACTACCTGGGA	AGG	707-726	50	10.3
291	GAACCTAGAAAAATAAGACT	AGG	1729-1748	30	20.85		275	TAGGTGGAAAGTTCTGTCAT	TGG	2462-2481	40	10.26
239	GACTTTTACCCCACCAACGT	GGG	251-270	50	20.74		279	TGGGAAACCCAGTCTTTCAC	TGG	2500-2519	50	10.11
331	GAAACTAACAAAGTTCATGT	AGG	3069-3088	30	20.74		68	CTCACTGCCTCGGTGTTGGC	TGG	1171-1190	65	9.88
131	GATCAAATCCTGCTTGAATC	AGG	3970-3989	40	20.3		64	ATTGCAACTACACAAGATTC	TGG	1119-1138	35	9.69
60	TAACACCATCTAAAAATTGA	TGG	1054-1073	25	20.29		85	TCGATAGAAATGGTGCTTGC	AGG	1437-1456	45	9.63
197	ATCTGGGTTGTGGGAAGAGG	AGG	6087-6106	55	20.25		5	ACAGTTAATCAGTTTCTTTC	AGG	79-98	30	9.52
18	GCGCTCCACCGGAATGAATG	CGG	346-365	60	20.21		92	GCTCTGTCGGCCCGGAAACC	CGG	1530-1549	70	9.5
302	ACAGTTAGTCCGGGTAGTAT	AGG	1953-1972	45	20.1		194	TGAAGAGAAGATAACAGTTC	CGG	858-877	35	9.38
125	CTAATACATGTGTACTCTGT	TGG	3759-3778	35	19.85		133	TCATAAGGGTTTCTATTGCC	CGG	2396-2415	40	9.33
78	TCAATTAAACGGGTTCCTCT	AGG	1899-1918	40	19.82		243	TTCAAAAACTTTGGACGGTG	TGG	1864-1883	40	9.27
167	AAACCAGGATTTTCAATAAG	GGG	5203-5222	30	19.78		56	CTGTCTTGAAAGGTGGATGT	TGG	865-884	45	9.22
327	TACTAAGAGGTAATTCTGGA	TGG	2960-2979	35	19.51		311	CTGAGTTTTAAACATACTAC	TGG	3065-3084	30	9.09
102	ATAGTTTCAGCAAGTTGTGT	TGG	2826-2845	35	19.49		328	TAATAACGCACTCATTTTTG	CGG	3305-3324	30	9.05
14	TGATCTTTGCAACATTTGTT	GGG	284-303	30	19.44		299	TACAGGGTTAGGGAATTAAC	AGG	2824-2843	40	8.89
119	AAGAATGCATGAAAAAGAGC	TGG	3471-3490	35	19.37		65	TACATAAACCACACGAAATC	TGG	1142-1161	35	8.87
177	CTTTTCATTTACTAGAAGTC	TGG	5513-5532	30	19.29		177	CCTCTATCCCTTTCGTTATC	AGG	392-411	45	8.58
142	CACACACCTTCCAGTGTACA	TGG	4239-4258	50	19.25		25	AACTACACTCAATGTATAAA	AGG	446-465	25	8.5
103	CAATGCTGCAGATACAAACT	TGG	2870-2889	40	18.89		31	ATTCTTGGGTGGACAATTAA	GGG	488-507	35	8.4
61	TAAAAATTGATGGCCCTCGA	TGG	1064-1083	40	18.83		113	AACTTCCTGTTCAAAAATTC	TGG	1825-1844	30	8.34
26	CCACCCCCGGGGGCCCCAGT	GGG	388-407	85	18.73		245	CGTTCGTGGTAAAGATAGCT	CGG	1888-1907	45	8.33
71	AATTACTGCAAATCTGTTGA	GGG	1582-1601	30	18.51		124	ATATTTTGTCCATTCTTTTC	AGG	2240-2259	25	8.23
333	TATCTGTCTCATTAAGTCTT	CGG	3203-3222	30	18.37		225	CAGTAGAAGGGCTGTGGTAA	GGG	1656-1675	50	8.2
378	CACAAGAGAAGTCATGTTGG	AGG	5089-5108	45	18.37		184	ACTAGGGAGGTTTGACTTAT	TGG	538-557	40	8.03
116	AGAACTCTTCACACACTGAT	TGG	3277-3296	40	18.36		298	AGTTTTTCAGTACAGGGTTA	GGG	2814-2833	35	7.8
70	AAATTACTGCAAATCTGTTG	AGG	1581-1600	30	18.2		186	AACCAAGTTACGGTCGAGAA	TGG	564-583	45	7.75
359	CACTCCTTTGTGGAGACAAT	TGG	4169-4188	45	18.03		54	CAGGTGGTTACTGTCTTGAA	AGG	855-874	45	7.61
198	AATTATTCTCCAGTGATGTT	TGG	6118-6137	30	17.92		63	CAAACTGAAGGAGATTTTGA	AGG	1090-1109	35	7.51
115	CTTCTTCTAATAATAATTTC	TGG	3250-3269	20	17.88		21	TGAATTACCTTCACTATGTA	GGG	310-329	30	7.46
422	CGGACTCCGAGTTTCCGTAG	TGG	6560-6579	60	17.64		101	TCACAAATGCGCTCTTGGCT	TGG	1614-1633	50	7.41
99	TGTTTTTCAACAGCAAGAAA	GGG	2694-2713	30	17.6		241	AACAAAAGGTTCAAAAACTT	TGG	1855-1874	25	7.36
282	CAAGTAACTAACCGCTAACA	CGG	1418-1437	40	17.59		125	GTCCATTCTTTTCAGGAGCT	CGG	2247-2266	45	7.17
367	TTAATTCCTACAGGAATTCA	TGG	4620-4639	30	17.57		84	CCTCACAGGCTCGATAGAAA	TGG	1427-1446	50	7.09
272	CGTGTACAAATATTCTGTGT	TGG	1111-1130	35	17.55		269	ACAACGGTTTCGTGAAGTTT	AGG	2427-2446	40	7.05
290	AATGGAAAGACTATTTCCCT	TGG	1698-1717	35	17.46		206	TAGACCTACCTGTAACTTCC	GGG	1181-1200	45	6.81
257	CTGAAACCACAACAGCTCAC	GGG	834-853	50	17.42		302	GAATTAACAGGTGGGTTCTT	AGG	2836-2855	40	6.45
388	GTTAGTCATTCCTCCTCAAT	GGG	5212-5231	40	17.4		306	GACTAATGACAATACTCTTT	CGG	2965-2984	30	6.45
46	GCACTTCCTTTTCTGATTCT	AGG	733-752	40	17.33		273	GTTTAGGGGTCGTTGGTTGT	AGG	2443-2462	50	6.4
29	GCCCCAGTGGGGCCCCCACC	GGG	400-419	85	17.3		115	ATGACGTAACTCAATAGACC	AGG	1970-1989	40	6.2
343	TTTACCCCGGGAAAGTACTC	AGG	3568-3587	50	17.12		172	TACGTTTCGAGTAACGTCTG	AGG	153-172	45	6.15
301	GTACCGCATACAGTTAGTCC	GGG	1944-1963	50	17.08		283	TGTACTGATAAACTCGTAAC	TGG	2594-2613	35	6.04
413	ATCGACTACCGTTTTTCGAA	AGG	6254-6273	40	17.03		149	CCCTTTGTTGTTGGAATCCC	AGG	2844-2863	50	5.93
55	AGTCAGCCAGCAGCTCACTT	AGG	985-1004	55	16.85		323	GAAGTTTCTTCTAGCCATAC	AGG	3222-3241	40	5.7
355	TTTTAAGTTGTTTAAACACT	CGG	4089-4108	20	16.75		176	TTCTACTTAATTACCTGAAC	CGG	339-358	30	5.53
429	CGGTGTCTCCTGGTCGTTGT	GGG	6628-6647	60	16.73		197	CTCTCTGGCCCGTTATCTTT	GGG	920-939	50	5.47
106	AAAGTCCCAGAAACACTCTT	GGG	2949-2968	40	16.71		267	TAAGAATAACTTTAGTTTGT	CGG	2350-2369	20	5.07
256	TCTGAAACCACAACAGCTCA	CGG	833-852	45	16.66		72	TAAGCAAAGAATACCAAGAT	AGG	1275-1294	30	4.96
391	TTTAGTCCTTAATCCCAATT	CGG	5457-5476	30	16.65		59	AAGGTGGATGTTGGTTGCTG	GGG	874-893	50	4.87
461	ACCTAAATCTAAAACTTAAC	GGG	6983-7002	25	16.61		193	ACCTCTGTTATTTTCAGTGT	GGG	831-850	35	4.81
150	GCTTGTGAAACTGGGTCTAT	AGG	4628-4647	45	16.56		295	CCTAGGGAGTTTTTCAGTAC	AGG	2807-2826	45	4.73
176	GTGATTTCTCACCTGTTTTT	TGG	5398-5417	35	16.56		141	TCCTCCCTGAACTGTCATGC	AGG	2731-2750	55	4.54
434	GTCGTTGTGGGGGCCCGTAG	GGG	6640-6659	70	16.49		89	AACTTGGAAAACAAGTAACC	TGG	1476-1495	35	4.48
184	GATAGCAACAACTCAAAGTC	TGG	5718-5737	40	16.46		278	TTGGTGGACCGTACAGTAAT	GGG	2481-2500	45	3.98
354	ATACAAAGGTGCTAAAAAAC	AGG	4064-4083	30	16.44		191	TGATTGAAATCTTGTGCTGA	CGG	700-719	35	3.94
75	AGTGCTCTTCAAAAACTTTA	GGG	1828-1847	30	16.37		86	AGAAATGGTGCTTGCAGGTG	TGG	1442-1461	50	3.87
63	AAACAACTGTTCTTGATAAA	TGG	1183-1202	25	16		47	AAAAATGCAGGTTACCTTGT	TGG	773-792	35	3.83
370	AATTTATTCGTCTCCCATAC	AGG	4930-4949	35	15.94		30	GATTCTTGGGTGGACAATTA	AGG	487-506	40	3.81
345	AATGTATTTCGACATCTTCA	TGG	3691-3710	30	15.92		67	AGCACTCACTGCCTCGGTGT	TGG	1167-1186	60	3.79
296	TTCAACCAACTGCGTCATTG	GGG	1837-1856	45	15.84		282	CCAAAAGAAGGTTGTTCCAT	TGG	2540-2559	40	3.27
139	ACATCTTCCCCCAAGAGGTC	AGG	4149-4168	55	15.76		190	GTTTATAGGGTTAGAACTAC	TGG	670-689	35	3.21
8	ACTGCCATTCACAGTCTCTA	TGG	159-178	45	15.62		20	ATGAATTACCTTCACTATGT	AGG	309-328	30	3.08
276	AAGATAACTTCTTTCAACTC	AGG	1232-1251	30	15.61		233	CATCCGTCTACGGGAGGGTC	AGG	1732-1751	65	2.96
98	TTGTTTTTCAACAGCAAGAA	AGG	2693-2712	30	15.54		329	CACTCATTTTTGCGGATCCT	AGG	3313-3332	45	2.94
395	ACCACAGTTGTTAATCACTC	GGG	5708-5727	40	15.49		155	GAGAAACTTGTGTGAAATCA	AGG	3147-3166	35	2.63
415	AGTAGGATTTCCGTAATCCC	CGG	6305-6324	45	15.42		28	CAGAGTTTGATTGGATTCTT	GGG	474-493	35	2.61
140	AATTACTTTCAAGACATTGA	AGG	4211-4230	25	15.37		93	CTCTGTCGGCCCGGAAACCC	GGG	1531-1550	70	2.61
222	TAACCGTCAGGTATCACCTT	TGG	6780-6799	45	15.31		280	TTTCACTGGTTGATTTTTTA	CGG	2514-2533	25	2.18
38	GACTGAATTTGACAGATTGA	TGG	470-489	35	15.3		130	ACAAACACAGCTTGTAGAGA	AGG	2370-2389	40	1.92
397	TTGTTCACCTTCTATACATA	AGG	5807-5826	30	15.24		140	TTTTCCAGGTCATCAAGATT	GGG	2645-2664	35	1.78
371	ATTTATTCGTCTCCCATACA	GGG	4931-4950	35	15.14		138	GTTCTAAAGTTAGTTTTTCC	AGG	2631-2650	30	1.48
114	AAGACAGACATAATATGACT	GGG	3222-3241	30	15.1		57	GAAAGGTGGATGTTGGTTGC	TGG	872-891	50	1.45
128	CAAGTTCCTTAGAGCAGCAC	TGG	3803-3822	50	15.1		10	TAAAGGGCATTGTGAATGTT	TGG	168-187	35	1.35
352	GTCTAGTGTTGCAAGTTTAA	CGG	3988-4007	35	15.06		11	ATTGTGAATGTTTGGAAATC	AGG	176-195	30	1.32
4	GTTCCTCAGAGTCTCAAAAA	GGG	109-128	40	15.02		77	CACTGGTTGATCTATGTTTC	TGG	1317-1336	40	1.05
269	TACTTGGAGGAGAAGGGTGT	TGG	968-987	50	14.97		91	GCCCTCCAGCTCTGTCGGCC	CGG	1522-1541	75	0.73
234	AATGAAAGAGTTCAGCTTCA	TGG	115-134	35	14.94		320	TAAAGGTTTGTAAGTGTTAC	GGG	3150-3169	30	0.72
214	TGATCCTCAATCTCCATTGT	AGG	6507-6526	40	14.68		196	ACTCTCTGGCCCGTTATCTT	TGG	919-938	50	0.35
344	CCACTTGTTCATCTAGAGCC	CGG	3643-3662	50	14.66		16	TGTTCTTGGTTCTGGCGGGA	AGG	216-235	55	0.28
68	AGTGAAACTAAATGTATGGT	GGG	1332-1351	30	14.61		80	GTCTCTTTTTACACCTGGTT	GGG	1362-1381	40	-0.31
90	CAGAACAAAAAATGATCCCA	GGG	2086-2105	35	14.6		49	AACCACTGGCATTTTTTAGT	TGG	801-820	35	-0.44
194	AACTTTTTCTATCTGGGTTG	TGG	6077-6096	35	14.55		126	TCCATTCTTTTCAGGAGCTC	GGG	2248-2267	45	-0.99
393	CAGAAAAGTAGATACTAATT	AGG	5515-5534	25	14.35		238	GACAGCCGGGCCCAAAGGCC	CGG	1784-1803	75	-1.05
101	CAGCAAGAAAGGGCGTTTGA	GGG	2704-2723	50	14.34		220	CTCCGATTGAGGTGCTTCCT	CGG	1586-1605	55	-1.85
156	AGACTACCAAACTCTAGTTT	TGG	4854-4873	35	14.24		42	CAAAAATGTCTGTGGTTATG	AGG	690-709	35	-1.94
97	CCAATTGTTCACTCCCTTGT	AGG	2608-2627	45	14.22		71	TTTTAGAAATGAGTGGATCT	TGG	1225-1244	30	-2.04
428	CCGGTGTCTCCTGGTCGTTG	TGG	6627-6646	65	14.22		27	CCAGAGTTTGATTGGATTCT	TGG	473-492	40	-2.06
410	ACCCCGGACTCACAAGGCTA	AGG	6203-6222	60	14.17		157	ATCATTAAGAACACTTGATT	TGG	3190-3209	25	-2.29
318	TCCCTTCCATATTAGATCTA	GGG	2591-2610	35	14.16		250	CAGATACACAACCCTTGGGT	TGG	1944-1963	50	-2.51
227	CAATCTCGACCAGGCATGAT	AGG	6895-6914	50	14.02		96	CCGCGGCAATGCCCGCGGAC	TGG	1574-1593	80	-2.8
180	CATTGACATCAGGTCCTTAT	GGG	5621-5640	40	13.98		58	AAAGGTGGATGTTGGTTGCT	GGG	873-892	45	-4.37
129	CTTGTCTAGTCTGTCAGCTA	TGG	3836-3855	45	13.89		83	ACCCGTGCCCTTTGCCTCAC	AGG	1413-1432	65	-5.66
51	AGCCTCCATCGAGCACTAGA	GGG	835-854	55	13.88		100	CTACATCACAAATGCGCTCT	TGG	1609-1628	45	-5.72
263	AGGGTACACGACATCATTTT	AGG	882-901	40	13.85		12	TCTTCAGCTGTTTGTGTTCT	TGG	202-221	40	-6.44
151	CTTGTGAAACTGGGTCTATA	GGG	4629-4648	40	13.51		258	ATCCACTAGTGAGAGGTTCT	AGG	2083-2102	45	-7.04
100	ACAGCAAGAAAGGGCGTTTG	AGG	2703-2722	50	13.44		87	ATGGTGCTTGCAGGTGTGGC	AGG	1446-1465	60	-9.34
163	AATGTTTGACTCCTTTTTGT	TGG	5163-5182	30	13.37		270	CAACGGTTTCGTGAAGTTTA	GGG	2428-2447	40	-10.07
146	TGCCATTGAAGTAATGCAAG	TGG	4508-4527	40	13.25		316	TCGTACTGGAAGGGCGGTCT	TGG	3099-3118	60	-10.36
185	GACACACAGTCCCATAGAAC	AGG	5757-5776	50	13.12		208	TAACTTCCGGGCGGTTGACT	AGG	1193-1212	55	-10.42
277	GTAAACAATTCCTTTCTTCT	CGG	1282-1301	30	13.07		97	CGCGGCAATGCCCGCGGACT	GGG	1575-1594	75	-14.77
390	GAATCATGGCAAGTACTTAC	TGG	5253-5272	40	13.07
271	TTCCTTTCTTTCACAAATTG	TGG	1040-1059	30	13.06
233	TCTTCTGTTCACGGACTGTA	TGG	67-86	45	12.91
144	AATCAGAAAGTCGATTGTAT	CGG	4448-4467	30	12.72
45	ATGGCCACAACCCTGTCAGC	AGG	706-725	60	12.5
258	CACGGGTGAGACTGAGTAAC	CGG	851-870	55	12.47
295	CTTCAACCAACTGCGTCATT	GGG	1836-1855	45	12.46
385	CCCGACAATTTGGATCTCCT	TGG	5150-5169	50	12.46
299	CAAAATTCATATAACTCAAG	TGG	1876-1895	25	12.45
399	GTTTTCCGTAAGTTGTTTCA	TGG	5856-5875	35	12.44
310	ATTACCATGTAACCCATGTC	TGG	2409-2428	40	12.21
143	CCAGTGTACATGGTTTTTTG	TGG	4249-4268	40	12.11
406	CAATTGGAACAACGAAGGGT	CGG	6025-6044	45	12.09
83	TTGGGGTTATTTAGTAGAAT	GGG	1941-1960	30	12.02
363	ATGAGACCAATGGGAGTTTG	CGG	4345-4364	45	11.89
226	TGCAGGATTCAATCTCGACC	AGG	6886-6905	50	11.43
161	TGCTCATCAATTGGATATGA	TGG	5095-5114	35	11.39
383	ACGGGTAAGATGATTTATTG	GGG	5117-5136	35	11.31
255	ACAAGTCTGTCTATCTTTCA	GGG	804-823	35	11.3
77	TAATTGATCTTCAATTAAAC	GGG	1889-1908	20	11.19
126	TAATACATGTGTACTCTGTT	GGG	3760-3779	30	11.18
208	CAACACCAAAGTCTGTAGTA	GGG	6236-6255	40	11.13
293	TAGGATTTGCTAAGAAAAAC	GGG	1748-1767	30	11.13
423	GAGTTTCCGTAGTGGACATT	TGG	6568-6587	45	11.1
123	AATTTCAAATTACCCACATT	TGG	3735-3754	25	11.09
181	CAATCGCCAATCAATGAACT	TGG	5646-5665	40	11
200	AAGGATTTTACTACAGCACA	TGG	6176-6195	35	11
229	TCCTTCTGATAAGACAGTTC	AGG	6972-6991	40	10.97
279	CTCCTCGAGACAAGTCTCTT	CGG	1372-1391	50	10.8
427	TTAACTCATCCGGTGTCTCC	TGG	6618-6637	50	10.74
417	TAGTCTTTTCCTTCACGTTT	CGG	6333-6352	35	10.71
40	TGACAGATTGATGGGTTTAC	AGG	479-498	40	10.65
304	CACAATTCACTACCAAGACT	AGG	2059-2078	40	10.6
418	TCGGACGACTGTCCCAACAC	CGG	6352-6371	60	10.43
278	CACAGTCTCAAGTGTTTACA	AGG	1321-1340	40	10.3
251	GAGATTTTGTTCATTAGTCT	CGG	603-622	30	10.05
335	ACACGAAAATAAGCCTCCTT	AGG	3278-3297	40	10
365	TGTTTCCTTATAACTTGTGA	TGG	4431-4450	30	9.98
73	ACCTGTAGGTCATTCATGAA	CGG	1800-1819	40	9.94
192	ACAGATAAACTTTTTCTATC	TGG	6070-6089	25	9.92
223	AGGTATCACCTTTGGTAGTG	TGG	6788-6807	45	9.91
441	CACCCCCGGGGTGACCCCGG	GGG	6664-6683	85	9.87
147	TCTCCCACTTCGTTTAATTT	CGG	4566-4585	35	9.81
403	AGTTAAAAATCTACCACAAT	TGG	6009-6028	25	9.78
338	TTGTCTCATGTGTACATAAT	CGG	3303-3322	30	9.41
210	GATCAACTCTTCCCTAATCT	TGG	6332-6351	40	9.37
386	CCGACAATTTGGATCTCCTT	GGG	5151-5170	45	9.33
130	TTCCTCTGAGAGCCCCAATC	TGG	3914-3933	55	9.3
81	TAACAGCCCAAAAGAGATTG	GGG	1924-1943	40	9.16
326	CAAATACTAAGAGGTAATTC	TGG	2956-2975	30	9.06
41	AGGTGATGCCTTTGAGCCTC	AGG	499-518	55	8.95
124	ATTTCAAATTACCCACATTT	GGG	3736-3755	25	8.95
300	AGTACCGCATACAGTTAGTC	CGG	1943-1962	45	8.94
339	TGTCTCATGTGTACATAATC	GGG	3304-3323	35	8.82
424	AGTTTCCGTAGTGGACATTT	GGG	6569-6588	40	8.8
206	AGGGGCCAATGAGTCAGAGT	GGG	6206-6225	55	8.79
96	AATTTAGCCAGCGGTACTTA	AGG	2428-2447	40	8.65
270	ACTTGGAGGAGAAGGGTGTT	GGG	969-988	50	8.64
268	TAAAACTACTTGGAGGAGAA	GGG	962-981	35	8.61
294	TCTTCAACCAACTGCGTCAT	TGG	1835-1854	45	8.61
261	CTGAGTAACCGGGGACTCAC	AGG	862-881	60	8.55
254	AACAAGTCTGTCTATCTTTC	AGG	803-822	35	8.29
171	ATGGGCAAAAAGAATCGTTT	AGG	5310-5329	35	8.22
426	GTCAGTGGCTTTAACTCATC	CGG	6608-6627	45	8.18
311	TTACCATGTAACCCATGTCT	GGG	2410-2429	40	8.16
320	GAACTCACACCGGTGTTTTT	TGG	2800-2819	45	8.13
374	AAAAAACAAGACTACGTAAC	TGG	4985-5004	30	8.12
411	CCCCGGACTCACAAGGCTAA	GGG	6204-6223	60	7.95
165	TAAAACCAGGATTTTCAATA	AGG	5201-5220	25	7.84
13	CTGATCTTTGCAACATTTGT	TGG	283-302	35	7.54
336	CACGAAAATAAGCCTCCTTA	GGG	3279-3298	40	7.44
107	AAGTCCCAGAAACACTCTTG	GGG	2950-2969	45	7.32
186	CCTGTCCAACCAATTGCAGC	AGG	5807-5826	55	7.31
113	TAAGACAGACATAATATGAC	TGG	3221-3240	30	7.21
288	ACTCTTTAGTGCAACAATGA	GGG	1674-1693	35	7.09
358	AAACAGTACCCACTCCTTTG	TGG	4159-4178	45	6.4
303	ACCGACAACTTACGTTTAGT	CGG	1991-2010	40	6.34
232	CTAAAATAGTCTTCTGTTCA	CGG	58-77	30	6.11
178	CTCCATCTGACATTGACATC	AGG	5611-5630	45	6.08
402	TCGTAGACCTAGGTAGCTCC	CGG	5985-6004	55	5.81
203	TACAGCACATGGGACACTCA	GGG	6187-6206	50	5.71
259	ACGGGTGAGACTGAGTAACC	GGG	852-871	55	5.6
400	TAGTGACTGTAACTCTTTCT	TGG	5929-5948	35	5.42
280	TTCGGACAATACGTGATGTT	TGG	1390-1409	40	5.07
84	TTTAGTAGAATGGGCACTTT	TGG	1950-1969	35	5.02
137	AAAAAGAAGGTAGGTCTTAA	TGG	4092-4111	30	4.71
187	AATATCTAAAACCCTGTCGT	TGG	5867-5886	35	4.48
105	AAAAGTCCCAGAAACACTCT	TGG	2948-2967	40	4.35
158	TTCCTCGTCATATGCATGTC	TGG	4980-4999	45	4.29
196	TCTATCTGGGTTGTGGGAAG	AGG	6084-6103	50	4.27
37	CTCTGTGGCCTACTCAATTT	CGG	446-465	45	4.07
53	ATCGAGCACTAGAGGGGAAT	CGG	842-861	50	4.02
87	AATATTGATCTCGAAAATTC	TGG	2046-2065	25	3.7
375	AGACTACGTAACTGGAATTA	TGG	4993-5012	35	3.66
108	CACAAATTTGTTGAATTTTG	AGG	2975-2994	25	3.28
364	TGAGACCAATGGGAGTTTGC	GGG	4346-4365	50	3.28
230	TAAGACAGTTCAGGTATGTC	AGG	6981-7000	40	2.86
373	ACACTCTATACACGTGTTTT	GGG	4954-4973	35	2.85
376	AAAGAGACCACAATTGTTTA	CGG	5048-5067	30	2.43
189	AATCAGACCTGCTTTTTTCA	AGG	5912-5931	35	2.35
289	TAGTGCAACAATGAGGGAAA	TGG	1680-1699	40	2.28
6	CACCAACAGTCACAGAATTT	AGG	133-152	40	2.1
379	AGTCATGTTGGAGGTTTTCA	CGG	5098-5117	40	2.08
15	GCCCACATGCATCACAGTTC	CGG	314-333	55	1.88
240	CCCCACCAACGTGGGTGTGA	TGG	259-278	65	1.63
332	GAATACTTGTATTTTTATCC	AGG	3125-3144	25	1.55
42	GCCTTTGAGCCTCAGGCTGC	CGG	506-525	65	0.93
407	GTGTCCCTTTTTTCAGTATT	TGG	6054-6073	35	0.89
215	AATCTTTCAGTCGCCCAATC	TGG	6573-6592	45	0.75
313	AACCCATGTCTGGGGATATC	TGG	2419-2438	50	0.56
118	CACTTTAACACATTTAGAAC	TGG	3396-3415	30	0.36
317	TTCCCTTCCATATTAGATCT	AGG	2590-2609	35	0.06
62	TTCTTTACAGTTGCTAAGCT	TGG	1110-1129	35	0
145	ATCAGAAAGTCGATTGTATC	GGG	4449-4468	35	0
217	ACTAAGCAATTTTGCCATGT	CGG	6677-6696	35	-0.12
392	TTAGTCCTTAATCCCAATTC	GGG	5458-5477	35	-0.34
88	TCTCGAAAATTCTGGTATTA	AGG	2054-2073	30	-0.6
12	CTGATCATTACCTCTGCTTG	AGG	235-254	45	-0.84
309	TGACACCTTCTAAATTTCTC	TGG	2323-2342	35	-0.87
169	AAGCACAAATTCAGAGAATA	TGG	5291-5310	30	-1.39
236	CCCGAAGTTCGAGGATAGTA	CGG	153-172	50	-1.76
382	CACGGGTAAGATGATTTATT	GGG	5116-5135	35	-2.55
195	ACTTTTTCTATCTGGGTTGT	GGG	6078-6097	35	-2.87
148	TAATGCAGTGCTTGTGAAAC	TGG	4619-4638	40	-3.08
314	ACCCATGTCTGGGGATATCT	GGG	2420-2439	50	-3.64
389	CAAAAACTTCTCGTGAATCA	TGG	5239-5258	35	-4.56
191	AAATAGAAGTGTGTTTCTTC	TGG	5999-6018	30	-5.59
166	AAAACCAGGATTTTCAATAA	GGG	5202-5221	25	-5.75
218	CACTTCTTTTCAAACTCTTC	AGG	6705-6724	35	-6.26
193	CAGATAAACTTTTTCTATCT	GGG	6071-6090	25	-7.12
27	CACCCCCGGGGGCCCCAGTG	GGG	389-408	85	-8.22
368	CACGAACTTTCTCTCGTTTA	AGG	4714-4733	40	-10
284	ACCGCTAACACGGGTATTCC	TGG	1428-1447	55	-12.07
47	CACTTCCTTTTCTGATTCTA	GGG	734-753	35	-12.46
JUNV							JUNV
L SEGMENT							S SEGMENT
S. No.	M1:sgRNA-Scanner sgRNA sequences (20bp, 5'-3')	PAM motif (3bp)	Start-End	GC(%)	M3:geCRISPRr sgRNA Efficiency (%)		S. No.	M1:sgRNA-Scanner sgRNA sequences (20bp, 5'-3')	PAM motif (3bp)	Start-End	GC(%)	M3:geCRISPRr sgRNA Efficiency (%)
504	GGAATTGTATGGGACTACCG	TGG	6831-6850	50	85.11		220	TGGTGGCTCGAACGACAAGG	AGG	1731-1750	60	63.16
24	GGGTCAGACCCGACCCCCCG	GGG	381-400	80	79.08		93	GGGAGGAACAGCAAGCTCGG	TGG	1658-1677	65	61
44	CTTTGTGTAGATCATAAACG	AGG	631-650	35	71.22		251	GCGACACTTCTTATGACACG	AGG	2021-2040	50	54.76
142	ATAGAAACATAAATTCCGTA	GGG	3797-3816	25	63.31		224	ATACGTGACATTCGTCACGG	AGG	1765-1784	50	52.73
25	GGTCAGACCCGACCCCCCGG	GGG	382-401	80	56.5		106	GTAGTCACAACCATGTCTGG	AGG	1976-1995	50	51.02
363	AGAGAACTCAGTAACACCCG	GGG	2857-2876	50	55.28		213	TATGAGGGAAGTTCAACCGG	AGG	1619-1638	50	49.58
36	CCCCCCGTGGGGGAACCCCG	GGG	418-437	85	54.48		229	GGAGGGGTCAGGCGCCGGTC	CGG	1783-1802	80	49.21
248	GGGTGGGACATAGTATGCCA	TGG	6838-6857	55	54.31		263	ATAGTCCCGTAACTAACAGA	CGG	2315-2334	40	49.08
439	GATAAACTTCTTGTAAACCG	TGG	5266-5285	35	53.8		112	GGAATAATGCCATCTCAACA	GGG	2148-2167	40	48.73
457	CCTCACCTACTACAGCCATG	GGG	5965-5984	55	52.18		235	GGTGTGGTCGGGCCCGTCAC	GGG	1819-1838	75	48.12
26	GTCAGACCCGACCCCCCGGG	GGG	383-402	80	50.85		74	AGGACACTAAGACCTCCTGA	GGG	1535-1554	50	47.79
440	ATAAACTTCTTGTAAACCGT	GGG	5267-5286	30	50.84		292	CTAGACTTTACTTCGTAACG	GGG	2996-3015	40	47.13
272	GGTACCGTATGATACAGGGT	GGG	255-274	50	50.82		208	GTAGTCCTTCAACAAACTGG	AGG	1452-1471	45	45.84
315	GCTACTTCTGTAGTAAAAGG	AGG	1526-1545	40	49.93		265	AGTCCCGTAACTAACAGACG	GGG	2317-2336	50	44.88
30	GCCCCCATGGGGACCCCCCG	TGG	405-424	85	49.83		275	CTTCTTACGAAAGTTCCTGG	AGG	2564-2583	45	44.73
290	ACTGAACTAGAATAATCCTT	CGG	834-853	30	49.2		81	TGGTGTGGCCCCCCAGTCCG	CGG	1586-1605	75	42.76
6	ACAAATGGGCAACTGCAACG	GGG	80-99	50	48.82		297	CTAACAACCTTTTCTCTGGG	TGG	3073-3092	45	42.6
376	ACAAAGATAAGTCTGCTGAG	AGG	3310-3329	40	48.18		200	GGGACAACTCTACCGTAATA	AGG	1242-1261	45	42.59
325	ATCACAATCGACATGAGACA	AGG	1874-1893	40	48.02		293	TAGACTTTACTTCGTAACGG	GGG	2997-3016	40	42.51
498	TACCACCACCACGACAACCG	AGG	6749-6768	60	47.89		80	GGGCACTGCCCGGGCTGGTG	TGG	1571-1590	80	42.46
15	GGTGCCATCAGGGTATGTTA	AGG	262-281	50	47.43		87	GGCCTGGCCGCGGACTGGGG	AGG	1607-1626	85	41.57
247	GGAATGACTTTTGGAAGGGT	GGG	6822-6841	45	47.15		19	GAGCCATCTTTACATTAAGG	GGG	374-393	40	40.98
179	TTAGACTCCCACTTAGAGGG	GGG	4855-4874	50	47.08		168	CCAAATGTACCCATTGAACA	GGG	447-466	40	40.11
507	GTATATCTGACGACACTCGA	TGG	6929-6948	45	46.89		309	TGTCAATGTTAATATCGCAT	TGG	3363-3382	30	39.81
409	CACTTCTCTGAGGAAATGAG	TGG	4196-4215	45	46.88		186	ACAGAAAGACCGCTACCAAC	CGG	997-1016	50	39.66
311	TTAATAAATCCTAAAACAGG	AGG	1481-1500	25	46.87		283	CGGAAGACAGAAACATGCCA	AGG	2810-2829	50	39.43
40	TTTCAATCTGAACTGCCCTT	GGG	506-525	40	46.66		10	ATAGTGAACTTGTACAAAAG	TGG	189-208	30	38.99
271	TGGTACCGTATGATACAGGG	TGG	254-273	50	46.1		221	GGTGGCTCGAACGACAAGGA	GGG	1732-1751	60	38.8
492	GCCCCCCAGGGGTACCCCCG	GGG	6691-6710	85	46.08		237	TCACGGGCCCGACCACCCCT	GGG	1835-1854	75	37.94
178	GTTAGACTCCCACTTAGAGG	GGG	4854-4873	50	45.9		207	ACTGTAGTCCTTCAACAAAC	TGG	1449-1468	40	37.28
212	GGAACACACTTGAACCCACT	TGG	5834-5853	50	45.62		204	TCAATGCACTAGCCGAACGA	CGG	1393-1412	50	36.68
274	GGGTGGGAAGGTTTTCAGTA	AGG	271-290	50	45.51		108	TTAAACCCTTTCTCATCATG	TGG	2087-2106	35	36.54
503	CTAGACTTAAGGAATTGTAT	GGG	6821-6840	30	45.37		262	CATTCCCTGTGAGTAGTCAA	GGG	2261-2280	45	36.47
391	ACAACCACTTCTCAAAAAAG	TGG	3819-3838	35	44.95		124	TGTGATCTAGAACCAATATA	AGG	2372-2391	30	36.41
66	CATGTCTTCCTGAGGCAACA	AGG	1298-1317	50	44.4		268	GTAAAACCGACGATGCTCGT	AGG	2480-2499	50	36.37
317	GTGTAAACCAGAGAACAAAA	TGG	1641-1660	35	43.55		149	GATGCTGTCAGCAATTAGCT	TGG	3205-3224	45	35.95
75	ATACTCTGACTGTCTAACAT	GGG	1634-1653	35	43.36		145	GTTTCGTTGAACACTCCTCA	TGG	3073-3092	45	35.64
153	ATCTCTCTCAACACTCCAAA	AGG	4215-4234	40	43.36		28	AGGAACCGTACAAAGACAGA	AGG	579-598	45	35.2
500	CTAACACCACCCGTCCCCGA	AGG	6783-6802	65	42.92		171	TTGTTAGTCAAACCGAGACA	AGG	583-602	40	34.96
316	CTACTTCTGTAGTAAAAGGA	GGG	1527-1546	35	42.9		123	GGCTGTCTAGGACCAGCAAC	TGG	2300-2319	60	34.92
103	TGTTCTTCAATAGCTCCAAA	CGG	2700-2719	35	42.77		33	TGAAGGCACAACCTACCAGT	TGG	730-749	50	34.62
305	GGTTCACCCAAGTTCACACA	AGG	1259-1278	50	42.52		83	CCCAGTCCGCGGCCTGGCCG	CGG	1597-1616	85	34.49
477	ACTGGACGACTATAGTCTAG	GGG	6567-6586	45	42.45		62	TCACTCTTCCTTCACTTGGT	GGG	1392-1411	45	34.29
366	AACTGAATAAAAGAACTTCG	TGG	3007-3026	30	42.23		218	CTTGGATGTGGAGATAATGG	TGG	1714-1733	45	33.85
431	CGATAATTCTCAGGTGTCCG	GGG	5125-5144	50	41.9		254	TCAGTTTCCTCAAAATGGGA	CGG	2063-2082	40	33.72
131	CTAATGTGTACAAAAAAGAA	AGG	3463-3482	25	41.56		290	GACTAGACTTTACTTCGTAA	CGG	2994-3013	35	33.69
321	CTAGGTTTCTCTAAAAAGGA	CGG	1747-1766	35	41.47		270	GTGAGAAGATCTGTTATCGG	AGG	2502-2521	45	33.5
202	TTCATTGATTAACAATCGGG	AGG	5549-5568	35	41.05		271	CTGTTATCGGAGGTCCCCAT	AGG	2512-2531	55	33.33
362	CAGAGAACTCAGTAACACCC	GGG	2856-2875	50	41.02		250	CAGACACCCACCCATATGGG	TGG	1981-2000	60	33.21
48	ATACCCTCTTTCAAGACAAG	AGG	831-850	40	40.91		36	AAAACATTCAACTTCCAAGG	AGG	808-827	35	33.08
242	CCTGTGAGTTTGAAACCATC	CGG	6801-6820	45	40.87		96	CAGTCTAGCAGAGCACAGTG	TGG	1742-1761	55	32.98
355	TAGATTGTCCAGAACACTCG	TGG	2642-2661	45	40.82		110	TGTACTGCTTACCTGCAGGT	TGG	2127-2146	50	32.6
414	CCAACTACCCAGATCTCCCA	TGG	4431-4450	55	40.7		35	GTAAAAACATTCAACTTCCA	AGG	805-824	30	32.03
365	ACACTACGACAAATAGATAG	AGG	2977-2996	35	40.55		306	ACGTACTTCGATTACTTGAC	GGG	3300-3319	40	31.85
458	ACAAAGACCCAGACTCCCTT	CGG	6024-6043	50	40.52		294	AGACTTTACTTCGTAACGGG	GGG	2998-3017	45	31.79
453	ACACAACGCGTTACAACGAA	CGG	5832-5851	45	40.32		134	GTTGTAACCAGAAATATTGA	TGG	2611-2630	30	31.71
516	TCTAAATTACTACTTCAATG	CGG	7075-7094	25	40.12		34	ACATTACACTTCCTTACAAG	AGG	783-802	35	31.59
264	AGAAAAATAGAGTTGTAGTG	GGG	113-132	30	40.08		133	GAGGGAAGAGAAGTTTTCTG	GGG	2512-2531	45	31.35
2	ACTGCGAAGAGGCAGACAAA	TGG	65-84	50	39.89		42	GAGGCTATTGTCTAGAAGAG	TGG	889-908	45	30.89
149	TTTTTAATAACAAACCCAAA	GGG	4051-4070	20	39.18		162	ACGACTGTCGTAGCTGAAGT	TGG	195-214	50	30.67
148	TTTTTTAATAACAAACCCAA	AGG	4050-4069	20	38.83		260	ACTTTCACACACCAACTGTA	TGG	2219-2238	40	30.66
106	ATAGTCTCTGACAGTTGTGT	TGG	2832-2851	40	38.72		308	TTACCTACAAAAACTACAAC	AGG	3331-3350	30	30.64
58	GTGCACCATCCAACAATGAG	TGG	1048-1067	50	38.48		13	CCAGACTGTGTCCTTCTCAA	TGG	296-315	50	30.45
405	TGACGACCTTTACCACACGA	AGG	4077-4096	50	38		223	CGGATACGTGACATTCGTCA	CGG	1762-1781	50	30.44
87	CTTATTACATAAGACCAGAG	GGG	1949-1968	35	37.87		247	ACCGTTTCCCGTACGAAGCG	GGG	1952-1971	60	30.41
382	ATACTGGTGAGGTTTACCCC	TGG	3586-3605	50	37.59		307	CGTACTTCGATTACTTGACG	GGG	3301-3320	45	30.27
262	GTAGAAAAATAGAGTTGTAG	TGG	111-130	30	37.56		177	ACAACCTTTGTTAGTCTCAG	TGG	857-876	40	30.23
9	GCCAGCCGCAGAATTTAGGA	GGG	143-162	55	37.33		280	AGAGATATATTTACTACGTA	CGG	2721-2740	25	30.13
370	TTTAAACTGTTGTTATCGGA	TGG	3063-3082	30	37.07		18	AGAGCCATCTTTACATTAAG	GGG	373-392	35	29.88
397	TTACAGACAGAACCTGTACC	CGG	3879-3898	45	36.77		52	CAGGACAACACTCATTACCA	AGG	1192-1211	45	29.77
465	ATACGTATACTGGAGTAACC	CGG	6223-6242	40	36.68		245	ACACCGTTTCCCGTACGAAG	CGG	1950-1969	55	29.48
194	GTGGCTAAAATCCAACCAGC	TGG	5279-5298	50	36.61		286	CCAGATCTACGGTTAGTACA	GGG	2848-2867	45	29.44
512	CCGACCAATCTGAACCTACG	GGG	6994-7013	55	36.55		54	TCTCTGACTTCCGTAATGAC	TGG	1249-1268	45	29.36
449	GAAACTATTATAGTTCCAAA	AGG	5745-5764	25	36.53		40	TCATCCGGCAAGGATACCCC	TGG	867-886	60	29.05
341	CTAACACAACAACATTTGGG	GGG	2221-2240	40	36.37		14	GACTGTGTCCTTCTCAATGG	TGG	299-318	50	28.89
361	TCAGAGAACTCAGTAACACC	CGG	2855-2874	45	36.36		267	GTAAAACGATGTCGTCATAA	CGG	2448-2467	35	28.88
89	CACCCACTCCCCTAACTCAC	AGG	1997-2016	60	36.19		103	TAAGATCTCTTCTTCCATGG	AGG	1920-1939	40	28.23
319	GTTCCGAGAAAAATGACACT	AGG	1729-1748	40	35.83		304	GTTCTCGTTACAAGTCTCGG	AGG	3256-3275	50	27.73
136	TAGTTGGTCCCCATTTGGAG	TGG	3502-3521	50	35.6		216	GAGATACTCCTCCTTGGATG	TGG	1702-1721	50	27.72
415	TCCGTTTTAGAAACTCCTTT	TGG	4548-4567	35	35.59		226	ACGTGACATTCGTCACGGAG	GGG	1767-1786	55	27.71
135	GCTCATAGTTGGTCCCCATT	TGG	3497-3516	50	35.46		187	TCATAACTAGACTGTTCCTT	TGG	1069-1088	35	27.69
418	ATAGGCCTAAGGACGTTATA	CGG	4607-4626	40	35.37		32	TGGCAAACTGTGCTTAATGA	AGG	713-732	40	27.42
204	CATCGAGTTGACCAATGCAA	GGG	5585-5604	45	35.28		31	TATCCTGACTCTTGCCCGAA	TGG	693-712	50	27.41
459	ACCACGTGACCAATAGCGAT	CGG	6060-6079	50	35.27		88	AGGCACTGCTTACAGTGCAT	AGG	1627-1646	50	27.36
203	TCATCGAGTTGACCAATGCA	AGG	5584-5603	45	35.26		116	TCCTTCAATGTCGAGCCAAA	GGG	2182-2201	45	27.02
241	CCCTAACAAAGGTTTCCAAT	AGG	6766-6785	40	35.17		205	ATGCACTAGCCGAACGACGG	AGG	1396-1415	60	26.8
495	GGGGGCCCCCCAGCCCAGAC	TGG	6711-6730	85	34.94		147	TCAGGTCCCTCAACTTATTG	AGG	3120-3139	45	26.77
340	ACTAACACAACAACATTTGG	GGG	2220-2239	35	34.8		39	TTTGACAGACTCATCCGGCA	AGG	857-876	50	26.71
220	ATATAGAATTCTCATCTGAC	TGG	6133-6152	30	34.6		15	ACTGTGTCCTTCTCAATGGT	GGG	300-319	45	26.54
505	ATAGTTTAACCATAGTCGTT	TGG	6882-6901	30	33.96		258	CAACAAAAAATAATTGGTCG	TGG	2177-2196	30	26.38
304	CCTTCTTTAACTACTGGTCG	GGG	1238-1257	45	33.66		91	GTGCATAGGCTGCCTTCGGG	AGG	1641-1660	65	26.3
276	TTTGTGAGTAGGATAACCTT	TGG	317-336	35	33.58		43	GCAGCCAAAATGAAGTGTTT	TGG	921-940	40	26.22
74	TATACTCTGACTGTCTAACA	TGG	1633-1652	35	33.56		179	AACCTTTGTTAGTCTCAGTG	GGG	859-878	40	26.19
451	CAACTGTTGTAGAGGAACAA	CGG	5782-5801	40	33.07		264	TAGTCCCGTAACTAACAGAC	GGG	2316-2335	45	26.19
373	GGTCCCTTTCGTTAAGACTT	CGG	3233-3252	45	32.82		243	TGAATGGTGTAGACGTTGGT	GGG	1912-1931	45	25.96
479	TGTAACTGATTACCGCGTAG	TGG	6653-6672	45	32.72		242	ATGAATGGTGTAGACGTTGG	TGG	1911-1930	45	25.95
389	GAAGTATTCCAGCAACTTCA	AGG	3721-3740	40	32.65		25	CAGTGGTTCATGAATGCTGT	GGG	522-541	45	25.67
125	GGTCCCTTGACTGCAGATAC	TGG	3253-3272	55	32.61		148	CCCGCTGCACCTGTGCCACT	TGG	3174-3193	70	25.4
69	AACTTCATTGAACCAAAAGA	AGG	1499-1518	30	32.57		141	ACTGATTGTTTAGCTTTGAA	GGG	2820-2839	30	25.39
447	ACAGTTGTAGCACAGAGTTT	AGG	5573-5592	40	32.52		44	CTGAATTCTGTGACATGTTG	AGG	982-1001	40	25.13
70	CACGATGTTGACATGACTAG	TGG	1530-1549	45	32.44		102	GTTTAAGATCTCTTCTTCCA	TGG	1917-1936	35	24.89
295	CAGATGAGATAGCGTAACGT	AGG	913-932	45	32.43		189	GGTCAACGACCAGGATCTGT	CGG	1090-1109	55	24.69
455	ATCCTCACCTACTACAGCCA	TGG	5963-5982	50	32.31		300	TTATGTTTCTTAACCTTATT	TGG	3180-3199	20	24.65
50	TCAAGACAAGAGGTTCTCCT	GGG	841-860	45	32.25		48	TATTGATGAAAAACAAAATT	AGG	1108-1127	15	24.62
86	TCTTATTACATAAGACCAGA	GGG	1948-1967	30	31.93		225	TACGTGACATTCGTCACGGA	GGG	1766-1785	50	24.36
112	CTTGAAACTTTTCATCACTA	AGG	3049-3068	30	31.71		24	TCAGTGGTTCATGAATGCTG	TGG	521-540	45	24.33
515	AACGTCAACGGGTAAACAGA	CGG	7018-7037	45	31.61		65	CCCACCCACAGACACATCAG	GGG	1419-1438	60	24.16
482	AACTGATTACCGCGTAGTGG	GGG	6656-6675	50	31.59		7	AATACCAACCTTTTTGCAGG	AGG	116-135	40	23.97
501	CTATAACGTCTCTAGACTTA	AGG	6810-6829	35	31.45		181	GTGGGGTCTTTTGAAGAGAA	GGG	876-895	45	23.44
286	TCGCTAACTAGGTATCAAAC	AGG	584-603	40	31.43		289	AACTAGTAGTGAAAACCTTG	TGG	2903-2922	35	23.36
400	ACTATGGACAGTGAATATGG	AGG	3986-4005	40	31.36		152	GACTGAGTCCATCTAAAGCT	TGG	3287-3306	45	23.27
19	GCCAACAGCACCACCACCAT	AGG	347-366	60	31.16		94	AGCAAGCTCGGTGGTAATAG	AGG	1667-1686	50	23.22
227	CTCCTCTAACCCCAACAAAG	AGG	6400-6419	50	31.1		253	GATTTCAGTTTCCTCAAAAT	GGG	2059-2078	30	23.19
240	ATCAGGATTGACCCTAACAA	AGG	6755-6774	40	31.04		156	GAGATAAGATCTAGTTTTAG	TGG	47-66	30	22.94
347	TGTCCACTTGACTTTTCGTT	AGG	2410-2429	40	30.98		130	CTGAATGGTTGATTTTATGA	GGG	2494-2513	30	22.89
108	GACACAAACTTGGTGAGTAA	AGG	2886-2905	40	30.7		166	TGACTACCTCAACCGCAGAC	TGG	375-394	55	22.78
93	TCACAAATTCCACAAAGACA	TGG	2121-2140	35	30.67		158	TACCGTGTGAGGTTCCTCCA	AGG	82-101	55	22.55
422	GACGTAAAGTCAGAAGACAA	CGG	4850-4869	40	30.65		98	AGCACAGTGTGGTTCACTGG	AGG	1753-1772	55	22.35
85	TTCTTATTACATAAGACCAG	AGG	1947-1966	30	30.56		101	GACCTGTTGATCAAACTGCC	TGG	1864-1883	50	22.03
207	CCTTCCACTAAGCTGCTGAA	TGG	5646-5665	50	30.53		153	TCTAAAGCTTGGAACCTCCT	TGG	3298-3317	45	22.03
249	ATAGTATGCCATGGTCAGAC	AGG	6847-6866	45	30.39		209	AATTCGAGTGTAGACTTGTT	CGG	1505-1524	35	21.93
254	CTTCCAACAACAGAGAGCTG	GGG	6961-6980	50	30.26		180	AGTGGGGTCTTTTGAAGAGA	AGG	875-894	45	21.87
168	GCTAGTGATGTTAGGCCTGT	AGG	4661-4680	50	30.22		127	TCATAAGGATTTCTATTGCC	TGG	2435-2454	35	21.73
65	AGGTCCATCATGTCTTCCTG	AGG	1290-1309	50	30.16		178	CAACCTTTGTTAGTCTCAGT	GGG	858-877	40	21.72
177	TGTTAGACTCCCACTTAGAG	GGG	4853-4872	45	30.06		183	CCGTACAAATAACTACTCTT	TGG	934-953	35	21.64
335	ACAAAACTCTTCAAATAACT	CGG	2185-2204	25	30		67	GCCACACAGGTTGAACAGCT	TGG	1457-1476	55	21.61
475	TTACTGGACGACTATAGTCT	AGG	6565-6584	40	30		3	CAAAAACATCCATTGCACAA	TGG	68-87	35	21.5
508	TATATCTGACGACACTCGAT	GGG	6930-6949	40	29.9		90	ACAGTGCATAGGCTGCCTTC	GGG	1638-1657	55	21.4
175	AGTGTTAGACTCCCACTTAG	AGG	4851-4870	45	29.71		164	TCTGGAGTTATTCAACTCCC	TGG	267-286	45	21.32
388	TCTTGTTTCCACTTAGAACT	TGG	3673-3692	35	29.65		46	AAGAAACAAGTAAATCTGAT	GGG	1053-1072	25	21.02
402	GAGGTCGCTACTGGTCCAAT	CGG	4005-4024	55	29.49		176	AACACTGATTTCTACTTTCG	AGG	758-777	35	20.89
466	ACTGGAGTAACCCGGTCTAT	TGG	6231-6250	50	29.4		206	ACCAACACTGATGAGTTCCT	AGG	1424-1443	45	20.89
268	ACAACTACACTAGGACAGAC	TGG	234-253	45	29.36		61	GTCACTCTTCCTTCACTTGG	TGG	1391-1410	50	20.78
123	AGACAGACATTATATGGCTG	GGG	3226-3245	40	29.31		185	GTTATCTTTAGGAATACTTT	TGG	960-979	25	20.55
452	CGGAGTCCTTCTGTACTACC	TGG	5802-5821	55	29.16		119	TCGAGCCAAAGGGTGTTGGT	GGG	2192-2211	55	20.49
144	GGCTTCAGAATTGCTTTCCC	TGG	3860-3879	50	29.08		249	ACACAGACACCCACCCATAT	GGG	1978-1997	50	20.38
[truncated: 1,348 more rows]
